# Supplementary material for: Epigenetic landscape of pancreatic neuroendocrine tumours reveals distinct cells of origin and means of tumour progression
Source: Commun Biol. 2020 Dec 7;3:740. doi: 10.1038/s42003-020-01479-y (PMC7721725; doi:10.1038/s42003-020-01479-y)
Supplement: Supplementary file 3 — Supplementary Data 1 [file 42003_2020_1479_MOESM3_ESM.xlsx]

## Sheet: Supplementary Data 1
Supplementary Data 1: Clinico-pathological and molecular characteristics of PanNET cohort 1
																DNA methylation cell type deconvolution analysis results
Sample_ID	Age	Gender	Familial syndrome	Length of Follow-Up (mths)	DFS (mths)	Hormone syndrome	Grade (WHO 2010)	T stage	N Stage	M Stage	MEN1	DAXX/ATRX	Ki67 (%)	mTOR Pathway Mutations	Cell-type groups	Granulocytes	CD4+ T cells	CD8+ T cells	CD14+ Monocytes	CD19+ B cells	CD56+ NK cells	Neutrophils	Eosinophils	Duct_cells	Acinar_cells	Pancreatic_fibroblast	Alpha_cells	Beta_cells	Alpha_TF	Beta_TF	ARX	PDX1	Glucagon	Insulin	CNAGroups	ConsClus_k4_UB_UCL_ICGC	ConsClus_k4_UB_UCL_ICGC_Chan
ICGC_0425	69	M	No	73.78	no relapse	NF	G1	3	0	0	mut	WT	NA	WT	Alpha-like	8.3186e-17	0.0643639	1.66463e-17	1.05902e-16	-1.10219e-18	0.0812324	3.21104e-16	2.75157e-17	-7.97236e-18	0	0.0329573	0.890309	-2.43233e-17	Alpha	Other	Positive	Negative	NA	NA	Group1	Alpha_like(1)	Alpha_like(1)
ICGC_0427	48	M	No	59.28	no relapse	VIPoma	G2	3	0	0	WT	WT	NA	WT	Intermediate	-1.01972e-15	-1.83582e-16	-3.167e-16	0.149903	2.54129e-17	-2.04696e-17	-1.22466e-15	-1.56383e-16	1.35525e-20	0.0289705	0.017507	0.818814	-3.30514e-20	Alpha	Other	Positive	Negative	NA	NA	Group1	Intermediate_ADM(2)	Intermediate_ADM(2)
ICGC_0428	74	M	No	3.35	NA	NF	G2	3	0	0	mut	WT	5	WT	Intermediate	-4.84989e-16	-1.88986e-17	1.8e-16	-6.02818e-17	1.79851e-17	0.139508	1.20368e-16	-1.78327e-16	0.00656163	1.63102e-18	0.0794201	0.818973	0	Alpha	Other	Positive	Negative	NA	NA	Group3	Intermediate_ADM(2)	Intermediate_ADM(2)
ICGC_0432	76	M	No	19.73	NA	NF	G1	4	1	0	mut	mut	1	MTOR	Intermediate	-2.75428e-16	3.75359e-17	1.34532e-16	1.63352e-16	0.1993	2.02509e-18	-3.93141e-16	6.93889e-18	0.0223825	0.0373869	0.0905822	0.729121	-1.40405e-17	Alpha	Other	Positive	SingleCells	NA	NA	Group3	Intermediate_ADM(2)	Intermediate_ADM(2)
ICGC_0434	59	M	No	0.82	NA	PPoma	G1	4	0	0	WT	WT	0.5	WT	Intermediate	1.94042e-16	0.158185	-1.78157e-16	3.24245e-17	0.0200954	4.74257e-18	-1.24715e-16	-1.77001e-16	2.37584e-17	0	0.0635614	0.660023	2.04841e-17	Other	Other	Positive	Negative	NA	NA	Group1	Intermediate_WT(3)	Intermediate_WT(3)
ICGC_0435	66	M	No	20.22	no relapse	NF	G2	4	1	0	mut	WT	10	WT	Intermediate	3.83404e-17	-8.29063e-18	-2.25975e-16	2.80246e-17	0.167309	-6.5892e-18	-2.56605e-18	0.0736386	0.149865	0	0.056516	0.516397	0.0428687	Alpha	Other	Positive	SingleCells	NA	NA	NA	Intermediate_ADM(2)	Intermediate_ADM(2)
ICGC_0436	61	M	No	38.89	15.2333	NF	G1	4	1	0	WT	mut	0.5	WT	Intermediate	3.34333e-17	-1.52996e-18	1.20012e-16	3.96954e-17	0.212817	0.0912353	3.84907e-16	0	0.181076	0.0265475	0.0723374	0.518005	0.0253065	Alpha	Other	Positive	Negative	NA	NA	Group2	Intermediate_ADM(2)	Intermediate_ADM(2)
ICGC_0437	67	F	No	37.51	no relapse	Insulinoma	G2	2	NotDocumented	0	WT	mut	4	WT	Intermediate	-2.78396e-16	1.05007e-17	5.23635e-16	1.47914e-17	2.3431e-17	0.244815	-1.25726e-17	-1.4625e-16	0	0.0153752	0.0379498	0.501825	0.330419	Alpha	Other	Positive	Negative	NA	NA	Group2	Intermediate_ADM(2)	Intermediate_ADM(2)
ICGC_0438	79	M	No	33.9	15	NF	G1	4	1	1	mut	mut	1	WT	Intermediate	2.39449e-16	0.255354	-9.46435e-18	1.82137e-17	0.020108	-6.32329e-17	-3.9682e-17	1.2067e-17	0	0.0356497	0.0659672	0.672937	0.180324	Alpha	Other	Positive	Negative	NA	NA	Group1	Intermediate_ADM(2)	Intermediate_ADM(2)
ICGC_0439	38	F	No	41.19	17.8333	NF	G1	4	1	0	WT	WT	1	DEPDC5	Intermediate	-3.05984e-16	0	5.75172e-17	-3.73648e-19	0.0218528	0.411906	2.425e-17	-8.32501e-18	0.0149423	0.0299748	0.0553723	0.555483	0.16249	Alpha	Other	Positive	Negative	NA	NA	Group2	Intermediate_ADM(2)	Intermediate_ADM(2)
ICGC_0440	65	F	No	32.19	no relapse	Insulinoma	G1	2	0	0	WT	WT	1	WT	Beta-like	0.0196518	0.182392	-1.64814e-16	1.9522e-16	0	1.72275e-17	8.42302e-18	-1.76961e-16	1.51052e-17	3.11929e-18	0.0470358	1.10574e-17	0.776196	Other	Beta	Negative	Positive	NA	NA	Group1	Beta_like(4)	Beta_like(4)
ICGC_0441	69	F	No	33.67	no relapse	NF	G2	3	0	0	WT	WT	6	WT	Intermediate	-1.92545e-15	-7.3666e-18	9.75084e-17	-3.88472e-17	-8.32303e-18	0.280331	-1.38846e-15	-1.45598e-16	0.14995	0.302778	0.0285012	0.519421	0	Alpha	Other	Positive	Negative	NA	NA	Group1	Intermediate_ADM(2)	Intermediate_WT(3)
ICGC_0443	59	F	No	24.79	no relapse	NF	G1	3	0	0	mut	WT	NA	WT	Intermediate	-1.16096e-15	-3.83559e-18	2.81231e-16	0	3.5722e-18	0.217099	-8.70043e-16	-1.23933e-15	0.124948	0.0391759	0.0377937	0.714379	-1.63196e-20	Alpha	Other	NA	NA	NA	NA	Group1	Intermediate_ADM(2)	Intermediate_ADM(2)
ICGC_0446	45	F	No	22.49	no relapse	Clear cell	G1	2	0	0	WT	WT	2	WT	Intermediate	0.260152	0	3.61054e-17	-2.45973e-16	5.58185e-18	1.15165e-16	3.06536e-16	-9.37783e-16	0.259165	-3.69212e-20	0.0620211	0.00528829	0.484026	Other	Other	Negative	Positive	NA	NA	Group1	Intermediate_WT(3)	Intermediate_WT(3)
ICGC_0447	44	F	Yes	26.96	no relapse	NF	G1	1	0	0	WT	WT	0.5	WT	Alpha-like	-1.55356e-15	3.31076e-18	0.141358	-1.96141e-18	4.36483e-17	-2.43408e-17	-3.40131e-16	3.54727e-17	0.00128829	0.0122564	0.0391092	0.93597	0	Alpha	Other	Positive	Negative	NA	NA	Group1	Alpha_like(1)	Alpha_like(1)
ICGC_0452	77	M	No	20.55	no relapse	NF	G2	4	0	0	WT	mut	4.5	WT	Intermediate	0.41751	-1.06823e-18	8.23262e-17	1.2545e-17	0.0804911	2.86984e-19	6.58035e-17	4.46421e-17	0.124912	0	0.0387266	0.296653	0.222867	Other	Other	Positive	Negative	NA	NA	NA	Intermediate_ADM(2)	Intermediate_ADM(2)
ICGC_0459	56	M	No	12.16	no relapse	Insulinoma	G1	1	0	0	WT	WT	0.5	WT	Beta-like	0.142893	1.06311e-17	2.34973e-16	-3.06661e-17	6.93889e-18	-7.58327e-18	-2.55202e-16	5.1547e-17	0.0692866	4.13114e-18	0.0283924	0.0219007	0.782813	Other	Beta	Negative	Positive	NA	NA	Group1	Beta_like(4)	Beta_like(4)
ICGC_0491	64	M	No	15.85	29.3667	NF	G1	1	0	0	mut	WT	NA	WT	Alpha-like	0.106855	1.96433e-19	1.114e-16	-2.43942e-16	-5.01011e-17	0.233066	-8.50134e-16	1.41418e-16	0.0661965	0	0.0520877	0.639503	0.0269547	Alpha	Other	Positive	Negative	NA	NA	Group1	Alpha_like(1)	Alpha_like(1)
ICGC_0492	38	M	No	9.04	no relapse	NF	G2	3	1	0	WT	WT	1.4	WT	Alpha-like	-1.69429e-15	0.15533	2.44305e-17	-2.31357e-17	-1.87679e-18	-9.16019e-18	6.30874e-16	1.08658e-16	0	-1.37108e-17	0.0614043	0.808562	0.0980579	Alpha	Other	Positive	Negative	NA	NA	Group2	Alpha_like(1)	Alpha_like(1)
ICGC_0497	71	M	No	7.96	no relapse	NF	G2	4	1	0	mut	mut	4	WT	Intermediate	1.37964e-15	-6.02135e-17	9.34366e-16	0.157657	-5.55112e-17	-3.17101e-16	1.20659e-16	-2.04774e-16	0.159445	0.0170477	0.0738966	0.616793	2.78248e-17	Alpha	Other	Positive	Negative	NA	NA	Group3	Intermediate_ADM(2)	Intermediate_ADM(2)
ICGC_0498	59	F	No	5.42	NA	NF	G2	3	1	0	mut	mut	3.5	WT	Intermediate	-3.45794e-16	-3.04139e-17	3.96656e-16	-1.52199e-16	0.0666972	0.0411606	-5.13662e-16	2.22738e-17	0	5.29865e-18	0.088226	0.764834	3.17502e-18	Alpha	Other	Positive	Negative	NA	NA	Group3	Intermediate_ADM(2)	Intermediate_ADM(2)
ICGC_0500	75	F	No	2.01	no relapse	NF	G1	1	0	0	mut	WT	1.5	DEPDC5+PTEN	Alpha-like	1.97502e-16	0	3.0252e-17	-1.25784e-17	-4.01151e-18	0.181743	-5.31119e-17	-3.71631e-18	0.0742714	0.34954	0.0244545	0.519751	0.00448362	Alpha	Other	Positive	Negative	NA	NA	Group1	Alpha_like(1)	Alpha_like(1)
ICGC_0501	64	M	No	1.32	no relapse	NF	G2	4	0	0	mut	WT	19.5	WT	Intermediate	0.079763	9.13017e-17	-1.28862e-16	-1.69554e-17	0	-4.68636e-17	-2.43528e-17	0.12108	0.1538	0.230792	0.106774	0.304014	8.2762e-18	Alpha	Other	Positive	SingleCells	NA	NA	Group2	Intermediate_ADM(2)	Intermediate_ADM(2)
ITNET_0026	43	F	No	65.29	NA	NF	G1	2	0	0	WT	mut	NA	WT	Intermediate	0.07971	1.78011e-16	8.86641e-17	1.57881e-16	-2.86118e-18	-3.33756e-17	-2.35715e-16	-1.85359e-16	0.0911579	1.03785e-17	0.011908	0.785081	0	Alpha	Other	NA	NA	NA	NA	NA	Intermediate_ADM(2)	Intermediate_ADM(2)
ITNET_0028	56	M	No	178.03	147	NF	G2	4	1	1	mut	mut	NA	WT	Intermediate	-5.09321e-16	0	-1.3706e-16	-5.25595e-17	0.216378	5.34663e-18	-3.42144e-18	-2.56205e-17	0.00652528	0.0518516	0.05213	0.801356	1.2995e-18	Alpha	Other	NA	NA	NA	NA	NA	Intermediate_ADM(2)	Intermediate_ADM(2)
ITNET_0087	79	M	No	4.6	NA	Glucagonoma	G1	3	0	0	WT	WT	NA	WT	Alpha-like	0.0783939	0	-1.53733e-19	2.56613e-18	7.64696e-19	-4.81605e-18	0.0879914	-4.40697e-16	0.024677	0.018975	0.045604	0.552626	0.253059	Alpha	Other	NA	NA	NA	NA	NA	Alpha_like(1)	Alpha_like(1)
ITNET_0100	50	M	No	142.88	21.6333	NF	G2	3	0	0	WT	WT	NA	WT	Intermediate	-3.41412e-18	0	1.15699e-16	7.85858e-18	0.19053	-1.35973e-16	-9.09707e-16	-3.55053e-17	3.44387e-19	0.570207	0.128203	0.295926	-7.68453e-19	Other	Beta	NA	NA	NA	NA	NA	Intermediate_WT(3)	Intermediate_WT(3)
ITNET_0107	41	F	Yes	140.05	17.6	NF	G2	3	1	0	WT	WT	NA	PTEN	Intermediate	3.93071e-17	-1.6807e-17	-1.19319e-16	8.68272e-18	0.116664	-7.96201e-17	5.0027e-16	-2.25061e-16	-5.2619e-19	0	0.0902592	0.698905	0.0637222	Alpha	Other	NA	NA	NA	NA	NA	Intermediate_ADM(2)	Intermediate_ADM(2)
ITNET_0118	41	M	No	91.1	35.6	Gastrinoma	G1	3	1	1	WT	WT	NA	WT	Intermediate	-2.60171e-16	2.08745e-17	-8.36654e-17	0.314207	7.31865e-18	0	0.0547055	2.83762e-16	0.0441962	0.0235562	0.0601473	0.174414	0.431144	Other	Other	NA	NA	NA	NA	NA	Intermediate_WT(3)	Intermediate_WT(3)
ITNET_0124	46	F	No	92.98	7.83333	NF	G2	4	0	0	mut	mut	NA	WT	Intermediate	9.87126e-17	3.46945e-18	-1.11077e-16	-3.23739e-18	0.13062	-8.50142e-18	1.15535e-17	-5.81078e-18	0.0317406	0.00703347	0.033415	0.49992	0.25631	Alpha	Other	NA	NA	NA	NA	NA	Intermediate_ADM(2)	Intermediate_ADM(2)
ITNET_0128	38	M	No	117.57	24.2333	NF	G2	3	1	1	WT	WT	NA	WT	Intermediate	-7.37508e-16	-1.09202e-17	3.98085e-17	1.46978e-17	0.205794	1.99658e-17	-4.76492e-17	-8.80901e-16	-4.13718e-18	0	0.070343	0.788733	-3.77591e-17	Other	Other	NA	NA	NA	NA	NA	Intermediate_WT(3)	Intermediate_WT(3)
ITNET_0148	46	F	No	67.53	no relapse	NF	G1	3	0	0	WT	WT	NA	WT	Intermediate	-8.05463e-16	-4.54265e-17	-2.5856e-16	-2.85452e-17	0.0984217	8.57141e-18	-1.43825e-15	-3.11948e-19	0.0269381	0	0.126871	0.62276	1.50051e-17	Alpha	Other	NA	NA	NA	NA	NA	Intermediate_ADM(2)	Intermediate_ADM(2)
ITNET_0151	70	F	No	104.75	52.9	NF	G2	4	1	0	WT	WT	NA	WT	Intermediate	3.62832e-16	3.02654e-18	-9.8407e-17	-1.17972e-17	0.170589	-1.78274e-17	5.36416e-17	-1.71269e-18	0	-2.62698e-18	0.0796732	0.525642	0.19075	Alpha	Other	NA	NA	NA	NA	NA	Intermediate_ADM(2)	Intermediate_ADM(2)
ITNET_0152	30	F	No	51.62	NA	NF	G2	4	1	1	WT	WT	NA	TSC1	Intermediate	-3.79462e-17	0.0514677	-7.49368e-17	-4.72689e-17	0.0608089	3.61126e-17	0.110685	-3.98069e-16	0.0325537	0	0.0567943	0.147829	0.664395	Other	Beta	NA	NA	NA	NA	NA	Intermediate_WT(3)	Intermediate_WT(3)
ITNET_0673	61	F	No	50.7	no relapse	NF	G2	2	1	0	WT	WT	NA	WT	Intermediate	7.78983e-17	0	2.82097e-16	0.236569	-7.73988e-18	-1.02608e-17	-2.07244e-17	-3.49241e-18	0.0543353	0.104479	0.0537038	0.502343	0.194331	Other	Other	NA	NA	NA	NA	NA	Intermediate_WT(3)	Intermediate_WT(3)
ITNET_0681	63	M	No	25.94	no relapse	NF	G2	4	1	0	WT	WT	NA	WT	Intermediate	5.24167e-17	2.9972e-18	1.51e-16	-1.30386e-17	0	0.364657	-1.07475e-16	5.38755e-18	0.116998	0.0419709	0.0847833	0.318953	0.170619	Other	Other	NA	NA	NA	NA	NA	Intermediate_ADM(2)	Intermediate_ADM(2)
ITNET_0700	62	F	No	37.48	no relapse	NF	G2	3	0	0	mut	mut	NA	WT	Intermediate	0	1.06959e-17	1.49316e-16	3.6418e-17	0.170181	0.0450255	-8.53469e-17	1.05784e-17	0.0404282	0.0310843	0.0994575	0.540825	0.0451455	Alpha	Other	NA	NA	NA	NA	NA	Intermediate_ADM(2)	Intermediate_ADM(2)
ITNET_0783	59	M	No	40.24	19.6	NF	G2	2	0	0	WT	WT	NA	TSC2	Intermediate	-3.94384e-18	0.2574	0	-1.75195e-17	0.0310912	2.44711e-18	-1.0451e-16	-5.32829e-17	0.0901811	0.0100451	0.0690972	0.252317	0.34931	Alpha	Other	NA	NA	NA	NA	NA	Intermediate_ADM(2)	Intermediate_ADM(2)
ITNET_0797	71	M	No	22.03	14.0333	NF	G2	3	0	0	WT	mut	NA	WT	Intermediate	0	-1.28404e-17	1.2612e-16	0.0126857	0.133025	-1.76662e-16	-1.08487e-17	-1.36811e-16	0.0362511	0.00326474	0.0749441	0.54211	0.19974	Alpha	Other	NA	NA	NA	NA	NA	Intermediate_ADM(2)	Intermediate_ADM(2)
ITNET_0813	75	M	No	37.87	no relapse	NF	G2	2	1	0	WT	mut	NA	TSC2	Intermediate	-2.81802e-16	-2.77556e-17	2.0404e-17	0.162221	1.32746e-17	0.0978184	-8.20782e-16	4.02083e-17	0.0216269	0.0462841	0.0576979	0.581882	0.132659	Alpha	Other	NA	NA	NA	NA	NA	Intermediate_ADM(2)	Intermediate_ADM(2)
ITNET_0833	48	M	No	35.11	34.1	NF	G2	2	0	0	WT	WT	NA	MTOR	Intermediate	2.63747e-16	3.53583e-17	2.13092e-16	6.16824e-18	0.215689	-4.47498e-18	1.0617e-16	6.10967e-17	2.74914e-18	1.91789e-18	0.0771093	0.739412	0	Other	Other	NA	NA	NA	NA	NA	Intermediate_WT(3)	Intermediate_WT(3)
ITNET_0850	64	M	No	39.02	no relapse	NF	G1	1	0	0	WT	WT	NA	WT	Alpha-like	2.70204e-18	2.99557e-17	1.68281e-17	0.223221	1.39007e-17	1.31431e-17	-1.16362e-17	-4.17455e-17	0.101429	0	0.0365607	0.390879	0.336844	Alpha	Other	NA	NA	NA	NA	NA	Alpha_like(1)	Alpha_like(1)
ITNET_0935	40	M	No	36.07	8.26667	NF	G2	3	1	1	WT	mut	NA	WT	Intermediate	1.1137e-16	0	9.0078e-18	0.160219	-2.35946e-18	0.144402	-1.83627e-17	-4.71096e-18	0.196469	0.00548287	0.0809063	0.469986	0.0964915	Alpha	Other	NA	NA	NA	NA	NA	Intermediate_ADM(2)	Intermediate_ADM(2)
ITNET_0938	56	M	No	36.03	13.3333	NF	G2	4	1	0	mut	WT	NA	WT	Intermediate	6.59904e-17	2.01437e-18	2.8661e-17	-3.10064e-17	0	0.214003	1.86041e-17	1.29168e-16	0.230433	0.177875	0.0447872	0.124576	0.261427	Other	Other	NA	NA	NA	NA	NA	Intermediate_ADM(2)	Intermediate_WT(3)
ITNET_0941	54	F	No	35.57	no relapse	Insulinoma	G2	2	0	0	WT	WT	NA	WT	Beta-like	-3.25326e-16	0.0501153	1.46545e-17	-2.58722e-17	0.178459	-2.79132e-17	-4.07105e-17	6.16299e-17	0	-2.79405e-17	0.0185811	0.174487	0.709211	Other	Beta	NA	NA	NA	NA	NA	Beta_like(4)	Beta_like(4)
ITNET_0962	57	M	No	35.11	no relapse	NF	G2	2	0	0	WT	WT	NA	WT	Beta-like	1.53298e-16	-3.45434e-18	-3.03371e-16	0.138528	1.45091e-17	-3.3846e-17	-2.85275e-17	5.40161e-17	0	-6.30858e-19	0.0493607	0.122899	0.696913	Other	Beta	NA	NA	NA	NA	NA	Beta_like(4)	Beta_like(4)
ITNET_0968	71	M	No	34.92	no relapse	NF	G1	2	0	0	WT	WT	NA	WT	Alpha-like	-9.7211e-16	-2.20514e-16	-2.09964e-16	0.105743	-2.6204e-17	0.11516	-9.41063e-16	-1.55756e-16	0	1.66355e-17	0.0327737	0.82151	1.78269e-20	Alpha	Other	NA	NA	NA	NA	NA	Alpha_like(1)	Alpha_like(1)
ITNET_1000	52	M	No	33.11	10.3667	NF	G2	3	1	1	WT	mut	NA	WT	Intermediate	-1.21497e-16	0.0184348	4.61762e-17	0.171626	4.93933e-17	-4.21592e-17	-8.26858e-17	-9.58936e-17	0	0.0407332	0.0734515	0.693	0.105366	Alpha	Other	NA	NA	NA	NA	NA	Intermediate_ADM(2)	Intermediate_ADM(2)
ITNET_1001	54	M	No	33.11	no relapse	Insulinoma	G1	1	0	0	WT	WT	NA	WT	Beta-like	0.105008	0.050337	-1.49669e-16	1.42613e-16	0	2.09787e-16	-3.18494e-16	9.6518e-17	0.0161833	2.95122e-17	0.0363412	0.0292433	0.851192	Other	Beta	NA	NA	NA	NA	NA	Beta_like(4)	Beta_like(4)
ITNET_1027	50	M	No	32.42	no relapse	NF	G1	4	0	0	WT	WT	NA	WT	Intermediate	0.0671623	1.18526e-16	-1.64364e-16	9.20093e-17	0	5.87764e-17	1.00021e-15	1.32627e-16	0.0902669	0.0224463	0.0549655	0.52798	0.116119	Alpha	Other	NA	NA	NA	NA	NA	Intermediate_ADM(2)	Intermediate_ADM(2)
ITNET_1050	20	F	No	31.43	no relapse	NF	G2	2	1	0	WT	WT	NA	WT	Intermediate	3.19853e-16	0	-3.45017e-18	0.152008	3.22873e-17	-1.61037e-17	1.49306e-17	3.92011e-17	0.0827366	8.54429e-19	0.0455696	0.581798	0.137437	Alpha	Other	NA	NA	NA	NA	NA	Intermediate_ADM(2)	Intermediate_ADM(2)
ITNET_1053	55	M	No	26.4	NA	NF	G2	4	0	0	mut	mut	NA	PTEN	Intermediate	1.88535e-17	-5.59483e-17	-7.29962e-17	-3.04867e-17	0.0868111	0.232381	7.94059e-18	0	0.043613	0.0292773	0.0845948	0.612434	0.0484546	Alpha	Other	NA	NA	NA	NA	NA	Intermediate_ADM(2)	Intermediate_ADM(2)
ITNET_1081	35	M	No	23.28	no relapse	NF	G2	3	1	1	WT	WT	NA	WT	Intermediate	-9.29511e-17	-1.73927e-17	-4.98487e-17	0.207399	3.08752e-18	-1.151e-17	0	3.36011e-17	0.1306	0.0280401	0.0228085	0.726563	5.52039e-18	Other	Other	NA	NA	NA	NA	Group1	Intermediate_WT(3)	Intermediate_WT(3)
ITNET_1257	41	M	No	99.16	no relapse	NF	G1	3	1	0	WT	mut	NA	TSC1	Intermediate	3.37387e-17	-1.58899e-17	9.66063e-18	6.15953e-18	0.105694	0.155425	1.4028e-17	-2.34173e-17	0.0199372	0.192536	0.0409808	0.626521	-6.93889e-18	Alpha	Other	NA	NA	NA	NA	Group1	Intermediate_ADM(2)	Intermediate_ADM(2)
ITNET_1265	74	F	No	96.76	no relapse	NF	G2	3	1	0	mut	WT	NA	WT	Intermediate	1.73643e-18	4.5608e-17	1.69041e-16	-4.40082e-18	0.182246	1.10096e-16	5.34576e-16	-4.85824e-17	0.0466053	0	0.0881531	0.520909	0.197636	Alpha	Other	NA	NA	NA	NA	Group2	Intermediate_ADM(2)	Intermediate_ADM(2)
ITNET_1270	39	F	No	40.9	no relapse	NF	G1	1	0	0	mut	WT	NA	WT	Alpha-like	-8.78702e-17	0.116659	-2.60118e-17	0.0237709	1.19081e-17	-9.99902e-19	1.01547e-16	-3.17139e-17	0	-6.25899e-19	0.019997	0.908922	-3.31584e-17	Alpha	Other	NA	NA	NA	NA	Group1	Alpha_like(1)	Alpha_like(1)
ITNET_1273	63	M	No	49.94	no relapse	NF	G1	3	0	0	WT	WT	NA	WT	Intermediate	2.29252e-16	-5.88662e-18	2.28013e-16	0.20975	-4.22367e-17	0.0896919	-3.03857e-17	-6.95299e-18	0.126916	0	0.0547667	0.639255	-3.0104e-18	Alpha	Other	NA	NA	NA	NA	Group1	Intermediate_ADM(2)	Intermediate_ADM(2)
ITNET_1286	71	F	No	13.58	NA	NF	G1	1	0	0	mut	WT	NA	WT	Alpha-like	-4.57619e-16	0.0703349	-6.06739e-17	1.99528e-17	0.011585	0.125872	2.37125e-16	6.60728e-19	6.43407e-18	0.0617421	0.0441575	0.839328	0	Alpha	Other	NA	NA	NA	NA	Group1	Alpha_like(1)	Alpha_like(1)
ITNET_1288	64	F	No	45.3	37.7333	NF	G2	3	1	1	mut	mut	NA	WT	Intermediate	-5.30647e-17	1.01918e-16	1.86939e-16	0.000845103	0.135225	7.46537e-17	-8.42025e-17	-9.10219e-17	0.101314	0.181588	0.0624338	0.5006	0	Alpha	Other	NA	NA	NA	NA	Group2	Intermediate_ADM(2)	Intermediate_ADM(2)
ITNET_1293	36	M	No	35.24	no relapse	NF	G2	3	1	0	WT	WT	NA	WT	Alpha-like	-2.09773e-16	-4.09524e-17	2.29519e-16	0.133712	-4.43075e-17	-3.82411e-16	-5.73283e-17	-5.20729e-17	0	-2.07876e-17	0.0443011	0.902013	-3.27432e-19	Alpha	Other	NA	NA	NA	NA	Group2	Alpha_like(1)	Alpha_like(1)
ITNET_1301	53	M	No	3.98	NA	NF	G1	3	1	1	mut	mut	NA	WT	Intermediate	1.21834e-16	2.06009e-17	2.55916e-16	4.8865e-19	0.0642421	0.0817312	2.86168e-16	2.11094e-17	0	0.0457159	0.0659556	0.65162	0.100875	Alpha	Other	NA	NA	NA	NA	Group2	Intermediate_ADM(2)	Intermediate_ADM(2)
ITNET_1304	64	M	No	80.75	no relapse	NF	G1	1	0	0	mut	WT	NA	WT	Alpha-like	-4.61185e-16	0.26506	-4.96065e-17	-3.52579e-18	-3.02397e-18	0	9.05487e-17	-7.60455e-17	0.0667588	0.0158012	0.0407021	0.705099	0.0741731	Alpha	Other	NA	NA	NA	NA	Group1	Alpha_like(1)	Alpha_like(1)
ITNET_1308	56	M	No	25.74	4.66667	NF	G2	4	1	1	mut	mut	NA	PTEN	Intermediate	0.237797	-6.52143e-17	6.99821e-17	-9.09793e-17	5.03619e-18	0	6.34923e-17	0.113633	0.18896	0.047783	0.105103	0.324566	0.123157	Alpha	Other	NA	NA	NA	NA	Group2	Intermediate_ADM(2)	Intermediate_ADM(2)
ITNET_1309	26	F	No	78.97	no relapse	Insulinoma	G2	2	1	1	WT	WT	NA	WT	Alpha-like	1.8653e-16	4.24531e-17	-1.50727e-16	0.131051	6.71632e-17	3.30889e-17	1.8886e-17	3.33575e-16	-6.93889e-18	-2.39566e-19	0.0442699	0.743974	-2.41927e-17	Alpha	Other	NA	NA	NA	NA	Group1	Alpha_like(1)	Alpha_like(1)
ITNET_1312	50	M	No	17.16	NA	NF	G2	4	1	1	WT	mut	NA	WT	Intermediate	-2.56953e-16	3.62716e-18	2.1965e-16	3.1225e-17	0.217128	-1.38778e-17	5.69028e-16	-3.93354e-17	0.0692529	0.0236188	0.080024	0.696261	2.74057e-18	Alpha	Other	NA	NA	NA	NA	Group2	Intermediate_ADM(2)	Intermediate_ADM(2)
ITNET_1314	34	F	Yes	77.1	no relapse	NF	G2	3	1	0	mut	WT	NA	WT	Intermediate	-1.15535e-15	7.2971e-18	-2.7093e-16	-1.91287e-16	0.0554411	-1.73533e-16	2.44469e-16	8.62484e-17	-3.92774e-17	0	0.148253	0.433927	3.57529e-17	Alpha	Other	NA	NA	NA	NA	Group1	Intermediate_ADM(2)	Intermediate_ADM(2)
ITNET_1317	17	M	No	84.72	no relapse	Insulinoma	G1	2	0	0	WT	WT	NA	WT	Beta-like	0	0.240812	-1.84774e-16	4.36786e-17	-1.38783e-17	8.54577e-17	-2.57415e-16	5.6946e-17	0.0388815	1.07455e-17	0.0327262	0.0621339	0.752081	Other	Beta	NA	NA	NA	NA	Group2	Beta_like(4)	Beta_like(4)
ITNET_1320	69	F	No	76.21	4.03333	NF	G2	4	1	0	WT	mut	NA	PTEN	Intermediate	0.00577569	1.53165e-17	-2.90942e-16	0	2.13737e-17	0.282069	-6.13945e-16	-2.8548e-16	0.0227786	0.155769	0.123954	0.522048	5.36729e-17	Alpha	Other	NA	NA	NA	NA	Group2	Intermediate_ADM(2)	Intermediate_ADM(2)
NE_0010	40	M	No	54.67	NA	Insulinoma	G2	4	0	0	WT	WT	NA	WT	Beta-like	6.64796e-17	6.55958e-20	-1.38789e-16	-6.35662e-19	0.168543	2.41816e-17	-5.14667e-16	3.31527e-17	0	-2.60302e-18	0.0174114	0.25873	0.644569	Other	Beta	NA	NA	NA	NA	NA	Beta_like(4)	Beta_like(4)
NE_0012	46	M	No	53.42	12.0333	NF	G2	3	0	0	mut	mut	NA	MTOR	Intermediate	0	-1.45665e-17	2.13255e-17	-1.34973e-18	1.84446e-18	0.0232386	-1.8963e-16	0.283524	0.0468486	0.00316396	0.0541327	0.493164	0.150346	Alpha	Other	NA	NA	NA	NA	NA	Intermediate_ADM(2)	Intermediate_ADM(2)
NE_0018	55	M	No	4.8	NA	NF	G2	2	0	0	mut	mut	NA	WT	Intermediate	0	-3.2661e-17	9.34234e-17	0.362952	-4.69649e-18	0.0538327	2.79679e-17	-1.84116e-17	0.181132	0.028829	0.0386562	0.312423	0.0124454	Other	Other	NA	NA	NA	NA	NA	Intermediate_ADM(2)	Intermediate_ADM(2)
NE_0020	76	F	No	39.12	NA	NF	G1	2	0	0	mut	WT	NA	WT	Intermediate	-4.27416e-16	-4.09806e-17	-2.58531e-16	1.93415e-16	-1.55969e-17	0.258929	9.79266e-17	1.1967e-16	-2.48476e-18	0.0280659	0.059701	0.730698	1.38778e-17	Alpha	Other	NA	NA	NA	NA	NA	Intermediate_ADM(2)	Intermediate_ADM(2)
NE_0021	70	M	No	23.64	NA	NF	G2	4	0	0	mut	mut	NA	WT	Intermediate	3.70001e-17	1.5995e-17	-6.92852e-17	-2.71051e-20	3.03388e-20	0.232134	4.46482e-16	2.09954e-17	0.126197	0.201023	0.0712038	0.344915	0.122264	Alpha	Other	NA	NA	NA	NA	NA	Intermediate_ADM(2)	Intermediate_ADM(2)
NE_0025	66	F	No	36.16	NA	NF	G1	2	0	0	mut	WT	NA	WT	Alpha-like	1.3437e-16	-1.70736e-17	4.1989e-16	-6.81535e-20	-1.87131e-17	0.237283	-3.79143e-17	6.179e-19	0.0408738	0.181705	0.0133704	0.681626	4.33681e-19	Alpha	Other	NA	NA	NA	NA	NA	Alpha_like(1)	Alpha_like(1)
NE_0026	87	M	No	3.12	NA	NF	G1	4	1	0	mut	mut	NA	WT	Intermediate	-2.91897e-16	-1.79049e-17	-1.77947e-16	-3.2204e-17	0.200063	6.45953e-17	-7.92069e-18	1.09369e-16	-3.16089e-18	1.11377e-18	0.0941935	0.698493	0	Alpha	Other	NA	NA	NA	NA	NA	Intermediate_ADM(2)	Intermediate_ADM(2)
NE_0027	52	F	No	20.78	NA	NF	G1	2	1	0	WT	WT	NA	WT	Intermediate	-1.61379e-16	-1.14032e-18	-2.14265e-17	6.43734e-17	0.219425	0.0781614	-1.11356e-16	1.94897e-17	0.0916655	0	0.0394187	0.561518	0.141518	Alpha	Beta	NA	NA	NA	NA	NA	Intermediate_WT(3)	Intermediate_WT(3)
NE_0028	54	F	No	4.33973	NA	NF	G2	4	1	0	WT	WT	NA	WT	Intermediate	2.75513e-16	1.08786e-17	1.49515e-16	0.213603	0	-5.48324e-17	1.32678e-18	-8.50453e-17	0.16112	0.196492	0.0450722	0.453317	0.0339632	Other	Other	NA	NA	NA	NA	NA	Intermediate_WT(3)	Intermediate_WT(3)
NE_0032	65	M	No	38.47	NA	NF	G2	1	NotDocumented	0	mut	WT	NA	WT	Alpha-like	0	1.63739e-18	-1.56529e-16	1.35424e-16	0.0745705	0.177348	-1.89869e-16	-3.6686e-17	0.0364804	0.0751694	0.0263054	0.534605	0.180586	Alpha	Other	NA	NA	NA	NA	NA	Alpha_like(1)	Alpha_like(1)
NE_0033	52	F	No	20.09	NA	NF	G2	4	1	0	WT	mut	NA	PTEN	Intermediate	-9.93436e-16	-7.1493e-17	5.83951e-17	-4.42925e-17	0.237544	-2.20209e-19	-9.23968e-17	5.60433e-17	1.54614e-19	-4.33681e-19	0.0966384	0.580312	0.174923	Alpha	Other	NA	NA	NA	NA	NA	Intermediate_ADM(2)	Intermediate_ADM(2)
NE_0038	64	M	No	4.41	NA	NF	G2	4	0	0	WT	WT	NA	WT	Intermediate	-3.96525e-16	-1.44267e-18	-1.91299e-17	-8.27878e-17	0.160031	8.16472e-17	2.0187e-16	-6.64427e-16	1.57675e-19	0.0108292	0.102673	0.664371	0	Other	Other	NA	NA	NA	NA	NA	Intermediate_WT(3)	Intermediate_WT(3)
UB01	68	F	No	83	no relapse	NF	G1	2	0	0	mut	mut	0.3	NA	Intermediate	-2.65358e-17	1.4953e-17	-3.00579e-18	0.0437834	-4.71329e-19	0	3.70115e-17	0.172829	0.0748519	0.107934	0.0869233	0.32748	0.216685	Alpha	Other	Positive	Negative	Positive	Negative	Group3	Intermediate_ADM(2)	Intermediate_ADM(2)
UB02	59	M	No	74	NA	NF	G2	3	1	1	WT	mut	10	NA	Intermediate	-4.13203e-16	-1.28282e-17	-3.30226e-16	0	0.135019	5.2209e-17	1.98798e-17	-1.69093e-17	0.0766875	0.145058	0.0962811	0.513739	5.62915e-19	Alpha	Other	Positive	Negative	Negative	Negative	Group2	Intermediate_ADM(2)	Intermediate_ADM(2)
UB04	47	M	No	40	20	NF	G2	3	0	1	mut	mut	3	NA	Intermediate	-3.908e-16	8.33341e-18	0.150097	-5.99745e-17	0.0655349	-2.82742e-17	1.32942e-16	7.23368e-17	0	-1.77624e-17	0.078776	0.406131	0.377371	Alpha	Other	Positive	Negative	Negative	Negative	Group3	Intermediate_ADM(2)	Intermediate_ADM(2)
UB07	NA	F	No	91	no relapse	NF	G1	2	0	0	WT	mut	1.3	NA	Intermediate	6.15112e-16	-2.54235e-16	1.79886e-16	-1.82311e-17	0.120507	1.96823e-17	2.84254e-16	2.40961e-16	0.047859	-1.73293e-19	0.102565	0.672301	0	Alpha	Other	Positive	Negative	Negative	Negative	Group3	Intermediate_ADM(2)	Intermediate_ADM(2)
UB08	56	M	No	36	6	NF	G2	3	1	1	mut	mut	15	NA	Intermediate	5.81256e-16	-7.99514e-17	6.30845e-17	4.81198e-17	0.120783	-8.75669e-17	6.66118e-17	0	0.0441426	0.0178918	0.126072	0.67933	0.00921324	Alpha	Other	Positive	Negative	Negative	Negative	Group3	Intermediate_ADM(2)	Intermediate_ADM(2)
UB09	NA	M	No	24	no relapse	NF	G2	3	1	0	mut	mut	8	NA	Intermediate	-3.39426e-16	2.40957e-17	-9.06491e-17	3.16437e-17	0.151424	-6.10758e-18	-1.61774e-18	-3.74063e-16	0.163791	0	0.0758462	0.627394	0.0466998	Alpha	Other	SingleCells	Negative	Negative	Negative	Group3	Intermediate_ADM(2)	Intermediate_ADM(2)
UB10	51	M	No	255	no relapse	Insulinoma	G1	1	0	0	WT	WT	NA	NA	Beta-like	4.21197e-16	1.4252e-17	1.09507e-16	0.0895073	0.139661	-2.83542e-17	8.9825e-17	2.56659e-17	0.114307	0	0.035147	0.167022	0.649741	Other	Beta	SingleCells	Positive	Negative	Positive	Group1	Beta_like(4)	Beta_like(4)
UB11	47	F	No	224	224	NF	G1	3	0	0	mut	WT	NA	NA	Intermediate	-1.36812e-15	6.62298e-18	0.203373	6.3409e-18	3.54037e-17	-3.79592e-16	2.30094e-16	-9.85098e-16	0.116688	0.0968537	0.0256366	0.639789	0	Alpha	Other	Positive	Negative	Single	Negative	Group3	Intermediate_ADM(2)	Intermediate_ADM(2)
UB12	NA	M	No	NA	NA	Gastrinoma	G2	2	1	0	WT	WT	3	NA	Intermediate	-9.46071e-16	0.066397	3.58761e-16	0.179783	-9.67225e-18	1.13999e-16	0	-4.9212e-16	0.071038	0.261403	0.0590245	0.0637945	0.420668	Other	Other	Positive	Negative	Negative	Negative	Group1	Intermediate_WT(3)	Intermediate_WT(3)
UB13	70	F	No	134	no relapse	NF	G1	2	0	0	WT	WT	0.5	NA	Intermediate	-1.70477e-15	-1.62168e-20	9.10825e-16	1.812e-16	8.14643e-17	-5.29802e-18	0.223955	5.02188e-16	0.0219709	0	0.0365236	0.179039	0.720745	Other	Other	SingleCells	SingleCells	Negative	Negative	Group1	Intermediate_WT(3)	Intermediate_WT(3)
UB14	77	F	No	91	9	Glucagonoma	G2	2	0	0	mut	mut	5	NA	Intermediate	1.07832e-15	4.38366e-17	3.70833e-19	3.71626e-17	0.0940746	-1.32543e-16	-5.42199e-18	-7.0539e-17	0.0515957	0	0.0786544	0.407457	0.304893	Alpha	Other	Positive	Negative	Positive	Negative	Group3	Intermediate_ADM(2)	Intermediate_ADM(2)
UB15	42	M	No	56	NA	NF	G2	3	1	1	mut	mut	5	NA	Intermediate	0.263517	-6.10366e-18	-3.88728e-17	-1.01051e-16	1.19376e-17	0.0389515	4.1554e-17	2.35157e-17	0.126073	0	0.0998015	0.403323	0.216966	Alpha	Other	Positive	Negative	Negative	Negative	Group3	Intermediate_ADM(2)	Intermediate_ADM(2)
UB17	55	M	No	37	no relapse	NF	G2	3	1	1	mut	mut	NA	NA	Intermediate	4.44045e-18	-4.7501e-19	-1.14737e-17	1.75206e-17	1.19881e-17	0.319992	5.21193e-16	0	0.130392	0.0802174	0.0797711	0.477819	0.13037	Alpha	Other	Positive	Negative	Negative	Negative	Group3	Intermediate_ADM(2)	Intermediate_ADM(2)
UB18	55	M	No	31	no relapse	Insulinoma	G2	3	1	0	WT	mut	19	NA	Intermediate	-1.03912e-16	2.21179e-17	1.38851e-16	-8.75331e-17	-3.46687e-19	0.160696	5.00988e-18	0.144826	0	-2.16227e-18	0.0461744	0.662265	0.26506	Alpha	Other	Positive	Negative	Single	Positive	Group2	Intermediate_ADM(2)	Intermediate_ADM(2)
UB19	50	M	No	75	26	VIP	G2	3	1	0	mut	mut	5	NA	Intermediate	-6.30034e-17	5.08111e-18	2.47231e-16	0	0.237203	-1.80991e-16	-2.81935e-17	2.22793e-16	0.128836	3.17639e-18	0.0910053	0.458201	0.271131	Alpha	Other	NA	NA	NA	NA	NA	Intermediate_ADM(2)	Intermediate_ADM(2)
UB20	55	M	No	75	11	NF	G2	3	1	NotDocumented	WT	WT	15	NA	Intermediate	-9.23209e-18	0.141426	-6.83989e-17	1.62438e-18	0.133559	-1.55195e-17	1.49682e-17	3.87427e-16	7.75744e-19	0	0.110626	0.525853	0.0244228	Alpha	Other	Positive	Negative	Negative	Negative	Group1	Intermediate_ADM(2)	Intermediate_ADM(2)
UB21	50	F	No	33	2	Gastrinoma	G2	3	1	1	WT	mut	5	NA	Intermediate	7.46897e-17	0.0686197	1.72452e-16	0.0503169	1.38778e-17	0.236585	-1.14083e-17	-9.94034e-18	0.221336	0.105379	0.0966594	0.308672	0.118428	Alpha	Other	NA	NA	NA	NA	Group2	Intermediate_ADM(2)	Intermediate_ADM(2)
UB22	75	F	No	37	NA	NF	G2	3	NotDocumented	1	WT	mut	15	NA	Intermediate	4.6665e-17	0.062771	-1.75987e-16	1.47129e-17	0.281977	0	-5.13147e-17	-5.58377e-17	-6.62505e-21	0.111651	0.0885971	0.649347	0.0972154	Alpha	Other	Positive	Negative	Negative	Negative	Group3	Intermediate_ADM(2)	Intermediate_ADM(2)
UB27	69	M	No	67	16	NF	G2	3	1	1	mut	mut	NA	NA	Intermediate	-2.9639e-18	1.20434e-17	-4.32312e-16	1.53366e-16	4.90131e-19	0.343237	-6.96037e-17	-3.31594e-18	0.0152855	0.321868	0.103397	0.473188	0	Alpha	Other	Positive	SingleCells	Negative	Negative	Group3	Intermediate_ADM(2)	Intermediate_ADM(2)
UB28	NA	M	No	NA	NA	NF	G2	3	0	1	mut	mut	7	NA	Intermediate	4.95863e-17	-2.89627e-18	-3.06534e-16	1.17846e-17	0.0702217	0.295391	7.70455e-17	0	0.183717	0.135723	0.0835943	0.228149	0.202994	Alpha	Other	SingleCells	Negative	Single	Negative	Group3	Intermediate_ADM(2)	Intermediate_ADM(2)
UB31	35	F	No	83	no relapse	Insulinoma	G2	1	NotDocumented	NotDocumented	WT	WT	NA	NA	Beta-like	0	1.84988e-18	-9.67441e-17	4.62071e-17	0.256015	0.028474	-2.85241e-17	-1.81141e-17	0.0708338	0.00519173	0.0399786	0.163497	0.584401	Other	Beta	Negative	Positive	Negative	Positive	Group1	Beta_like(4)	Beta_like(4)
UB32	73	F	No	NA	NA	Insulinoma	G1	2	0	0	WT	mut	0.5	NA	Intermediate	-8.49445e-16	-8.32152e-18	0.0479968	-1.63102e-16	1.38778e-17	-1.16979e-16	-2.8741e-16	0.244919	2.56453e-17	0.022621	0.057508	0.260805	0.591018	Alpha	Other	NA	NA	NA	NA	Group2	Intermediate_ADM(2)	Intermediate_ADM(2)
UB33	81	M	No	NA	NA	NF	G2	1	NotDocumented	NotDocumented	mut	mut	NA	NA	Intermediate	1.11402e-15	-1.08404e-18	-3.66451e-17	-3.52322e-17	0.132928	-6.87987e-16	8.05716e-16	1.14336e-17	0	-1.31495e-17	0.105305	0.695141	0.0626311	Alpha	Other	Positive	Negative	Negative	Negative	Group3	Intermediate_ADM(2)	Intermediate_ADM(2)
UB37	46	M	No	29	no relapse	NF	G2	2	0	0	mut	WT	3	NA	Intermediate	-4.76369e-16	-1.48486e-16	0	-2.17588e-16	-1.93057e-17	-1.53495e-15	0.24914	-1.99889e-16	0.0775062	2.29155e-17	0.0890728	0.554571	7.901e-19	Alpha	Other	Positive	Negative	Negative	Negative	Group3	Intermediate_ADM(2)	Intermediate_ADM(2)
UB38	52	M	No	98	14	NF	G2	2	1	NotDocumented	WT	WT	8	NA	Intermediate	1.7363e-16	-8.01958e-17	-2.61938e-16	0.00286775	1.42138e-17	3.29919e-17	0	0.34479	-5.04728e-20	-4.84601e-18	0.113802	0.58963	0.164736	Other	Other	Negative	Negative	Negative	Negative	Group1	Intermediate_WT(3)	Intermediate_WT(3)
UB47	58	F	No	33	15	NF	G2	3	1	1	mut	mut	NA	NA	Intermediate	1.22021e-18	3.75543e-18	5.14411e-17	-2.2677e-16	0	0.329059	2.9406e-17	2.93877e-16	0.00921669	-6.61296e-20	0.122386	0.323202	0.348502	Alpha	Other	Positive	Negative	Negative	Negative	Group3	Intermediate_ADM(2)	Intermediate_ADM(2)
UCL06	73	M	No	55	15	NA	G2	3	1	NotDocumented	mut	mut	4	NA	Intermediate	0	4.31925e-18	2.16708e-17	0.338235	2.4102e-17	2.00358e-17	-7.60516e-16	-3.40412e-17	0.00638397	0.0181872	0.0557271	0.691448	0.146852	Alpha	Other	Positive	SingleCells	Positive	Single	Group3	Intermediate_ADM(2)	Intermediate_ADM(2)
UCL10	72	F	No	34	no relapse	NA	G1	NotDocumented	NotDocumented	NotDocumented	WT	WT	1	NA	Beta-like	0.236391	0.0156363	2.38265e-16	-5.71623e-16	1.90992e-17	1.07355e-16	2.93012e-16	-1.98775e-15	0.085756	0	0.0398255	0.0099407	0.769669	Alpha	Beta	Negative	Positive	Negative	Positive	Group1	Beta_like(4)	Beta_like(4)
UCL22	49	F	No	N/A	NA	Insulinoma	G1	1	NotDocumented	NotDocumented	WT	mut	0.5	NA	Intermediate	-2.97183e-16	0.119553	-1.01855e-16	1.5524e-17	0	0.0733974	-2.33207e-17	-3.07811e-16	0.230159	0.246714	0.0297207	0.0447211	0.427455	Alpha	Beta	Negative	Positive	Negative	Positive	Group1	Intermediate_WT(3)	Intermediate_WT(3)
UCL24	60	M	No	84	18	NA	G2	2	1	NotDocumented	mut	mut	3	NA	Intermediate	2.6419e-17	0.155717	-3.05161e-18	5.04195e-18	0.0163302	8.40881e-17	-1.56865e-16	4.44581e-17	0.0389248	0	0.0707041	0.492667	0.289046	Alpha	Other	Positive	Negative	Negative	Negative	Group3	Intermediate_ADM(2)	Intermediate_ADM(2)
UCL27	40	F	No	49	no relapse	NA	G2	2	NotDocumented	NotDocumented	WT	mut	4	NA	Intermediate	3.46327e-16	-2.2568e-16	-3.70661e-16	0.187602	1.42353e-17	-7.2729e-17	4.89843e-17	-4.31643e-16	0.0118468	0	0.0478925	0.70492	0.132949	Alpha	Other	Positive	SingleCells	Single	Single	Group2	Intermediate_ADM(2)	Intermediate_ADM(2)
UCL32	58	F	Yes (MEN1)	162	36	NA	G2	NotDocumented	NotDocumented	NotDocumented	WT	mut	NA	NA	Intermediate	-2.03313e-16	0.239539	1.18666e-16	-1.16022e-18	-1.73472e-18	4.27495e-17	-1.96054e-17	-3.315e-18	0.103089	0.114015	0.091319	0.344608	0.0999898	Alpha	Other	Positive	Negative	Negative	Negative	Group3	Intermediate_ADM(2)	Intermediate_ADM(2)
UCL34	53	F	No	47	no relapse	NA	G2	1	NotDocumented	NotDocumented	WT	WT	4	NA	Beta-like	-2.16049e-16	2.91114e-18	1.05485e-16	-4.83148e-17	0	0.0438882	0.141018	-4.08898e-16	0.0686029	2.68197e-17	0.0256567	0.0775799	0.784796	Other	Beta	SingleCells	Positive	Negative	Positive	Group1	Beta_like(4)	Beta_like(4)
UCL37	64	F	No	40	no relapse	NA	G1	1	NotDocumented	NotDocumented	WT	WT	1	NA	Beta-like	-2.9322e-16	-3.09337e-17	-2.90506e-16	1.55182e-16	1.05696e-18	0	0.215019	4.0192e-16	0.0695346	1.26402e-19	0.029499	0.094279	0.774719	Other	Beta	Negative	Positive	Negative	Positive	Group1	Beta_like(4)	Beta_like(4)
UCL43	47	F	No	84	36	NA	G2	2	1	NotDocumented	WT	NA	3	NA	Intermediate	0.216216	0.137902	2.25051e-16	6.30617e-16	0	2.30497e-16	-2.36978e-15	-9.90684e-17	0.292111	0.123944	0.0490284	0.00216562	0.351331	Other	Other	NA	NA	NA	NA	Group1	Intermediate_ADM(2)	Intermediate_WT(3)
UCL45	21	M	No	21	no relapse	Insulinoma	G2	2	NotDocumented	NotDocumented	WT	WT	3	NA	Beta-like	-1.72559e-16	0.133059	3.63378e-17	2.27365e-16	0.010994	5.98955e-17	-1.3371e-16	5.2912e-17	0	2.55939e-18	0.0462975	0.21767	0.603249	Other	Beta	Negative	Positive	Negative	Positive	Group1	Beta_like(4)	Beta_like(4)
UCL46	58	M	No	33	no relapse	NA	G2	2	0	0	mut	WT	7	NA	Alpha-like	1.68975e-16	0.0976323	4.22727e-16	-1.20855e-16	-2.85889e-17	0.154077	-9.97662e-16	-3.83218e-18	0.0712708	0.0195652	0.0495642	0.829763	0	Alpha	Other	Positive	Negative	Positive	Negative	Group1	Alpha_like(1)	Alpha_like(1)
UCL52	51	F	No	68	no relapse	NA	G1	2	0	0	mut	WT	1	NA	Alpha-like	-1.09169e-15	6.97262e-18	2.49973e-17	6.2845e-17	2.52993e-17	3.01762e-16	-9.42701e-17	0.236055	0.0471892	0	0.0338323	0.765657	0.128237	Alpha	Other	Positive	SingleCells	Negative	Single	Group2	Alpha_like(1)	Alpha_like(1)
UCL56	57	M	No	72	14	NA	G2	3	1	1	WT	mut	20	NA	Intermediate	7.74693e-16	-5.56943e-17	-2.08143e-17	-4.18277e-17	0.133356	-5.32918e-17	0.041138	5.26303e-16	0.120251	0	0.096347	0.607438	0.0774409	Alpha	Other	NA	NA	NA	NA	Group2	Intermediate_ADM(2)	Intermediate_ADM(2)
UCL57	45	F	No	54	no relapse	NA	G1	2	NotDocumented	NotDocumented	WT	WT	1.5	NA	Alpha-like	-6.75996e-17	-2.53375e-18	0.0147412	0.195257	3.59725e-19	-1.38243e-17	-3.54904e-18	0	0.0156519	-1.01412e-19	0.0483953	0.646483	0.249214	Alpha	Other	NA	NA	NA	NA	Group2	Alpha_like(1)	Alpha_like(1)
UCL62	NA	F	No	45	no relapse	NA	G1	2	0	NotDocumented	mut	WT	1.5	NA	Alpha-like	0	-1.33236e-17	1.37812e-16	-1.27355e-18	1.71635e-17	0.280653	-4.19044e-17	-9.60844e-16	0.0127237	0.0308421	0.00721567	0.653392	0.261717	Alpha	Other	Positive	Negative	Positive	Single	Group1	Alpha_like(1)	Alpha_like(1)
UCL69	66	M	Yes (MEN1)	39	no relapse	NA	G2	3	0	NotDocumented	WT	mut	4	NA	Beta-like	1.31281e-16	0.120577	-6.28884e-17	1.91659e-18	0.0316982	6.86386e-17	3.48511e-16	-5.36995e-16	0.040408	-1.17693e-18	0.0129214	0	0.881991	Alpha	Beta	Positive	Negative	Negative	Negative	Group1	Beta_like(4)	Beta_like(4)
UCL70	72	M	No	18	no relapse	NA	G1	2	0	NotDocumented	mut	WT	1.5	NA	Intermediate	-2.56631e-16	5.72666e-18	-2.67171e-17	0.171619	-7.13615e-18	1.0652e-15	-8.54998e-16	-3.56815e-17	0.117801	0.10482	0.0370108	0.596837	0	Alpha	Other	Positive	SingleCells	Positive	Negative	Group1	Intermediate_ADM(2)	Intermediate_ADM(2)
UCL71	54	F	No	28	no relapse	NA	G1	3	0	NotDocumented	WT	WT	2	NA	Intermediate	0.168105	-3.04341e-18	-2.08547e-18	-6.91313e-17	1.23591e-17	-9.51773e-17	5.9919e-18	-5.64273e-17	0.0869369	0	0.074025	0.274976	0.343963	Other	Other	Positive	Negative	Negative	Negative	Group1	Intermediate_ADM(2)	Intermediate_ADM(2)
UCL72	66	F	No	18	no relapse	NA	G2	2	0	NotDocumented	WT	WT	4	NA	Intermediate	-3.5564e-16	8.87959e-17	-3.52694e-17	0.203398	0	9.98386e-17	-4.80798e-17	1.61682e-17	0.0143944	0.233992	0.0875877	0.638209	1.87727e-18	Alpha	Other	Positive	Negative	Single	Negative	Group2	Intermediate_ADM(2)	Intermediate_ADM(2)
