# Supplementary material for: Epigenetic landscape of pancreatic neuroendocrine tumours reveals distinct cells of origin and means of tumour progression
Source: Commun Biol. 2020 Dec 7;3:740. doi: 10.1038/s42003-020-01479-y (PMC7721725; doi:10.1038/s42003-020-01479-y)
Supplement: Supplementary file 4 — Supplementary Data 2 [file 42003_2020_1479_MOESM4_ESM.xlsx]

## Sheet: Supplementary Data 2
Supplementary Data 2: Differentially methylated CpG sites identified comparing normal a- to normal b-cells
	logFC	AveExpr	t	P.Value	adj.P.Val	B	Alpha_AVG	Beta_AVG	deltaBeta	CHR	MAPINFO	Strand	Type	gene.y	feature	cgi	feat.cgi	ChromatinState	UCSC_CpG_Islands_Name	DHS	Enhancer	Phantom	Probe_SNPs	Probe_SNPs_10	Annotated Imprinting Control Regions (ICRs)
cg00014104	-0.284635	0.579049	-63.5756	9.56774e-06	0.000901766	4.91302	0.721367	0.436731	-0.284635	22	22220367	R	II	MAPK1	Body	shore	Body-shore	Weak Promoter	chr22:22221055-22222367	NA	NA				0
cg00016127	0.311534	0.727732	81.082	4.65178e-06	0.000714005	5.70434	0.571965	0.883498	0.311534	11	56310671	F	II	OR8U8	Body	opensea	Body-opensea	Low methylation		NA	NA				0
cg00021256	0.566156	0.510679	73.0553	6.3366e-06	0.000786424	5.37365	0.227601	0.793757	0.566156	2	219848373	R	II	FEV	Body	shore	Body-shore	Active Promoter	chr2:219848919-219850541	TRUE	TRUE				0
cg00027650	-0.29328	0.318347	-69.3535	7.39285e-06	0.000825663	5.20377	0.464987	0.171707	-0.29328	15	57510575	F	II	TCF12	TSS1500	opensea	TSS1500-opensea	Lowly-methylated Weak Enhancer		NA	NA				0
cg00028429	0.251368	0.444818	105.061	2.15752e-06	0.000598821	6.45939	0.319134	0.570503	0.251368	15	101273479	R	II	ASB7	IGR	opensea	IGR-opensea	Lowly-methylated Weak Enhancer		NA	TRUE				0
cg00059089	-0.430869	0.418951	-153.372	7.02525e-07	0.000456739	7.35172	0.634386	0.203517	-0.430869	2	153263288	R	II	FMNL2	Body	opensea	Body-opensea	Closed weak enhancer		NA	TRUE		rs35854482		0
cg00068750	-0.232185	0.775684	-104.42	2.19707e-06	0.000603196	6.44277	0.891776	0.659591	-0.232185	16	2535955	F	II	TBC1D24	5'UTR	opensea	5'UTR-opensea	Closed Strong Enhancer		NA	NA		rs9924353		0
cg00077877	-0.533044	0.407167	-190.507	3.69293e-07	0.000428217	7.73755	0.673689	0.140645	-0.533044	8	131414474	R	II	ASAP1	TSS1500	opensea	TSS1500-opensea	Genic enhancer		NA	NA				0
cg00081602	0.735041	0.490546	182.573	4.18951e-07	0.000438396	7.66908	0.123025	0.858066	0.735041	5	72922957	R	II	RGNEF	5'UTR	shore	5'UTR-shore	Active Promoter	chr5:72921593-72922527	NA	NA				0
cg00097452	-0.208216	0.154548	-83.0904	4.32623e-06	0.000700287	5.77991	0.258656	0.0504398	-0.208216	1	211306365	F	II	KCNH1	Body	shore	Body-shore	Weak Promoter	chr1:211306667-211307675	NA	NA		rs12121026		0
cg00110769	-0.320475	0.585715	-215.722	2.55419e-07	0.000426299	7.91824	0.745952	0.425477	-0.320475	1	110122089	F	II	GNAI3	Body	opensea	Body-opensea	Genic enhancer		NA	TRUE				0
cg00119460	-0.254365	0.622602	-172.76	4.93549e-07	0.000448227	7.57493	0.749784	0.495419	-0.254365	6	30923743	R	II		IGR	shore	IGR-shore	Weak Promoter	chr6:30923208-30923624	TRUE	TRUE			rs73727141	0
cg00136968	-0.41537	0.636944	-98.3681	2.62262e-06	0.000621932	6.27751	0.844629	0.429259	-0.41537	7	4050043	R	II	SDK1	Body	opensea	Body-opensea	Closed Strong Enhancer		NA	NA				0
cg00145904	-0.249705	0.659512	-159.295	6.27847e-07	0.00045015	7.42581	0.784365	0.53466	-0.249705	1	10697703	R	II	CASZ1	3'UTR	shore	3'UTR-shore	Closed Strong Enhancer	chr1:10698299-10698910	NA	NA				0
cg00153395	-0.205729	0.631888	-60.1384	1.12815e-05	0.000953325	4.7233	0.734753	0.529024	-0.205729	1	65327523	F	II	JAK1	Body	opensea	Body-opensea	Genic enhancer		NA	TRUE				0
cg00157656	-0.5367	0.634331	-257.464	1.51143e-07	0.000425423	8.12876	0.902681	0.365981	-0.5367	8	644663	F	II	ERICH1	Body	opensea	Body-opensea	Open Weak Enhancer		NA	NA		rs4735906		0
cg00158770	0.537907	0.482169	150.396	7.44574e-07	0.000459878	7.31228	0.213216	0.751122	0.537907	8	19271585	R	II	CSGALNACT1	Body	opensea	Body-opensea	Genic enhancer		NA	TRUE				0
cg00172803	0.331774	0.594158	67.5372	7.99801e-06	0.000849645	5.11591	0.428271	0.760045	0.331774	16	84076941	R	I	SLC38A8	TSS1500	opensea	TSS1500-opensea	Open strong enhancer		TRUE	TRUE				0
cg00174718	-0.516138	0.348928	-200.93	3.15324e-07	0.000426299	7.81846	0.606997	0.0908588	-0.516138	6	47136110	R	II	TNFRSF21	IGR	opensea	IGR-opensea	Open Weak Enhancer		TRUE	TRUE				0
cg00184376	-0.575597	0.374125	-123.869	1.32387e-06	0.000531831	6.88111	0.661923	0.0863259	-0.575597	13	28499045	F	II	PDX1	3'UTR	island	3'UTR-island	Weak Promoter	chr13:28498226-28499046	NA	NA		rs55957037		0
cg00188748	-0.291653	0.281278	-69.8633	7.23406e-06	0.000816868	5.22788	0.427105	0.135452	-0.291653	9	130564509	F	II	FPGS	TSS1500	shore	TSS1500-shore	Closed Strong Enhancer	chr9:130564863-130565566	NA	NA				0
cg00199059	-0.211976	0.508211	-63.6164	9.54958e-06	0.000901572	4.9152	0.614199	0.402223	-0.211976	20	45317219	R	II	TP53RK	Body	shore	Body-shore	Weak Promoter	chr20:45317691-45318458	NA	NA				0
cg00202829	-0.519983	0.41563	-131.024	1.12078e-06	0.000497859	7.0134	0.675621	0.155638	-0.519983	15	74609868	F	II	CCDC33	Body	opensea	Body-opensea	Closed Strong Enhancer		NA	NA				0
cg00205605	-0.219663	0.634425	-72.3521	6.52094e-06	0.000791169	5.34229	0.744256	0.524594	-0.219663	1	2516401	R	II		IGR	shore	IGR-shore	Active Promoter	chr1:2517397-2518892	NA	TRUE				0
cg00207939	0.230827	0.659359	156.617	6.60229e-07	0.000451986	7.39301	0.543945	0.774773	0.230827	2	150573311	F	II	MMADHC	IGR	opensea	IGR-opensea	Low methylation		NA	TRUE				0
cg00211403	-0.253564	0.617502	-68.4184	7.69645e-06	0.000837721	5.15893	0.744283	0.49072	-0.253564	12	108525241	R	II	WSCD2	5'UTR	shore	5'UTR-shore	Weak Promoter	chr12:108522950-108523852	NA	NA				0
cg00224471	-0.23654	0.719035	-79.5776	4.91741e-06	0.000726801	5.64595	0.837306	0.600765	-0.23654	5	169918864	R	II	KCNIP1	Body	opensea	Body-opensea	Closed weak enhancer		TRUE	TRUE				0
cg00239660	-0.241094	0.536591	-160.476	6.14241e-07	0.000448674	7.43992	0.657138	0.416045	-0.241094	6	130182620	F	II	C6orf191	TSS1500	opensea	TSS1500-opensea	Closed Strong Enhancer		NA	NA				0
cg00260012	-0.523232	0.635898	-347.817	6.19305e-08	0.000425423	8.38067	0.897514	0.374282	-0.523232	2	31031702	F	II	CAPN13	TSS1500	opensea	TSS1500-opensea	Closed weak enhancer		NA	NA				0
cg00260201	-0.225806	0.6732	-136.874	9.84582e-07	0.000486177	7.11212	0.786103	0.560297	-0.225806	17	46029581	F	II	PRR15L	3'UTR	opensea	3'UTR-opensea	Closed Strong Enhancer		NA	NA				0
cg00280345	-0.408201	0.452024	-161.385	6.04043e-07	0.000448674	7.45063	0.656124	0.247924	-0.408201	8	145728388	F	II	GPT	TSS1500	shore	TSS1500-shore	Active Promoter	chr8:145725460-145726707	NA	NA				0
cg00287536	-0.379574	0.564884	-135.474	1.01508e-06	0.000487837	7.08921	0.754671	0.375098	-0.379574	10	34925718	F	I	PARD3	Body	opensea	Body-opensea	Weak Promoter		NA	TRUE				0
cg00295485	-0.413095	0.70706	-180.479	4.3354e-07	0.000438396	7.6499	0.913607	0.500512	-0.413095	2	106755721	F	II	UXS1	Body	opensea	Body-opensea	Closed weak enhancer		NA	TRUE				0
cg00297600	0.217399	0.629145	66.3485	8.43035e-06	0.000864062	5.0567	0.520446	0.737845	0.217399	8	35401670	R	II	UNC5D	Body	opensea	Body-opensea	Lowly-methylated Weak Enhancer		NA	TRUE				0
cg00320094	-0.764203	0.460155	-239.059	1.88335e-07	0.000426299	8.0468	0.842257	0.0780533	-0.764203	1	68695183	F	II	GPR177	Body	shore	Body-shore	Weak Promoter	chr1:68696639-68697628	NA	NA				0
cg00323842	-0.256543	0.797427	-168.26	5.33744e-07	0.000448227	7.52784	0.925699	0.669156	-0.256543	5	124044098	R	II	ZNF608	Body	opensea	Body-opensea	Closed Strong Enhancer		NA	TRUE			rs76819127	0
cg00325491	0.338678	0.597536	84.1064	4.17309e-06	0.00069709	5.81714	0.428197	0.766874	0.338678	11	93286170	F	II		IGR	opensea	IGR-opensea	Heterochromatin		NA	NA				0
cg00329615	-0.527445	0.332876	-89.4195	3.47994e-06	0.000670177	6.00158	0.596598	0.0691537	-0.527445	3	118706648	R	II	IGSF11	Body	opensea	Body-opensea	Open strong enhancer		NA	TRUE				0
cg00346326	0.576874	0.348764	61.9414	1.03356e-05	0.000924485	4.8245	0.0603266	0.637201	0.576874	13	28394537	R	II		IGR	opensea	IGR-opensea	Polycomb repressed		NA	NA				0
cg00351750	0.517768	0.644102	221.442	2.3634e-07	0.000426299	7.95272	0.385218	0.902986	0.517768	1	246038775	R	II	SMYD3	Body	opensea	Body-opensea	Open strong enhancer		TRUE	TRUE			rs76336267	0
cg00352652	0.350592	0.487635	81.7765	4.53561e-06	0.000709083	5.73077	0.312339	0.662931	0.350592	16	88547533	R	I	ZFPM1	Body	opensea	Body-opensea	Closed weak enhancer		NA	NA				0
cg00362569	0.327846	0.444677	73.5291	6.21628e-06	0.000784997	5.39455	0.280754	0.6086	0.327846	4	5724005	R	II	EVC	Body	opensea	Body-opensea	Lowly-methylated Weak Enhancer		NA	TRUE		rs78434098		0
cg00366850	0.660651	0.524489	74.5532	5.96651e-06	0.000775706	5.43909	0.194163	0.854814	0.660651	2	45232417	R	II	SIX2	3'UTR	island	3'UTR-island	Weak Promoter	chr2:45231781-45232550	NA	NA				0
cg00377358	0.276493	0.256142	81.0957	4.64945e-06	0.000713989	5.70486	0.117896	0.394388	0.276493	20	61639277	R	II	BHLHE23	TSS1500	shore	TSS1500-shore	Polycomb repressed	chr20:61640480-61641168	NA	NA				0
cg00380428	-0.473005	0.625492	-90.8431	3.3207e-06	0.00066039	6.04825	0.861994	0.388989	-0.473005	17	77463587	R	II	HRNBP3	5'UTR	shelf	5'UTR-shelf	Open strong enhancer	chr17:77460245-77460646	NA	NA				0
cg00382999	-0.414002	0.462629	-86.5372	3.83502e-06	0.000681728	5.9036	0.66963	0.255628	-0.414002	3	136649333	F	II	NCK1	Body	opensea	Body-opensea	Heterochromatin		NA	NA	low-CpG:138132012-138132038			0
cg00393985	-0.468473	0.649047	-63.6628	9.52896e-06	0.000901572	4.91766	0.883284	0.414811	-0.468473	7	5271655	R	II	WIPI2	3'UTR	shelf	3'UTR-shelf	Closed Strong Enhancer	chr7:5267748-5268110	NA	NA				0
cg00395486	-0.33949	0.534279	-147.04	7.9611e-07	0.000469389	7.26593	0.704024	0.364534	-0.33949	6	143997701	F	II	PHACTR2	TSS1500	shore	TSS1500-shore	Closed weak enhancer	chr6:143999154-143999667	NA	NA				0
cg00400165	0.424995	0.326348	65.7104	8.67535e-06	0.000873143	5.02434	0.11385	0.538846	0.424995	11	64659060	F	II	MIR192	TSS1500	shelf	TSS1500-shelf	Active Promoter	chr11:64662462-64662880	NA	NA				0
cg00419604	0.608766	0.613077	67.812	7.9023e-06	0.000845785	5.12941	0.308693	0.91746	0.608766	2	45239247	F	II		IGR	shore	IGR-shore	Polycomb repressed	chr2:45240372-45241579	NA	TRUE				0
cg00422638	-0.29115	0.221402	-101.171	2.41296e-06	0.000616027	6.35603	0.366977	0.0758272	-0.29115	10	25466027	R	II	LOC100128811	TSS1500	shore	TSS1500-shore	Active Promoter	chr10:25463756-25465639	NA	NA				0
cg00423675	0.236631	0.569692	67.2285	8.10738e-06	0.000851798	5.10067	0.451376	0.688007	0.236631	9	138067680	R	II	LOC401557	IGR	shore	IGR-shore	Low methylation	chr9:138068090-138068294	NA	NA				0
cg00428526	0.334215	0.686903	71.9251	6.63639e-06	0.000793015	5.32304	0.519795	0.85401	0.334215	4	7031099	R	II	TBC1D14	Body	shelf	Body-shelf	Transcriptional Elongation	chr4:7026763-7027166	NA	NA				0
cg00434119	0.282684	0.646766	83.8185	4.21574e-06	0.00069741	5.80666	0.505425	0.788108	0.282684	3	186080868	R	II	DGKG	TSS1500	shore	TSS1500-shore	Weak Promoter	chr3:186078710-186080111	NA	TRUE				0
cg00451491	-0.2011	0.669587	-79.8494	4.86794e-06	0.000724545	5.65662	0.770137	0.569037	-0.2011	2	157528744	F	II	GPD2	IGR	opensea	IGR-opensea	Lowly-methylated Weak Enhancer		NA	TRUE				0
cg00458454	-0.568286	0.528939	-193.356	3.53389e-07	0.000428217	7.76063	0.813082	0.244796	-0.568286	10	134499528	R	I	INPP5A	Body	opensea	Body-opensea	Open strong enhancer		TRUE	NA				0
cg00460795	-0.391242	0.618106	-207.156	2.88035e-07	0.000426299	7.86245	0.813727	0.422485	-0.391242	2	119998072	F	II	STEAP3	Body	opensea	Body-opensea	Open strong enhancer		TRUE	TRUE				0
cg00462971	0.346217	0.755587	174.111	4.82278e-07	0.000448227	7.58856	0.582478	0.928695	0.346217	3	194784405	F	II	XXYLT1	IGR	shore	IGR-shore	Closed weak enhancer	chr3:194785977-194786549	NA	NA		rs55806011	rs2676839	0
cg00463957	-0.247248	0.786029	-125.048	1.2872e-06	0.000527104	6.90384	0.909653	0.662405	-0.247248	16	14583487	F	II	PARN	Body	opensea	Body-opensea	Closed weak enhancer		NA	TRUE				0
cg00471159	0.28145	0.271061	100.515	2.45998e-06	0.00061769	6.33796	0.130336	0.411787	0.28145	7	107641796	R	II	LAMB1	Body	island	Body-island	Closed Strong Enhancer	chr7:107641795-107644058	NA	NA				0
cg00472520	-0.277733	0.771602	-181.794	4.24305e-07	0.000438396	7.66199	0.910468	0.632736	-0.277733	17	79006834	F	II	FLJ90757	Body	island	Body-island	Closed weak enhancer	chr17:79006584-79006835	NA	NA		rs11870986		0
cg00472758	-0.680699	0.532733	-67.3381	8.06831e-06	0.000851034	5.10609	0.873083	0.192384	-0.680699	16	2552820	F	II	TBC1D24	3'UTR	shelf	3'UTR-shelf	Closed Strong Enhancer	chr16:2550047-2550508	NA	TRUE				0
cg00490431	-0.476947	0.462653	-105.682	2.12014e-06	0.000597169	6.47531	0.701127	0.224179	-0.476947	17	48201664	R	II	SAMD14	Body	opensea	Body-opensea	Closed weak enhancer		TRUE	NA				0
cg00504569	-0.424121	0.269106	-90.1261	3.39966e-06	0.000663509	6.02489	0.481166	0.0570452	-0.424121	10	63697267	F	II	ARID5B	Body	opensea	Body-opensea	Closed Strong Enhancer		NA	TRUE				0
cg00521703	0.202756	0.40358	68.369	7.71296e-06	0.000838408	5.15653	0.302202	0.504958	0.202756	19	34112157	F	II	CHST8	TSS1500	shore	TSS1500-shore	Polycomb repressed	chr19:34112279-34114353	NA	NA				0
cg00522288	-0.456528	0.589781	-73.2208	6.29423e-06	0.000784997	5.38097	0.818046	0.361517	-0.456528	12	125625016	R	II	AACS	Body	opensea	Body-opensea	Closed Strong Enhancer		NA	TRUE				0
cg00523012	-0.269545	0.372695	-79.6279	4.9082e-06	0.000726596	5.64793	0.507468	0.237923	-0.269545	19	13264324	F	I	IER2	Body	island	Body-island	Active Promoter	chr19:13260562-13264924	TRUE	NA	high-CpG:13125321-13125327			0
cg00537210	-0.468416	0.591356	-274.115	1.25505e-07	0.000425423	8.19138	0.825564	0.357148	-0.468416	2	23786588	R	II	KLHL29	Body	shore	Body-shore	Closed Strong Enhancer	chr2:23785049-23785339	TRUE	TRUE				0
cg00546932	-0.388429	0.622131	-121.709	1.39478e-06	0.000540401	6.83843	0.816345	0.427916	-0.388429	16	1947055	R	II		IGR	opensea	IGR-opensea	Heterochromatin		NA	NA				0
cg00584840	0.468044	0.493075	132.176	1.09205e-06	0.000497723	7.03348	0.259053	0.727096	0.468044	3	112903054	R	I	BOC	IGR	opensea	IGR-opensea	Lowly-methylated Weak Enhancer		NA	TRUE				0
cg00610348	-0.710687	0.551749	-257.204	1.51597e-07	0.000425423	8.1277	0.907092	0.196405	-0.710687	15	37416187	F	II	MEIS2	IGR	opensea	IGR-opensea	Closed weak enhancer		NA	TRUE				0
cg00613255	-0.435981	0.348001	-62.554	1.00385e-05	0.000912946	4.85803	0.565991	0.13001	-0.435981	11	2182376	F	II	INS-IGF2	5'UTR	opensea	5'UTR-opensea	Active Promoter		NA	NA		rs3842740		0
cg00618312	-0.51262	0.430132	-58.6184	1.21709e-05	0.00097247	4.63497	0.686442	0.173822	-0.51262	13	41556559	R	I	ELF1	TSS200	opensea	TSS200-opensea	Closed weak enhancer		NA	NA				0
cg00621899	-0.474634	0.590192	-79.6758	4.89946e-06	0.000726074	5.64981	0.827509	0.352875	-0.474634	7	100486423	R	II	UFSP1	1stExon	shore	1stExon-shore	Active Promoter	chr7:100486729-100488093	NA	NA				0
cg00627029	0.578011	0.379517	79.3273	4.96357e-06	0.000728243	5.63608	0.090511	0.668522	0.578011	17	72322791	F	I	KIF19	Body	shore	Body-shore	Active Promoter	chr17:72321948-72322461	TRUE	TRUE				0
cg00628382	-0.302043	0.449242	-193.497	3.52621e-07	0.000428217	7.76176	0.600264	0.298221	-0.302043	3	176820549	R	II	TBL1XR1	5'UTR	opensea	5'UTR-opensea	Lowly-methylated Weak Enhancer		NA	TRUE				0
cg00646241	0.351149	0.584617	164.11	5.74772e-07	0.000448227	7.48204	0.409042	0.760191	0.351149	11	70563878	F	II	SHANK2	Body	island	Body-island	Closed weak enhancer	chr11:70563664-70563886	NA	NA		rs5792531		0
cg00658161	0.221069	0.720705	140.437	9.12337e-07	0.000484472	7.16845	0.61017	0.831239	0.221069	8	27279957	R	II	PTK2B	Body	opensea	Body-opensea	Transcriptional Elongation		NA	NA	low-CpG:27335783-27335954			0
cg00671823	-0.628735	0.480115	-89.2753	3.49663e-06	0.000671496	5.9968	0.794482	0.165747	-0.628735	16	27558770	F	II	GTF3C1	Body	shelf	Body-shelf	Open strong enhancer	chr16:27560979-27561560	TRUE	NA				0
cg00700008	-0.588972	0.565414	-69.8604	7.23493e-06	0.000816868	5.22775	0.8599	0.270928	-0.588972	4	120138107	F	II	USP53	5'UTR	shelf	5'UTR-shelf	Heterochromatin	chr4:120133564-120134289	NA	NA				0
cg00706302	0.202369	0.742305	121.042	1.41772e-06	0.000541696	6.82496	0.641121	0.843489	0.202369	2	113832957	F	II	IL1F10	3'UTR	opensea	3'UTR-opensea	Heterochromatin		NA	NA		rs13005572		0
cg00709728	-0.258306	0.662553	-86.5785	3.82959e-06	0.000681412	5.90504	0.791706	0.5334	-0.258306	3	124778476	R	II	HEG1	IGR	shelf	IGR-shelf	Closed weak enhancer	chr3:124774246-124775113	NA	NA				0
cg00712409	-0.316553	0.663435	-81.2074	4.63051e-06	0.000713478	5.70914	0.821712	0.505158	-0.316553	1	33358057	F	II	HPCA	Body	shore	Body-shore	Active Promoter	chr1:33358469-33359449	NA	NA				0
cg00715696	-0.389447	0.254687	-63.3747	9.65796e-06	0.000904352	4.9023	0.449411	0.059964	-0.389447	16	85660534	R	II	KIAA0182	5'UTR	shore	5'UTR-shore	Open strong enhancer	chr16:85658742-85658998	TRUE	NA				0
cg00722320	0.395039	0.40624	68.855	7.55267e-06	0.000831527	5.17997	0.20872	0.60376	0.395039	15	79502065	F	I	MIR184	TSS200	opensea	TSS200-opensea	Lowly-methylated Weak Enhancer		NA	NA		rs12903401		0
cg00733324	-0.219145	0.639851	-119.773	1.46271e-06	0.000547275	6.79902	0.749424	0.530278	-0.219145	14	67845244	R	II	EIF2S1	Body	opensea	Body-opensea	Transcriptional Elongation		NA	NA				0
cg00733493	-0.256302	0.733186	-68.3475	7.72016e-06	0.000838849	5.15549	0.861337	0.605035	-0.256302	7	45126655	F	II	NACAD	Body	shore	Body-shore	Heterochromatin	chr7:45127979-45128263	NA	NA				0
cg00735454	-0.301652	0.389488	-204.704	2.98392e-07	0.000426299	7.84549	0.540313	0.238662	-0.301652	13	44595496	R	II	LOC121838	TSS1500	opensea	TSS1500-opensea	Closed weak enhancer		NA	NA				0
cg00738345	-0.234712	0.474005	-65.6106	8.71456e-06	0.000874269	5.01924	0.591361	0.356649	-0.234712	17	55940530	F	II	CUEDC1	3'UTR	shore	3'UTR-shore	Closed Strong Enhancer	chr17:55939088-55939591	NA	NA				0
cg00739471	0.264339	0.495258	67.4365	8.03346e-06	0.000849901	5.11095	0.363088	0.627427	0.264339	14	69415588	F	II	ACTN1	Body	opensea	Body-opensea	Closed Strong Enhancer		NA	NA				0
cg00740870	0.29366	0.480944	64.6274	9.11348e-06	0.000889624	4.96846	0.334114	0.627774	0.29366	14	68008669	R	II	PLEKHH1	Body	opensea	Body-opensea	Weak Promoter		NA	NA				0
cg00742465	-0.273471	0.736175	-166.186	5.5374e-07	0.000448227	7.50525	0.872911	0.59944	-0.273471	6	66800878	F	II	SLC25A51P1	IGR	shelf	IGR-shelf	Low methylation	chr6:66804630-66804831	NA	NA				0
cg00759707	-0.256103	0.761431	-170.465	5.13522e-07	0.000448227	7.55124	0.889483	0.63338	-0.256103	12	110788669	R	II	ATP2A2	3'UTR	opensea	3'UTR-opensea	Transcriptional Elongation		NA	NA				0
cg00768179	-0.382139	0.310866	-178.705	4.46428e-07	0.000438396	7.63328	0.501935	0.119796	-0.382139	1	8083892	F	II	ERRFI1	5'UTR	shore	5'UTR-shore	Weak Promoter	chr1:8085554-8086854	NA	NA				0
cg00781378	0.239211	0.720296	82.6627	4.39294e-06	0.000702743	5.76404	0.600691	0.839901	0.239211	3	173999704	F	II	NLGN1	3'UTR	opensea	3'UTR-opensea	Heterochromatin		NA	NA		rs73882747		0
cg00790126	-0.241773	0.504953	-57.2559	1.30496e-05	0.00099781	4.55332	0.62584	0.384067	-0.241773	2	203636957	F	II		IGR	shore	IGR-shore	Heterochromatin	chr2:203638927-203639157	NA	NA		rs77429123		0
cg00790847	-0.611849	0.438405	-60.8602	1.08895e-05	0.000943993	4.76427	0.74433	0.132481	-0.611849	12	40497575	F	II	SLC2A13	Body	shore	Body-shore	Weak Promoter	chr12:40498962-40500017	NA	NA				0
cg00806680	-0.233392	0.211736	-77.4138	5.33624e-06	0.000748395	5.55918	0.328432	0.0950397	-0.233392	6	41561085	F	II	FOXP4	Body	shore	Body-shore	Genic enhancer	chr6:41561221-41561473	NA	NA				0
cg00824379	0.211195	0.666786	63.8878	9.42984e-06	0.000899162	4.9296	0.561189	0.772384	0.211195	4	56812321	F	II	CEP135	IGR	shelf	IGR-shelf	Low methylation	chr4:56814800-56815511	NA	NA				0
cg00846121	-0.29552	0.415541	-63.1408	9.76439e-06	0.000906047	4.88976	0.563301	0.267782	-0.29552	19	49118114	F	II	FAM83E	TSS1500	shore	TSS1500-shore	Closed Strong Enhancer	chr19:49116245-49116641	TRUE	TRUE				0
cg00850332	0.329491	0.32858	72.3188	6.52983e-06	0.000791315	5.34079	0.163834	0.493325	0.329491	7	1141971	F	II	C7orf50	Body	shore	Body-shore	Open strong enhancer	chr7:1142631-1142862	NA	NA				0
cg00857862	-0.303842	0.724253	-91.2283	3.27929e-06	0.000656812	6.06069	0.876173	0.572332	-0.303842	3	47952509	F	II	MAP4	Body	opensea	Body-opensea	Open strong enhancer		NA	NA			rs78216580	0
cg00859330	-0.319522	0.309534	-160.742	6.11234e-07	0.000448674	7.44307	0.469295	0.149772	-0.319522	1	4835298	R	II	AJAP1	3'UTR	shelf	3'UTR-shelf	Heterochromatin	chr1:4832351-4832553	NA	NA				0
cg00862597	0.310798	0.524113	167.212	5.43719e-07	0.000448227	7.51651	0.368714	0.679512	0.310798	14	61750802	F	II		IGR	shelf	IGR-shelf	Heterochromatin	chr14:61746804-61748141	NA	NA				0
cg00889398	-0.411406	0.346644	-60.394	1.11406e-05	0.000948271	4.73788	0.552347	0.140941	-0.411406	13	28502089	F	II		IGR	island	IGR-island	Active Promoter	chr13:28501859-28502090	NA	TRUE				0
cg00890054	-0.501783	0.58741	-83.0532	4.33198e-06	0.000700287	5.77853	0.838302	0.336519	-0.501783	1	9405823	R	II	SPSB1	5'UTR	opensea	5'UTR-opensea	Open strong enhancer		NA	NA				0
cg00905220	-0.542667	0.550439	-115.921	1.61163e-06	0.00056186	6.7172	0.821772	0.279105	-0.542667	17	982154	F	II	ABR	Body	shore	Body-shore	Open strong enhancer	chr17:981508-981748	NA	TRUE				0
cg00925616	0.324599	0.439235	165.504	5.60536e-07	0.000448227	7.49769	0.276935	0.601534	0.324599	1	32410211	F	I		IGR	island	IGR-island	Weak Promoter	chr1:32410188-32410630	TRUE	TRUE				0
cg00937742	-0.210947	0.709994	-60.2449	1.12225e-05	0.000951686	4.72939	0.815468	0.60452	-0.210947	2	133429299	F	II	LYPD1	TSS1500	shore	TSS1500-shore	Weak Promoter	chr2:133426652-133428870	NA	NA				0
cg00964963	-0.237815	0.774027	-83.5296	4.25913e-06	0.000698611	5.79608	0.892935	0.65512	-0.237815	18	25570209	F	II	CDH2	Body	opensea	Body-opensea	Lowly-methylated Weak Enhancer		NA	NA	low-CpG:23824110-23824245	rs1628684	rs17853633	0
cg00978051	-0.246447	0.81531	-75.8957	5.65899e-06	0.000763651	5.49623	0.938534	0.692087	-0.246447	16	59786279	F	II		IGR	shelf	IGR-shelf	Heterochromatin	chr16:59788792-59789072	NA	NA				0
cg00981250	-0.419587	0.680559	-141.981	8.83229e-07	0.0004831	7.19202	0.890352	0.470765	-0.419587	6	144330345	R	II	PLAGL1	TSS1500	shore	TSS1500-shore	Closed weak enhancer	chr6:144328916-144329847	NA	NA				0
cg00984009	0.28392	0.666623	192.012	3.60775e-07	0.000428217	7.74984	0.524663	0.808583	0.28392	7	131657233	R	II	PLXNA4	IGR	opensea	IGR-opensea	Low methylation		NA	TRUE				0
cg00987534	0.269015	0.178742	74.842	5.89851e-06	0.000771243	5.45151	0.0442346	0.31325	0.269015	7	73207968	R	II	CLDN3	IGR	opensea	IGR-opensea	Lowly-methylated Weak Enhancer		NA	TRUE				0
cg01008405	-0.319206	0.356532	-71.9695	6.62424e-06	0.000792165	5.32505	0.516135	0.196929	-0.319206	5	139039026	F	II	CXXC5	5'UTR	shore	5'UTR-shore	Active Promoter	chr5:139040819-139041028	TRUE	NA	low-CpG:139019105-139019371			0
cg01014224	-0.285331	0.615061	-108.636	1.95371e-06	0.00058771	6.54901	0.757726	0.472395	-0.285331	13	44379186	R	II	ENOX1	IGR	opensea	IGR-opensea	Open strong enhancer		TRUE	TRUE				0
cg01017257	-0.23034	0.441288	-59.4522	1.16719e-05	0.000962258	4.68378	0.556458	0.326118	-0.23034	1	15059738	F	II	KIAA1026	Body	opensea	Body-opensea	Weak Promoter		NA	TRUE				0
cg01022455	0.200233	0.786134	130.129	1.1438e-06	0.000499944	6.99758	0.686018	0.886251	0.200233	14	99814173	R	II		IGR	shore	IGR-shore	Polycomb repressed	chr14:99814456-99815096	NA	NA				0
cg01033419	-0.695913	0.472076	-79.5107	4.92969e-06	0.000726801	5.64332	0.820032	0.124119	-0.695913	6	56387378	R	II	DST	Body	opensea	Body-opensea	Closed Strong Enhancer		NA	TRUE				0
cg01049674	-0.213404	0.172624	-90.1664	3.39515e-06	0.000663509	6.02621	0.279326	0.0659221	-0.213404	19	41073425	F	II	SPTBN4	Body	shore	Body-shore	Weak Promoter	chr19:41073494-41074151	NA	NA				0
cg01058342	-0.200217	0.325382	-64.247	9.27439e-06	0.000894839	4.94855	0.425491	0.225274	-0.200217	3	133048306	R	II	TMEM108	Body	opensea	Body-opensea	Closed weak enhancer		NA	TRUE				0
cg01078582	0.362396	0.458204	94.4147	2.96187e-06	0.000641632	6.16059	0.277006	0.639402	0.362396	21	42212601	F	II	DSCAM	Body	shore	Body-shore	Weak Promoter	chr21:42213510-42213946	NA	NA				0
cg01102232	0.279215	0.280071	91.7147	3.22799e-06	0.00065578	6.07628	0.140464	0.419678	0.279215	3	132135370	F	II	DNAJC13	TSS1500	shore	TSS1500-shore	Lowly-methylated Weak Enhancer	chr3:132135973-132136619	NA	NA				0
cg01116477	-0.440494	0.715554	-57.8391	1.26635e-05	0.000984943	4.58856	0.935801	0.495307	-0.440494	5	34053399	R	II	C1QTNF3	IGR	opensea	IGR-opensea	Closed weak enhancer		TRUE	TRUE				0
cg01118569	-0.225916	0.745959	-70.0756	7.16926e-06	0.000815351	5.23786	0.858917	0.633001	-0.225916	5	124218912	F	II	ZNF608	IGR	opensea	IGR-opensea	Closed weak enhancer		NA	TRUE		rs61474773		0
cg01129958	0.700186	0.525397	98.7756	2.59067e-06	0.000619963	6.28915	0.175304	0.875491	0.700186	8	19458710	R	II	CSGALNACT1	5'UTR	shore	5'UTR-shore	Weak Promoter	chr8:19459905-19460137	NA	TRUE				0
cg01135464	-0.60109	0.47642	-290.668	1.0547e-07	0.000425423	8.24482	0.776965	0.175875	-0.60109	17	48971001	F	I	TOB1-AS1	IGR	opensea	IGR-opensea	Open strong enhancer		NA	TRUE				0
cg01144965	-0.238688	0.509286	-152.043	7.20904e-07	0.000459063	7.3343	0.628631	0.389942	-0.238688	8	1811760	F	II	ARHGEF10	Body	opensea	Body-opensea	Closed weak enhancer		TRUE	NA				0
cg01162421	-0.350839	0.672659	-181.077	4.29304e-07	0.000438396	7.65543	0.848078	0.49724	-0.350839	4	152711783	R	II	GATB	IGR	opensea	IGR-opensea	Low methylation		NA	TRUE			rs76253123	0
cg01166827	0.304164	0.6035	106.191	2.09017e-06	0.000596946	6.48824	0.451418	0.755582	0.304164	2	101889574	F	II	SNORD89	TSS200	opensea	TSS200-opensea	Genic enhancer		NA	NA				0
cg01176028	-0.266034	0.300051	-61.338	1.064e-05	0.000933446	4.79105	0.433068	0.167034	-0.266034	21	43653234	F	II	ABCG1	Body	shore	Body-shore	Open strong enhancer	chr21:43654846-43655465	NA	NA		rs78598231		0
cg01185921	0.274839	0.218965	125.671	1.26838e-06	0.000521994	6.9157	0.0815457	0.356384	0.274839	10	116444463	R	II	ABLIM1	TSS200	opensea	TSS200-opensea	Open strong enhancer		NA	NA				0
cg01187997	-0.260196	0.687014	-144.902	8.31449e-07	0.000476809	7.23532	0.817112	0.556915	-0.260196	11	1594830	R	II	HCCA2	Body	shore	Body-shore	Active Promoter	chr11:1595809-1596143	NA	NA				0
cg01190109	-0.231672	0.781464	-153.156	7.05472e-07	0.000456739	7.34891	0.8973	0.665628	-0.231672	2	208689903	R	II	PLEKHM3	3'UTR	opensea	3'UTR-opensea	Closed Strong Enhancer		NA	TRUE				0
cg01200344	0.245575	0.742237	87.4627	3.71593e-06	0.00067786	5.93559	0.61945	0.865025	0.245575	6	134943753	F	II	LINC01010	IGR	opensea	IGR-opensea	Closed weak enhancer		NA	TRUE				0
cg01212071	-0.536707	0.379161	-227.945	2.16897e-07	0.000426299	7.98947	0.647514	0.110807	-0.536707	2	122041650	F	II	TFCP2L1	Body	shore	Body-shore	Active Promoter	chr2:122042066-122043093	NA	NA				0
cg01226742	-0.244288	0.237077	-72.6467	6.44285e-06	0.000789613	5.35547	0.359221	0.114933	-0.244288	8	37699923	F	II	GPR124	3'UTR	island	3'UTR-island	Active Promoter	chr8:37698846-37699931	NA	TRUE				0
cg01236751	-0.365972	0.738538	-240.544	1.84906e-07	0.000426299	8.05399	0.921523	0.555552	-0.365972	7	38492620	R	II	AMPH	Body	opensea	Body-opensea	Closed weak enhancer		NA	TRUE				0
cg01245393	0.224585	0.481063	134.354	1.04038e-06	0.000491039	7.07057	0.368771	0.593356	0.224585	12	108740289	R	II	CMKLR1	IGR	opensea	IGR-opensea	Low methylation		NA	TRUE				0
cg01349088	-0.402124	0.696918	-108.429	1.96482e-06	0.00058771	6.54394	0.89798	0.495857	-0.402124	20	30012193	F	II	DEFB122	Body	opensea	Body-opensea	Lowly-methylated Weak Enhancer		NA	NA				0
cg01351425	-0.22309	0.232175	-75.088	5.84139e-06	0.000768197	5.46203	0.34372	0.12063	-0.22309	11	2170831	R	II	INS-IGF2	Body	opensea	Body-opensea	Open strong enhancer		NA	NA				0
cg01353448	0.254529	0.478181	75.9464	5.6478e-06	0.00076307	5.49836	0.350916	0.605445	0.254529	7	31726912	F	II	C7orf16	5'UTR	opensea	5'UTR-opensea	Polycomb repressed		NA	NA				0
cg01358513	0.476008	0.60955	76.9297	5.43644e-06	0.000752985	5.53929	0.371546	0.847554	0.476008	22	25595705	R	II	CRYBB3	TSS200	opensea	TSS200-opensea	Heterochromatin		NA	NA				0
cg01380533	0.323892	0.694304	84.5487	4.1087e-06	0.000695764	5.83314	0.532358	0.85625	0.323892	16	68262681	R	II	ESRP2	3'UTR	opensea	3'UTR-opensea	Closed Strong Enhancer		NA	TRUE				0
cg01384111	-0.449087	0.562605	-261.939	1.43612e-07	0.000425423	8.14657	0.787149	0.338061	-0.449087	2	11679605	F	II	GREB1	TSS1500	opensea	TSS1500-opensea	Closed Strong Enhancer		NA	NA				0
cg01396065	-0.20707	0.359336	-85.9704	3.91047e-06	0.000685272	5.88376	0.462872	0.255801	-0.20707	3	193789440	F	I		IGR	shore	IGR-shore	Active Promoter	chr3:193788481-193789266	NA	TRUE				0
cg01397141	0.469965	0.384632	283.914	1.13087e-07	0.000425423	8.22397	0.149649	0.619614	0.469965	15	79502137	R	II	MIR184	Body	opensea	Body-opensea	Lowly-methylated Weak Enhancer		NA	NA				0
cg01401641	-0.567129	0.578421	-231.526	2.07099e-07	0.000426299	8.00866	0.861985	0.294856	-0.567129	19	31839171	F	II	TSHZ3	Body	shore	Body-shore	Weak Promoter	chr19:31839635-31843049	NA	NA				0
cg01409343	-0.354125	0.641064	-69.7068	7.28233e-06	0.000819822	5.2205	0.818126	0.464001	-0.354125	17	57915740	R	II	TMEM49	Body	opensea	Body-opensea	Weak Promoter		NA	NA	low-CpG:55269974-55270675			0
cg01410314	-0.420235	0.672353	-174.433	4.79642e-07	0.000447604	7.59178	0.88247	0.462235	-0.420235	9	77641437	R	II	C9orf41	Body	shore	Body-shore	Weak Promoter	chr9:77642704-77643595	NA	NA				0
cg01430385	0.248294	0.618968	82.5313	4.41372e-06	0.000703486	5.75914	0.494821	0.743115	0.248294	10	1033349	F	II	GTPBP4	TSS1500	shore	TSS1500-shore	Closed Strong Enhancer	chr10:1033790-1034615	NA	NA				0
cg01464484	-0.245623	0.759533	-79.205	4.98631e-06	0.000730019	5.63125	0.882345	0.636722	-0.245623	11	67089352	R	II	LOC100130987	Body	shelf	Body-shelf	Closed weak enhancer	chr11:67084688-67085813	NA	NA				0
cg01492538	-0.406466	0.471356	-212.604	2.6669e-07	0.000426299	7.89853	0.674589	0.268123	-0.406466	7	2774543	R	II	GNA12	Body	island	Body-island	Open strong enhancer	chr7:2774444-2774655	NA	NA				0
cg01497921	0.410926	0.290371	236.919	1.93426e-07	0.000426299	8.03626	0.0849074	0.495834	0.410926	16	89718583	F	II	CHMP1A	Body	shelf	Body-shelf	Closed Strong Enhancer	chr16:89713911-89714850	NA	NA		rs72055028		0
cg01499816	-0.391627	0.340999	-169.232	5.24702e-07	0.000448227	7.53823	0.536813	0.145185	-0.391627	14	92807984	R	II	SLC24A4	Body	opensea	Body-opensea	Polycomb repressed		NA	TRUE				0
cg01500055	-0.340378	0.519345	-80.4066	4.7686e-06	0.000720443	5.67832	0.689534	0.349156	-0.340378	17	46143709	F	II	CBX1	IGR	opensea	IGR-opensea	Genic enhancer		NA	TRUE				0
cg01502353	-0.237851	0.738041	-131.85	1.10007e-06	0.000497859	7.02784	0.856967	0.619116	-0.237851	6	56733843	F	II	DST	Body	opensea	Body-opensea	Closed weak enhancer		NA	TRUE				0
cg01514490	0.339838	0.38675	217.504	2.49261e-07	0.000426299	7.92921	0.216831	0.556669	0.339838	10	7455338	F	II	SFMBT2	IGR	island	IGR-island	Lowly-methylated Weak Enhancer	chr10:7449376-7455339	NA	NA				0
cg01520105	-0.302455	0.355443	-58.4203	1.22936e-05	0.000975973	4.62325	0.506671	0.204216	-0.302455	6	111887243	R	II	TRAF3IP2	Body	opensea	Body-opensea	Open strong enhancer		NA	TRUE				0
cg01521274	-0.448768	0.606566	-304.9	9.15271e-08	0.000425423	8.28492	0.83095	0.382182	-0.448768	14	71822452	F	II	SNORD56B	IGR	opensea	IGR-opensea	Closed weak enhancer		NA	TRUE				0
cg01554357	-0.422227	0.623617	-142.474	8.74196e-07	0.000481619	7.19945	0.834731	0.412503	-0.422227	1	164750454	F	II	PBX1	Body	opensea	Body-opensea	Open strong enhancer		TRUE	TRUE				0
cg01557549	-0.262139	0.585926	-85.874	3.9235e-06	0.000685272	5.88037	0.716995	0.454857	-0.262139	3	53168665	F	II		IGR	shelf	IGR-shelf	Insulator	chr3:53164206-53164698	TRUE	NA				0
cg01572460	-0.239221	0.571893	-158.206	6.40756e-07	0.000450561	7.41261	0.691503	0.452282	-0.239221	5	15865364	F	II	FBXL7	Body	opensea	Body-opensea	Low methylation		NA	TRUE		rs79339578		0
cg01588475	0.244891	0.586923	82.9257	4.35176e-06	0.000701255	5.77381	0.464477	0.709369	0.244891	12	58533355	R	II	ATP23	IGR	opensea	IGR-opensea	Closed weak enhancer		NA	TRUE				0
cg01588993	0.720127	0.57677	59.0135	1.19309e-05	0.000966727	4.65821	0.216707	0.936834	0.720127	12	58970138	R	II	LRIG3	IGR	opensea	IGR-opensea	Closed weak enhancer		NA	TRUE				0
cg01592108	-0.520371	0.513201	-62.6522	9.99187e-06	0.000912695	4.86337	0.773386	0.253015	-0.520371	2	175830522	R	II	CHN1	Body	opensea	Body-opensea	Closed Strong Enhancer		NA	TRUE				0
cg01614703	-0.274783	0.505129	-87.9895	3.65034e-06	0.000675337	5.95357	0.64252	0.367737	-0.274783	12	132278510	R	II	SFRS8	Body	shore	Body-shore	Open Weak Enhancer	chr12:132276571-132276783	NA	NA				0
cg01618988	0.255492	0.536175	64.1349	9.32251e-06	0.000895613	4.94265	0.408429	0.663921	0.255492	20	61635995	F	II		IGR	shore	IGR-shore	Polycomb repressed	chr20:61636171-61639055	NA	NA		rs11384226		0
cg01622304	-0.666148	0.424662	-338.419	6.71726e-08	0.000425423	8.36242	0.757736	0.0915875	-0.666148	13	28497401	F	II	PDX1	Body	shore	Body-shore	Weak Promoter	chr13:28498226-28499046	NA	NA				0
cg01623879	-0.230349	0.715824	-81.7685	4.53693e-06	0.000709083	5.73047	0.830998	0.600649	-0.230349	13	107559229	R	II		IGR	opensea	IGR-opensea	Polycomb repressed		NA	TRUE				0
cg01636910	-0.208266	0.574373	-65.7882	8.64498e-06	0.000873078	5.02831	0.678506	0.47024	-0.208266	1	85740751	F	II	BCL10	Body	shore	Body-shore	Weak Promoter	chr1:85741865-85742535	NA	NA				0
cg01656750	-0.44372	0.492369	-190.311	3.70423e-07	0.000428217	7.73593	0.714229	0.270509	-0.44372	16	57771195	R	II	KATNB1	Body	shore	Body-shore	Weak Promoter	chr16:57769596-57769973	NA	NA				0
cg01657758	-0.273539	0.667606	-185.874	3.97271e-07	0.000434825	7.69834	0.804376	0.530837	-0.273539	11	121349740	F	I	SORL1	Body	opensea	Body-opensea	Genic enhancer		NA	TRUE				0
cg01660473	0.486919	0.347597	97.5663	2.68706e-06	0.000624416	6.2544	0.104138	0.591057	0.486919	13	28395757	R	I		IGR	opensea	IGR-opensea	Polycomb repressed		NA	NA				0
cg01661844	0.635302	0.628474	237.197	1.92755e-07	0.000426299	8.03764	0.310823	0.946126	0.635302	2	241941064	R	II	SNED1	Body	shelf	Body-shelf	Closed Strong Enhancer	chr2:241937716-241938468	NA	NA				0
cg01674147	0.238407	0.498124	77.4596	5.3269e-06	0.000748395	5.56105	0.378921	0.617328	0.238407	4	153878055	R	II	FHDC1	Body	opensea	Body-opensea	Open strong enhancer		NA	TRUE				0
cg01685893	-0.369394	0.483327	-71.0158	6.8915e-06	0.000803053	5.28153	0.668024	0.29863	-0.369394	11	112048262	R	II	BCO2	5'UTR	opensea	5'UTR-opensea	Closed weak enhancer		NA	NA				0
cg01694276	-0.550462	0.59046	-61.4287	1.05934e-05	0.000932568	4.79611	0.865691	0.315229	-0.550462	14	105247329	F	I	AKT1	Body	opensea	Body-opensea	Closed weak enhancer		NA	NA		rs36214557		0
cg01699740	0.306164	0.379849	82.991	4.34162e-06	0.000700966	5.77623	0.226767	0.532931	0.306164	11	123396486	F	I	GRAMD1B	TSS200	opensea	TSS200-opensea	Weak Promoter		NA	TRUE				0
cg01703818	-0.207571	0.672495	-114.628	1.66612e-06	0.000563719	6.68869	0.77628	0.56871	-0.207571	11	78261063	F	II	NARS2	Body	opensea	Body-opensea	Heterochromatin		NA	TRUE				0
cg01708977	0.652673	0.428766	90.2951	3.38082e-06	0.000662639	6.03042	0.102429	0.755103	0.652673	2	182824828	R	II		IGR	opensea	IGR-opensea	Heterochromatin		NA	TRUE				0
cg01735357	0.234802	0.364474	107.125	2.0366e-06	0.000593616	6.51172	0.247073	0.481875	0.234802	20	61732467	F	II	HAR1B	Body	shore	Body-shore	Polycomb repressed	chr20:61733275-61734521	NA	NA		rs79825815		0
cg01754290	-0.360789	0.386148	-245.133	1.74828e-07	0.000426299	8.07551	0.566543	0.205753	-0.360789	7	114066523	F	II	FOXP2	5'UTR	opensea	5'UTR-opensea	Open strong enhancer		NA	NA				0
cg01756536	-0.277159	0.636846	-61.4828	1.05658e-05	0.000931909	4.79912	0.775426	0.498267	-0.277159	13	37251821	F	II	C13orf36	5'UTR	shelf	5'UTR-shelf	Heterochromatin	chr13:37247949-37248463	NA	NA				0
cg01760189	-0.663859	0.455029	-182.79	4.17483e-07	0.000438396	7.67103	0.786959	0.123099	-0.663859	17	35656896	F	II	ACACA	TSS1500	opensea	TSS1500-opensea	Weak Promoter		NA	TRUE				0
cg01764370	0.239711	0.315535	85.8394	3.9282e-06	0.000685272	5.87915	0.195679	0.43539	0.239711	16	89674804	F	I	DPEP1	IGR	opensea	IGR-opensea	Open Weak Enhancer		NA	NA				0
cg01767631	-0.313149	0.351962	-164.817	5.67488e-07	0.000448227	7.49002	0.508537	0.195387	-0.313149	13	20716728	F	II	GJA3	Body	island	Body-island	Weak Promoter	chr13:20716137-20717372	NA	NA				0
cg01768433	-0.604817	0.579517	-190.825	3.67471e-07	0.000428217	7.74016	0.881925	0.277108	-0.604817	5	90185030	R	II	GPR98	Body	opensea	Body-opensea	Open Weak Enhancer		NA	TRUE				0
cg01771019	-0.595329	0.393722	-124.368	1.3082e-06	0.000528997	6.89076	0.691387	0.0960574	-0.595329	13	28493057	R	I	PDX1	TSS1500	shore	TSS1500-shore	Active Promoter	chr13:28494001-28496099	NA	NA				0
cg01809170	-0.296251	0.572816	-62.5267	1.00515e-05	0.000913158	4.85654	0.720941	0.42469	-0.296251	4	184040176	R	II	WWC2	Body	opensea	Body-opensea	Lowly-methylated Weak Enhancer		TRUE	TRUE				0
cg01812047	-0.281851	0.541464	-76.9453	5.43316e-06	0.000752985	5.53993	0.682389	0.400538	-0.281851	1	44482771	F	I	SLC6A9	Body	opensea	Body-opensea	Active Promoter		NA	TRUE				0
cg01812894	0.200382	0.168851	82.6631	4.39287e-06	0.000702743	5.76405	0.0686596	0.269042	0.200382	9	75568506	R	II	ALDH1A1	TSS1500	opensea	TSS1500-opensea	Active Promoter		NA	NA				0
cg01814898	-0.229018	0.271756	-100.216	2.48183e-06	0.000619407	6.32965	0.386265	0.157247	-0.229018	1	110530427	F	II	AHCYL1	Body	shelf	Body-shelf	Closed Strong Enhancer	chr1:110527248-110528026	NA	NA				0
cg01818121	-0.225322	0.257487	-153.112	7.0608e-07	0.000456739	7.34833	0.370148	0.144826	-0.225322	15	72476917	R	I	GRAMD2	Body	island	Body-island	Weak Promoter	chr15:72476676-72476969	TRUE	TRUE				0
cg01834541	-0.312352	0.332196	-73.9685	6.10745e-06	0.000781797	5.41376	0.488371	0.17602	-0.312352	1	10651801	F	II	PEX14	Body	opensea	Body-opensea	Closed Strong Enhancer		NA	TRUE				0
cg01845041	-0.276372	0.184919	-70.0667	7.17196e-06	0.000815351	5.23744	0.323105	0.0467329	-0.276372	3	118753005	F	II	IGSF11	Body	shore	Body-shore	Active Promoter	chr3:118753092-118753961	NA	NA				0
cg01861019	-0.227116	0.741462	-73.2176	6.29503e-06	0.000784997	5.38083	0.85502	0.627905	-0.227116	11	127547963	R	II	KIRREL3-AS3	IGR	opensea	IGR-opensea	Low methylation		NA	TRUE				0
cg01884917	-0.563319	0.551749	-262.184	1.43215e-07	0.000425423	8.14752	0.833409	0.27009	-0.563319	17	1038155	R	I	ABR	Body	opensea	Body-opensea	Open strong enhancer		NA	NA				0
cg01893100	-0.497229	0.65048	-108.494	1.96129e-06	0.00058771	6.54554	0.899094	0.401866	-0.497229	3	167799377	F	II	GOLIM4	Body	opensea	Body-opensea	Closed Strong Enhancer		NA	TRUE				0
cg01903654	0.371271	0.273909	211.164	2.72119e-07	0.000426299	7.88921	0.088274	0.459545	0.371271	5	139225955	F	II	NRG2	IGR	shore	IGR-shore	Closed Strong Enhancer	chr5:139227605-139228279	NA	NA				0
cg01909681	-0.686067	0.490452	-71.2867	6.81414e-06	0.000801461	5.29397	0.833486	0.147419	-0.686067	1	42550741	R	II	HIVEP3	IGR	opensea	IGR-opensea	Closed weak enhancer		NA	TRUE				0
cg01909856	-0.251086	0.681563	-60.4607	1.11042e-05	0.000948027	4.74167	0.807106	0.55602	-0.251086	9	139438290	F	II	NOTCH1	Body	shore	Body-shore	Weak Promoter	chr9:139439041-139441532	NA	NA				0
cg01911077	-0.369877	0.296677	-140.045	9.19922e-07	0.000485992	7.16239	0.481616	0.111739	-0.369877	11	64531743	F	II	SF1	IGR	shore	IGR-shore	Genic enhancer	chr11:64532936-64533763	NA	TRUE				0
cg01924372	-0.384503	0.64627	-70.387	7.07565e-06	0.000811775	5.25241	0.838522	0.454019	-0.384503	16	28309935	F	II	SBK1	5'UTR	opensea	5'UTR-opensea	Heterochromatin		NA	TRUE				0
cg01944288	-0.644847	0.435128	-75.121	5.83378e-06	0.000768197	5.46343	0.757552	0.112705	-0.644847	9	135036217	F	II	NTNG2	TSS1500	shore	TSS1500-shore	Weak Promoter	chr9:135036713-135038933	NA	NA				0
cg01971590	-0.6966	0.514153	-115.805	1.6164e-06	0.00056186	6.71467	0.862453	0.165853	-0.6966	8	102898712	R	II	NCALD	5'UTR	opensea	5'UTR-opensea	Closed weak enhancer		NA	TRUE				0
cg01975453	-0.674728	0.530194	-323.07	7.70874e-08	0.000425423	8.32955	0.867558	0.19283	-0.674728	1	211304166	R	II	KCNH1	Body	shelf	Body-shelf	Closed Strong Enhancer	chr1:211306667-211307675	NA	NA				0
cg01979352	-0.434074	0.629143	-201.792	3.11342e-07	0.000426299	7.82474	0.84618	0.412106	-0.434074	1	182569418	R	I	RGS16	3'UTR	shelf	3'UTR-shelf	Open strong enhancer	chr1:182573375-182573760	NA	NA				0
cg01983725	-0.362399	0.394649	-88.392	3.60128e-06	0.000674257	5.9672	0.575849	0.21345	-0.362399	1	227161799	F	II	CABC1	Body	shore	Body-shore	Closed Strong Enhancer	chr1:227163739-227164237	NA	TRUE				0
cg01992464	0.479827	0.386553	317.12	8.1457e-08	0.000425423	8.31567	0.146639	0.626467	0.479827	16	89913768	R	II	SPIRE2	Body	shelf	Body-shelf	Open Weak Enhancer	chr16:89916650-89917192	NA	NA				0
cg01993169	-0.496492	0.487376	-69.4231	7.37089e-06	0.000824315	5.20708	0.735622	0.23913	-0.496492	5	102159266	F	II	PAM	IGR	opensea	IGR-opensea	Open Weak Enhancer		NA	TRUE				0
cg01996297	-0.436708	0.608962	-134.055	1.04729e-06	0.000492383	7.06554	0.827316	0.390609	-0.436708	6	33970166	F	I	MIR1275	IGR	opensea	IGR-opensea	Open strong enhancer		NA	NA				0
cg02002207	0.750496	0.529127	61.3823	1.06172e-05	0.000932642	4.79352	0.153879	0.904375	0.750496	16	89913618	R	II	SPIRE2	Body	shelf	Body-shelf	Open Weak Enhancer	chr16:89916650-89917192	NA	NA				0
cg02016771	0.309748	0.258578	168.332	5.33066e-07	0.000448227	7.52862	0.103704	0.413452	0.309748	4	89069031	R	II	ABCG2	5'UTR	opensea	5'UTR-opensea	Lowly-methylated Weak Enhancer		NA	TRUE				0
cg02019333	0.404953	0.496659	62.3602	1.01312e-05	0.000915958	4.84746	0.294182	0.699135	0.404953	3	118892215	F	II	UPK1B	TSS1500	opensea	TSS1500-opensea	Heterochromatin		NA	NA				0
cg02029665	-0.405643	0.334691	-153.355	7.02762e-07	0.000456739	7.3515	0.537513	0.13187	-0.405643	22	46441799	F	II	LOC100271722	TSS1500	shore	TSS1500-shore	Active Promoter	chr22:46440393-46441019	NA	NA		rs12158719		0
cg02030219	-0.226957	0.441848	-68.4268	7.69364e-06	0.000837692	5.15933	0.555327	0.32837	-0.226957	16	1958654	F	II	HS3ST6	IGR	shelf	IGR-shelf	Low methylation	chr16:1961526-1962146	TRUE	TRUE				0
cg02050986	-0.263677	0.662934	-75.4057	5.76873e-06	0.000766786	5.47554	0.794773	0.531096	-0.263677	15	45408574	R	II	DUOXA2	Body	island	Body-island	Weak Promoter	chr15:45408573-45409528	NA	NA				0
cg02057305	0.241628	0.747095	78.8369	5.05567e-06	0.000734943	5.61663	0.626281	0.867909	0.241628	16	83974834	F	I	OSGIN1	IGR	opensea	IGR-opensea	Closed weak enhancer		NA	NA				0
cg02058108	-0.203123	0.452419	-70.1707	7.1405e-06	0.000814534	5.24231	0.55398	0.350857	-0.203123	12	26348117	F	II	SSPN	TSS200	shore	TSS200-shore	Active Promoter	chr12:26348260-26349130	NA	NA				0
cg02061820	-0.275794	0.342225	-66.3148	8.44305e-06	0.000864238	5.055	0.480122	0.204328	-0.275794	3	152046751	F	II	MBNL1	Body	opensea	Body-opensea	Open Weak Enhancer		NA	TRUE				0
cg02066343	-0.209001	0.673078	-114.263	1.68197e-06	0.000565018	6.68053	0.777579	0.568577	-0.209001	6	33590458	F	II	ITPR3	Body	shore	Body-shore	Active Promoter	chr6:33588617-33589909	NA	NA		rs4713642		0
cg02070906	0.267718	0.747069	57.5115	1.28785e-05	0.000991593	4.56881	0.61321	0.880928	0.267718	5	158869634	R	II	LINC01845	IGR	opensea	IGR-opensea	Low methylation		NA	TRUE				0
cg02072975	-0.22886	0.631162	-113.416	1.71951e-06	0.00056805	6.66143	0.745592	0.516732	-0.22886	1	45249541	R	II	BEST4	3'UTR	shore	3'UTR-shore	Lowly-methylated Weak Enhancer	chr1:45249860-45250352	NA	NA				0
cg02075324	-0.244435	0.757308	-129.137	1.17004e-06	0.000506047	6.97981	0.879525	0.63509	-0.244435	14	55029302	F	II		IGR	shelf	IGR-shelf	Heterochromatin	chr14:55031826-55035030	NA	NA				0
cg02088237	-0.292527	0.611932	-197.611	3.31293e-07	0.000428217	7.79373	0.758195	0.465668	-0.292527	6	39304008	R	II	KIF6	3'UTR	opensea	3'UTR-opensea	Closed Strong Enhancer		NA	NA				0
cg02093902	-0.319557	0.194831	-132.139	1.09296e-06	0.000497723	7.03284	0.35461	0.035053	-0.319557	2	45501532	R	II	LINC01121	IGR	opensea	IGR-opensea	Open strong enhancer		NA	TRUE				0
cg02101773	-0.283676	0.224893	-181.632	4.25428e-07	0.000438396	7.66051	0.366731	0.0830555	-0.283676	20	20347593	F	II	INSM1	TSS1500	island	TSS1500-island	Active Promoter	chr20:20344400-20350605	NA	NA				0
cg02101876	0.362095	0.441702	117.244	1.55827e-06	0.000557361	6.74584	0.260655	0.622749	0.362095	13	40765110	F	II	LINC00332	IGR	opensea	IGR-opensea	Open strong enhancer		TRUE	TRUE		rs17446320		0
cg02124887	-0.210356	0.663978	-106.542	2.06983e-06	0.000596932	6.4971	0.769156	0.5588	-0.210356	5	1174666	R	I		IGR	shelf	IGR-shelf	Insulator	chr5:1170702-1170941	TRUE	NA				0
cg02132946	0.200797	0.454166	79.1571	4.99528e-06	0.000730293	5.62935	0.353768	0.554564	0.200797	16	65807673	R	II	LINC00922	IGR	opensea	IGR-opensea	Low methylation		NA	TRUE				0
cg02151983	0.27858	0.559334	85.0703	4.03444e-06	0.000690947	5.85186	0.420044	0.698624	0.27858	3	194756646	F	II		IGR	opensea	IGR-opensea	Heterochromatin		NA	NA				0
cg02155360	-0.253136	0.286347	-102.332	2.33266e-06	0.000614127	6.38754	0.412915	0.159779	-0.253136	15	83519898	R	II	HOMER2	Body	opensea	Body-opensea	Closed Strong Enhancer		NA	TRUE				0
cg02179341	-0.300499	0.359756	-199.735	3.2095e-07	0.000426299	7.80967	0.510005	0.209507	-0.300499	2	2188203	R	II	MYT1L	5'UTR	shore	5'UTR-shore	Closed weak enhancer	chr2:2189200-2190138	NA	NA				0
cg02181506	0.223534	0.264271	135.838	1.00703e-06	0.000487545	7.09521	0.152504	0.376038	0.223534	14	94856984	F	II	SERPINA1	1stExon	opensea	1stExon-opensea	Closed Strong Enhancer		NA	NA	low-CpG:93926679-93926810	rs8008743		0
cg02182272	0.342375	0.533166	169.422	5.22952e-07	0.000448227	7.54026	0.361979	0.704354	0.342375	13	114308619	F	I	ATP4B	Body	opensea	Body-opensea	Closed weak enhancer		NA	NA		rs34328321		0
cg02203336	-0.248512	0.774565	-85.9314	3.91574e-06	0.000685272	5.88239	0.898821	0.650309	-0.248512	2	31031755	F	II	CAPN13	TSS1500	opensea	TSS1500-opensea	Closed weak enhancer		NA	NA				0
cg02225786	-0.208981	0.413251	-139.634	9.27976e-07	0.000486177	7.156	0.517742	0.308761	-0.208981	2	224808252	R	II	WDFY1	Body	shore	Body-shore	Active Promoter	chr2:224808923-224810219	NA	NA				0
cg02237342	0.388118	0.752449	184.758	4.04432e-07	0.000436853	7.68857	0.55839	0.946508	0.388118	22	24823519	R	I	ADORA2A	TSS200	shelf	TSS200-shelf	Closed weak enhancer	chr22:24819537-24820810	NA	NA				0
cg02247300	-0.325219	0.410557	-68.4313	7.69215e-06	0.000837692	5.15955	0.573166	0.247947	-0.325219	8	144521435	R	I	ZC3H3	Body	island	Body-island	Open strong enhancer	chr8:144521358-144521608	NA	NA				0
cg02250258	0.200164	0.454942	60.4809	1.10932e-05	0.000948027	4.74282	0.35486	0.555023	0.200164	13	110789675	F	II	COL4A1	IGR	shore	IGR-shore	Closed Strong Enhancer	chr13:110790528-110791006	NA	NA				0
cg02270765	-0.441451	0.68793	-256.661	1.52549e-07	0.000425423	8.12549	0.908655	0.467204	-0.441451	4	84843504	R	II	GPAT3	IGR	opensea	IGR-opensea	Closed weak enhancer		NA	TRUE				0
cg02273889	-0.587996	0.589315	-369.029	5.1957e-08	0.000425423	8.41736	0.883312	0.295317	-0.587996	5	123941379	R	II	ZNF608	IGR	opensea	IGR-opensea	Closed Strong Enhancer		NA	TRUE				0
cg02274366	-0.652316	0.580416	-130.218	1.14148e-06	0.000499944	6.99916	0.906574	0.254258	-0.652316	6	123154275	R	II	SMPDL3A	IGR	opensea	IGR-opensea	Closed weak enhancer		NA	TRUE				0
cg02288552	0.610914	0.578816	315.849	8.24335e-08	0.000425423	8.31261	0.273359	0.884273	0.610914	7	1152401	F	I	C7orf50	Body	shelf	Body-shelf	Active Promoter	chr7:1155303-1157445	NA	NA				0
cg02288831	-0.312181	0.365864	-75.5757	5.73033e-06	0.000765603	5.48274	0.521954	0.209773	-0.312181	1	243723585	R	II	AKT3	Body	opensea	Body-opensea	Genic enhancer		NA	TRUE				0
cg02297967	0.227182	0.405729	125.877	1.26223e-06	0.000521548	6.9196	0.292138	0.51932	0.227182	8	57473034	R	II		IGR	opensea	IGR-opensea	Polycomb repressed		NA	NA				0
cg02300147	0.271237	0.277677	183.928	4.09868e-07	0.000438396	7.68122	0.142058	0.413295	0.271237	17	77093524	F	II	HRNBP3	Body	island	Body-island	Lowly-methylated Weak Enhancer	chr17:77093291-77093805	NA	TRUE				0
cg02304751	-0.415053	0.522618	-64.9326	8.98708e-06	0.000886097	4.98433	0.730145	0.315092	-0.415053	4	99583945	F	II	TSPAN5	IGR	shelf	IGR-shelf	Closed weak enhancer	chr4:99579142-99580160	NA	NA				0
cg02339542	-0.204083	0.689381	-131.375	1.11191e-06	0.000497859	7.01956	0.791423	0.58734	-0.204083	12	92823161	R	II	CLLU1OS	TSS1500	opensea	TSS1500-opensea	Lowly-methylated Weak Enhancer		NA	NA				0
cg02341503	-0.317099	0.250849	-97.4334	2.69795e-06	0.000625181	6.25054	0.409399	0.0922997	-0.317099	20	45947123	R	II	ZMYND8	Body	opensea	Body-opensea	Open strong enhancer		NA	TRUE				0
cg02344497	-0.414346	0.615719	-63.1889	9.74238e-06	0.000905222	4.89234	0.822892	0.408546	-0.414346	3	27472828	R	II	SLC4A7	Body	opensea	Body-opensea	Genic enhancer		TRUE	TRUE				0
cg02346492	0.372744	0.303413	103.674	2.2443e-06	0.000608448	6.42324	0.11704	0.489785	0.372744	17	9143174	R	I	NTN1	Body	island	Body-island	Active Promoter	chr17:9142980-9143839	NA	NA				0
cg02367316	0.357657	0.270437	93.9945	3.00131e-06	0.000642197	6.14771	0.0916084	0.449265	0.357657	7	39125198	F	II	POU6F2	Body	opensea	Body-opensea	Active Promoter		NA	TRUE				0
cg02370770	-0.210901	0.41817	-106.739	2.05848e-06	0.000596932	6.50207	0.523621	0.31272	-0.210901	7	42268072	F	II	GLI3	5'UTR	shore	5'UTR-shore	Weak Promoter	chr7:42267546-42267823	NA	TRUE		rs73311733		0
cg02379533	0.466688	0.346701	167.301	5.42864e-07	0.000448227	7.51747	0.113357	0.580044	0.466688	5	154214618	R	II	C5orf4	Body	opensea	Body-opensea	Open strong enhancer		NA	NA	low-CpG:154194792-154194813			0
cg02379856	-0.325741	0.67184	-57.4174	1.29411e-05	0.000994368	4.56312	0.83471	0.50897	-0.325741	4	114505779	R	II	CAMK2D	Body	opensea	Body-opensea	Closed Strong Enhancer		NA	TRUE				0
cg02391922	-0.319739	0.676415	-199.904	3.20148e-07	0.000426299	7.81092	0.836284	0.516545	-0.319739	15	60837277	R	II	RORA	Body	opensea	Body-opensea	Closed Strong Enhancer		NA	TRUE				0
cg02402706	-0.32287	0.387397	-219.396	2.4294e-07	0.000426299	7.94063	0.548832	0.225962	-0.32287	5	176125405	F	II	TSPAN17	IGR	opensea	IGR-opensea	Lowly-methylated Weak Enhancer		NA	TRUE				0
cg02416781	-0.237946	0.161308	-148.797	7.68554e-07	0.000464334	7.29046	0.280281	0.0423348	-0.237946	5	82331856	R	II	TMEM167A	IGR	opensea	IGR-opensea	Open strong enhancer		NA	TRUE				0
cg02423579	-0.505363	0.403937	-70.1387	7.15017e-06	0.000814971	5.24081	0.656618	0.151255	-0.505363	7	2872169	R	I	GNA12	Body	opensea	Body-opensea	Genic enhancer		NA	NA				0
cg02451516	-0.51539	0.353273	-114.122	1.68816e-06	0.000565018	6.67735	0.610969	0.0955781	-0.51539	16	74657147	R	II	RFWD3	3'UTR	opensea	3'UTR-opensea	Genic enhancer		NA	TRUE				0
cg02458516	0.283648	0.687739	87.4237	3.72084e-06	0.00067786	5.93425	0.545915	0.829563	0.283648	8	40602363	F	II	ZMAT4	Body	opensea	Body-opensea	Heterochromatin		NA	TRUE				0
cg02464901	0.441849	0.313756	139.392	9.32761e-07	0.000486177	7.15222	0.0928317	0.534681	0.441849	2	188851274	F	II	GULP1	IGR	opensea	IGR-opensea	Open Weak Enhancer		NA	TRUE			rs76912865	0
cg02466892	-0.395128	0.695225	-60.8648	1.08871e-05	0.000943993	4.76453	0.892789	0.497661	-0.395128	3	105069006	R	II		IGR	shelf	IGR-shelf	Heterochromatin	chr3:105072529-105072962	NA	NA				0
cg02473460	-0.251241	0.528168	-159.406	6.26557e-07	0.000450009	7.42714	0.653788	0.402548	-0.251241	8	93074521	R	II	RUNX1T1	Body	opensea	Body-opensea	Open Weak Enhancer		NA	TRUE				0
cg02475236	0.528251	0.658818	307.005	8.96787e-08	0.000425423	8.29044	0.394692	0.922943	0.528251	21	42217001	F	II	DSCAM	Body	shore	Body-shore	Weak Promoter	chr21:42218489-42219222	NA	NA				0
cg02475474	-0.206265	0.549555	-106.565	2.06847e-06	0.000596932	6.49769	0.652687	0.446423	-0.206265	6	29635158	F	II	MOG	3'UTR	opensea	3'UTR-opensea	Polycomb repressed		NA	TRUE		rs9500949		0
cg02479022	-0.332209	0.21139	-62.39	1.01169e-05	0.000915368	4.8491	0.377494	0.0452851	-0.332209	8	22250005	R	II	SLC39A14	5'UTR	opensea	5'UTR-opensea	Open strong enhancer		TRUE	TRUE				0
cg02479468	-0.413868	0.703507	-59.1527	1.1848e-05	0.000965471	4.66634	0.910442	0.496573	-0.413868	13	46722133	F	II	LCP1	Body	opensea	Body-opensea	Heterochromatin		NA	TRUE				0
cg02482730	0.339208	0.44496	86.3362	3.86155e-06	0.000682337	5.89659	0.275356	0.614564	0.339208	17	75473577	R	II	SEPT9	Body	opensea	Body-opensea	Open Weak Enhancer		TRUE	NA				0
cg02491003	-0.324168	0.300989	-113.21	1.7288e-06	0.00056805	6.65675	0.463073	0.138905	-0.324168	3	57581393	R	II	ARF4	Body	shore	Body-shore	Weak Promoter	chr3:57583020-57583611	NA	NA				0
cg02500883	-0.226124	0.612819	-76.7294	5.47862e-06	0.000754436	5.53101	0.725882	0.499757	-0.226124	9	104356619	F	II	GRIN3A	Body	shore	Body-shore	Heterochromatin	chr9:104357007-104357288	NA	NA				0
cg02505956	0.240068	0.250001	106.116	2.09454e-06	0.000596946	6.48635	0.129967	0.370035	0.240068	7	157348266	F	II	PTPRN2	Body	shore	Body-shore	Open strong enhancer	chr7:157346613-157347069	NA	NA				0
cg02509000	-0.535356	0.646639	-262.512	1.42684e-07	0.000425423	8.1488	0.914317	0.378961	-0.535356	11	19796216	F	II	NAV2	Body	shelf	Body-shelf	Closed weak enhancer	chr11:19798537-19798949	NA	NA				0
cg02513485	0.268787	0.194758	83.5694	4.25311e-06	0.000698419	5.79754	0.060365	0.329152	0.268787	2	54682387	R	II	SPTBN1	TSS1500	shore	TSS1500-shore	Active Promoter	chr2:54682899-54684374	NA	NA				0
cg02513808	0.208202	0.745395	83.6569	4.23995e-06	0.00069741	5.80075	0.641294	0.849496	0.208202	4	76264560	R	II	LINC02483	IGR	opensea	IGR-opensea	Low methylation		NA	TRUE				0
cg02515217	-0.325848	0.724764	-167.601	5.39992e-07	0.000448227	7.52073	0.887688	0.56184	-0.325848	17	57918600	R	II	MIR21	TSS200	opensea	TSS200-opensea	Weak Promoter		NA	NA				0
cg02516189	-0.232483	0.503453	-135.574	1.01286e-06	0.000487837	7.09086	0.619694	0.387211	-0.232483	9	139268092	F	II	CARD9	1stExon	shelf	1stExon-shelf	Open Weak Enhancer	chr9:139265191-139265890	NA	NA	low-CpG:138387867-138387971			0
cg02536263	0.669738	0.550722	64.6084	9.12144e-06	0.000889765	4.96747	0.215853	0.885591	0.669738	10	20295880	R	II	PLXDC2	Body	opensea	Body-opensea	Heterochromatin		NA	NA				0
cg02541125	-0.577715	0.538227	-101.596	2.38318e-06	0.000615915	6.36762	0.827085	0.24937	-0.577715	10	134499752	F	I	INPP5A	Body	opensea	Body-opensea	Open strong enhancer		NA	NA		rs2786905		0
cg02543268	-0.317549	0.615623	-57.9756	1.25753e-05	0.000984009	4.59674	0.774398	0.456848	-0.317549	5	160201261	F	II	ATP10B	5'UTR	opensea	5'UTR-opensea	Heterochromatin		NA	TRUE		rs74635447		0
cg02543850	-0.332132	0.686896	-140.134	9.18202e-07	0.000485706	7.16376	0.852962	0.52083	-0.332132	11	33346306	F	II	HIPK3	Body	opensea	Body-opensea	Closed weak enhancer		NA	TRUE				0
cg02560310	0.216061	0.599769	114.934	1.653e-06	0.000563146	6.69549	0.491738	0.7078	0.216061	20	60578131	R	I	TAF4	Body	shelf	Body-shelf	Genic enhancer	chr20:60581508-60581862	NA	NA				0
cg02578162	-0.327965	0.757682	-61.8831	1.03645e-05	0.000925013	4.82128	0.921664	0.593699	-0.327965	16	3927429	R	II	CREBBP	Body	shelf	Body-shelf	Weak Promoter	chr16:3929483-3929769	NA	NA				0
cg02600625	0.328797	0.577549	65.6439	8.70143e-06	0.000874269	5.02094	0.41315	0.741947	0.328797	15	77928919	R	II		IGR	shore	IGR-shore	Heterochromatin	chr15:77927041-77927362	NA	TRUE				0
cg02613624	0.247324	0.534708	63.8026	9.4672e-06	0.000900177	4.92509	0.411046	0.65837	0.247324	11	2154386	F	II	INS-IGF2	Body	island	Body-island	Lowly-methylated Weak Enhancer	chr11:2154033-2154387	NA	NA		rs14367		Paternal
cg02615136	0.356086	0.60726	138.821	9.4419e-07	0.000486177	7.14324	0.429217	0.785303	0.356086	3	48984376	F	II	ARIH2	Body	opensea	Body-opensea	Closed Strong Enhancer		NA	NA		rs35506343		0
cg02616906	0.208053	0.333734	59.1452	1.18524e-05	0.000965471	4.66591	0.229707	0.43776	0.208053	16	71265770	R	II	HYDIN	TSS1500	shore	TSS1500-shore	Lowly-methylated Weak Enhancer	chr16:71264360-71264659	NA	NA				0
cg02621151	-0.267609	0.727231	-65.4252	8.78798e-06	0.00087741	5.00974	0.861035	0.593427	-0.267609	5	3092997	R	II		IGR	opensea	IGR-opensea	Heterochromatin		NA	NA				0
cg02622809	-0.25933	0.670869	-114.664	1.66458e-06	0.000563719	6.68948	0.800534	0.541204	-0.25933	13	113556486	R	II	ATP11A	IGR	shelf	IGR-shelf	Closed Strong Enhancer	chr13:113552381-113552773	NA	NA				0
cg02635370	0.252111	0.477532	130.673	1.12972e-06	0.000499922	7.00723	0.351477	0.603588	0.252111	11	14037438	R	II	SPON1	Body	opensea	Body-opensea	Accessible chromatin		NA	TRUE				0
cg02637537	0.260881	0.426109	160.861	6.09892e-07	0.000448674	7.44448	0.295669	0.55655	0.260881	8	22447181	R	I	PDLIM2	Body	opensea	Body-opensea	Active Promoter		NA	NA				0
cg02638523	0.289894	0.344723	59.8096	1.14664e-05	0.000957534	4.70443	0.199776	0.48967	0.289894	2	236548728	R	II	AGAP1	Body	opensea	Body-opensea	Open Weak Enhancer		NA	TRUE				0
cg02656169	-0.535843	0.528828	-129.226	1.16765e-06	0.000506047	6.98142	0.79675	0.260907	-0.535843	12	121792898	F	II	ANAPC5	TSS1500	shelf	TSS1500-shelf	Closed weak enhancer	chr12:121789970-121790274	NA	NA				0
cg02665650	-0.365711	0.557877	-72.8145	6.39891e-06	0.000789265	5.36296	0.740733	0.375022	-0.365711	6	34984838	R	II	ANKS1A	Body	opensea	Body-opensea	Closed Strong Enhancer		NA	NA	low-CpG:35092779-35093041			0
cg02668055	-0.255354	0.677586	-109.484	1.90917e-06	0.000586346	6.56956	0.805263	0.54991	-0.255354	10	134536030	F	I	INPP5A	Body	island	Body-island	Open strong enhancer	chr10:134535957-134536237	NA	TRUE		rs2840292		0
cg02672378	0.28268	0.25479	110.793	1.84304e-06	0.000578558	6.60076	0.113449	0.39613	0.28268	6	41506029	R	II	FOXP4	IGR	opensea	IGR-opensea	Closed Strong Enhancer		NA	TRUE				0
cg02676865	-0.203684	0.188894	-101.523	2.38826e-06	0.000615915	6.36563	0.290736	0.0870518	-0.203684	10	99259738	F	II	MMS19	TSS1500	shore	TSS1500-shore	Active Promoter	chr10:99257940-99259520	NA	NA				0
cg02683350	-0.336853	0.610234	-76.679	5.4893e-06	0.000754734	5.52893	0.77866	0.441807	-0.336853	5	178658501	F	II	ADAMTS2	Body	opensea	Body-opensea	Closed weak enhancer		NA	NA				0
cg02692177	0.482719	0.435471	70.6225	7.00591e-06	0.000808761	5.26336	0.194111	0.67683	0.482719	2	42319371	R	II	PKDCC	IGR	opensea	IGR-opensea	Lowly-methylated Weak Enhancer		NA	TRUE				0
cg02693033	-0.381743	0.542381	-201.613	3.12164e-07	0.000426299	7.82344	0.733253	0.351509	-0.381743	5	2643299	F	II	IRX2	IGR	island	IGR-island	Lowly-methylated Weak Enhancer	chr5:2643105-2643309	NA	NA				0
cg02694620	-0.516237	0.624543	-99.6621	2.52293e-06	0.000619963	6.31419	0.882662	0.366425	-0.516237	3	172109284	F	II	FNDC3B	Body	opensea	Body-opensea	Closed weak enhancer		NA	TRUE		rs35791314		0
cg02713319	-0.456648	0.433817	-83.1294	4.32022e-06	0.000700287	5.78135	0.662141	0.205493	-0.456648	13	43370511	F	II		IGR	opensea	IGR-opensea	Heterochromatin		NA	TRUE				0
cg02721602	0.648839	0.536028	100.995	2.42545e-06	0.00061738	6.3512	0.211609	0.860447	0.648839	6	99755198	F	II	C6orf168	Body	opensea	Body-opensea	Closed weak enhancer		NA	TRUE				0
cg02729747	-0.303304	0.482867	-112.45	1.76367e-06	0.000570916	6.63937	0.634519	0.331215	-0.303304	7	152375490	R	II	XRCC2	IGR	shelf	IGR-shelf	Closed Strong Enhancer	chr7:152372980-152373421	NA	NA				0
cg02736255	0.246812	0.633049	79.8328	4.87094e-06	0.00072473	5.65597	0.509643	0.756455	0.246812	18	77213901	R	II	NFATC1	Body	shore	Body-shore	Low methylation	chr18:77214959-77215492	TRUE	NA				0
cg02749215	-0.410526	0.548369	-143.892	8.48891e-07	0.000479764	7.22053	0.753632	0.343106	-0.410526	6	100675273	R	II	MCHR2-AS1	IGR	shore	IGR-shore	Closed weak enhancer	chr6:100676823-100677098	NA	NA			rs9403545	0
cg02752037	0.251387	0.172936	61.7774	1.04172e-05	0.000926421	4.81545	0.0472427	0.298629	0.251387	19	4829518	R	II	TICAM1	5'UTR	shore	5'UTR-shore	Open strong enhancer	chr19:4831433-4831892	NA	NA			rs28576480	0
cg02759531	-0.566313	0.555353	-282.097	1.15262e-07	0.000425423	8.21815	0.83851	0.272197	-0.566313	7	28862462	R	I	CREB5	3'UTR	opensea	3'UTR-opensea	Weak Promoter		NA	TRUE				0
cg02765731	-0.58873	0.454098	-91.7308	3.22631e-06	0.00065578	6.0768	0.748463	0.159733	-0.58873	12	83436797	R	II	TMTC2	Body	opensea	Body-opensea	Lowly-methylated Weak Enhancer		NA	TRUE				0
cg02773698	0.561626	0.422207	69.2165	7.4363e-06	0.000826454	5.19725	0.141394	0.70302	0.561626	11	72682460	R	II	FCHSD2	Body	opensea	Body-opensea	Closed weak enhancer		NA	TRUE				0
cg02786378	-0.643696	0.51472	-92.1567	3.1823e-06	0.000655482	6.09034	0.836568	0.192873	-0.643696	8	17396844	F	II	SLC7A2	Body	opensea	Body-opensea	Open strong enhancer		NA	NA				0
cg02794358	0.351271	0.285244	189.849	3.73099e-07	0.000428901	7.73211	0.109609	0.46088	0.351271	2	54816818	R	II	SPTBN1	Body	opensea	Body-opensea	Closed weak enhancer		NA	TRUE				0
cg02795143	-0.53454	0.669627	-70.4214	7.06541e-06	0.000811079	5.25401	0.936897	0.402357	-0.53454	10	29668930	R	II	PTCHD3P1	IGR	opensea	IGR-opensea	Closed Strong Enhancer		NA	TRUE				0
cg02825765	-0.230455	0.185498	-124.526	1.30326e-06	0.000528128	6.89383	0.300726	0.0702705	-0.230455	1	225614261	R	II	LBR	5'UTR	shore	5'UTR-shore	Weak Promoter	chr1:225614721-225616512	NA	NA				0
cg02865068	-0.687476	0.507743	-105.687	2.11988e-06	0.000597169	6.47543	0.851481	0.164005	-0.687476	11	31848347	R	II		IGR	shore	IGR-shore	Active Promoter	chr11:31848487-31848776	NA	TRUE				0
cg02870820	-0.263066	0.204757	-136.958	9.82808e-07	0.000486177	7.11347	0.33629	0.0732242	-0.263066	19	56003211	F	II	SSC5D	Body	shore	Body-shore	Open strong enhancer	chr19:56004972-56005371	NA	NA		rs77574931		0
cg02872914	-0.727279	0.502998	-105.722	2.1178e-06	0.000597169	6.47632	0.866638	0.139359	-0.727279	10	126713578	R	II	CTBP2	Body	shore	Body-shore	Weak Promoter	chr10:126712013-126712231	NA	TRUE				0
cg02882785	0.370108	0.356212	138.399	9.52769e-07	0.000486177	7.13656	0.171158	0.541266	0.370108	4	184242105	F	II	CLDN22	TSS200	opensea	TSS200-opensea	Heterochromatin		NA	NA				0
cg02890194	-0.495866	0.399533	-230.186	2.10694e-07	0.000426299	8.00156	0.647466	0.1516	-0.495866	7	156791845	F	I	MNX1	IGR	shore	IGR-shore	Open strong enhancer	chr7:156792318-156793272	TRUE	NA				0
cg02891785	0.233222	0.655176	99.4291	2.5405e-06	0.000619963	6.30764	0.538565	0.771787	0.233222	16	71360763	F	II	CALB2	IGR	opensea	IGR-opensea	Low methylation		NA	TRUE				0
cg02893260	-0.515102	0.401163	-128.308	1.19261e-06	0.000509558	6.96476	0.658714	0.143612	-0.515102	13	30071603	R	II	MTUS2	Body	opensea	Body-opensea	Closed Strong Enhancer		NA	TRUE				0
cg02898500	0.539797	0.642599	94.2128	2.98074e-06	0.000642197	6.15441	0.3727	0.912497	0.539797	13	113826554	F	I	PROZ	3'UTR	opensea	3'UTR-opensea	Genic enhancer		NA	TRUE				0
cg02909298	-0.732265	0.545061	-58.2601	1.23942e-05	0.000979587	4.61372	0.911193	0.178928	-0.732265	14	56207327	R	II	RPL13AP3	IGR	opensea	IGR-opensea	Closed weak enhancer		NA	TRUE				0
cg02912129	-0.688912	0.588756	-310.318	8.68679e-08	0.000425423	8.29894	0.933213	0.2443	-0.688912	20	57615494	R	II	SLMO2	Body	shore	Body-shore	Closed Strong Enhancer	chr20:57617430-57618222	NA	NA				0
cg02921627	-0.38953	0.553692	-95.5667	2.85724e-06	0.000640043	6.19544	0.748456	0.358927	-0.38953	8	144589984	F	I	ZC3H3	Body	opensea	Body-opensea	Active Promoter		NA	NA			rs60913918	0
cg02927074	-0.213903	0.520212	-78.7754	5.06739e-06	0.000734994	5.61417	0.627163	0.413261	-0.213903	15	80860549	R	II	ARNT2	Body	opensea	Body-opensea	Closed Strong Enhancer		TRUE	TRUE				0
cg02936752	-0.630483	0.525264	-88.261	3.61714e-06	0.000674257	5.96278	0.840505	0.210022	-0.630483	19	54963326	R	I	LENG8	Body	shelf	Body-shelf	Open strong enhancer	chr19:54960191-54960948	NA	NA	low-CpG:59655101-59655167			0
cg02959939	-0.240458	0.550903	-81.9689	4.50412e-06	0.00070813	5.73804	0.671132	0.430674	-0.240458	21	47813025	F	I	PCNT	Body	shore	Body-shore	Open strong enhancer	chr21:47813251-47813462	TRUE	NA				0
cg02962521	0.575452	0.368984	58.6626	1.21437e-05	0.000971989	4.63758	0.0812579	0.65671	0.575452	18	19744694	R	I		IGR	shore	IGR-shore	Weak Promoter	chr18:19744936-19752363	NA	NA				0
cg02971581	0.301604	0.629964	60.4048	1.11346e-05	0.000948271	4.7385	0.479162	0.780766	0.301604	1	10895950	R	I		IGR	island	IGR-island	Heterochromatin	chr1:10895895-10896117	TRUE	TRUE				0
cg02973084	0.202054	0.789757	61.2079	1.07071e-05	0.000935154	4.78379	0.688731	0.890784	0.202054	16	89944182	F	II	TCF25	Body	shore	Body-shore	Transcriptional Elongation	chr16:89945514-89946323	NA	NA				0
cg02984092	0.317391	0.327593	69.6083	7.31292e-06	0.000821169	5.21585	0.168897	0.486289	0.317391	15	89178874	R	II	ISG20	IGR	opensea	IGR-opensea	Genic enhancer		NA	NA				0
cg02987481	-0.45299	0.550402	-61.7302	1.04408e-05	0.000926842	4.81284	0.776897	0.323907	-0.45299	1	115881544	R	II	NGF	TSS1500	shore	TSS1500-shore	Weak Promoter	chr1:115880167-115881332	NA	NA				0
cg02991571	-0.658931	0.407336	-126.266	1.25073e-06	0.00052032	6.92693	0.736802	0.0778709	-0.658931	13	28501126	R	II		IGR	shore	IGR-shore	Active Promoter	chr13:28501859-28502090	NA	NA				0
cg02994463	-0.550705	0.392258	-82.128	4.4783e-06	0.000706948	5.74403	0.66761	0.116905	-0.550705	13	58240705	R	II	PCDH17	Body	opensea	Body-opensea	Open Weak Enhancer		NA	NA				0
cg03008387	-0.369568	0.361149	-67.0047	8.18792e-06	0.000855249	5.08956	0.545933	0.176365	-0.369568	20	62089152	F	II	KCNQ2	Body	shelf	Body-shelf	Open strong enhancer	chr20:62092326-62092586	NA	NA				0
cg03043157	-0.221041	0.257196	-117.983	1.52952e-06	0.00055473	6.76157	0.367716	0.146675	-0.221041	6	97010903	F	II	FHL5	5'UTR	opensea	5'UTR-opensea	Heterochromatin		NA	NA				0
cg03046886	-0.598257	0.579579	-113.712	1.70627e-06	0.000566751	6.66813	0.878708	0.28045	-0.598257	1	18869151	F	II	KLHDC7A	IGR	opensea	IGR-opensea	Closed Strong Enhancer		NA	TRUE				0
cg03055890	0.495177	0.660143	106.457	2.07473e-06	0.000596946	6.49496	0.412554	0.907732	0.495177	14	93491845	F	II	ITPK1	Body	opensea	Body-opensea	Closed weak enhancer		NA	TRUE				0
cg03071245	-0.479168	0.638113	-74.6587	5.94155e-06	0.0007741	5.44364	0.877697	0.39853	-0.479168	13	37463034	F	II	SMAD9	5'UTR	opensea	5'UTR-opensea	Closed weak enhancer		NA	TRUE				0
cg03078767	0.748434	0.566034	236.991	1.93252e-07	0.000426299	8.03662	0.191818	0.940251	0.748434	11	111154742	F	II	C11orf53	Body	opensea	Body-opensea	Open strong enhancer		NA	NA		rs12276388		0
cg03088705	-0.236116	0.496651	-120.931	1.42156e-06	0.000541696	6.82273	0.614709	0.378593	-0.236116	10	111624928	R	II	XPNPEP1	Body	opensea	Body-opensea	Transcriptional Elongation		NA	NA				0
cg03103661	-0.264743	0.645532	-74.4303	5.99578e-06	0.000775706	5.43379	0.777904	0.51316	-0.264743	11	15865375	R	II	SOX6	IGR	opensea	IGR-opensea	Closed weak enhancer		NA	TRUE				0
cg03109921	-0.255933	0.246669	-58.4181	1.2295e-05	0.000975973	4.62311	0.374636	0.118702	-0.255933	17	40820189	R	II	PLEKHH3	Body	shore	Body-shore	Open strong enhancer	chr17:40821935-40823573	TRUE	TRUE				0
cg03110165	0.41479	0.274397	163.24	5.83908e-07	0.000448674	7.47213	0.0670021	0.481792	0.41479	13	93884312	R	II	GPC6	Body	shelf	Body-shelf	Heterochromatin	chr13:93879245-93880877	NA	NA				0
cg03124636	-0.311302	0.197143	-137.476	9.71849e-07	0.000486177	7.12183	0.352794	0.0414917	-0.311302	6	30711426	R	II	IER3	3'UTR	island	3'UTR-island	Active Promoter	chr6:30710307-30712440	NA	NA				0
cg03127034	-0.505606	0.529421	-66.4133	8.40596e-06	0.000864062	5.05997	0.782224	0.276618	-0.505606	6	41561307	F	I	FOXP4	Body	island	Body-island	Genic enhancer	chr6:41561221-41561473	NA	NA		rs6920720		0
cg03128029	-0.551569	0.423492	-172.979	4.91703e-07	0.000448227	7.57715	0.699276	0.147707	-0.551569	2	203143288	F	II	NOP58	Body	opensea	Body-opensea	Open strong enhancer		NA	TRUE	low-CpG:202851409-202851554			0
cg03147900	0.318619	0.684826	70.2868	7.10558e-06	0.000812292	5.24774	0.525517	0.844136	0.318619	16	89762721	F	II	CDK10	3'UTR	shore	3'UTR-shore	Closed Strong Enhancer	chr16:89761016-89761218	NA	NA		rs71812713		0
cg03148889	0.214155	0.541803	86.1179	3.89065e-06	0.000684229	5.88894	0.434726	0.64888	0.214155	1	78706562	R	II	MGC27382	Body	opensea	Body-opensea	Low methylation		NA	TRUE				0
cg03164928	-0.252728	0.424567	-118.44	1.51208e-06	0.000553636	6.77123	0.550931	0.298203	-0.252728	16	89005932	R	II	CBFA2T3	5'UTR	shore	5'UTR-shore	Active Promoter	chr16:89006334-89008600	NA	NA				0
cg03180486	0.248102	0.598056	57.472	1.29047e-05	0.000992859	4.56643	0.474005	0.722107	0.248102	11	2207455	R	II	MIR4686	IGR	opensea	IGR-opensea	Closed weak enhancer		NA	NA				0
cg03184368	0.417881	0.482934	107.644	2.00758e-06	0.000589304	6.52464	0.273993	0.691874	0.417881	4	40555722	R	II	RBM47	5'UTR	opensea	5'UTR-opensea	Closed weak enhancer		NA	TRUE				0
cg03187411	-0.21846	0.557344	-95.5547	2.8583e-06	0.000640043	6.19508	0.666574	0.448115	-0.21846	7	110482491	R	II	IMMP2L	Body	opensea	Body-opensea	Heterochromatin		NA	TRUE				0
cg03188000	0.471127	0.597581	78.6276	5.09569e-06	0.000735991	5.60827	0.362017	0.833145	0.471127	12	68634913	R	II	IL22	IGR	opensea	IGR-opensea	Open Weak Enhancer		NA	NA				0
cg03234603	-0.368346	0.37879	-92.2601	3.17173e-06	0.000655482	6.09362	0.562963	0.194617	-0.368346	17	2515392	F	II	PAFAH1B1	5'UTR	opensea	5'UTR-opensea	Closed weak enhancer		NA	TRUE				0
cg03238216	0.251992	0.638682	98.6026	2.60417e-06	0.000621055	6.28422	0.512686	0.764678	0.251992	4	24330712	F	II	PPARGC1A	IGR	opensea	IGR-opensea	Lowly-methylated Weak Enhancer		NA	TRUE		rs78387971		0
cg03245734	0.271642	0.244586	70.9145	6.92074e-06	0.000804274	5.27686	0.108765	0.380407	0.271642	8	108510096	R	II	ANGPT1	5'UTR	opensea	5'UTR-opensea	Weak Promoter		NA	NA				0
cg03251111	-0.359534	0.616307	-170.388	5.1421e-07	0.000448227	7.55044	0.796074	0.436541	-0.359534	17	69176781	R	II	SOX9	IGR	opensea	IGR-opensea	Open strong enhancer		NA	TRUE				0
cg03252605	-0.217983	0.612048	-64.3737	9.22038e-06	0.000892843	4.9552	0.72104	0.503057	-0.217983	2	141662876	R	II	LRP1B	Body	opensea	Body-opensea	Low methylation		NA	TRUE				0
cg03274401	-0.240108	0.413125	-60.9764	1.08281e-05	0.000940924	4.77081	0.533179	0.293071	-0.240108	8	17017479	F	II	ZDHHC2	Body	shelf	Body-shelf	Closed Strong Enhancer	chr8:17013436-17014790	NA	NA				0
cg03297092	0.241126	0.516811	160.758	6.11058e-07	0.000448674	7.44325	0.396248	0.637374	0.241126	17	77403634	F	II	HRNBP3	5'UTR	opensea	5'UTR-opensea	Low methylation		NA	NA		rs74000059		0
cg03303585	-0.367687	0.659228	-61.7839	1.04139e-05	0.000926421	4.81581	0.843071	0.475384	-0.367687	4	75585178	R	II	BTC	IGR	opensea	IGR-opensea	Open Weak Enhancer		NA	TRUE				0
cg03312958	0.249562	0.273641	166.657	5.49106e-07	0.000448227	7.51044	0.14886	0.398422	0.249562	5	2749302	F	I	IRX2	Body	island	Body-island	Weak Promoter	chr5:2748368-2757024	NA	NA				0
cg03326215	-0.227266	0.477434	-100.421	2.46678e-06	0.000617887	6.33537	0.591067	0.363801	-0.227266	2	2328391	R	I	MYT1L	5'UTR	opensea	5'UTR-opensea	Active Promoter		NA	NA				0
cg03326252	-0.476499	0.532653	-122.324	1.3741e-06	0.000537548	6.85071	0.770902	0.294404	-0.476499	11	133821166	R	II	IGSF9B	Body	opensea	Body-opensea	Active Promoter		TRUE	TRUE				0
cg03345925	-0.551894	0.410762	-79.7431	4.88721e-06	0.000726074	5.65245	0.686709	0.134815	-0.551894	8	144599347	F	II	ZC3H3	Body	shelf	Body-shelf	Open strong enhancer	chr8:144601691-144601895	NA	NA				0
cg03348079	0.264653	0.428895	175.027	4.74833e-07	0.000447338	7.59767	0.296568	0.561221	0.264653	12	95099198	R	II	TMCC3	IGR	opensea	IGR-opensea	Open strong enhancer		NA	TRUE			rs78239084	0
cg03349134	-0.275108	0.546032	-150.823	7.38326e-07	0.000459878	7.31805	0.683586	0.408478	-0.275108	6	25655241	F	II	SCGN	Body	shelf	Body-shelf	Genic enhancer	chr6:25652380-25652709	NA	NA				0
cg03366312	0.215954	0.779684	80.5018	4.7519e-06	0.000719769	5.682	0.671707	0.887661	0.215954	21	34388564	F	II		IGR	shelf	IGR-shelf	Polycomb repressed	chr21:34392162-34392656	NA	NA		rs73900154		0
cg03379631	0.522454	0.660762	138.184	9.57157e-07	0.000486177	7.13315	0.399534	0.921989	0.522454	16	72873149	R	II	ZFHX3	Body	opensea	Body-opensea	Closed weak enhancer		NA	TRUE				0
cg03417788	-0.265722	0.676322	-68.5772	7.64374e-06	0.000834945	5.1666	0.809183	0.543461	-0.265722	3	14605870	F	I	GRIP2	IGR	opensea	IGR-opensea	Closed weak enhancer		NA	TRUE				0
cg03419458	0.263502	0.754368	178.997	4.4427e-07	0.000438396	7.63604	0.622617	0.886119	0.263502	1	228503882	R	II	OBSCN	Body	island	Body-island	Heterochromatin	chr1:228503556-228504762	NA	NA				0
cg03431741	-0.276618	0.262904	-97.7824	2.66949e-06	0.000623674	6.26066	0.401213	0.124595	-0.276618	6	41528502	F	I	FOXP4	5'UTR	island	5'UTR-island	Open strong enhancer	chr6:41528266-41528900	TRUE	TRUE		rs56835416		0
cg03444122	0.217534	0.461961	138.768	9.45262e-07	0.000486177	7.14241	0.353194	0.570728	0.217534	4	189060646	F	II	TRIML1	1stExon	opensea	1stExon-opensea	Low methylation		NA	NA				0
cg03460315	0.249517	0.76996	105.75	2.1161e-06	0.000597169	6.47705	0.645201	0.894718	0.249517	4	111010391	F	II	ELOVL6	Body	opensea	Body-opensea	Heterochromatin		NA	TRUE				0
cg03460777	-0.484568	0.445019	-63.6193	9.5483e-06	0.000901572	4.91535	0.687303	0.202735	-0.484568	10	112842008	R	II	ADRA2A	IGR	shelf	IGR-shelf	Open strong enhancer	chr10:112835990-112839303	NA	TRUE				0
cg03464896	-0.373426	0.736406	-107.196	2.0326e-06	0.000593263	6.51349	0.923119	0.549693	-0.373426	3	170744964	F	II	SLC2A2	TSS200	shore	TSS200-shore	Closed Strong Enhancer	chr3:170746072-170746292	NA	NA				0
cg03484435	0.454497	0.673056	115.678	1.62169e-06	0.000562221	6.71188	0.445808	0.900304	0.454497	2	159460299	F	II	PKP4	Body	opensea	Body-opensea	Transcriptional Elongation		NA	TRUE				0
cg03487269	0.543981	0.449695	119.404	1.47617e-06	0.000548291	6.79138	0.177705	0.721686	0.543981	4	74813739	F	II	PF4	IGR	shelf	IGR-shelf	Lowly-methylated Weak Enhancer	chr4:74809869-74810089	NA	NA		rs34107063	rs77631285	0
cg03505501	-0.676785	0.390638	-164.653	5.69168e-07	0.000448227	7.48817	0.729031	0.052246	-0.676785	11	115371789	R	II	CADM1	Body	shore	Body-shore	Weak Promoter	chr11:115373574-115375881	NA	NA				0
cg03506656	0.60863	0.389367	357.47	5.71007e-08	0.000425423	8.39809	0.0850524	0.693682	0.60863	2	163097510	F	II	FAP	Body	opensea	Body-opensea	Weak Promoter		NA	TRUE				0
cg03525728	0.44074	0.620545	137.896	9.63111e-07	0.000486177	7.12855	0.400175	0.840915	0.44074	17	16996150	R	II	MPRIP	Body	opensea	Body-opensea	Closed Strong Enhancer		NA	TRUE				0
cg03548857	0.336594	0.521212	119.672	1.46638e-06	0.00054762	6.79693	0.352915	0.689509	0.336594	19	35940174	R	II	FFAR2	TSS1500	opensea	TSS1500-opensea	Open strong enhancer		NA	NA				0
cg03562531	-0.321846	0.684991	-69.9863	7.19643e-06	0.00081579	5.23366	0.845914	0.524068	-0.321846	3	53764604	F	II	CACNA1D	Body	opensea	Body-opensea	Genic enhancer		NA	NA				0
cg03570045	0.234362	0.771263	129.116	1.17061e-06	0.000506047	6.97943	0.654082	0.888443	0.234362	13	28562886	R	II	PRHOXNB	TSS200	opensea	TSS200-opensea	Polycomb repressed		NA	NA				0
cg03590237	-0.302071	0.703828	-59.3179	1.17504e-05	0.000963515	4.67597	0.854864	0.552793	-0.302071	6	52439807	F	II	TRAM2	Body	shore	Body-shore	Closed weak enhancer	chr6:52441269-52441793	NA	NA				0
cg03595626	0.651581	0.560667	94.0998	2.99136e-06	0.000642197	6.15095	0.234876	0.886458	0.651581	18	29127091	R	II	DSG2	3'UTR	opensea	3'UTR-opensea	Closed weak enhancer		NA	NA				0
cg03595881	-0.219263	0.537334	-147.958	7.81552e-07	0.000466148	7.27882	0.646965	0.427703	-0.219263	8	25895105	F	II	EBF2	Body	shelf	Body-shelf	Polycomb repressed	chr8:25897200-25897612	NA	TRUE				0
cg03601886	0.28915	0.610783	70.874	6.93247e-06	0.000805126	5.27499	0.466208	0.755358	0.28915	1	53649218	F	I	CPT2	IGR	opensea	IGR-opensea	Lowly-methylated Weak Enhancer		NA	TRUE				0
cg03602567	-0.528005	0.64811	-308.756	8.81783e-08	0.000425423	8.29496	0.912112	0.384107	-0.528005	13	97642682	R	II	OXGR1	5'UTR	shelf	5'UTR-shelf	Closed weak enhancer	chr13:97646394-97646737	NA	NA				0
cg03607708	0.244697	0.361083	61.2461	1.06873e-05	0.000934531	4.78592	0.238734	0.483431	0.244697	1	215966091	R	II	USH2A	Body	opensea	Body-opensea	Lowly-methylated Weak Enhancer		NA	TRUE				0
cg03611029	0.204765	0.609785	78.5465	5.11129e-06	0.000736628	5.60502	0.507403	0.712168	0.204765	3	13115406	R	II	IQSEC1	TSS1500	shore	TSS1500-shore	Weak Promoter	chr3:13114627-13115245	NA	TRUE				0
cg03626024	-0.504887	0.430356	-342.882	6.4612e-08	0.000425423	8.37125	0.6828	0.177913	-0.504887	12	108524345	F	II	WSCD2	5'UTR	shore	5'UTR-shore	Active Promoter	chr12:108522950-108523852	NA	NA				0
cg03640051	-0.341836	0.347079	-138.396	9.52815e-07	0.000486177	7.13652	0.517997	0.176161	-0.341836	4	42657689	R	II	ATP8A1	Body	shore	Body-shore	Active Promoter	chr4:42658278-42659550	NA	NA				0
cg03658003	-0.245593	0.777719	-58.7783	1.2073e-05	0.000970256	4.6444	0.900515	0.654922	-0.245593	16	48407651	R	II	SIAH1	5'UTR	opensea	5'UTR-opensea	Closed weak enhancer		NA	TRUE		rs72802175		0
cg03668763	0.278231	0.756449	141.229	8.97246e-07	0.0004831	7.1806	0.617333	0.895564	0.278231	11	9549286	F	II	ZNF143	3'UTR	opensea	3'UTR-opensea	Transcriptional Elongation		NA	TRUE				0
cg03704006	-0.261403	0.631975	-63.7803	9.47704e-06	0.000900177	4.9239	0.762676	0.501273	-0.261403	16	88994295	F	I	CBFA2T3	5'UTR	island	5'UTR-island	Open strong enhancer	chr16:88994137-88994442	NA	NA				0
cg03722909	-0.398927	0.416431	-65.6062	8.71628e-06	0.000874269	5.01901	0.615895	0.216968	-0.398927	18	42324965	R	II	SETBP1	Body	island	Body-island	Open strong enhancer	chr18:42324454-42324966	NA	NA				0
cg03745383	0.292207	0.505061	66.3428	8.43249e-06	0.000864062	5.05641	0.358958	0.651165	0.292207	17	31662900	F	II	ACCN1	Body	opensea	Body-opensea	Polycomb repressed		NA	TRUE		rs79207413		0
cg03761216	0.243884	0.667081	124.316	1.30982e-06	0.000528997	6.88976	0.545139	0.789023	0.243884	1	51986130	R	II	EPS15	TSS1500	shore	TSS1500-shore	Open Weak Enhancer	chr1:51984547-51985216	NA	NA				0
cg03801429	-0.355849	0.629654	-111.638	1.802e-06	0.000573106	6.62056	0.807578	0.45173	-0.355849	16	87894565	F	II	SLC7A5	Body	island	Body-island	Open strong enhancer	chr16:87894359-87894566	TRUE	NA				0
cg03801871	0.426044	0.682684	68.6725	7.61232e-06	0.000833665	5.17119	0.469662	0.895706	0.426044	2	30453395	R	II	LBH	TSS1500	shore	TSS1500-shore	Heterochromatin	chr2:30453566-30455655	NA	NA				0
cg03805929	-0.306209	0.704734	-202.495	3.08147e-07	0.000426299	7.82982	0.857839	0.55163	-0.306209	17	67313131	F	II	ABCA5	5'UTR	opensea	5'UTR-opensea	Genic enhancer		NA	NA				0
cg03813964	0.531363	0.36785	74.6596	5.94133e-06	0.0007741	5.44368	0.102169	0.633532	0.531363	2	24709887	F	II	NCOA1	IGR	shelf	IGR-shelf	Lowly-methylated Weak Enhancer	chr2:24713710-24715168	NA	NA				0
cg03820120	-0.518321	0.487392	-57.8769	1.2639e-05	0.00098401	4.59083	0.746553	0.228231	-0.518321	5	115864207	F	II	SEMA6A	5'UTR	opensea	5'UTR-opensea	Active Promoter		NA	TRUE				0
cg03828874	-0.219115	0.190022	-128.099	1.19838e-06	0.000509558	6.96095	0.299579	0.0804644	-0.219115	5	3605954	R	II		IGR	shore	IGR-shore	Polycomb repressed	chr5:3606488-3607135	NA	NA				0
cg03835296	0.544566	0.413974	198.438	3.27214e-07	0.000427501	7.79998	0.141691	0.686257	0.544566	6	25830922	R	II	SLC17A1	5'UTR	opensea	5'UTR-opensea	Lowly-methylated Weak Enhancer		NA	NA				0
cg03843656	0.255854	0.641611	170.389	5.14202e-07	0.000448227	7.55045	0.513684	0.769538	0.255854	3	55500374	F	II	WNT5A	3'UTR	shelf	3'UTR-shelf	Low methylation	chr3:55504201-55504453	NA	NA		rs10865994		0
cg03846111	-0.372763	0.585183	-71.8343	6.66128e-06	0.000794428	5.31893	0.771564	0.398801	-0.372763	12	14547229	F	II	ATF7IP	5'UTR	opensea	5'UTR-opensea	Closed Strong Enhancer		NA	TRUE				0
cg03857617	0.436275	0.416343	98.2221	2.63421e-06	0.000621932	6.27332	0.198205	0.634481	0.436275	5	19854080	F	II	CDH18	5'UTR	opensea	5'UTR-opensea	Closed weak enhancer		NA	TRUE				0
cg03862437	-0.203185	0.672424	-132.408	1.08639e-06	0.000497638	7.03748	0.774016	0.570832	-0.203185	3	194353432	F	I	TMEM44	Body	shore	Body-shore	Weak Promoter	chr3:194353761-194354490	NA	NA				0
cg03876032	-0.429855	0.642392	-67.4258	8.03724e-06	0.000850033	5.11042	0.85732	0.427465	-0.429855	10	26501065	F	I	MYO3A	3'UTR	island	3'UTR-island	Weak Promoter	chr10:26500607-26501126	NA	TRUE				0
cg03877829	0.254284	0.367539	135.787	1.00816e-06	0.000487545	7.09437	0.240397	0.494681	0.254284	5	111190203	F	II	C5orf13	Body	opensea	Body-opensea	Low methylation		NA	TRUE				0
cg03880733	-0.700901	0.57002	-148.011	7.80714e-07	0.000466148	7.27956	0.920471	0.219569	-0.700901	2	23784893	F	II	KLHL29	5'UTR	shore	5'UTR-shore	Closed weak enhancer	chr2:23785049-23785339	NA	NA				0
cg03883275	-0.245121	0.630719	-84.0661	4.17903e-06	0.00069709	5.81567	0.753279	0.508158	-0.245121	10	49608385	R	II	MAPK8	TSS1500	opensea	TSS1500-opensea	Closed weak enhancer		NA	TRUE				0
cg03894284	0.31681	0.424044	64.6821	9.09065e-06	0.000889392	4.97131	0.265639	0.582449	0.31681	2	228582073	R	II	SLC19A3	5'UTR	shore	5'UTR-shore	Weak Promoter	chr2:228582485-228582821	NA	TRUE			rs74373324	0
cg03900241	0.255996	0.220734	81.1811	4.63496e-06	0.000713478	5.70813	0.0927356	0.348732	0.255996	5	13246929	R	II	LINC01194	IGR	opensea	IGR-opensea	Closed weak enhancer		NA	TRUE				0
cg03916364	-0.336488	0.741601	-158.448	6.37861e-07	0.000450561	7.41555	0.909846	0.573357	-0.336488	12	49624394	R	II	TUBA1C	IGR	shelf	IGR-shelf	Closed Strong Enhancer	chr12:49628287-49628521	NA	NA				0
cg03918756	-0.668641	0.574172	-57.7395	1.27283e-05	0.00098686	4.58257	0.908493	0.239852	-0.668641	8	141248632	R	II	TRAPPC9	Body	opensea	Body-opensea	Open strong enhancer		TRUE	TRUE				0
cg03920999	0.531673	0.523389	65.6071	8.71594e-06	0.000874269	5.01906	0.257553	0.789226	0.531673	3	10334760	F	II	GHRLOS	Body	opensea	Body-opensea	Open strong enhancer		NA	NA			rs79438052	0
cg03924164	-0.204744	0.598074	-70.0182	7.18672e-06	0.00081579	5.23516	0.700446	0.495702	-0.204744	16	88515063	R	I	ZFPM1	IGR	shore	IGR-shore	Closed weak enhancer	chr16:88513273-88513514	NA	NA				0
cg03925970	-0.236531	0.592877	-61.8866	1.03628e-05	0.000925013	4.82148	0.711143	0.474611	-0.236531	8	140352581	R	II	KCNK9	IGR	opensea	IGR-opensea	Lowly-methylated Weak Enhancer		NA	TRUE				0
cg03927025	-0.444414	0.504931	-270.947	1.29908e-07	0.000425423	8.18021	0.727138	0.282724	-0.444414	3	32361449	F	II	CMTM8	Body	opensea	Body-opensea	Closed Strong Enhancer		NA	TRUE				0
cg03935116	-0.222313	0.236144	-106.195	2.08994e-06	0.000596946	6.48834	0.3473	0.124988	-0.222313	12	31476565	R	II	FAM60A	5'UTR	shore	5'UTR-shore	Active Promoter	chr12:31476717-31479466	NA	NA				0
cg03937605	-0.250694	0.775573	-152.967	7.08065e-07	0.000456739	7.34644	0.90092	0.650226	-0.250694	1	110167976	F	I	AMPD2	TSS200	opensea	TSS200-opensea	Open strong enhancer		NA	TRUE				0
cg03955932	-0.248204	0.421286	-168.618	5.30383e-07	0.000448227	7.53169	0.545388	0.297184	-0.248204	11	86383878	F	II	ME3	TSS1500	shore	TSS1500-shore	Weak Promoter	chr11:86382695-86383586	NA	NA				0
cg03957440	-0.296764	0.607122	-91.5894	3.24111e-06	0.00065578	6.07228	0.755503	0.45874	-0.296764	1	214209324	R	II	PROX1	3'UTR	opensea	3'UTR-opensea	Genic enhancer		NA	NA				0
cg03958512	-0.531161	0.675984	-72.3945	6.50961e-06	0.00079041	5.34419	0.941564	0.410404	-0.531161	7	47443041	F	II	TNS3	Body	opensea	Body-opensea	Closed Strong Enhancer		NA	TRUE				0
cg03962451	0.720302	0.552478	76.4261	5.54333e-06	0.000757159	5.51842	0.192327	0.912629	0.720302	2	191754464	R	II	GLS	Body	opensea	Body-opensea	Genic enhancer		NA	TRUE				0
cg03975815	-0.602435	0.424465	-121.794	1.39191e-06	0.000539897	6.84012	0.725683	0.123248	-0.602435	1	240270565	F	II	FMN2	Body	opensea	Body-opensea	Open strong enhancer		NA	TRUE				0
cg03981286	-0.607003	0.410088	-66.4503	8.3921e-06	0.000864062	5.06183	0.713589	0.106586	-0.607003	3	122863126	F	II	PDIA5	Body	opensea	Body-opensea	Open strong enhancer		NA	TRUE				0
cg04001359	-0.257312	0.538683	-140.774	9.05881e-07	0.00048354	7.17363	0.667339	0.410027	-0.257312	5	15683259	F	II	FBXL7	Body	opensea	Body-opensea	Low methylation		NA	TRUE				0
cg04001668	-0.348529	0.221801	-233.931	2.00847e-07	0.000426299	8.02116	0.396066	0.0475362	-0.348529	16	57654347	R	II	GPR56	5'UTR	opensea	5'UTR-opensea	Active Promoter		NA	TRUE				0
cg04006839	0.281509	0.245675	137.763	9.6587e-07	0.000486177	7.12643	0.104921	0.386429	0.281509	17	64225436	F	II	APOH	1stExon	opensea	1stExon-opensea	Open Weak Enhancer		NA	NA		rs3826358		0
cg04016922	-0.45729	0.527105	-296.582	9.93534e-08	0.000425423	8.26208	0.755751	0.29846	-0.45729	3	99691269	R	II	C3orf26	Body	opensea	Body-opensea	Open strong enhancer		NA	TRUE				0
cg04022912	-0.22486	0.664847	-150.423	7.44174e-07	0.000459878	7.31265	0.777277	0.552417	-0.22486	16	24864984	F	II	SLC5A11	5'UTR	opensea	5'UTR-opensea	Closed Strong Enhancer		NA	TRUE		rs7193010		0
cg04025970	-0.269323	0.350527	-149.938	7.51331e-07	0.000459878	7.30609	0.485189	0.215866	-0.269323	8	8727303	R	II	MFHAS1	Body	opensea	Body-opensea	Closed weak enhancer		NA	TRUE				0
cg04030848	0.490888	0.491294	63.8602	9.44191e-06	0.00089948	4.92814	0.24585	0.736738	0.490888	22	30960881	F	II	GAL3ST1	TSS200	opensea	TSS200-opensea	Closed Strong Enhancer		NA	NA				0
cg04033718	0.226711	0.624517	153.523	7.00486e-07	0.000456739	7.35367	0.511161	0.737872	0.226711	16	4419241	F	II	CORO7	Body	shelf	Body-shelf	Closed weak enhancer	chr16:4421642-4422240	TRUE	NA				0
cg04057956	-0.772866	0.507889	-64.5732	9.13617e-06	0.000890061	4.96564	0.894322	0.121457	-0.772866	12	6339200	F	II	CD9	Body	opensea	Body-opensea	Open strong enhancer		TRUE	TRUE				0
cg04061506	-0.529873	0.368885	-179.961	4.3725e-07	0.000438396	7.64509	0.633821	0.103948	-0.529873	2	48137261	R	II		IGR	shelf	IGR-shelf	Heterochromatin	chr2:48133739-48134052	NA	NA				0
cg04083533	-0.433531	0.705569	-92.8454	3.11281e-06	0.000653599	6.11204	0.922335	0.488804	-0.433531	6	4062956	R	II	PRPF4B	3'UTR	opensea	3'UTR-opensea	Transcriptional Elongation		NA	NA				0
cg04085896	0.592435	0.413406	266.39	1.36611e-07	0.000425423	8.16355	0.117189	0.709624	0.592435	1	8088516	R	II	ERRFI1	IGR	shore	IGR-shore	Closed Strong Enhancer	chr1:8085554-8086854	NA	NA				0
cg04092437	-0.246911	0.525855	-60.0177	1.13489e-05	0.000955516	4.71639	0.649311	0.4024	-0.246911	10	92971269	R	II	PCGF5	IGR	opensea	IGR-opensea	Closed Strong Enhancer		NA	TRUE				0
cg04103317	-0.27534	0.64363	-61.9422	1.03352e-05	0.000924485	4.82454	0.7813	0.50596	-0.27534	9	33240960	F	II	SUGT1P1	Body	opensea	Body-opensea	Closed weak enhancer		NA	NA		rs547958		0
cg04106630	0.231204	0.752506	125.324	1.27882e-06	0.000525237	6.90911	0.636904	0.868108	0.231204	17	76853502	R	II	TIMP2	Body	shore	Body-shore	Genic enhancer	chr17:76851759-76851973	NA	NA				0
cg04106785	-0.371381	0.645447	-71.1122	6.86385e-06	0.000802255	5.28597	0.831138	0.459757	-0.371381	17	30813145	R	II	CDK5R1	TSS1500	shore	TSS1500-shore	Open strong enhancer	chr17:30813177-30815239	NA	NA				0
cg04112019	0.285513	0.220396	83.3838	4.28124e-06	0.000699798	5.79073	0.0776397	0.363152	0.285513	11	2165136	R	II	IGF2AS	Body	island	Body-island	Lowly-methylated Weak Enhancer	chr11:2165135-2165672	TRUE	NA				0
cg04120686	0.201509	0.306534	66.6623	8.31322e-06	0.000860908	5.07247	0.205779	0.407289	0.201509	3	169384410	F	I		IGR	shore	IGR-shore	Polycomb repressed	chr3:169386268-169387187	NA	NA				0
cg04145765	0.32349	0.547324	103.426	2.26027e-06	0.00060989	6.41671	0.385578	0.709069	0.32349	8	67039461	R	II	TRIM55	5'UTR	opensea	5'UTR-opensea	Weak Promoter		NA	TRUE				0
cg04147497	-0.467474	0.674223	-62.6584	9.98894e-06	0.000912695	4.8637	0.90796	0.440487	-0.467474	14	69052728	F	II	RAD51L1	Body	opensea	Body-opensea	Closed Strong Enhancer		NA	NA		rs2256224		0
cg04165366	-0.225174	0.826388	-116.407	1.59174e-06	0.000561735	6.72779	0.938975	0.713801	-0.225174	8	131154466	F	II	ASAP1	Body	opensea	Body-opensea	Genic enhancer		NA	TRUE				0
cg04189326	-0.418706	0.357209	-188.551	3.80772e-07	0.000430046	7.72125	0.566562	0.147857	-0.418706	14	103481271	R	II	CDC42BPB	Body	opensea	Body-opensea	Closed Strong Enhancer		NA	TRUE				0
cg04204669	0.271638	0.627024	151.906	7.22823e-07	0.000459063	7.33249	0.491205	0.762843	0.271638	11	2193742	R	II	TH	TSS1500	opensea	TSS1500-opensea	Closed weak enhancer		NA	NA				0
cg04215126	-0.250521	0.37421	-152.067	7.20561e-07	0.000459063	7.33462	0.49947	0.248949	-0.250521	7	105621846	F	II	FLJ23834	Body	opensea	Body-opensea	Closed weak enhancer		NA	NA	low-CpG:105409063-105409097			0
cg04216235	-0.249992	0.72179	-79.9399	4.85163e-06	0.000723687	5.66016	0.846786	0.596794	-0.249992	5	172738061	R	II	STC2	IGR	opensea	IGR-opensea	Lowly-methylated Weak Enhancer		NA	TRUE				0
cg04229928	-0.231607	0.502741	-100.665	2.44914e-06	0.00061769	6.3421	0.618544	0.386937	-0.231607	11	119303807	R	II	USP2-AS1	IGR	opensea	IGR-opensea	Lowly-methylated Weak Enhancer		TRUE	TRUE				0
cg04230029	-0.213223	0.321615	-96.4544	2.77996e-06	0.000633456	6.22185	0.428227	0.215004	-0.213223	12	116526034	R	II	MED13L	Body	opensea	Body-opensea	Closed weak enhancer		NA	TRUE		rs73198035		0
cg04248461	-0.685756	0.551244	-117.896	1.53287e-06	0.000554829	6.75973	0.894121	0.208366	-0.685756	10	466737	R	II	DIP2C	Body	shore	Body-shore	Open strong enhancer	chr10:465928-466396	NA	NA				0
cg04251208	-0.221471	0.546606	-137.478	9.71808e-07	0.000486177	7.12187	0.657342	0.435871	-0.221471	19	3458194	F	II	NFIC	Body	shore	Body-shore	Open strong enhancer	chr19:3456182-3456581	TRUE	TRUE				0
cg04275506	0.577764	0.60523	64.9579	8.97672e-06	0.000885739	4.98564	0.316348	0.894112	0.577764	1	12445337	F	II	VPS13D	Body	opensea	Body-opensea	Transcriptional Elongation		NA	NA				0
cg04279139	-0.372305	0.309052	-145.595	8.19774e-07	0.000475095	7.24533	0.495205	0.1229	-0.372305	12	27925367	R	II	LOC100133893	TSS1500	opensea	TSS1500-opensea	Closed weak enhancer		NA	TRUE				0
cg04324276	-0.438208	0.322779	-147.493	7.88884e-07	0.000466481	7.27231	0.541883	0.103675	-0.438208	17	17817462	R	II	TOM1L2	Body	opensea	Body-opensea	Open strong enhancer		NA	TRUE				0
cg04329351	-0.244979	0.20337	-66.8912	8.22917e-06	0.000856948	5.08391	0.325859	0.0808804	-0.244979	10	81955971	F	II	ANXA11	5'UTR	opensea	5'UTR-opensea	Open strong enhancer		NA	TRUE		rs12249148		0
cg04339360	-0.3401	0.602458	-72.1924	6.56379e-06	0.000792089	5.33511	0.772508	0.432408	-0.3401	13	73635568	F	II	KLF5	Body	shore	Body-shore	Weak Promoter	chr13:73632860-73634370	NA	NA				0
cg04344749	-0.26662	0.384394	-156.842	6.57428e-07	0.000451986	7.3958	0.517704	0.251084	-0.26662	1	25871814	F	II	LDLRAP1	Body	shore	Body-shore	Weak Promoter	chr1:25869893-25871042	NA	NA		rs75323356		0
cg04352088	-0.20224	0.622763	-64.163	9.31043e-06	0.000895558	4.94413	0.723883	0.521643	-0.20224	22	43609331	R	II	SCUBE1	Body	shelf	Body-shelf	Low methylation	chr22:43605965-43606236	NA	TRUE				0
cg04359558	0.39051	0.496434	63.5731	9.5689e-06	0.000901766	4.91289	0.301179	0.691689	0.39051	16	11648224	F	II	LITAF	Body	opensea	Body-opensea	Closed weak enhancer		NA	NA				0
cg04376782	0.261087	0.53231	66.386	8.41624e-06	0.000864062	5.05859	0.401767	0.662854	0.261087	2	219160002	F	II	PNKD	Body	shelf	Body-shelf	Closed Strong Enhancer	chr2:219156977-219157380	NA	NA				0
cg04383058	-0.299449	0.384276	-125.671	1.26838e-06	0.000521994	6.9157	0.534001	0.234552	-0.299449	11	67273507	R	I	PITPNM1	TSS1500	shore	TSS1500-shore	Active Promoter	chr11:67275067-67276431	NA	NA				0
cg04396251	-0.419434	0.664526	-73.8549	6.13534e-06	0.000782205	5.40881	0.874243	0.454809	-0.419434	10	134975433	F	II	KNDC1	Body	shore	Body-shore	Weak Promoter	chr10:134973510-134974311	NA	NA		rs7921754		0
cg04407100	0.238327	0.710486	101.427	2.39494e-06	0.000615915	6.36303	0.591322	0.829649	0.238327	10	133729658	F	I	PPP2R2D	IGR	opensea	IGR-opensea	Closed weak enhancer		NA	NA				0
cg04417773	-0.317712	0.39926	-192.75	3.56693e-07	0.000428217	7.75578	0.558116	0.240404	-0.317712	10	80909901	F	I	ZMIZ1	5'UTR	opensea	5'UTR-opensea	Open strong enhancer		TRUE	TRUE		rs12773448		0
cg04420335	0.721194	0.505517	443.426	3.01341e-08	0.000425423	8.51007	0.14492	0.866114	0.721194	11	103800408	F	II	PDGFD	Body	opensea	Body-opensea	Closed weak enhancer		NA	TRUE				0
cg04435377	0.306144	0.679234	191.93	3.61228e-07	0.000428217	7.74918	0.526162	0.832306	0.306144	22	23744094	R	II	ZDHHC8P	Body	opensea	Body-opensea	Closed weak enhancer		TRUE	TRUE				0
cg04453124	-0.387604	0.519596	-197.367	3.3251e-07	0.000428217	7.79188	0.713398	0.325794	-0.387604	10	79596240	F	I	DLG5	Body	opensea	Body-opensea	Open strong enhancer		TRUE	TRUE		rs11002311		0
cg04456284	0.337453	0.492948	105.449	2.13409e-06	0.000597462	6.46935	0.324221	0.661674	0.337453	6	41127847	R	II	TREM2	Body	opensea	Body-opensea	Lowly-methylated Weak Enhancer		NA	TRUE				0
cg04461197	-0.298359	0.653223	-162.267	5.94352e-07	0.000448674	7.46092	0.802402	0.504043	-0.298359	3	172635656	R	II	SPATA16	Body	opensea	Body-opensea	Closed Strong Enhancer		NA	TRUE				0
cg04465730	-0.712306	0.573106	-73.4781	6.22908e-06	0.000784997	5.39231	0.929259	0.216953	-0.712306	17	69706099	F	II	SOX9	IGR	opensea	IGR-opensea	Closed weak enhancer		NA	TRUE		rs78229539		0
cg04469998	0.212081	0.373511	86.4101	3.85176e-06	0.000682337	5.89917	0.26747	0.479552	0.212081	5	124745818	F	II	ZNF608	IGR	opensea	IGR-opensea	Open strong enhancer		NA	TRUE				0
cg04498913	0.436026	0.54486	104.3	2.20457e-06	0.000604448	6.43965	0.326847	0.762873	0.436026	7	1135747	F	I	C7orf50	Body	island	Body-island	Open strong enhancer	chr7:1135744-1135992	NA	NA		rs55689421		0
cg04505897	0.426161	0.488972	121.814	1.39123e-06	0.000539897	6.84053	0.275891	0.702052	0.426161	13	113955200	F	II	LAMP1	Body	shelf	Body-shelf	Closed weak enhancer	chr13:113951096-113951990	NA	NA				0
cg04510459	-0.476114	0.345106	-126.483	1.24436e-06	0.000519906	6.93102	0.583163	0.107049	-0.476114	1	92048287	F	II	CDC7	IGR	opensea	IGR-opensea	Open strong enhancer		TRUE	TRUE		rs12023393		0
cg04522625	-0.39293	0.33543	-69.6826	7.28982e-06	0.00082014	5.21936	0.531895	0.138965	-0.39293	3	64751651	R	II	MIR548A2	Body	opensea	Body-opensea	Lowly-methylated Weak Enhancer		NA	TRUE				0
cg04544533	0.507059	0.598388	107.662	2.00658e-06	0.000589304	6.52508	0.344859	0.851918	0.507059	12	124811985	R	II	NCOR2	Body	shore	Body-shore	Genic enhancer	chr12:124809316-124810144	TRUE	TRUE				0
cg04564003	0.258931	0.749258	175.005	4.75009e-07	0.000447338	7.59746	0.619793	0.878724	0.258931	6	41498325	F	II	FOXP4	IGR	opensea	IGR-opensea	Closed weak enhancer		NA	TRUE				0
cg04565201	-0.331969	0.2354	-85.8089	3.93234e-06	0.000685272	5.87808	0.401384	0.0694154	-0.331969	13	53382856	F	II	MIR759	TSS1500	opensea	TSS1500-opensea	Lowly-methylated Weak Enhancer		NA	TRUE				0
cg04567140	0.226341	0.465954	108.944	1.93737e-06	0.00058771	6.5565	0.352784	0.579124	0.226341	1	31000432	F	I		IGR	opensea	IGR-opensea	Polycomb repressed		NA	TRUE				0
cg04570624	-0.254334	0.559461	-122.811	1.35798e-06	0.000534289	6.86037	0.686629	0.432294	-0.254334	3	62673394	R	II	CADPS	Body	opensea	Body-opensea	Closed Strong Enhancer		NA	TRUE				0
cg04587424	0.24005	0.199592	144.011	8.46802e-07	0.000479764	7.22229	0.0795675	0.319617	0.24005	2	776719	R	II	LINC01115	IGR	opensea	IGR-opensea	Open Weak Enhancer		NA	NA				0
cg04605816	-0.28174	0.244073	-130.682	1.12949e-06	0.000499922	7.00738	0.384943	0.103203	-0.28174	20	62092443	F	II	KCNQ2	Body	island	Body-island	Open strong enhancer	chr20:62092326-62092586	TRUE	NA				0
cg04610274	-0.532346	0.405706	-98.9479	2.57732e-06	0.000619963	6.29404	0.671879	0.139532	-0.532346	11	76504541	F	II	TSKU	5'UTR	opensea	5'UTR-opensea	Heterochromatin		NA	TRUE				0
cg04615859	-0.203594	0.195312	-58.6632	1.21434e-05	0.000971989	4.63761	0.297109	0.0935149	-0.203594	17	7762123	F	II	CYB5D1	Body	shore	Body-shore	Weak Promoter	chr17:7760281-7761680	NA	NA				0
cg04635983	-0.250865	0.248285	-139.788	9.24949e-07	0.000486177	7.1584	0.373718	0.122853	-0.250865	5	3602558	F	II		IGR	island	IGR-island	Weak Promoter	chr5:3594467-3603054	TRUE	NA				0
cg04637372	-0.292	0.229561	-66.3359	8.43508e-06	0.000864062	5.05607	0.37556	0.0835607	-0.292	1	20617456	R	II	VWA5B1	5'UTR	opensea	5'UTR-opensea	Active Promoter		NA	TRUE				0
cg04639905	-0.637059	0.613899	-174.662	4.77782e-07	0.000447604	7.59405	0.932428	0.295369	-0.637059	5	95772721	F	II	PCSK1	IGR	shelf	IGR-shelf	Closed weak enhancer	chr5:95768874-95769080	NA	NA				0
cg04642300	0.525661	0.435782	313.684	8.41327e-08	0.000425423	8.30733	0.172952	0.698613	0.525661	6	109288592	R	II	ARMC2	Body	opensea	Body-opensea	Open strong enhancer		NA	TRUE				0
cg04658841	-0.303862	0.374996	-58.8315	1.20407e-05	0.000969549	4.64752	0.526927	0.223065	-0.303862	16	85478651	F	I	MIR5093	IGR	opensea	IGR-opensea	Open strong enhancer		TRUE	TRUE				0
cg04661436	-0.242866	0.557311	-87.0633	3.7667e-06	0.000679013	5.92185	0.678745	0.435878	-0.242866	15	79169207	F	II	MORF4L1	Body	shelf	Body-shelf	Lowly-methylated Weak Enhancer	chr15:79165102-79166057	NA	NA				0
cg04667640	-0.669585	0.451389	-317.633	8.10673e-08	0.000425423	8.31689	0.786182	0.116596	-0.669585	16	72982116	R	II	ZFHX3	Body	opensea	Body-opensea	Open strong enhancer		NA	NA				0
cg04714787	0.23317	0.466581	130.175	1.14259e-06	0.000499944	6.9984	0.349996	0.583166	0.23317	4	3881512	R	II		IGR	shelf	IGR-shelf	Polycomb repressed	chr4:3878078-3878281	NA	TRUE				0
cg04719721	-0.427395	0.68158	-66.9364	8.21272e-06	0.000856218	5.08616	0.895278	0.467883	-0.427395	11	9787121	F	II	SBF2-AS1	IGR	opensea	IGR-opensea	Open Weak Enhancer		TRUE	TRUE				0
cg04735632	-0.345799	0.282985	-184.846	4.03855e-07	0.000436853	7.68935	0.455885	0.110086	-0.345799	2	47800393	R	II	MSH2	IGR	shore	IGR-shore	Closed weak enhancer	chr2:47796923-47799166	NA	NA				0
cg04741094	-0.716386	0.54414	-199.816	3.20564e-07	0.000426299	7.81027	0.902333	0.185947	-0.716386	3	197209034	R	II	BDH1	IGR	opensea	IGR-opensea	Open Weak Enhancer		NA	TRUE				0
cg04742719	-0.272791	0.663581	-137.836	9.6435e-07	0.000486177	7.1276	0.799977	0.527185	-0.272791	7	100463759	R	II	SLC12A9	Body	island	Body-island	Closed weak enhancer	chr7:100463758-100464146	NA	NA				0
cg04743876	-0.262999	0.717214	-64.9416	8.98339e-06	0.000886036	4.9848	0.848714	0.585715	-0.262999	7	130013617	F	II	CPA5	IGR	opensea	IGR-opensea	Open strong enhancer		TRUE	TRUE		rs1465370		0
cg04744624	0.568594	0.44588	191.252	3.65042e-07	0.000428217	7.74366	0.161583	0.730177	0.568594	7	107641770	R	II	LAMB1	Body	shore	Body-shore	Closed Strong Enhancer	chr7:107641795-107644058	NA	NA				0
cg04784535	-0.260171	0.793892	-117.495	1.54845e-06	0.00055637	6.75119	0.923977	0.663806	-0.260171	2	28866424	R	II	PLB1	3'UTR	opensea	3'UTR-opensea	Open Weak Enhancer		NA	NA				0
cg04788769	-0.370135	0.61128	-100.379	2.46985e-06	0.000618278	6.3342	0.796347	0.426213	-0.370135	2	102800604	F	II	IL1RL2	IGR	shelf	IGR-shelf	Closed weak enhancer	chr2:102803672-102804556	NA	NA				0
cg04804717	0.265164	0.498758	89.419	3.47999e-06	0.000670177	6.00157	0.366176	0.63134	0.265164	7	1300320	F	I		IGR	opensea	IGR-opensea	Polycomb repressed		NA	NA				0
cg04805065	-0.252316	0.590028	-166.156	5.54037e-07	0.000448227	7.50492	0.716186	0.46387	-0.252316	17	17717947	F	I	MIR33B	TSS1500	shore	TSS1500-shore	Open strong enhancer	chr17:17715696-17716219	NA	NA		rs56088670	rs36027058	0
cg04816394	0.385533	0.272664	91.654	3.23434e-06	0.00065578	6.07434	0.0798972	0.46543	0.385533	5	80529067	R	I	RNU5E	Body	opensea	Body-opensea	Active Promoter		NA	TRUE				0
cg04821520	0.324419	0.642374	142.747	8.69237e-07	0.000481619	7.20355	0.480164	0.804583	0.324419	11	37525709	R	II	C11orf74	IGR	opensea	IGR-opensea	Open Weak Enhancer		NA	TRUE				0
cg04851742	-0.457957	0.300801	-308.373	8.85033e-08	0.000425423	8.29398	0.529779	0.0718224	-0.457957	13	28503508	R	II		IGR	shore	IGR-shore	Weak Promoter	chr13:28501859-28502090	NA	NA				0
cg04854282	0.221347	0.530284	100.539	2.45826e-06	0.00061769	6.33862	0.419611	0.640957	0.221347	4	178682852	R	II	LOC285501	Body	opensea	Body-opensea	Heterochromatin		NA	NA				0
cg04865290	0.333249	0.520918	65.5287	8.74687e-06	0.000875659	5.01505	0.354293	0.687542	0.333249	3	52927548	F	II	TMEM110	Body	shelf	Body-shelf	Closed weak enhancer	chr3:52931279-52931840	NA	NA				0
cg04867634	0.249399	0.569318	125.815	1.26408e-06	0.00052179	6.91842	0.444619	0.694018	0.249399	6	25930957	R	II	SLC17A2	TSS200	opensea	TSS200-opensea	Closed weak enhancer		NA	NA				0
cg04902529	-0.26669	0.744755	-168.742	5.29232e-07	0.000448227	7.53301	0.878101	0.61141	-0.26669	1	4193806	R	II	LINC01346	IGR	shore	IGR-shore	Closed weak enhancer	chr1:4192633-4193243	NA	NA				0
cg04912993	-0.300943	0.731695	-194.742	3.45978e-07	0.000428217	7.77159	0.882166	0.581223	-0.300943	3	105236259	R	II	ALCAM	Body	opensea	Body-opensea	Insulator		NA	TRUE				0
cg04915044	-0.334868	0.313081	-217.118	2.50579e-07	0.000426299	7.92685	0.480515	0.145646	-0.334868	2	86263895	F	II	POLR1A	Body	opensea	Body-opensea	Open strong enhancer		TRUE	TRUE		rs3770088		0
cg04922063	-0.213537	0.259716	-135.347	1.01791e-06	0.000487837	7.08711	0.366484	0.152947	-0.213537	10	35683073	R	II	CCNY	Body	opensea	Body-opensea	Closed weak enhancer		NA	TRUE				0
cg04925956	-0.212824	0.611098	-126.679	1.23868e-06	0.000518925	6.93467	0.71751	0.504686	-0.212824	12	129785686	R	II	TMEM132D	Body	shelf	Body-shelf	Closed weak enhancer	chr12:129787735-129788160	NA	NA				0
cg04930693	-0.267213	0.557994	-138.792	9.44786e-07	0.000486177	7.14278	0.6916	0.424387	-0.267213	1	8083186	F	II	ERRFI1	5'UTR	shelf	5'UTR-shelf	Weak Promoter	chr1:8085554-8086854	NA	NA				0
cg04939302	-0.721577	0.580837	-62.2085	1.02046e-05	0.000918959	4.83917	0.941626	0.220049	-0.721577	2	30213458	F	II	ALK	IGR	opensea	IGR-opensea	Closed Strong Enhancer		NA	TRUE				0
cg04951797	0.28116	0.675924	179.243	4.42462e-07	0.000438396	7.63836	0.535344	0.816504	0.28116	3	20226964	F	II	SGOL1	5'UTR	shore	5'UTR-shore	Lowly-methylated Weak Enhancer	chr3:20227289-20227956	NA	NA				0
cg04969878	-0.354844	0.311769	-166.395	5.51675e-07	0.000448227	7.50756	0.489191	0.134347	-0.354844	12	72079240	R	II	TMEM19	TSS1500	shore	TSS1500-shore	Weak Promoter	chr12:72079789-72080261	NA	NA				0
cg04971812	-0.44958	0.641555	-264.715	1.39191e-07	0.000425423	8.15724	0.866345	0.416765	-0.44958	14	105236654	R	I	AKT1	3'UTR	shelf	3'UTR-shelf	Closed Strong Enhancer	chr14:105239263-105239591	NA	NA				0
cg04983933	-0.310556	0.397157	-196.523	3.36763e-07	0.000428217	7.78542	0.552435	0.241879	-0.310556	16	1217171	F	I	CACNA1H	Body	island	Body-island	Open strong enhancer	chr16:1217128-1217336	TRUE	NA				0
cg04986504	0.255972	0.5762	84.0725	4.17809e-06	0.00069709	5.81591	0.448213	0.704186	0.255972	11	12031266	F	I	DKK3	TSS1500	shore	TSS1500-shore	Weak Promoter	chr11:12029737-12030841	TRUE	NA		rs12791723		0
cg04988216	-0.415455	0.397999	-254.866	1.55758e-07	0.000426299	8.11807	0.605726	0.190271	-0.415455	1	64471626	F	II	ROR1	Body	opensea	Body-opensea	Closed Strong Enhancer		NA	TRUE				0
cg04988729	-0.311655	0.656025	-69.8126	7.24966e-06	0.00081741	5.22549	0.811853	0.500198	-0.311655	11	606583	R	I	PHRF1	Body	opensea	Body-opensea	Open strong enhancer		TRUE	NA				0
cg04995978	0.296296	0.707415	106.118	2.09442e-06	0.000596946	6.4864	0.559267	0.855563	0.296296	3	12940949	R	I	IQSEC1	3'UTR	island	3'UTR-island	Open strong enhancer	chr3:12940753-12941134	NA	NA				0
cg05013438	-0.261886	0.357028	-65.4258	8.78773e-06	0.00087741	5.00977	0.487971	0.226085	-0.261886	8	125631251	F	II	MTSS1	Body	opensea	Body-opensea	Closed Strong Enhancer		NA	TRUE		rs4870913	rs76970228	0
cg05018638	-0.359183	0.695563	-105.876	2.10866e-06	0.000597169	6.48025	0.875155	0.515972	-0.359183	5	33984768	R	II	SLC45A2	5'UTR	opensea	5'UTR-opensea	Open strong enhancer		NA	NA				0
cg05035315	-0.758015	0.499471	-136.842	9.85269e-07	0.000486177	7.1116	0.878479	0.120464	-0.758015	11	132691484	F	II	OPCML	Body	opensea	Body-opensea	Closed weak enhancer		NA	TRUE				0
cg05055703	-0.387972	0.382626	-101.248	2.40756e-06	0.000615915	6.35812	0.576612	0.18864	-0.387972	2	203085806	F	II	SUMO1	Body	opensea	Body-opensea	Closed weak enhancer		NA	TRUE				0
cg05090785	-0.276463	0.325554	-119.583	1.4696e-06	0.000548088	6.7951	0.463785	0.187322	-0.276463	7	32099501	F	II	PDE1C	Body	opensea	Body-opensea	Closed weak enhancer		NA	TRUE				0
cg05122803	0.243436	0.642917	62.2094	1.02042e-05	0.000918959	4.83922	0.521199	0.764636	0.243436	16	65932917	F	II	LINC00922	IGR	opensea	IGR-opensea	Low methylation		NA	TRUE				0
cg05134325	-0.310082	0.747917	-127.925	1.20323e-06	0.000510494	6.95775	0.902958	0.592876	-0.310082	13	52423122	R	II	TMEM272	IGR	opensea	IGR-opensea	Lowly-methylated Weak Enhancer		NA	TRUE				0
cg05147763	0.214986	0.620831	80.563	4.74119e-06	0.000719458	5.68437	0.513338	0.728324	0.214986	4	2078818	F	II	POLN	Body	opensea	Body-opensea	Heterochromatin		NA	NA		rs34993664		0
cg05150077	0.346868	0.414266	212.267	2.67947e-07	0.000426299	7.89636	0.240832	0.5877	0.346868	12	61806201	R	II	FAM19A2	IGR	opensea	IGR-opensea	Low methylation		NA	TRUE				0
cg05150362	0.256046	0.572664	62.79	9.92701e-06	0.000910292	4.87084	0.444642	0.700687	0.256046	15	80787687	R	II	ARNT2	Body	opensea	Body-opensea	Closed weak enhancer		NA	TRUE				0
cg05165087	0.310531	0.338119	134.736	1.03166e-06	0.000489138	7.07696	0.182853	0.493384	0.310531	5	127090297	R	II	CTXN3	IGR	opensea	IGR-opensea	Lowly-methylated Weak Enhancer		NA	TRUE				0
cg05176661	-0.581063	0.515975	-89.7491	3.44218e-06	0.000666519	6.01249	0.806507	0.225444	-0.581063	5	14683126	F	II	FAM105B	Body	opensea	Body-opensea	Genic enhancer		NA	NA		rs35628895		0
cg05178136	-0.206716	0.418508	-85.0426	4.03834e-06	0.000691153	5.85087	0.521866	0.31515	-0.206716	11	133584569	F	II		IGR	opensea	IGR-opensea	Polycomb repressed		NA	TRUE				0
cg05184519	0.572306	0.432251	58.3632	1.23294e-05	0.000976879	4.61985	0.146098	0.718404	0.572306	11	132080258	F	II	NTM	Body	opensea	Body-opensea	Accessible chromatin		NA	NA		rs34865876		0
cg05199682	-0.696389	0.523074	-233.803	2.01174e-07	0.000426299	8.0205	0.871268	0.174879	-0.696389	18	10524509	R	II	NAPG	TSS1500	shore	TSS1500-shore	Closed weak enhancer	chr18:10525841-10526433	NA	NA				0
cg05201300	-0.280822	0.189587	-65.1085	8.91529e-06	0.000883039	4.99343	0.329997	0.0491757	-0.280822	5	172443740	F	II	ATP6V0E1	Body	opensea	Body-opensea	Open strong enhancer		NA	TRUE				0
cg05203346	0.455976	0.379986	155.873	6.69615e-07	0.000451986	7.3837	0.151998	0.607974	0.455976	5	143278195	F	II	HMHB1	IGR	opensea	IGR-opensea	Closed weak enhancer		NA	TRUE				0
cg05209768	0.252445	0.641154	84.9301	4.05423e-06	0.000692319	5.84684	0.514932	0.767377	0.252445	2	164573665	F	II	FIGN	Body	opensea	Body-opensea	Lowly-methylated Weak Enhancer		NA	TRUE				0
cg05255095	-0.329054	0.399166	-83.8253	4.21473e-06	0.00069741	5.8069	0.563693	0.234639	-0.329054	7	1370661	R	II		IGR	island	IGR-island	Polycomb repressed	chr7:1370386-1370863	NA	NA			rs79410211	0
cg05260877	0.231546	0.386756	61.8325	1.03897e-05	0.0009257	4.81849	0.270983	0.502529	0.231546	11	102068599	F	II	YAP1	Body	opensea	Body-opensea	Closed weak enhancer		NA	TRUE				0
cg05270106	0.215999	0.294003	75.3373	5.78426e-06	0.000767387	5.47264	0.186004	0.402003	0.215999	3	127997992	F	I	EEFSEC	Body	opensea	Body-opensea	Open Weak Enhancer		TRUE	TRUE		rs78694986		0
cg05285429	-0.208579	0.280661	-71.6489	6.71252e-06	0.000796175	5.31051	0.384951	0.176372	-0.208579	3	77122541	F	II	ROBO2	Body	opensea	Body-opensea	Open Weak Enhancer		NA	TRUE		rs11127577		0
cg05287297	0.41434	0.320656	76.9061	5.44138e-06	0.000753163	5.53832	0.113485	0.527826	0.41434	13	28396052	F	II		IGR	opensea	IGR-opensea	Polycomb repressed		NA	NA				0
cg05310309	-0.683857	0.490448	-65.2133	8.87288e-06	0.000881383	4.99884	0.832377	0.14852	-0.683857	2	109257429	F	II	LIMS1	5'UTR	opensea	5'UTR-opensea	Closed weak enhancer		TRUE	TRUE				0
cg05338397	0.438162	0.287201	90.0456	3.40868e-06	0.000664527	6.02225	0.0681203	0.506282	0.438162	1	15466556	R	II	C1orf126	Body	opensea	Body-opensea	Open strong enhancer		NA	TRUE				0
cg05342782	-0.230762	0.241493	-151.713	7.25561e-07	0.000459384	7.32993	0.356874	0.126112	-0.230762	17	9313041	R	II	STX8	Body	opensea	Body-opensea	Closed weak enhancer		NA	TRUE				0
cg05345310	0.293876	0.772308	142.476	8.74159e-07	0.000481619	7.19948	0.62537	0.919246	0.293876	22	45597035	F	II	C22orf9	Body	shore	Body-shore	Transcriptional Elongation	chr22:45598721-45599080	NA	TRUE		rs76426618		0
cg05346611	0.272118	0.42257	65.4348	8.78412e-06	0.00087741	5.01024	0.28651	0.558629	0.272118	14	94855088	F	II	SERPINA1	5'UTR	opensea	5'UTR-opensea	Active Promoter		NA	TRUE	low-CpG:93924680-93924916	rs55973910		0
cg05366982	0.615286	0.445199	71.1618	6.84968e-06	0.000802255	5.28824	0.137556	0.752842	0.615286	22	23486678	F	II	RAB36	TSS1500	shore	TSS1500-shore	Closed Strong Enhancer	chr22:23487368-23487970	NA	NA			rs6003523	0
cg05370838	-0.283864	0.344261	-136.261	9.97795e-07	0.000487112	7.10214	0.486193	0.202329	-0.283864	10	135076574	R	II	ADAM8	3'UTR	shore	3'UTR-shore	Active Promoter	chr10:135075001-135075452	NA	NA			rs34549109	0
cg05381287	-0.218085	0.790719	-62.9143	9.86897e-06	0.000908614	4.87756	0.899761	0.681676	-0.218085	1	7111316	R	II	CAMTA1	Body	opensea	Body-opensea	Heterochromatin		NA	NA				0
cg05400732	-0.506316	0.678296	-93.2464	3.07327e-06	0.000650049	6.12457	0.931454	0.425138	-0.506316	3	57032141	R	II	ARHGEF3	Body	opensea	Body-opensea	Lowly-methylated Weak Enhancer		NA	TRUE				0
cg05401069	-0.631731	0.593367	-143.207	8.60987e-07	0.000481619	7.2104	0.909233	0.277502	-0.631731	18	21572634	F	II	TTC39C	TSS200	opensea	TSS200-opensea	Closed weak enhancer		NA	TRUE				0
cg05402599	-0.205242	0.183002	-139.421	9.32191e-07	0.000486177	7.15267	0.285623	0.0803813	-0.205242	2	219846796	R	II	FEV	Body	island	Body-island	Weak Promoter	chr2:219846291-219847137	NA	NA				0
cg05405389	-0.309786	0.375659	-188.445	3.81411e-07	0.000430046	7.72035	0.530552	0.220766	-0.309786	11	84386472	R	II	DLG2	Body	opensea	Body-opensea	Open strong enhancer		NA	TRUE				0
cg05450701	0.451791	0.567885	166.568	5.49977e-07	0.000448227	7.50946	0.341989	0.793781	0.451791	11	46740703	F	II	F2	TSS200	opensea	TSS200-opensea	Closed Strong Enhancer		NA	NA				0
cg05457480	-0.249519	0.665581	-67.57	7.98649e-06	0.000848859	5.11753	0.79034	0.540821	-0.249519	5	139139201	R	II	PSD2	IGR	island	IGR-island	Closed weak enhancer	chr5:139138875-139139242	NA	NA				0
cg05476182	-0.435964	0.609911	-98.3122	2.62706e-06	0.000621932	6.27591	0.827893	0.391929	-0.435964	5	133913122	R	II	PHF15	Body	opensea	Body-opensea	Open strong enhancer		NA	TRUE				0
cg05507514	-0.30659	0.736628	-207.176	2.87955e-07	0.000426299	7.86258	0.889923	0.583333	-0.30659	3	153842846	F	II	SGEF	Body	shelf	Body-shelf	Closed weak enhancer	chr3:153838787-153840380	NA	NA				0
cg05510665	0.208318	0.277611	59.6912	1.15339e-05	0.000957534	4.69761	0.173452	0.38177	0.208318	6	137834607	F	II		IGR	opensea	IGR-opensea	Polycomb repressed		NA	TRUE				0
cg05511872	0.28928	0.28764	162.489	5.91945e-07	0.000448674	7.46349	0.143	0.43228	0.28928	11	70824260	F	II	SHANK2	Body	opensea	Body-opensea	Lowly-methylated Weak Enhancer		NA	TRUE				0
cg05543492	-0.30583	0.722406	-58.3693	1.23255e-05	0.000976879	4.62022	0.875322	0.569491	-0.30583	2	151484439	R	II	RND3	IGR	opensea	IGR-opensea	Low methylation		NA	TRUE				0
cg05543520	-0.304212	0.638441	-76.637	5.49823e-06	0.000754756	5.52718	0.790546	0.486335	-0.304212	3	66500703	R	II	LRIG1	Body	opensea	Body-opensea	Closed Strong Enhancer		NA	TRUE				0
cg05552874	-0.483705	0.36782	-220.221	2.4025e-07	0.000426299	7.94553	0.609672	0.125967	-0.483705	10	91153143	R	II	IFIT1	Body	opensea	Body-opensea	Active Promoter		NA	NA				0
cg05553560	-0.303923	0.289637	-183.027	4.1588e-07	0.000438396	7.67316	0.441598	0.137675	-0.303923	16	70955879	R	II	HYDIN	Body	opensea	Body-opensea	Open strong enhancer		NA	NA				0
cg05568054	0.491427	0.548424	200.691	3.16439e-07	0.000426299	7.81672	0.30271	0.794137	0.491427	14	93533637	R	II	ITPK1	Body	opensea	Body-opensea	Closed weak enhancer		NA	NA				0
cg05570237	-0.558581	0.548258	-361.159	5.53877e-08	0.000425423	8.40442	0.827548	0.268968	-0.558581	21	27934499	R	II	CYYR1	Body	opensea	Body-opensea	Closed weak enhancer		NA	NA				0
cg05578480	-0.32371	0.331566	-141.394	8.94147e-07	0.0004831	7.18312	0.493421	0.169711	-0.32371	1	231174269	F	II	FAM89A	Body	shore	Body-shore	Polycomb repressed	chr1:231175062-231176317	NA	NA				0
cg05583020	-0.364039	0.321124	-82.8923	4.35696e-06	0.000701255	5.77257	0.503143	0.139104	-0.364039	10	71336947	F	I		IGR	shore	IGR-shore	Polycomb repressed	chr10:71337585-71338675	NA	NA		rs34805281		0
cg05586540	-0.287046	0.652081	-69.8936	7.22477e-06	0.000816842	5.22931	0.795604	0.508558	-0.287046	6	43046201	R	II	PTK7	Body	shore	Body-shore	Closed weak enhancer	chr6:43044044-43045057	NA	NA				0
cg05587394	-0.579891	0.623905	-154.61	6.8597e-07	0.000455332	7.36768	0.91385	0.333959	-0.579891	2	23777246	F	I	KLHL29	5'UTR	opensea	5'UTR-opensea	Open strong enhancer		NA	NA				0
cg05588015	-0.215962	0.513343	-141.188	8.98015e-07	0.0004831	7.17998	0.621324	0.405362	-0.215962	3	159898510	R	II	C3orf80	IGR	opensea	IGR-opensea	Lowly-methylated Weak Enhancer		TRUE	TRUE				0
cg05591270	-0.425794	0.273141	-60.7116	1.09687e-05	0.000945555	4.75589	0.486038	0.0602441	-0.425794	10	80732609	F	II	LOC283050	Body	shore	Body-shore	Open strong enhancer	chr10:80733751-80734013	NA	TRUE				0
cg05626226	0.49803	0.335318	101.531	2.38769e-06	0.000615915	6.36585	0.086303	0.584333	0.49803	4	106515450	R	II	FLJ20184	Body	opensea	Body-opensea	Lowly-methylated Weak Enhancer		NA	NA				0
cg05629278	-0.735672	0.540852	-76.1916	5.59407e-06	0.000760807	5.50864	0.908688	0.173016	-0.735672	2	225874509	F	II	DOCK10	Body	opensea	Body-opensea	Insulator		NA	TRUE				0
cg05647431	0.742339	0.550729	58.8975	1.20008e-05	0.000968398	4.6514	0.179559	0.921898	0.742339	2	241971306	F	II	SNED1	Body	shelf	Body-shelf	Genic enhancer	chr2:241974906-241975143	NA	NA				0
cg05655806	-0.449256	0.553071	-160.177	6.1765e-07	0.000448674	7.43637	0.777699	0.328443	-0.449256	3	111260756	F	II	CD96	TSS200	opensea	TSS200-opensea	Lowly-methylated Weak Enhancer		NA	NA				0
cg05671644	-0.522071	0.583859	-68.3936	7.70472e-06	0.000838177	5.15773	0.844895	0.322824	-0.522071	7	102632303	F	II	FBXL13	Body	opensea	Body-opensea	Open strong enhancer		TRUE	TRUE				0
cg05674928	-0.282138	0.222479	-62.6783	9.97957e-06	0.000912633	4.86478	0.363548	0.08141	-0.282138	12	121410996	F	II	C12orf27	TSS1500	opensea	TSS1500-opensea	Open strong enhancer		NA	NA				0
cg05678498	-0.532296	0.588319	-75.75	5.69134e-06	0.000764327	5.4901	0.854468	0.322171	-0.532296	12	94031876	R	II	CRADD	IGR	opensea	IGR-opensea	Closed weak enhancer		NA	TRUE				0
cg05693331	-0.203239	0.676189	-124.682	1.29846e-06	0.000528128	6.89682	0.777808	0.574569	-0.203239	16	1133168	F	I	SSTR5	IGR	shelf	IGR-shelf	Closed Strong Enhancer	chr16:1128223-1130394	NA	NA				0
cg05700447	-0.493579	0.585684	-60.7318	1.09579e-05	0.000945419	4.75703	0.832473	0.338894	-0.493579	1	155978627	F	II		IGR	opensea	IGR-opensea	Transcriptional Elongation		NA	NA				0
cg05701706	0.712574	0.56691	96.1265	2.80818e-06	0.000634992	6.21214	0.210623	0.923197	0.712574	4	147187180	R	II	SLC10A7	Body	opensea	Body-opensea	Closed weak enhancer		NA	TRUE				0
cg05707781	-0.523073	0.647916	-138.384	9.53073e-07	0.000486177	7.13632	0.909452	0.386379	-0.523073	3	188464815	F	II	LPP	Body	opensea	Body-opensea	Heterochromatin		NA	TRUE				0
cg05715123	-0.494151	0.437732	-107.819	1.99793e-06	0.000589304	6.52896	0.684808	0.190657	-0.494151	7	76940422	R	II	PION	3'UTR	opensea	3'UTR-opensea	Transcriptional Elongation		NA	NA				0
cg05719612	-0.399862	0.300941	-259.768	1.47201e-07	0.000425423	8.13803	0.500871	0.10101	-0.399862	10	18629545	F	II	CACNB2	Body	opensea	Body-opensea	Active Promoter		NA	NA				0
cg05723219	-0.615645	0.470218	-368.058	5.23647e-08	0.000425423	8.41581	0.77804	0.162395	-0.615645	4	187605157	R	II	FAT1	Body	opensea	Body-opensea	Closed weak enhancer		NA	TRUE				0
cg05724271	0.20096	0.664092	124.336	1.3092e-06	0.000528997	6.89015	0.563612	0.764572	0.20096	7	8151066	F	II		IGR	opensea	IGR-opensea	Heterochromatin		NA	TRUE		rs73674817		0
cg05727573	-0.236688	0.553492	-82.654	4.39431e-06	0.000702743	5.76371	0.671836	0.435148	-0.236688	17	74557104	F	I	SNORD1A	TSS1500	shelf	TSS1500-shelf	Closed weak enhancer	chr17:74553220-74553912	NA	NA				0
cg05744332	-0.47524	0.319237	-88.2282	3.62113e-06	0.000674257	5.96167	0.556857	0.0816175	-0.47524	7	156799873	F	II	MNX1	Body	shore	Body-shore	Weak Promoter	chr7:156801418-156801632	TRUE	NA				0
cg05754122	0.23567	0.505392	98.2494	2.63204e-06	0.000621932	6.27411	0.387557	0.623227	0.23567	22	37499741	R	II	TMPRSS6	TSS200	opensea	TSS200-opensea	Lowly-methylated Weak Enhancer		NA	NA				0
cg05770236	-0.446505	0.594138	-142.242	8.78428e-07	0.0004831	7.19596	0.817391	0.370886	-0.446505	6	17178495	R	II	STMND1	IGR	opensea	IGR-opensea	Lowly-methylated Weak Enhancer		NA	TRUE				0
cg05777976	0.354956	0.306861	64.543	9.14887e-06	0.000890061	4.96406	0.129383	0.484339	0.354956	11	2163538	F	II	IGF2AS	Body	shore	Body-shore	Lowly-methylated Weak Enhancer	chr11:2165135-2165672	TRUE	NA		rs17881164		0
cg05779630	0.223427	0.674403	143.737	8.51607e-07	0.000479799	7.21825	0.562689	0.786116	0.223427	4	7473106	R	II	SORCS2	Body	opensea	Body-opensea	Heterochromatin		NA	NA				0
cg05808372	0.287337	0.718021	120.099	1.45096e-06	0.000547224	6.80574	0.574353	0.86169	0.287337	6	40512466	F	II	LRFN2	5'UTR	opensea	5'UTR-opensea	Genic enhancer		NA	TRUE				0
cg05825855	0.214653	0.658277	68.213	7.76537e-06	0.000840996	5.14896	0.550951	0.765604	0.214653	13	75770262	R	II	CTAGE11P	IGR	opensea	IGR-opensea	Lowly-methylated Weak Enhancer		NA	TRUE				0
cg05827312	0.407573	0.268455	61.3085	1.06551e-05	0.000933502	4.78941	0.064668	0.472241	0.407573	13	28394966	R	II		IGR	opensea	IGR-opensea	Polycomb repressed		NA	TRUE				0
cg05831188	-0.729398	0.483097	-72.2368	6.55185e-06	0.000792089	5.3371	0.847795	0.118398	-0.729398	7	3549961	F	II	SDK1	Body	opensea	Body-opensea	Closed Strong Enhancer		NA	TRUE				0
cg05859267	0.326273	0.260299	127.269	1.22173e-06	0.000515686	6.94564	0.0971632	0.423436	0.326273	16	77469667	F	II	ADAMTS18	TSS1500	shore	TSS1500-shore	Weak Promoter	chr16:77468309-77469074	NA	NA		rs62043630		0
cg05865769	-0.754969	0.515506	-168.286	5.33497e-07	0.000448227	7.52813	0.89299	0.138021	-0.754969	17	11943841	R	II	MAP2K4	Body	opensea	Body-opensea	Closed weak enhancer		NA	TRUE				0
cg05872758	-0.462084	0.286729	-172.008	4.99975e-07	0.000448227	7.56724	0.517771	0.0556867	-0.462084	18	48323744	R	II	MRO	3'UTR	opensea	3'UTR-opensea	Open strong enhancer		NA	NA				0
cg05886811	0.226481	0.726524	134.779	1.03068e-06	0.000489138	7.07768	0.613284	0.839764	0.226481	6	17280740	R	II	RBM24	TSS1500	island	TSS1500-island	Lowly-methylated Weak Enhancer	chr6:17280739-17282334	NA	NA				0
cg05896377	0.251457	0.785274	62.0747	1.027e-05	0.000921013	4.83183	0.659546	0.911003	0.251457	7	3920297	R	II	SDK1	Body	opensea	Body-opensea	Closed Strong Enhancer		NA	NA				0
cg05915892	-0.316145	0.525399	-70.5713	7.021e-06	0.000809898	5.26098	0.683472	0.367327	-0.316145	18	673911	R	II	ENOSF1	3'UTR	opensea	3'UTR-opensea	Transcriptional Elongation		NA	NA				0
cg05917419	-0.597687	0.44442	-85.3912	3.98966e-06	0.000687146	5.86329	0.743264	0.145576	-0.597687	5	124013536	R	II	ZNF608	Body	opensea	Body-opensea	Open strong enhancer		NA	TRUE				0
cg05929864	0.220152	0.370188	85.9438	3.91406e-06	0.000685272	5.88283	0.260112	0.480264	0.220152	11	107583406	F	II	SLN	TSS1500	opensea	TSS1500-opensea	Lowly-methylated Weak Enhancer		NA	NA		rs78724076		0
cg05934824	0.400876	0.68652	184.441	4.06494e-07	0.000437931	7.68577	0.486082	0.886958	0.400876	19	45209722	R	II	CEACAM16	Body	shore	Body-shore	Closed weak enhancer	chr19:45211114-45211328	NA	NA				0
cg05942459	-0.244828	0.277157	-116.96	1.56953e-06	0.000557884	6.73973	0.399571	0.154743	-0.244828	6	101846805	R	I	GRIK2	TSS200	island	TSS200-island	Active Promoter	chr6:101846766-101847135	NA	NA				0
cg05951817	0.469543	0.354206	275.118	1.24153e-07	0.000425423	8.19485	0.119435	0.588978	0.469543	17	28562142	F	II	SLC6A4	5'UTR	shore	5'UTR-shore	Active Promoter	chr17:28562387-28563186	NA	NA			rs55749114	0
cg05952572	-0.360063	0.42119	-165.507	5.60501e-07	0.000448227	7.49773	0.601221	0.241158	-0.360063	11	72295425	F	I	PDE2A	Body	island	Body-island	Closed weak enhancer	chr11:72295167-72295875	NA	TRUE				0
cg05968369	-0.236485	0.750342	-157.04	6.54965e-07	0.000451986	7.39827	0.868585	0.6321	-0.236485	1	3320446	F	II	PRDM16	Body	shore	Body-shore	Closed weak enhancer	chr1:3321269-3322310	NA	NA		rs6657675		0
cg05981794	0.58263	0.576527	191.344	3.64524e-07	0.000428217	7.74441	0.285212	0.867842	0.58263	16	57872386	F	II		IGR	opensea	IGR-opensea	Heterochromatin		NA	TRUE				0
cg05983695	-0.454532	0.492668	-63.1116	9.77782e-06	0.000906047	4.88819	0.719934	0.265402	-0.454532	3	50492818	F	II	CACNA2D2	Body	opensea	Body-opensea	Closed weak enhancer		NA	NA				0
cg06007282	0.375685	0.446049	117.23	1.55882e-06	0.000557361	6.74554	0.258206	0.633891	0.375685	2	45231467	R	I	SIX2	IGR	island	IGR-island	Lowly-methylated Weak Enhancer	chr2:45231211-45231482	NA	NA				0
cg06051411	-0.205412	0.741923	-66.2738	8.45855e-06	0.0008647	5.05293	0.844629	0.639217	-0.205412	17	73044991	R	II	KCTD2	Body	shore	Body-shore	Closed Strong Enhancer	chr17:73042577-73043316	NA	NA				0
cg06051912	-0.381277	0.48146	-60.4144	1.11294e-05	0.000948271	4.73904	0.672099	0.290821	-0.381277	11	119564438	F	II	PVRL1	Body	opensea	Body-opensea	Closed Strong Enhancer		NA	TRUE		rs11217408		0
cg06068373	0.641705	0.374926	65.5205	8.7501e-06	0.00087574	5.01463	0.0540737	0.695779	0.641705	3	42594510	R	II	SEC22C	3'UTR	opensea	3'UTR-opensea	Transcriptional Elongation		NA	NA				0
cg06103218	-0.307083	0.261011	-87.8628	3.66597e-06	0.000675337	5.94926	0.414553	0.10747	-0.307083	4	2073751	R	II	POLN	3'UTR	opensea	3'UTR-opensea	Open strong enhancer		TRUE	NA				0
cg06120688	-0.251095	0.323472	-157.401	6.50529e-07	0.000451899	7.40272	0.44902	0.197925	-0.251095	7	50772867	R	II	GRB10	5'UTR	opensea	5'UTR-opensea	Closed Strong Enhancer		NA	NA				0
cg06124579	-0.618752	0.568116	-321.475	7.82274e-08	0.000425423	8.32589	0.877492	0.258741	-0.618752	1	50513166	F	II	ELAVL4	TSS1500	shore	TSS1500-shore	Closed weak enhancer	chr1:50513644-50514320	NA	NA				0
cg06136199	0.441696	0.431666	91.2173	3.28047e-06	0.000656812	6.06033	0.210818	0.652514	0.441696	11	9597577	R	II	WEE1	Body	shore	Body-shore	Weak Promoter	chr11:9594346-9596536	NA	NA				0
cg06147361	0.473135	0.301505	85.9902	3.9078e-06	0.000685272	5.88446	0.064938	0.538073	0.473135	12	24689930	R	II	SOX5	5'UTR	opensea	5'UTR-opensea	Open Weak Enhancer		NA	TRUE			rs36110871	0
cg06151145	-0.23568	0.694514	-121.392	1.4056e-06	0.000540628	6.83205	0.812354	0.576674	-0.23568	4	48346434	F	II	SLAIN2	Body	shelf	Body-shelf	Closed weak enhancer	chr4:48343089-48344329	NA	NA				0
cg06159562	0.320829	0.629111	72.8431	6.39148e-06	0.000789265	5.36423	0.468696	0.789525	0.320829	16	89424793	F	II	ANKRD11	5'UTR	opensea	5'UTR-opensea	Closed Strong Enhancer		NA	TRUE				0
cg06177254	-0.646679	0.502927	-79.4952	4.93255e-06	0.000726801	5.64271	0.826266	0.179587	-0.646679	11	77303975	F	II	AQP11	Body	shelf	Body-shelf	Closed weak enhancer	chr11:77300360-77301391	NA	NA				0
cg06216640	-0.310353	0.461478	-199.014	3.24413e-07	0.000426299	7.8043	0.616654	0.306302	-0.310353	4	77640141	F	II	SHROOM3	Body	opensea	Body-opensea	Closed weak enhancer		NA	TRUE				0
cg06220761	0.336025	0.660075	170.346	5.14587e-07	0.000448227	7.54999	0.492062	0.828087	0.336025	10	7455518	F	II	SFMBT2	IGR	shore	IGR-shore	Lowly-methylated Weak Enhancer	chr10:7449376-7455339	NA	NA				0
cg06252875	0.690484	0.578133	123.046	1.35033e-06	0.000532808	6.86499	0.23289	0.923375	0.690484	7	158828750	R	II	VIPR2	Body	opensea	Body-opensea	Heterochromatin		NA	NA				0
cg06267075	-0.564177	0.371017	-64.0186	9.37283e-06	0.000897887	4.93652	0.653106	0.0889291	-0.564177	16	69092182	R	II	TMCO7	Body	opensea	Body-opensea	Open strong enhancer		TRUE	TRUE				0
cg06267617	-0.256275	0.370322	-60.9774	1.08276e-05	0.000940924	4.77087	0.49846	0.242185	-0.256275	1	172291727	R	II	DNM3	Body	opensea	Body-opensea	Open Weak Enhancer		NA	TRUE				0
cg06312072	-0.249379	0.313744	-105.226	2.14753e-06	0.000598821	6.46362	0.438434	0.189055	-0.249379	12	99287129	F	II	ANKS1B	Body	shore	Body-shore	Weak Promoter	chr12:99288222-99289374	NA	NA				0
cg06313881	-0.489065	0.60819	-69.8539	7.23694e-06	0.000816871	5.22744	0.852722	0.363658	-0.489065	10	133273800	R	II		IGR	opensea	IGR-opensea	Heterochromatin		NA	NA				0
cg06352809	0.47446	0.642449	114.763	1.66034e-06	0.000563719	6.69168	0.405219	0.879679	0.47446	10	124152109	F	II	PLEKHA1	5'UTR	opensea	5'UTR-opensea	Closed weak enhancer		NA	NA				0
cg06368590	-0.20317	0.607426	-103.095	2.28189e-06	0.00060989	6.40792	0.709011	0.505841	-0.20317	8	116679763	F	I	TRPS1	5'UTR	island	5'UTR-island	Active Promoter	chr8:116679698-116679936	NA	NA				0
cg06391412	0.436869	0.343626	66.6635	8.3128e-06	0.000860908	5.07253	0.125192	0.562061	0.436869	3	71295684	R	II	FOXP1	5'UTR	opensea	5'UTR-opensea	Closed Strong Enhancer		NA	TRUE				0
cg06454982	-0.284403	0.732448	-140.454	9.12012e-07	0.000484472	7.16871	0.874649	0.590246	-0.284403	11	74990502	F	II	ARRB1	Body	opensea	Body-opensea	Transcriptional Elongation		NA	TRUE		rs34899069		0
cg06463221	0.345711	0.556681	141.711	8.88232e-07	0.0004831	7.18793	0.383826	0.729536	0.345711	17	75212862	R	II	SEC14L1	3'UTR	shelf	3'UTR-shelf	Genic enhancer	chr17:75209459-75209672	NA	NA				0
cg06485603	-0.209396	0.298611	-68.2426	7.75539e-06	0.000840578	5.1504	0.403309	0.193913	-0.209396	11	2847258	F	II	KCNQ1	Body	opensea	Body-opensea	Open strong enhancer		TRUE	TRUE				0
cg06492521	-0.415597	0.602598	-278.232	1.20076e-07	0.000425423	8.20543	0.810396	0.3948	-0.415597	10	532357	F	II	DIP2C	Body	shore	Body-shore	Closed Strong Enhancer	chr10:530713-531099	NA	NA				0
cg06512263	-0.230701	0.808485	-93.8851	3.01169e-06	0.000642197	6.14434	0.923835	0.693134	-0.230701	6	20709867	F	II	CDKAL1	Body	opensea	Body-opensea	Closed weak enhancer		NA	TRUE				0
cg06515235	-0.442371	0.32958	-77.42	5.33498e-06	0.000748395	5.55943	0.550766	0.108394	-0.442371	13	28501021	F	II		IGR	shore	IGR-shore	Active Promoter	chr13:28501859-28502090	NA	NA				0
cg06518618	-0.211659	0.570316	-96.0221	2.81724e-06	0.000636692	6.20903	0.676145	0.464486	-0.211659	16	1210829	R	I	CACNA1H	Body	island	Body-island	Open strong enhancer	chr16:1209939-1210945	NA	TRUE				0
cg06526980	-0.358453	0.44538	-104.471	2.19388e-06	0.000602722	6.4441	0.624607	0.266153	-0.358453	2	236826245	R	I	AGAP1	Body	opensea	Body-opensea	Open Weak Enhancer		NA	NA				0
cg06531475	0.254673	0.350205	75.0382	5.85291e-06	0.000768823	5.4599	0.222868	0.477541	0.254673	1	870791	R	II	SAMD11	Body	island	Body-island	Weak Promoter	chr1:869332-871872	NA	NA				0
cg06532823	-0.72207	0.538947	-62.8399	9.90366e-06	0.000909325	4.87354	0.899982	0.177912	-0.72207	10	27803293	F	II	RAB18	Body	opensea	Body-opensea	Genic enhancer		NA	TRUE				0
cg06535749	0.473132	0.51121	59.5114	1.16375e-05	0.000961192	4.68721	0.274645	0.747776	0.473132	1	220699960	F	II		IGR	shore	IGR-shore	Insulator	chr1:220701507-220702348	NA	NA			rs61830192	0
cg06537019	0.54182	0.586881	203.108	3.05399e-07	0.000426299	7.8342	0.315972	0.857791	0.54182	1	178420683	R	II	RASAL2	Body	opensea	Body-opensea	Heterochromatin		NA	TRUE				0
cg06572974	-0.202988	0.812515	-97.7276	2.67393e-06	0.000623674	6.25907	0.914009	0.711021	-0.202988	15	93442219	F	II	CHD2	TSS1500	opensea	TSS1500-opensea	Genic enhancer		NA	NA				0
cg06585708	-0.217479	0.158019	-92.4579	3.15165e-06	0.000655402	6.09986	0.266759	0.0492797	-0.217479	5	3602413	R	I		IGR	island	IGR-island	Weak Promoter	chr5:3594467-3603054	TRUE	NA				0
cg06623219	0.400061	0.609815	120.482	1.43733e-06	0.000544557	6.81358	0.409785	0.809846	0.400061	19	13207502	R	I	NFIX	3'UTR	island	3'UTR-island	Polycomb repressed	chr19:13207375-13207621	NA	NA				0
cg06629120	0.202217	0.773581	97.7021	2.676e-06	0.000623674	6.25834	0.672472	0.874689	0.202217	3	197181773	F	II		IGR	shore	IGR-shore	Heterochromatin	chr3:197183404-197183724	NA	NA				0
cg06634717	-0.397923	0.592368	-137.289	9.7578e-07	0.000486177	7.11883	0.79133	0.393407	-0.397923	1	8442507	R	I	RERE	5'UTR	opensea	5'UTR-opensea	Genic enhancer		NA	TRUE				0
cg06636678	0.204761	0.193825	81.2345	4.62594e-06	0.000713478	5.71017	0.0914439	0.296205	0.204761	11	104576302	R	II	CASP12	IGR	opensea	IGR-opensea	Lowly-methylated Weak Enhancer		NA	TRUE				0
cg06644428	0.23659	0.170314	57.517	1.28748e-05	0.000991593	4.56915	0.0520193	0.288609	0.23659	2	233284112	R	I		IGR	island	IGR-island	Active Promoter	chr2:233283397-233285959	NA	NA				0
cg06650246	-0.259166	0.645851	-162.601	5.90737e-07	0.000448674	7.46479	0.775434	0.516268	-0.259166	1	206897270	F	I	MAPKAPK2	Body	opensea	Body-opensea	Closed weak enhancer		TRUE	TRUE				0
cg06650250	-0.28694	0.414168	-87.4771	3.71411e-06	0.00067786	5.93608	0.557638	0.270698	-0.28694	13	47197058	F	II	LRCH1	Body	opensea	Body-opensea	Open Weak Enhancer		NA	TRUE				0
cg06667574	0.394489	0.346774	146.705	8.01519e-07	0.000469495	7.26119	0.149529	0.544019	0.394489	19	51830634	R	II	IGLON5	Body	island	Body-island	Polycomb repressed	chr19:51830064-51831145	TRUE	NA				0
cg06686451	0.285647	0.669492	57.784	1.26993e-05	0.000986283	4.58525	0.526669	0.812315	0.285647	2	201350984	F	II	KCTD18	IGR	opensea	IGR-opensea	Lowly-methylated Weak Enhancer		NA	TRUE				0
cg06697455	-0.229851	0.491488	-155.761	6.71044e-07	0.000451986	7.38229	0.606413	0.376563	-0.229851	5	27039965	F	II	CDH9	TSS1500	opensea	TSS1500-opensea	Polycomb repressed		NA	TRUE				0
cg06699555	0.309986	0.27822	58.7225	1.21071e-05	0.000971457	4.64111	0.123227	0.433213	0.309986	2	9173664	R	II	MBOAT2	IGR	opensea	IGR-opensea	Closed weak enhancer		NA	TRUE				0
cg06705879	-0.314358	0.720086	-150.199	7.47473e-07	0.000459878	7.30962	0.877265	0.562907	-0.314358	16	85726181	F	II		IGR	shelf	IGR-shelf	Heterochromatin	chr16:85722209-85722941	NA	NA				0
cg06714655	0.357823	0.703097	80.905	4.68202e-06	0.000716446	5.69755	0.524185	0.882008	0.357823	16	671171	R	II	RAB40C	Body	shore	Body-shore	Closed Strong Enhancer	chr16:672265-672507	TRUE	NA				0
cg06733394	0.235361	0.363051	94.0143	2.99943e-06	0.000642197	6.14832	0.24537	0.480732	0.235361	10	130546208	R	II	MKI67	IGR	opensea	IGR-opensea	Low methylation		NA	NA			rs76416433	0
cg06736000	0.325821	0.316568	153.019	7.07345e-07	0.000456739	7.34712	0.153657	0.479478	0.325821	2	242875903	R	II	RTP5	IGR	shore	IGR-shore	Closed weak enhancer	chr2:242874772-242874988	TRUE	TRUE				0
cg06738031	-0.505303	0.402446	-84.5478	4.10883e-06	0.000695764	5.83311	0.655098	0.149794	-0.505303	10	126806416	F	II	CTBP2	5'UTR	opensea	5'UTR-opensea	Closed Strong Enhancer		NA	TRUE				0
cg06759993	-0.279698	0.228503	-177.115	4.58417e-07	0.000438741	7.61809	0.368352	0.0886542	-0.279698	6	144065203	R	II	PHACTR2	Body	opensea	Body-opensea	Closed Strong Enhancer		NA	TRUE				0
cg06784198	0.205167	0.797728	67.4013	8.0459e-06	0.000850125	5.10921	0.695144	0.900311	0.205167	1	2777213	F	II	TTC34	IGR	island	IGR-island	Low methylation	chr1:2777157-2777361	NA	NA				0
cg06793849	0.751012	0.526383	189.271	3.76492e-07	0.000429205	7.72729	0.150877	0.901889	0.751012	5	167614881	F	II	ODZ2	Body	opensea	Body-opensea	Open Weak Enhancer		NA	NA				0
cg06807928	-0.392491	0.454327	-85.695	3.94785e-06	0.000685316	5.87406	0.650573	0.258082	-0.392491	13	112610059	R	I		IGR	shore	IGR-shore	Polycomb repressed	chr13:112610658-112611433	NA	TRUE				0
cg06829969	-0.268171	0.680178	-149.104	7.63868e-07	0.000462982	7.29468	0.814263	0.546092	-0.268171	1	10460205	R	II	PGD	Body	shore	Body-shore	Weak Promoter	chr1:10458548-10459997	NA	NA				0
cg06832359	-0.544332	0.521985	-91.7865	3.22051e-06	0.00065578	6.07857	0.794151	0.249819	-0.544332	1	205633759	R	II	SLC45A3	Body	shore	Body-shore	Active Promoter	chr1:205631977-205632254	TRUE	TRUE				0
cg06832449	-0.640083	0.514688	-133.782	1.05363e-06	0.000493958	7.06094	0.834729	0.194647	-0.640083	10	35069982	R	II	PARD3	Body	opensea	Body-opensea	Closed Strong Enhancer		NA	TRUE				0
cg06850159	-0.326329	0.708032	-115.934	1.61109e-06	0.00056186	6.71749	0.871196	0.544867	-0.326329	10	84157607	F	II	NRG3	Body	opensea	Body-opensea	Lowly-methylated Weak Enhancer		NA	TRUE			rs73310895	0
cg06864443	0.33105	0.275157	86.448	3.84676e-06	0.000682237	5.90049	0.109632	0.440682	0.33105	15	45929860	F	II	SQRDL	5'UTR	shelf	5'UTR-shelf	Closed Strong Enhancer	chr15:45926877-45927758	NA	NA				0
cg06865255	-0.558272	0.637104	-307.524	8.92301e-08	0.000425423	8.29179	0.91624	0.357968	-0.558272	6	55740182	R	II	BMP5	1stExon	opensea	1stExon-opensea	Weak Promoter		NA	TRUE				0
cg06875985	-0.50892	0.393433	-69.0929	7.47584e-06	0.000828387	5.19135	0.647893	0.138973	-0.50892	1	182572153	R	II	RGS16	Body	shore	Body-shore	Weak Promoter	chr1:182573375-182573760	NA	NA				0
cg06883496	-0.613021	0.447573	-295.888	1.00046e-07	0.000425423	8.2601	0.754084	0.141063	-0.613021	13	28503235	R	II		IGR	island	IGR-island	Weak Promoter	chr13:28503057-28503374	NA	NA				0
cg06898168	-0.338721	0.57383	-76.6925	5.48643e-06	0.000754734	5.52949	0.74319	0.40447	-0.338721	7	5447353	R	II	TNRC18	Body	opensea	Body-opensea	Closed weak enhancer		NA	TRUE				0
cg06905130	0.428986	0.299318	263.381	1.41293e-07	0.000425423	8.15215	0.0848251	0.513811	0.428986	2	287148	F	II	FAM150B	Body	shore	Body-shore	Weak Promoter	chr2:287353-290099	NA	TRUE				0
cg06906196	-0.633352	0.589746	-62.8394	9.90389e-06	0.000909325	4.87351	0.906422	0.27307	-0.633352	5	95985984	R	II	CAST	IGR	opensea	IGR-opensea	Closed weak enhancer		NA	TRUE				0
cg06916059	-0.543528	0.456145	-98.4929	2.61279e-06	0.000621546	6.28108	0.727909	0.184381	-0.543528	2	207998329	F	II	KLF7	Body	opensea	Body-opensea	Closed weak enhancer		NA	TRUE				0
cg06977987	-0.204047	0.790974	-63.0674	9.79814e-06	0.000906232	4.88581	0.892997	0.68895	-0.204047	11	4902464	R	II	OR51T1	TSS1500	opensea	TSS1500-opensea	Low methylation		NA	TRUE				0
cg07005654	-0.693614	0.474505	-114.058	1.69095e-06	0.000565018	6.67593	0.821312	0.127698	-0.693614	4	108918439	F	II	HADH	Body	opensea	Body-opensea	Open strong enhancer		NA	TRUE				0
cg07015525	-0.353517	0.496755	-84.6294	4.09708e-06	0.000695039	5.83605	0.673513	0.319996	-0.353517	18	42325086	R	I	SETBP1	Body	shore	Body-shore	Open strong enhancer	chr18:42324454-42324966	NA	NA				0
cg07018577	-0.533836	0.367399	-164.11	5.74777e-07	0.000448227	7.48204	0.634317	0.100481	-0.533836	1	180831396	R	II	XPR1	Body	opensea	Body-opensea	Closed weak enhancer		NA	TRUE				0
cg07018645	0.293117	0.506319	65.596	8.7203e-06	0.000874458	5.01849	0.359761	0.652878	0.293117	15	75108826	R	II	LMAN1L	Body	opensea	Body-opensea	Closed weak enhancer		NA	NA				0
cg07019303	0.204426	0.171016	135.434	1.01595e-06	0.000487837	7.08856	0.0688034	0.273229	0.204426	12	11859760	F	II	ETV6	Body	opensea	Body-opensea	Open strong enhancer		NA	TRUE				0
cg07034255	-0.263796	0.758415	-138.42	9.52326e-07	0.000486177	7.1369	0.890312	0.626517	-0.263796	5	32297979	R	II	MTMR12	Body	opensea	Body-opensea	Closed weak enhancer		NA	TRUE				0
cg07037944	0.261285	0.36909	73.3148	6.27031e-06	0.000784997	5.38512	0.238447	0.499732	0.261285	15	64290807	R	II	DAPK2	Body	opensea	Body-opensea	Open Weak Enhancer		NA	NA				0
cg07050692	-0.470016	0.294286	-121.64	1.39715e-06	0.000540401	6.83703	0.529295	0.0592785	-0.470016	8	61664695	F	II	CHD7	Body	opensea	Body-opensea	Open Weak Enhancer		NA	TRUE				0
cg07062764	-0.789106	0.493747	-310.163	8.69966e-08	0.000425423	8.29855	0.888301	0.0991943	-0.789106	3	170744540	R	II	SLC2A2	5'UTR	shore	5'UTR-shore	Active Promoter	chr3:170746072-170746292	NA	NA				0
cg07064066	-0.46774	0.534571	-62.7029	9.96793e-06	0.000912418	4.86612	0.768441	0.300701	-0.46774	21	39493375	F	II	DSCR8	TSS200	opensea	TSS200-opensea	Lowly-methylated Weak Enhancer		NA	NA		rs74397289		0
cg07068768	0.540199	0.54578	144.711	8.34722e-07	0.00047778	7.23253	0.275681	0.815879	0.540199	22	25595840	R	I	CRYBB3	5'UTR	opensea	5'UTR-opensea	Heterochromatin		NA	NA				0
cg07071764	-0.237139	0.76179	-132.691	1.07952e-06	0.000497638	7.04237	0.880359	0.64322	-0.237139	11	92441315	F	II	FAT3	Body	opensea	Body-opensea	Closed weak enhancer		NA	TRUE		rs75451703		0
cg07081633	-0.21394	0.64857	-100.425	2.46648e-06	0.000617887	6.33548	0.75554	0.5416	-0.21394	10	133449580	F	I	LINC01164	IGR	island	IGR-island	Low methylation	chr10:133449492-133449716	NA	NA				0
cg07082452	0.27859	0.302926	86.9381	3.78281e-06	0.000679013	5.91752	0.163631	0.442221	0.27859	8	22547688	F	I	EGR3	3'UTR	island	3'UTR-island	Weak Promoter	chr8:22547486-22553427	NA	NA				0
cg07084941	0.608048	0.510082	120.488	1.43711e-06	0.000544557	6.81371	0.206058	0.814106	0.608048	8	129061382	R	II	MIR1207	TSS200	opensea	TSS200-opensea	Open Weak Enhancer		NA	TRUE				0
cg07097538	0.382133	0.694881	163.931	5.76643e-07	0.000448227	7.48001	0.503815	0.885948	0.382133	11	92539268	F	II	FAT3	Body	opensea	Body-opensea	Heterochromatin		NA	TRUE				0
cg07099810	0.460285	0.56334	171.715	5.02514e-07	0.000448227	7.56422	0.333198	0.793483	0.460285	16	88575557	F	II	ZFPM1	Body	shelf	Body-shelf	Open strong enhancer	chr16:88573285-88573489	NA	NA				0
cg07102406	-0.23167	0.688741	-156.67	6.59574e-07	0.000451986	7.39366	0.804576	0.572906	-0.23167	16	2294639	F	I	DCI	Body	opensea	Body-opensea	Genic enhancer		NA	NA				0
cg07109332	-0.453547	0.544564	-67.1791	8.12505e-06	0.00085236	5.09822	0.771337	0.317791	-0.453547	1	22962640	F	II	C1QA	TSS1500	opensea	TSS1500-opensea	Low methylation		NA	NA		rs2986658		0
cg07111988	-0.41483	0.466878	-73.1551	6.311e-06	0.000784997	5.37806	0.674293	0.259463	-0.41483	1	24971764	F	II	SRRM1	Body	shore	Body-shore	Weak Promoter	chr1:24969027-24970196	NA	NA				0
cg07118953	-0.21823	0.28233	-119.492	1.47296e-06	0.000548088	6.7932	0.391445	0.173215	-0.21823	16	1123333	R	I	LOC146336	Body	shore	Body-shore	Active Promoter	chr16:1122629-1123009	NA	NA				0
cg07128900	-0.389113	0.532053	-101.358	2.39978e-06	0.000615915	6.36114	0.726609	0.337496	-0.389113	16	70714357	F	I	MTSS1L	Body	island	Body-island	Open strong enhancer	chr16:70713461-70714379	TRUE	NA		rs78937371	rs79254227	0
cg07137701	-0.323006	0.41866	-98.9592	2.57644e-06	0.000619963	6.29436	0.580163	0.257157	-0.323006	10	31611868	F	II	ZEB1	Body	shore	Body-shore	Insulator	chr10:31607227-31610094	NA	NA				0
cg07139162	-0.378761	0.757374	-190.623	3.68627e-07	0.000428217	7.7385	0.946754	0.567994	-0.378761	16	70465351	F	II	ST3GAL2	5'UTR	opensea	5'UTR-opensea	Closed Strong Enhancer		NA	TRUE				0
cg07140366	-0.3699	0.267281	-211.725	2.69988e-07	0.000426299	7.89285	0.452231	0.0823311	-0.3699	3	9381805	F	II	THUMPD3-AS1	IGR	opensea	IGR-opensea	Open strong enhancer		NA	TRUE		rs34065788		0
cg07163168	-0.20395	0.645411	-60.0606	1.13249e-05	0.000954471	4.71885	0.747386	0.543436	-0.20395	1	76899846	R	II	ST6GALNAC3	Body	opensea	Body-opensea	Closed weak enhancer		NA	TRUE				0
cg07163389	-0.503367	0.542868	-141.01	9.01378e-07	0.000483438	7.17726	0.794551	0.291184	-0.503367	14	104837363	R	I		IGR	opensea	IGR-opensea	Polycomb repressed		NA	NA				0
cg07164639	-0.225013	0.510206	-57.6126	1.28116e-05	0.000991109	4.57492	0.622713	0.3977	-0.225013	6	110736958	F	II	DDO	TSS1500	opensea	TSS1500-opensea	Active Promoter		TRUE	NA				0
cg07180212	-0.249798	0.649203	-136.284	9.97296e-07	0.000487112	7.10251	0.774102	0.524303	-0.249798	17	74557703	F	II	SNORD1A	TSS200	shelf	TSS200-shelf	Genic enhancer	chr17:74553220-74553912	NA	NA		rs73369110		0
cg07180571	-0.348799	0.291622	-68.9353	7.5266e-06	0.00083023	5.18382	0.466021	0.117222	-0.348799	2	122156917	R	II	CLASP1	Body	opensea	Body-opensea	Transcriptional Elongation		NA	TRUE				0
cg07181702	-0.515303	0.590205	-74.4479	5.99157e-06	0.000775706	5.43455	0.847857	0.332554	-0.515303	17	57918682	R	II	MIR21	Body	opensea	Body-opensea	Weak Promoter		NA	NA				0
cg07185041	0.291525	0.428832	196.725	3.35735e-07	0.000428217	7.78698	0.283069	0.574594	0.291525	6	31845721	R	II	SLC44A4	Body	opensea	Body-opensea	Active Promoter		NA	TRUE				0
cg07186472	-0.320352	0.718139	-57.7948	1.26923e-05	0.000985922	4.5859	0.878315	0.557963	-0.320352	16	650828	F	II	RAB40C	Body	shore	Body-shore	Open strong enhancer	chr16:649465-650057	TRUE	NA				0
cg07193534	0.615186	0.499104	81.9432	4.50831e-06	0.00070813	5.73707	0.191511	0.806697	0.615186	1	120354250	F	II	REG4	TSS200	opensea	TSS200-opensea	Closed weak enhancer		NA	NA				0
cg07211476	-0.552913	0.49481	-338.655	6.70337e-08	0.000425423	8.3629	0.771267	0.218353	-0.552913	18	53448189	F	II		IGR	shore	IGR-shore	Weak Promoter	chr18:53447074-53447842	NA	TRUE				0
cg07211516	-0.705916	0.582123	-67.6881	7.94527e-06	0.000847077	5.12333	0.935081	0.229165	-0.705916	7	75296079	F	II	HIP1	Body	opensea	Body-opensea	Heterochromatin		NA	NA		rs1015876		0
cg07213145	0.483412	0.400242	92.381	3.15944e-06	0.000655482	6.09744	0.158536	0.641948	0.483412	16	72893945	F	II	ZFHX3	Body	opensea	Body-opensea	Closed Strong Enhancer		NA	NA		rs78114388		0
cg07258532	-0.623784	0.519572	-260.1	1.46645e-07	0.000425423	8.13934	0.831464	0.20768	-0.623784	11	111640893	F	II	PPP2R1B	IGR	shelf	IGR-shelf	Closed Strong Enhancer	chr11:111636594-111637214	NA	NA				0
cg07258897	-0.53337	0.400667	-79.2212	4.9833e-06	0.000729837	5.63189	0.667352	0.133982	-0.53337	12	108576009	F	II	WSCD2	5'UTR	opensea	5'UTR-opensea	Closed Strong Enhancer		NA	TRUE				0
cg07260789	-0.680592	0.623246	-58.5997	1.21825e-05	0.00097247	4.63386	0.963542	0.28295	-0.680592	12	125054411	F	II	NCOR2	IGR	shelf	IGR-shelf	Closed weak enhancer	chr12:125050796-125052051	NA	NA				0
cg07266046	-0.560598	0.510478	-97.9767	2.65382e-06	0.000623674	6.26627	0.790777	0.230179	-0.560598	2	202804175	R	II	CDK15	IGR	opensea	IGR-opensea	Lowly-methylated Weak Enhancer		NA	TRUE				0
cg07266431	-0.450625	0.663789	-137.037	9.81114e-07	0.000486177	7.11476	0.889102	0.438476	-0.450625	7	92460113	R	II	CDK6	Body	shelf	Body-shelf	Weak Promoter	chr7:92462201-92466387	NA	NA				0
cg07266580	0.447617	0.530414	85.5546	3.96711e-06	0.000686293	5.86909	0.306606	0.754222	0.447617	11	103777970	F	II	PDGFD	3'UTR	opensea	3'UTR-opensea	Heterochromatin		NA	NA		rs79029617		0
cg07268431	-0.454936	0.362374	-87.5209	3.7086e-06	0.00067786	5.93758	0.589843	0.134906	-0.454936	3	47436106	F	II	PTPN23	Body	opensea	Body-opensea	Closed Strong Enhancer		NA	TRUE				0
cg07277892	0.390569	0.72439	81.0329	4.66015e-06	0.000714816	5.70246	0.529105	0.919674	0.390569	4	178158833	R	II		IGR	opensea	IGR-opensea	Heterochromatin		NA	TRUE				0
cg07278181	0.541993	0.535431	116.401	1.592e-06	0.000561735	6.72765	0.264435	0.806428	0.541993	3	71293767	F	II	FOXP1	5'UTR	opensea	5'UTR-opensea	Closed Strong Enhancer		NA	NA	low-CpG:71376290-71376493		rs76256895	0
cg07284476	0.360365	0.366446	64.6843	9.08973e-06	0.000889392	4.97143	0.186263	0.546628	0.360365	17	65546480	F	II	PITPNC1	Body	opensea	Body-opensea	Closed Strong Enhancer		NA	TRUE				0
cg07298299	-0.236176	0.164167	-160.054	6.19061e-07	0.000448674	7.4349	0.282255	0.046079	-0.236176	11	45943237	R	II	GYLTL1B	1stExon	shore	1stExon-shore	Active Promoter	chr11:45943513-45944852	TRUE	NA				0
cg07340007	-0.209456	0.293224	-75.1704	5.82243e-06	0.000768197	5.46554	0.397953	0.188496	-0.209456	13	99103124	F	II	STK24	3'UTR	opensea	3'UTR-opensea	Open strong enhancer		NA	TRUE				0
cg07344315	-0.432145	0.602106	-74.3451	6.01616e-06	0.000777854	5.43011	0.818178	0.386033	-0.432145	12	69054360	F	II	RAP1B	3'UTR	opensea	3'UTR-opensea	Transcriptional Elongation		NA	NA			rs55862731	0
cg07352917	-0.274051	0.258729	-72.5604	6.4656e-06	0.000789613	5.35162	0.395755	0.121703	-0.274051	5	176230710	R	II		IGR	opensea	IGR-opensea	Weak Promoter		NA	TRUE				0
cg07355514	0.674165	0.452056	89.1843	3.50722e-06	0.000672298	5.99377	0.114973	0.789138	0.674165	16	23420385	R	II	COG7	Body	opensea	Body-opensea	Genic enhancer		TRUE	TRUE				0
cg07381283	-0.392465	0.536548	-65.7835	8.64681e-06	0.000873078	5.02807	0.73278	0.340315	-0.392465	1	2391837	R	II	PLCH2	IGR	shelf	IGR-shelf	Open strong enhancer	chr1:2387669-2388086	TRUE	NA				0
cg07395804	0.410789	0.56868	134.178	1.04442e-06	0.000492354	7.06763	0.363285	0.774074	0.410789	1	52729203	R	II	ZFYVE9	Body	opensea	Body-opensea	Lowly-methylated Weak Enhancer		NA	TRUE				0
cg07397033	-0.596223	0.508474	-64.1018	9.33681e-06	0.000895896	4.9409	0.806585	0.210363	-0.596223	10	98031201	F	II	BLNK	5'UTR	opensea	5'UTR-opensea	Weak Promoter		NA	NA				0
cg07401819	0.2278	0.572958	154.769	6.83885e-07	0.000455332	7.36971	0.459058	0.686857	0.2278	16	75766863	F	II	TERF2IP	IGR	opensea	IGR-opensea	Closed weak enhancer		NA	TRUE				0
cg07405121	-0.514001	0.6289	-164.628	5.69423e-07	0.000448227	7.48789	0.8859	0.371899	-0.514001	16	2083168	R	II	SLC9A3R2	Body	shelf	Body-shelf	Open strong enhancer	chr16:2086420-2086892	TRUE	NA				0
cg07435275	-0.317476	0.473308	-149.223	7.62064e-07	0.000462585	7.29632	0.632046	0.31457	-0.317476	5	72471841	F	II	TMEM174	IGR	opensea	IGR-opensea	Closed weak enhancer		NA	NA				0
cg07436694	-0.64609	0.537744	-67.7277	7.93151e-06	0.000846514	5.12527	0.860789	0.214699	-0.64609	16	21638444	R	II	METTL9	Body	opensea	Body-opensea	Open strong enhancer		TRUE	TRUE				0
cg07443710	0.4288	0.635784	150.079	7.49238e-07	0.000459878	7.308	0.421384	0.850184	0.4288	10	71206848	R	II		IGR	opensea	IGR-opensea	Heterochromatin		NA	TRUE				0
cg07463848	-0.205931	0.813202	-64.3091	9.24786e-06	0.000894662	4.95181	0.916167	0.710236	-0.205931	8	49985379	F	II	C8orf22	5'UTR	opensea	5'UTR-opensea	Low methylation		NA	NA		rs6980664		0
cg07464248	0.349775	0.367167	221.846	2.35066e-07	0.000426299	7.95508	0.192279	0.542054	0.349775	13	114204079	F	II	TMCO3	3'UTR	shore	3'UTR-shore	Closed Strong Enhancer	chr13:114202596-114202862	NA	NA				0
cg07478467	0.228521	0.432997	141.895	8.84808e-07	0.0004831	7.19073	0.318737	0.547258	0.228521	8	91712588	R	II	TMEM64	IGR	opensea	IGR-opensea	Closed weak enhancer		NA	TRUE				0
cg07486085	-0.507693	0.586931	-191.638	3.62868e-07	0.000428217	7.7468	0.840777	0.333084	-0.507693	2	163625066	F	II	KCNH7	Body	opensea	Body-opensea	Closed Strong Enhancer		NA	NA		rs13018506		0
cg07488259	-0.225785	0.713343	-65.7542	8.65823e-06	0.000873078	5.02658	0.826235	0.60045	-0.225785	17	7493710	F	II	SOX15	TSS1500	shore	TSS1500-shore	Closed weak enhancer	chr17:7492314-7492945	NA	TRUE				0
cg07506081	-0.349251	0.753852	-227.975	2.16814e-07	0.000426299	7.98963	0.928477	0.579226	-0.349251	17	77952290	F	II	TBC1D16	Body	island	Body-island	Closed weak enhancer	chr17:77951845-77952291	NA	NA				0
cg07529658	0.243365	0.738914	60.4607	1.11042e-05	0.000948027	4.74167	0.617232	0.860597	0.243365	21	46845160	R	I	NCRNA00175	TSS200	shelf	TSS200-shelf	Closed weak enhancer	chr21:46847505-46847773	NA	NA				0
cg07531182	0.221809	0.475708	132.477	1.08471e-06	0.000497638	7.03868	0.364803	0.586612	0.221809	16	17299114	F	II	XYLT1	Body	opensea	Body-opensea	Lowly-methylated Weak Enhancer		NA	TRUE				0
cg07564962	-0.353839	0.321914	-123.188	1.3457e-06	0.000532405	6.86779	0.498834	0.144995	-0.353839	5	139076670	F	I	CXXC5	IGR	island	IGR-island	Open strong enhancer	chr5:139076542-139077179	TRUE	NA		rs71579592		0
cg07565018	-0.589975	0.553496	-207.337	2.8729e-07	0.000426299	7.86369	0.848483	0.258508	-0.589975	15	72513609	R	II	PKM2	5'UTR	opensea	5'UTR-opensea	Genic enhancer		NA	TRUE				0
cg07572927	0.2616	0.217225	107.784	1.9999e-06	0.000589304	6.52808	0.0864247	0.348025	0.2616	14	21155679	F	II	RNASE4	TSS1500	shelf	TSS1500-shelf	Open strong enhancer	chr14:21152483-21152740	NA	NA				0
cg07573937	-0.703039	0.503405	-134.072	1.04689e-06	0.000492383	7.06583	0.854925	0.151886	-0.703039	3	14465629	R	II	SLC6A6	5'UTR	opensea	5'UTR-opensea	Closed Strong Enhancer		NA	TRUE				0
cg07574163	-0.218993	0.616371	-142.804	8.68215e-07	0.000481619	7.20439	0.725868	0.506875	-0.218993	14	77498976	R	II	IRF2BPL	IGR	shore	IGR-shore	Closed Strong Enhancer	chr14:77499154-77499502	NA	TRUE				0
cg07586235	-0.208487	0.206038	-137.062	9.80598e-07	0.000486177	7.11515	0.310281	0.101795	-0.208487	1	200385219	R	II	ZNF281	IGR	opensea	IGR-opensea	Open Weak Enhancer		TRUE	TRUE				0
cg07594613	0.348226	0.528501	58.1387	1.2471e-05	0.000980398	4.60649	0.354388	0.702614	0.348226	4	26609417	R	II	TBC1D19	Body	opensea	Body-opensea	Closed weak enhancer		NA	TRUE				0
cg07599881	-0.311356	0.52696	-90.4024	3.36894e-06	0.000662639	6.03392	0.682638	0.371282	-0.311356	1	5907508	F	I		IGR	opensea	IGR-opensea	Polycomb repressed		TRUE	NA				0
cg07600193	-0.219205	0.521365	-148.556	7.72261e-07	0.000464334	7.28712	0.630967	0.411762	-0.219205	5	1228443	R	II	SLC6A18	Body	shore	Body-shore	Low methylation	chr5:1226976-1227305	NA	TRUE				0
cg07601386	0.375752	0.367927	72.1031	6.58794e-06	0.000792165	5.33108	0.180051	0.555803	0.375752	6	110618174	R	II	C6orf186	Body	opensea	Body-opensea	Weak Promoter		NA	TRUE				0
cg07619142	0.222458	0.306318	130.306	1.1392e-06	0.000499944	7.00072	0.195089	0.417547	0.222458	11	44971049	R	II	TP53I11	5'UTR	island	5'UTR-island	Active Promoter	chr11:44971048-44972685	NA	NA				0
cg07620571	0.728388	0.530575	95.9264	2.82559e-06	0.00063771	6.20618	0.166381	0.894769	0.728388	2	155558382	F	II	KCNJ3	Body	shelf	Body-shelf	Weak Promoter	chr2:155554005-155556069	NA	NA				0
cg07643000	-0.510985	0.42466	-208.707	2.81734e-07	0.000426299	7.87294	0.680152	0.169167	-0.510985	3	11666825	R	II	VGLL4	Body	opensea	Body-opensea	Closed weak enhancer		NA	TRUE				0
cg07649206	-0.727767	0.563026	-64.1237	9.32733e-06	0.000895613	4.94206	0.92691	0.199143	-0.727767	3	170742094	R	II	SLC2A2	Body	shelf	Body-shelf	Weak Promoter	chr3:170746072-170746292	NA	NA				0
cg07653800	0.230161	0.50655	130.303	1.13927e-06	0.000499944	7.00067	0.391469	0.62163	0.230161	12	108678246	F	II	CMKLR1	IGR	opensea	IGR-opensea	Lowly-methylated Weak Enhancer		NA	TRUE				0
cg07673979	-0.33596	0.297728	-88.148	3.63091e-06	0.000674921	5.95895	0.465708	0.129748	-0.33596	17	45270216	F	II	CDC27	IGR	shelf	IGR-shelf	Lowly-methylated Weak Enhancer	chr17:45266251-45266974	NA	NA				0
cg07686872	-0.538168	0.590753	-307.931	8.88809e-08	0.000425423	8.29284	0.859837	0.321669	-0.538168	7	156794879	R	II	MNX1	IGR	shore	IGR-shore	Closed Strong Enhancer	chr7:156795355-156799394	NA	NA				0
cg07698196	0.435216	0.498589	264.612	1.39352e-07	0.000425423	8.15685	0.280981	0.716197	0.435216	7	150485638	R	II	LOC100128542	Body	opensea	Body-opensea	Closed Strong Enhancer		NA	TRUE				0
cg07703790	0.229671	0.448386	63.6436	9.53748e-06	0.000901572	4.91664	0.333551	0.563222	0.229671	18	28897214	R	II	DSG1	TSS1500	opensea	TSS1500-opensea	Lowly-methylated Weak Enhancer		NA	NA				0
cg07706558	0.320257	0.640026	95.4969	2.86344e-06	0.000640102	6.19334	0.479898	0.800155	0.320257	11	12183446	F	II	MICAL2	5'UTR	opensea	5'UTR-opensea	Closed weak enhancer		NA	TRUE				0
cg07722360	0.420239	0.268664	144.878	8.31866e-07	0.000476809	7.23496	0.0585439	0.478783	0.420239	20	17691454	F	II	BANF2	5'UTR	opensea	5'UTR-opensea	Open strong enhancer		NA	TRUE				0
cg07727170	-0.470463	0.466901	-103.066	2.28373e-06	0.00060989	6.40717	0.702133	0.23167	-0.470463	15	70458214	F	II	TLE3	IGR	opensea	IGR-opensea	Open strong enhancer		NA	TRUE				0
cg07728579	-0.541525	0.644645	-123.532	1.33462e-06	0.000532184	6.87453	0.915407	0.373883	-0.541525	15	83475013	R	II	FSD2	TSS1500	shelf	TSS1500-shelf	Closed weak enhancer	chr15:83478366-83479273	NA	NA				0
cg07731871	-0.33006	0.301685	-78.092	5.2e-06	0.000742724	5.58674	0.466715	0.136655	-0.33006	10	18629568	R	II	CACNB2	Body	opensea	Body-opensea	Active Promoter		NA	NA				0
cg07747924	0.30865	0.798169	108.674	1.95167e-06	0.00058771	6.54994	0.643844	0.952494	0.30865	16	78233495	R	II	WWOX	Body	opensea	Body-opensea	Closed weak enhancer		NA	TRUE				0
cg07753525	0.205445	0.736116	75.4712	5.75389e-06	0.000766599	5.47832	0.633393	0.838839	0.205445	16	79030857	F	I	WWOX	Body	opensea	Body-opensea	Heterochromatin		NA	NA				0
cg07766803	0.560589	0.460462	76.7712	5.46979e-06	0.000754436	5.53274	0.180167	0.740756	0.560589	5	2746667	R	II	IRX2	3'UTR	shore	3'UTR-shore	Lowly-methylated Weak Enhancer	chr5:2748368-2757024	NA	NA			rs28712785	0
cg07784872	0.235275	0.661698	64.203	9.29324e-06	0.000894839	4.94623	0.54406	0.779335	0.235275	16	85687041	R	I	KIAA0182	Body	shelf	Body-shelf	Open strong enhancer	chr16:85684107-85684491	NA	TRUE				0
cg07788061	0.21999	0.595187	143.701	8.52239e-07	0.000479799	7.21772	0.485192	0.705182	0.21999	19	13207239	F	I	NFIX	3'UTR	shore	3'UTR-shore	Polycomb repressed	chr19:13207375-13207621	NA	NA		rs11555274		0
cg07793033	-0.242729	0.810045	-65.9213	8.59334e-06	0.000869567	5.03508	0.93141	0.688681	-0.242729	16	85256423	F	II		IGR	opensea	IGR-opensea	Heterochromatin		NA	NA				0
cg07793207	-0.250501	0.198816	-136.311	9.96693e-07	0.000487112	7.10297	0.324066	0.0735651	-0.250501	10	95517529	F	II	LGI1	TSS200	opensea	TSS200-opensea	Lowly-methylated Weak Enhancer		NA	TRUE				0
cg07813065	-0.219682	0.550713	-148.59	7.71734e-07	0.000464334	7.2876	0.660554	0.440872	-0.219682	16	70714606	R	II	MTSS1L	Body	shore	Body-shore	Open strong enhancer	chr16:70713461-70714379	TRUE	TRUE				0
cg07813265	-0.208562	0.258006	-84.6917	4.08817e-06	0.000694369	5.83829	0.362287	0.153725	-0.208562	1	100820528	F	II	CDC14A	Body	shore	Body-shore	Open strong enhancer	chr1:100817709-100818899	NA	NA				0
cg07816074	-0.232859	0.208172	-141.118	8.99336e-07	0.00048318	7.17891	0.324601	0.0917421	-0.232859	4	8201560	F	II	SH3TC1	5'UTR	opensea	5'UTR-opensea	Active Promoter		NA	TRUE				0
cg07830160	0.251967	0.278598	86.8105	3.79932e-06	0.000679599	5.9131	0.152614	0.404581	0.251967	1	159880327	F	I	TAGLN2	IGR	opensea	IGR-opensea	Open strong enhancer		TRUE	TRUE				0
cg07841059	-0.738069	0.547215	-64.4374	9.19338e-06	0.000891397	4.95853	0.916249	0.17818	-0.738069	1	151267394	F	II	PI4KB	Body	opensea	Body-opensea	Genic enhancer		NA	TRUE				0
cg07843512	-0.571815	0.455572	-63.3457	9.67106e-06	0.000904352	4.90075	0.741479	0.169664	-0.571815	7	20992918	R	II	RPL23P8	IGR	opensea	IGR-opensea	Lowly-methylated Weak Enhancer		NA	TRUE				0
cg07851675	-0.276708	0.332345	-93.9667	3.00394e-06	0.000642197	6.14686	0.4707	0.193991	-0.276708	5	2755540	R	II		IGR	island	IGR-island	Weak Promoter	chr5:2748368-2757024	NA	NA				0
cg07871153	-0.524598	0.477982	-61.7537	1.04291e-05	0.000926421	4.81414	0.740281	0.215683	-0.524598	10	79602008	F	I	DLG5	Body	opensea	Body-opensea	Open strong enhancer		NA	NA				0
cg07872947	0.210108	0.592177	74.2667	6.03502e-06	0.000778556	5.42672	0.487123	0.697231	0.210108	2	1732172	R	II	PXDN	Body	opensea	Body-opensea	Closed weak enhancer		NA	NA				0
cg07883117	0.30413	0.760853	136.82	9.85743e-07	0.000486177	7.11124	0.608787	0.912918	0.30413	7	101005846	F	II	EMID2	TSS1500	shore	TSS1500-shore	Weak Promoter	chr7:101005899-101007443	NA	NA				0
cg07904865	0.445403	0.403429	183.614	4.1195e-07	0.000438396	7.67842	0.180727	0.62613	0.445403	7	1127420	F	II	GPER	5'UTR	shore	5'UTR-shore	Weak Promoter	chr7:1126578-1126910	NA	TRUE				0
cg07908039	-0.570335	0.547525	-102.553	2.31779e-06	0.000612983	6.39347	0.832692	0.262357	-0.570335	6	30856439	R	II	DDR1	TSS200	shelf	TSS200-shelf	Open strong enhancer	chr6:30852102-30852676	TRUE	TRUE				0
cg07908870	0.305707	0.239307	109.328	1.91728e-06	0.000586831	6.56579	0.0864533	0.39216	0.305707	3	192634364	R	I	C3orf59	Body	island	Body-island	Weak Promoter	chr3:192634309-192635967	NA	NA				0
cg07911664	-0.466639	0.331262	-99.0008	2.57324e-06	0.000619963	6.29554	0.564582	0.0979425	-0.466639	13	112627528	R	II		IGR	island	IGR-island	Polycomb repressed	chr13:112627428-112627642	NA	TRUE				0
cg07916589	-0.35599	0.272592	-106.082	2.09656e-06	0.000596946	6.48547	0.450587	0.0945973	-0.35599	7	156797346	F	II		IGR	island	IGR-island	Active Promoter	chr7:156795355-156799394	TRUE	NA				0
cg07930874	-0.292033	0.645945	-84.5309	4.11126e-06	0.000695764	5.8325	0.791962	0.499929	-0.292033	13	78315261	F	II	SLAIN1	Body	opensea	Body-opensea	Closed weak enhancer		NA	TRUE				0
cg07953015	-0.386249	0.634499	-83.6687	4.23816e-06	0.00069741	5.80118	0.827624	0.441375	-0.386249	19	48285322	F	II	SEPW1	3'UTR	shelf	3'UTR-shelf	Genic enhancer	chr19:48281585-48282351	NA	NA				0
cg07961637	0.231241	0.745384	145.373	8.23483e-07	0.000475095	7.24214	0.629763	0.861004	0.231241	4	7637856	F	II	SORCS2	Body	opensea	Body-opensea	Closed weak enhancer		NA	NA				0
cg07963705	0.710145	0.516711	101.196	2.41118e-06	0.000615955	6.35672	0.161639	0.871784	0.710145	10	33212865	R	II	ITGB1	Body	opensea	Body-opensea	Genic enhancer		NA	TRUE				0
cg07981013	-0.55341	0.390129	-114.106	1.68883e-06	0.000565018	6.67701	0.666834	0.113424	-0.55341	7	156795767	R	II		IGR	island	IGR-island	Weak Promoter	chr7:156795355-156799394	TRUE	NA				0
cg07990390	-0.400068	0.342117	-60.4176	1.11277e-05	0.000948271	4.73922	0.542151	0.142083	-0.400068	16	1217211	R	I	CACNA1H	Body	island	Body-island	Open strong enhancer	chr16:1217128-1217336	TRUE	NA				0
cg08004525	0.255546	0.255035	169.37	5.23431e-07	0.000448227	7.5397	0.127262	0.382808	0.255546	13	50703549	F	II		IGR	shore	IGR-shore	Polycomb repressed	chr13:50703685-50705025	NA	NA				0
cg08006727	-0.650155	0.511607	-95.7703	2.83926e-06	0.000638675	6.20153	0.836685	0.18653	-0.650155	9	116061614	R	II	RNF183	TSS1500	opensea	TSS1500-opensea	Closed Strong Enhancer		NA	NA				0
cg08014499	0.289694	0.563454	62.5599	1.00356e-05	0.000912946	4.85835	0.418607	0.708301	0.289694	11	2162545	R	II	IGF2AS	Body	shore	Body-shore	Weak Promoter	chr11:2158951-2162484	NA	NA	high-CpG:2118699-2119180			0
cg08025405	-0.248416	0.781879	-68.672	7.61248e-06	0.000833665	5.17117	0.906087	0.657671	-0.248416	2	53764920	R	II	ASB3	IGR	opensea	IGR-opensea	Closed weak enhancer		NA	TRUE				0
cg08033003	-0.454765	0.628055	-298.706	9.72725e-08	0.000425423	8.26807	0.855438	0.400673	-0.454765	16	1124313	R	II	LOC146336	Body	shore	Body-shore	Active Promoter	chr16:1122629-1123009	NA	NA				0
cg08048178	-0.213148	0.789255	-95.2577	2.88481e-06	0.000640128	6.18615	0.895828	0.682681	-0.213148	3	195601155	F	II	TNK2	Body	island	Body-island	Open Weak Enhancer	chr3:195600845-195602361	TRUE	NA				0
cg08052226	0.506613	0.481837	212.801	2.6596e-07	0.000426299	7.89979	0.22853	0.735144	0.506613	19	13207993	R	I	NFIX	3'UTR	shore	3'UTR-shore	Polycomb repressed	chr19:13208343-13210525	NA	TRUE	low-CpG:13068954-13069091	rs80186143		0
cg08056629	0.252705	0.197498	57.9101	1.26175e-05	0.00098401	4.59282	0.0711456	0.32385	0.252705	1	154359587	R	II	IL6R	IGR	opensea	IGR-opensea	Open strong enhancer		NA	NA				0
cg08066673	-0.224791	0.582645	-110.084	1.87847e-06	0.00058389	6.58394	0.69504	0.470249	-0.224791	14	52325747	F	II	GNG2	TSS1500	opensea	TSS1500-opensea	Closed weak enhancer		NA	NA				0
cg08083009	-0.661307	0.511887	-118.508	1.5095e-06	0.000553183	6.77266	0.842541	0.181234	-0.661307	12	123826474	F	II	SBNO1	Body	opensea	Body-opensea	Transcriptional Elongation		NA	NA				0
cg08096038	-0.40564	0.673033	-85.6941	3.94798e-06	0.000685316	5.87402	0.875853	0.470213	-0.40564	6	99861729	R	II	SFRS18	Body	opensea	Body-opensea	Transcriptional Elongation		NA	NA				0
cg08098256	0.315935	0.266633	151.451	7.29291e-07	0.000459878	7.32644	0.108666	0.424601	0.315935	8	17322510	R	II	SLC7A2	IGR	opensea	IGR-opensea	Lowly-methylated Weak Enhancer		NA	TRUE				0
cg08113628	-0.722503	0.472587	-355.014	5.82801e-08	0.000425423	8.39378	0.833839	0.111336	-0.722503	1	182570870	F	II	RGS16	Body	shelf	Body-shelf	Open strong enhancer	chr1:182573375-182573760	TRUE	NA				0
cg08126158	-0.369987	0.658733	-212.737	2.66194e-07	0.000426299	7.89939	0.843727	0.47374	-0.369987	2	183963421	F	II	DUSP19	3'UTR	opensea	3'UTR-opensea	Heterochromatin		NA	NA				0
cg08130275	-0.333177	0.477886	-224.04	2.28306e-07	0.000426299	7.9677	0.644474	0.311297	-0.333177	3	171773170	R	II	FNDC3B	5'UTR	opensea	5'UTR-opensea	Closed weak enhancer		NA	TRUE				0
cg08175352	-0.576135	0.521836	-92.2807	3.16963e-06	0.000655482	6.09427	0.809903	0.233768	-0.576135	3	101894206	R	II	ZPLD1	IGR	opensea	IGR-opensea	Closed Strong Enhancer		NA	TRUE				0
cg08188268	0.301962	0.609016	111.139	1.8261e-06	0.000576317	6.60889	0.458035	0.759998	0.301962	10	116634841	R	II	FAM160B1	Body	opensea	Body-opensea	Insulator		NA	NA				0
cg08193650	-0.506234	0.332637	-59.0662	1.18994e-05	0.000966541	4.66129	0.585754	0.0795202	-0.506234	2	43451868	R	I	ZFP36L2	Body	island	Body-island	Active Promoter	chr2:43451445-43454951	NA	NA	high-CpG:43305097-43307854			0
cg08196512	0.676389	0.445455	100.063	2.49307e-06	0.000619963	6.32541	0.107261	0.78365	0.676389	22	38506737	R	II	BAIAP2L2	TSS200	opensea	TSS200-opensea	Open strong enhancer		TRUE	NA				0
cg08196642	-0.420612	0.291175	-94.4123	2.96209e-06	0.000641632	6.16051	0.501481	0.080869	-0.420612	5	138515409	F	II	SIL1	5'UTR	opensea	5'UTR-opensea	Closed Strong Enhancer		NA	TRUE				0
cg08206657	0.247544	0.650982	164.508	5.70663e-07	0.000448227	7.48653	0.52721	0.774754	0.247544	10	14575436	F	I	FAM107B	Body	opensea	Body-opensea	Open strong enhancer		NA	TRUE				0
cg08230268	0.226228	0.666995	135.953	1.0045e-06	0.000487545	7.09711	0.553881	0.780109	0.226228	16	7489771	R	II	A2BP1	Body	opensea	Body-opensea	Lowly-methylated Weak Enhancer		NA	TRUE				0
cg08234354	-0.43573	0.537978	-107.788	1.99964e-06	0.000589304	6.52819	0.755842	0.320113	-0.43573	8	72269398	R	II	EYA1	TSS1500	opensea	TSS1500-opensea	Polycomb repressed		NA	TRUE				0
cg08238444	0.594934	0.596061	161.4	6.0387e-07	0.000448674	7.45082	0.298594	0.893528	0.594934	1	39952373	R	II	MACF1	3'UTR	opensea	3'UTR-opensea	Genic enhancer		NA	NA				0
cg08239858	-0.52456	0.406021	-88.8933	3.54138e-06	0.0006738	5.98405	0.668301	0.143741	-0.52456	5	2739131	F	I		IGR	island	IGR-island	Weak Promoter	chr5:2738953-2741237	NA	NA				0
cg08248231	-0.419317	0.492551	-132.61	1.0815e-06	0.000497638	7.04096	0.70221	0.282893	-0.419317	17	76559736	F	II	DNAH17	Body	opensea	Body-opensea	Lowly-methylated Weak Enhancer		NA	NA		rs1530433		0
cg08252804	-0.712299	0.530299	-61.3494	1.06341e-05	0.000933309	4.79169	0.886449	0.17415	-0.712299	2	202788592	R	II	CDK15	IGR	opensea	IGR-opensea	Closed weak enhancer		NA	TRUE				0
cg08255724	-0.384067	0.480699	-70.9114	6.92163e-06	0.000804274	5.27672	0.672733	0.288665	-0.384067	6	33558900	F	II	C6orf227	Body	shore	Body-shore	Open strong enhancer	chr6:33560892-33561189	NA	TRUE		rs386906		0
cg08261450	-0.247855	0.405862	-132.501	1.08413e-06	0.000497638	7.03909	0.529789	0.281934	-0.247855	12	130384734	R	II	TMEM132D	Body	shelf	Body-shelf	Closed weak enhancer	chr12:130387609-130389139	NA	NA				0
cg08266852	-0.247951	0.801269	-67.8643	7.88427e-06	0.000845549	5.13196	0.925245	0.677294	-0.247951	2	181923138	F	II	UBE2E3	Body	opensea	Body-opensea	Heterochromatin		NA	TRUE				0
cg08289177	-0.200837	0.689194	-133.372	1.06326e-06	0.000495559	7.05399	0.789612	0.588775	-0.200837	19	42932846	F	II	CXCL17	3'UTR	opensea	3'UTR-opensea	Heterochromatin		NA	NA				0
cg08302302	-0.302524	0.677906	-97.6596	2.67946e-06	0.000623674	6.2571	0.829168	0.526644	-0.302524	10	80206778	F	II	LINC00856	IGR	opensea	IGR-opensea	Closed weak enhancer		TRUE	TRUE				0
cg08309529	-0.391322	0.268698	-265.781	1.37542e-07	0.000425423	8.16126	0.464359	0.0730367	-0.391322	7	156797833	R	II	MNX1	3'UTR	island	3'UTR-island	Weak Promoter	chr7:156795355-156799394	NA	NA				0
cg08313420	-0.42755	0.479008	-123.456	1.33705e-06	0.000532184	6.87305	0.692783	0.265233	-0.42755	7	6476110	F	II	DAGLB	Body	opensea	Body-opensea	Open strong enhancer		NA	NA				0
cg08323277	-0.36027	0.546106	-73.2579	6.28476e-06	0.000784997	5.38261	0.726241	0.365971	-0.36027	2	20248420	R	II	LAPTM4A	Body	shelf	Body-shelf	Weak Promoter	chr2:20251040-20251864	NA	NA				0
cg08326300	-0.62306	0.409977	-147.492	7.88898e-07	0.000466481	7.2723	0.721507	0.0984471	-0.62306	10	80319770	R	II	LINC00856	IGR	opensea	IGR-opensea	Closed Strong Enhancer		NA	TRUE				0
cg08327884	-0.638855	0.466307	-96.4605	2.77944e-06	0.000633456	6.22203	0.785734	0.146879	-0.638855	6	84798113	R	II	MRAP2	Body	opensea	Body-opensea	Closed weak enhancer		NA	TRUE				0
cg08349497	0.537255	0.467796	365.064	5.3649e-08	0.000425423	8.41094	0.199169	0.736424	0.537255	3	76610928	R	II		IGR	opensea	IGR-opensea	Accessible chromatin		NA	TRUE				0
cg08356243	-0.509049	0.375295	-67.6605	7.95488e-06	0.00084725	5.12197	0.62982	0.120771	-0.509049	6	80645827	R	II	ELOVL4	Body	opensea	Body-opensea	Heterochromatin		NA	TRUE				0
cg08360511	-0.512142	0.456871	-65.4407	8.78179e-06	0.00087741	5.01054	0.712942	0.2008	-0.512142	11	61322922	R	I	SYT7	Body	island	Body-island	Open strong enhancer	chr11:61322732-61323285	TRUE	TRUE				0
cg08370146	-0.359803	0.6214	-222.547	2.32878e-07	0.000426299	7.95914	0.801301	0.441498	-0.359803	11	31849262	R	II		IGR	shore	IGR-shore	Active Promoter	chr11:31847132-31847958	NA	NA				0
cg08378830	-0.283841	0.231371	-75.6915	5.70439e-06	0.000764327	5.48763	0.373291	0.0894505	-0.283841	5	134825466	R	I		IGR	island	IGR-island	Weak Promoter	chr5:134825398-134826496	NA	NA				0
cg08391020	-0.496862	0.45874	-91.6265	3.23722e-06	0.00065578	6.07346	0.707171	0.210309	-0.496862	5	74344779	F	II	GCNT4	IGR	shelf	IGR-shelf	Open strong enhancer	chr5:74348241-74349681	NA	NA				0
cg08392484	0.296337	0.707259	190.62	3.68642e-07	0.000428217	7.73848	0.55909	0.855427	0.296337	5	95259165	F	II	ELL2	Body	opensea	Body-opensea	Genic enhancer		NA	TRUE				0
cg08407408	-0.315609	0.364557	-61.1806	1.07213e-05	0.000935996	4.78226	0.522361	0.206752	-0.315609	12	123007555	F	II	RSRC2	5'UTR	shelf	5'UTR-shelf	Closed weak enhancer	chr12:123011261-123011765	NA	NA				0
cg08457178	-0.264839	0.178578	-103.25	2.27173e-06	0.00060989	6.41204	0.310997	0.0461584	-0.264839	6	30711636	R	II	IER3	3'UTR	island	3'UTR-island	Active Promoter	chr6:30710307-30712440	NA	NA				0
cg08466792	-0.308879	0.195955	-105.943	2.1047e-06	0.000597169	6.48196	0.350395	0.0415157	-0.308879	5	3603227	R	I		IGR	shore	IGR-shore	Insulator	chr5:3594467-3603054	TRUE	NA				0
cg08472276	0.304213	0.458862	87.8473	3.66789e-06	0.000675337	5.94873	0.306755	0.610968	0.304213	7	1133186	F	II	C7orf50	Body	island	Body-island	Open strong enhancer	chr7:1131625-1133187	NA	NA				0
cg08473752	0.301288	0.732294	143.474	8.56247e-07	0.00048074	7.21436	0.58165	0.882938	0.301288	17	26517057	F	II	NLK	Body	opensea	Body-opensea	Lowly-methylated Weak Enhancer		NA	TRUE				0
cg08477768	0.427576	0.424563	57.9291	1.26052e-05	0.00098401	4.59396	0.210775	0.638351	0.427576	5	57925482	F	II	RAB3C	Body	opensea	Body-opensea	Closed Strong Enhancer		NA	TRUE				0
cg08509270	-0.305568	0.709432	-99.0243	2.57143e-06	0.000619963	6.29621	0.862216	0.556649	-0.305568	14	101513595	F	II	MIR889	TSS1500	opensea	TSS1500-opensea	Genic enhancer		NA	NA				0
cg08511485	0.216926	0.578829	67.0914	8.15658e-06	0.000854329	5.09387	0.470366	0.687292	0.216926	3	168945731	R	II	MECOM	Body	opensea	Body-opensea	Low methylation		NA	TRUE				0
cg08514385	-0.284774	0.638735	-69.0697	7.48328e-06	0.000828645	5.19025	0.781121	0.496348	-0.284774	13	32596585	R	II	FRY	IGR	opensea	IGR-opensea	Closed weak enhancer		NA	TRUE				0
cg08527124	-0.200441	0.457839	-132.975	1.07271e-06	0.000497354	7.04722	0.55806	0.357619	-0.200441	16	89382891	F	II	ANKRD11	Body	opensea	Body-opensea	Closed Strong Enhancer		TRUE	TRUE		rs35131755		0
cg08530036	-0.700279	0.516483	-123.145	1.3471e-06	0.000532405	6.86694	0.866623	0.166344	-0.700279	1	19496406	R	II	UBR4	Body	opensea	Body-opensea	Genic enhancer		NA	TRUE				0
cg08532862	0.641647	0.477629	410.448	3.78978e-08	0.000425423	8.47465	0.156805	0.798452	0.641647	5	171997457	F	II	NEURL1B	IGR	opensea	IGR-opensea	Closed Strong Enhancer		NA	TRUE				0
cg08533865	-0.437353	0.738649	-106.045	2.09872e-06	0.000596946	6.48454	0.957325	0.519972	-0.437353	17	77084592	F	I	ENGASE	3'UTR	opensea	3'UTR-opensea	Open Weak Enhancer		NA	NA				0
cg08535978	-0.391541	0.618755	-65.0573	8.93612e-06	0.000884372	4.99079	0.814525	0.422984	-0.391541	3	152092595	F	II	MBNL1	Body	opensea	Body-opensea	Closed Strong Enhancer		NA	TRUE				0
cg08537783	-0.24423	0.361454	-95.8444	2.83276e-06	0.000637938	6.20374	0.483569	0.239339	-0.24423	1	10795394	F	I	CASZ1	5'UTR	opensea	5'UTR-opensea	Open strong enhancer		TRUE	NA				0
cg08542181	-0.201005	0.550397	-109.861	1.88983e-06	0.000586094	6.57859	0.6509	0.449895	-0.201005	1	216419959	F	II	USH2A	Body	opensea	Body-opensea	Heterochromatin		NA	TRUE				0
cg08545312	-0.659682	0.493985	-91.4378	3.25707e-06	0.00065578	6.06742	0.823826	0.164144	-0.659682	3	172096023	R	II	FNDC3B	Body	opensea	Body-opensea	Genic enhancer		NA	TRUE			rs80117697	0
cg08552189	-0.532559	0.564924	-109.087	1.92986e-06	0.000587496	6.55996	0.831203	0.298644	-0.532559	16	77915951	R	II	VAT1L	Body	opensea	Body-opensea	Genic enhancer		NA	TRUE				0
cg08572767	0.322281	0.719091	167.729	5.3877e-07	0.000448227	7.52211	0.55795	0.880232	0.322281	1	26644234	R	II	CD52	TSS200	opensea	TSS200-opensea	Closed weak enhancer		NA	TRUE				0
cg08576308	-0.327821	0.634481	-121.3	1.40878e-06	0.000540628	6.83019	0.798391	0.47057	-0.327821	8	57031906	R	II		IGR	shore	IGR-shore	Polycomb repressed	chr8:57030196-57030884	NA	NA				0
cg08594936	0.200107	0.500495	104.997	2.16141e-06	0.000598821	6.45774	0.400442	0.600549	0.200107	7	31726704	R	II	C7orf16	TSS200	opensea	TSS200-opensea	Polycomb repressed		NA	NA		rs77831788		0
cg08625564	-0.457005	0.455057	-109.593	1.90358e-06	0.000586346	6.57216	0.68356	0.226554	-0.457005	17	1553453	R	II	RILP	TSS200	shore	TSS200-shore	Active Promoter	chr17:1551730-1553249	NA	NA				0
cg08650961	-0.224469	0.196392	-106.733	2.05886e-06	0.000596932	6.5019	0.308627	0.084158	-0.224469	10	104748594	R	II	CNNM2	Body	opensea	Body-opensea	Lowly-methylated Weak Enhancer		NA	TRUE				0
cg08655871	-0.427474	0.364738	-66.6104	8.33244e-06	0.000862173	5.06987	0.578475	0.151001	-0.427474	4	79971408	R	II		IGR	opensea	IGR-opensea	Active Promoter		NA	NA				0
cg08667786	0.24059	0.429336	84.978	4.04745e-06	0.000691869	5.84856	0.309041	0.549631	0.24059	16	8995677	F	II	USP7	Body	opensea	Body-opensea	Transcriptional Elongation		NA	NA		rs35354402		0
cg08687057	0.205088	0.532484	100.605	2.45343e-06	0.00061769	6.34046	0.42994	0.635028	0.205088	8	142207119	F	II	DENND3	IGR	opensea	IGR-opensea	Genic enhancer		NA	NA				0
cg08690379	0.328034	0.201166	69.4259	7.37002e-06	0.000824315	5.20721	0.0371494	0.365183	0.328034	2	233250571	R	II	ECEL1P2	Body	shore	Body-shore	Polycomb repressed	chr2:233251361-233253414	TRUE	NA				0
cg08700083	-0.289945	0.599029	-76.3675	5.55595e-06	0.000757876	5.51598	0.744002	0.454057	-0.289945	4	48382815	F	II	SLAIN2	Body	opensea	Body-opensea	Transcriptional Elongation		NA	TRUE				0
cg08703151	0.216399	0.49867	75.222	5.81061e-06	0.000768197	5.46773	0.39047	0.606869	0.216399	4	6299846	F	II	WFS1	Body	shelf	Body-shelf	Open strong enhancer	chr4:6303533-6304210	NA	TRUE				0
cg08709276	-0.268419	0.609448	-73.4828	6.22791e-06	0.000784997	5.39251	0.743658	0.475238	-0.268419	6	41020450	R	II	APOBEC2	TSS1500	opensea	TSS1500-opensea	Closed Strong Enhancer		NA	TRUE				0
cg08709672	0.344415	0.502814	68.0386	7.82452e-06	0.000844291	5.14048	0.330606	0.675021	0.344415	1	206224334	R	I	AVPR1B	5'UTR	shore	5'UTR-shore	Active Promoter	chr1:206223537-206224028	TRUE	NA				0
cg08710597	-0.272987	0.370847	-131.542	1.10774e-06	0.000497859	7.02247	0.507341	0.234354	-0.272987	3	137331323	R	II	SOX14	IGR	opensea	IGR-opensea	Low methylation		NA	TRUE				0
cg08714895	-0.522625	0.63162	-128.717	1.18141e-06	0.000508579	6.9722	0.892932	0.370307	-0.522625	1	17996919	F	I	ARHGEF10L	Body	opensea	Body-opensea	Open strong enhancer		NA	NA				0
cg08742262	0.529416	0.416334	116.236	1.5987e-06	0.000561772	6.72407	0.151626	0.681042	0.529416	7	158342283	R	II	PTPRN2	Body	shore	Body-shore	Open strong enhancer	chr7:158342660-158342964	TRUE	TRUE				0
cg08746653	-0.689131	0.518178	-132.073	1.09459e-06	0.000497756	7.0317	0.862744	0.173613	-0.689131	4	108913443	F	II	HADH	Body	shelf	Body-shelf	Weak Promoter	chr4:108910770-108911370	NA	NA		rs76178782		0
cg08749782	-0.284442	0.62273	-65.4364	8.78351e-06	0.00087741	5.01032	0.764951	0.480509	-0.284442	16	2056884	F	II	ZNF598	Body	shelf	Body-shelf	Closed weak enhancer	chr16:2059326-2060032	NA	TRUE			rs11419610	0
cg08750534	-0.449567	0.366989	-200.449	3.17573e-07	0.000426299	7.81494	0.591773	0.142206	-0.449567	2	65630259	R	II	SPRED2	Body	opensea	Body-opensea	Closed weak enhancer		NA	TRUE				0
cg08757924	-0.529847	0.570259	-74.4348	5.9947e-06	0.000775706	5.43399	0.835183	0.305336	-0.529847	4	85306687	R	II	NKX6-1	IGR	opensea	IGR-opensea	Closed weak enhancer		NA	TRUE				0
cg08761535	-0.341008	0.728276	-104.789	2.17418e-06	0.000600515	6.45236	0.89878	0.557772	-0.341008	16	75079000	F	II	ZNRF1	Body	opensea	Body-opensea	Closed weak enhancer		NA	TRUE			rs78911937	0
cg08774902	-0.434248	0.590745	-99.8393	2.50968e-06	0.000619963	6.31916	0.807869	0.373621	-0.434248	8	30375536	F	II	RBPMS	Body	opensea	Body-opensea	Open strong enhancer		NA	TRUE				0
cg08805241	-0.439185	0.434279	-99.8001	2.5126e-06	0.000619963	6.31806	0.653872	0.214687	-0.439185	17	55110904	R	II	RNF126P1	IGR	opensea	IGR-opensea	Low methylation		NA	TRUE				0
cg08808720	0.324776	0.310305	67.8967	7.87312e-06	0.000845367	5.13355	0.147917	0.472693	0.324776	2	149639914	R	II	KIF5C	Body	opensea	Body-opensea	Open strong enhancer		NA	NA				0
cg08808812	0.324716	0.596935	157.34	6.51273e-07	0.000451899	7.40197	0.434577	0.759293	0.324716	16	81580500	R	II	CMIP	Body	opensea	Body-opensea	Closed Strong Enhancer		NA	NA				0
cg08810072	0.207998	0.380415	125.909	1.26126e-06	0.000521548	6.92022	0.276416	0.484414	0.207998	17	70096764	R	II		IGR	opensea	IGR-opensea	Heterochromatin		NA	TRUE				0
cg08822118	-0.24593	0.608774	-62.5463	1.00421e-05	0.000912946	4.85761	0.731739	0.485809	-0.24593	3	184037481	F	II	EIF4G1	Body	opensea	Body-opensea	Open strong enhancer		TRUE	TRUE	low-CpG:185520077-185520238			0
cg08830157	0.33951	0.466944	144.205	8.43424e-07	0.000479764	7.22514	0.297189	0.6367	0.33951	5	1107192	R	II	SLC12A7	Body	shore	Body-shore	Closed Strong Enhancer	chr5:1108802-1109051	NA	NA				0
cg08834057	-0.377489	0.39892	-234.698	1.98907e-07	0.000426299	8.02508	0.587664	0.210175	-0.377489	2	42718078	F	II	KCNG3	Body	shore	Body-shore	Weak Promoter	chr2:42719784-42722166	NA	NA				0
cg08872248	-0.2476	0.696711	-57.1808	1.31005e-05	0.000998965	4.54875	0.820511	0.572912	-0.2476	16	2136968	R	I	TSC2	Body	shelf	Body-shelf	Open strong enhancer	chr16:2139803-2142170	NA	NA				0
cg08880817	-0.211493	0.433397	-100.43	2.46618e-06	0.000617887	6.33559	0.539143	0.327651	-0.211493	6	7909642	F	II	TXNDC5	Body	shore	Body-shore	Active Promoter	chr6:7910087-7911418	NA	NA				0
cg08883078	-0.355077	0.307796	-77.533	5.31195e-06	0.000747506	5.56404	0.485334	0.130257	-0.355077	2	97291520	R	II	KIAA1310	Body	opensea	Body-opensea	Genic enhancer		NA	TRUE				0
cg08883853	0.216651	0.475805	82.8014	4.37117e-06	0.000702156	5.7692	0.36748	0.584131	0.216651	7	1026168	F	I	CYP2W1	Body	island	Body-island	Open Weak Enhancer	chr7:1026167-1026395	TRUE	NA				0
cg08885927	-0.669884	0.603659	-70.3264	7.09374e-06	0.000812292	5.24958	0.938601	0.268717	-0.669884	1	18625743	F	II	IGSF21	Body	opensea	Body-opensea	Closed Strong Enhancer		NA	NA				0
cg08887327	0.297648	0.427155	63.7247	9.50156e-06	0.000901406	4.92095	0.27833	0.575979	0.297648	2	238582364	F	II	LRRFIP1	Body	opensea	Body-opensea	Open strong enhancer		NA	NA				0
cg08890067	0.257945	0.238787	137.171	9.78285e-07	0.000486177	7.11691	0.109815	0.367759	0.257945	17	77478927	R	II	HRNBP3	TSS1500	opensea	TSS1500-opensea	Closed weak enhancer		NA	NA				0
cg08905629	-0.235375	0.728024	-85.3607	3.99388e-06	0.000687146	5.86221	0.845711	0.610337	-0.235375	1	183188297	R	II	LAMC2	Body	opensea	Body-opensea	Genic enhancer		NA	TRUE				0
cg08911543	-0.646754	0.427303	-189.477	3.75281e-07	0.000429205	7.72901	0.75068	0.103926	-0.646754	7	75620548	F	II	TMEM120A	Body	shelf	Body-shelf	Open strong enhancer	chr7:75623357-75624164	TRUE	NA				0
cg08922308	-0.507992	0.475904	-311.825	8.56288e-08	0.000425423	8.30273	0.7299	0.221907	-0.507992	12	95226993	F	II	MIR492	TSS1500	opensea	TSS1500-opensea	Open strong enhancer		NA	TRUE				0
cg08927016	-0.420077	0.335949	-142.655	8.70898e-07	0.000481619	7.20217	0.545988	0.125911	-0.420077	7	156796145	R	II		IGR	island	IGR-island	Active Promoter	chr7:156795355-156799394	NA	TRUE				0
cg08944029	-0.235178	0.338299	-126.688	1.23842e-06	0.000518925	6.93484	0.455888	0.22071	-0.235178	5	112553445	R	II	MCC	Body	opensea	Body-opensea	Closed weak enhancer		NA	TRUE				0
cg08971940	0.237015	0.661304	65.3069	8.83525e-06	0.000879343	5.00366	0.542797	0.779811	0.237015	10	36214839	F	II	FZD8	IGR	opensea	IGR-opensea	Low methylation		NA	TRUE				0
cg08980711	-0.266064	0.247632	-108.001	1.98798e-06	0.000589304	6.53344	0.380664	0.114599	-0.266064	10	98945025	R	II	SLIT1	Body	shore	Body-shore	Active Promoter	chr10:98945062-98946239	NA	NA				0
cg08985785	-0.226485	0.343979	-66.1334	8.51188e-06	0.000867107	5.04584	0.457222	0.230736	-0.226485	6	39196340	F	I	KCNK5	Body	shore	Body-shore	Weak Promoter	chr6:39196817-39197517	TRUE	NA				0
cg09011746	-0.582747	0.589666	-143.392	8.57696e-07	0.000480898	7.21315	0.88104	0.298293	-0.582747	16	71316773	R	II	FTSJD1	3'UTR	opensea	3'UTR-opensea	Closed weak enhancer		NA	NA				0
cg09022230	0.369893	0.410076	159.939	6.2038e-07	0.000448674	7.43353	0.225129	0.595022	0.369893	7	5457225	R	II	TNRC18	Body	shore	Body-shore	Closed Strong Enhancer	chr7:5458503-5469256	NA	NA				0
cg09022607	-0.262962	0.508835	-170.138	5.1645e-07	0.000448227	7.54782	0.640316	0.377354	-0.262962	10	114712695	R	I	TCF7L2	Body	shore	Body-shore	Weak Promoter	chr10:114712115-114712544	NA	NA				0
cg09039672	-0.614452	0.399398	-104.54	2.1896e-06	0.000601946	6.44589	0.706624	0.0921726	-0.614452	12	52367989	F	II	ACVR1B	Body	opensea	Body-opensea	Closed Strong Enhancer		NA	TRUE				0
cg09058542	-0.585846	0.538989	-64.3873	9.21462e-06	0.000892495	4.95591	0.831912	0.246066	-0.585846	1	115572863	F	II	TSHB	5'UTR	opensea	5'UTR-opensea	Heterochromatin		NA	NA		rs75327873		0
cg09059767	0.27561	0.484061	104.844	2.17083e-06	0.000599993	6.45377	0.346256	0.621866	0.27561	16	90088488	R	II	GAS8	TSS1500	shore	TSS1500-shore	Closed Strong Enhancer	chr16:90088915-90089413	NA	NA				0
cg09060081	-0.670722	0.542779	-91.7321	3.22618e-06	0.00065578	6.07684	0.87814	0.207418	-0.670722	11	8332553	F	II	LMO1	IGR	opensea	IGR-opensea	Open strong enhancer		NA	TRUE				0
cg09066883	0.446683	0.579032	80.2936	4.78853e-06	0.000721598	5.67394	0.35569	0.802373	0.446683	7	157932951	R	I	PTPRN2	Body	opensea	Body-opensea	Closed Strong Enhancer		NA	NA				0
cg09106510	0.261364	0.501298	91.5383	3.24648e-06	0.00065578	6.07064	0.370616	0.63198	0.261364	11	71050395	R	II	FLJ42102	IGR	opensea	IGR-opensea	Low methylation		NA	NA				0
cg09124415	-0.611381	0.621398	-321.079	7.85142e-08	0.000425423	8.32498	0.927088	0.315708	-0.611381	4	122611137	R	II	ANXA5	Body	opensea	Body-opensea	Closed Strong Enhancer		NA	TRUE				0
cg09132058	-0.456198	0.41296	-94.9973	2.90832e-06	0.000640632	6.17829	0.641059	0.184861	-0.456198	1	232684113	R	II	SIPA1L2	IGR	opensea	IGR-opensea	Closed Strong Enhancer		NA	TRUE				0
cg09134205	0.274655	0.615874	98.2029	2.63574e-06	0.000621932	6.27277	0.478546	0.753201	0.274655	7	154003215	R	I	DPP6	Body	shore	Body-shore	Weak Promoter	chr7:154001964-154002281	NA	NA				0
cg09146900	0.211175	0.184786	94.5895	2.94567e-06	0.000641073	6.16592	0.0791986	0.290374	0.211175	16	1138415	R	I	C1QTNF8	3'UTR	shore	3'UTR-shore	Open strong enhancer	chr16:1139732-1139937	NA	NA				0
cg09167117	0.201222	0.533207	60.1156	1.12942e-05	0.000953445	4.722	0.432596	0.633819	0.201222	22	39641536	R	I	PDGFB	TSS1500	shore	TSS1500-shore	Open Weak Enhancer	chr22:39638219-39640966	NA	NA				0
cg09171111	-0.450247	0.401125	-123.389	1.33922e-06	0.000532184	6.87173	0.626249	0.176002	-0.450247	1	100506730	F	II	HIAT1	Body	shelf	Body-shelf	Closed weak enhancer	chr1:100503482-100504404	NA	NA				0
cg09175221	0.31709	0.322188	118.983	1.49171e-06	0.000550093	6.78261	0.163643	0.480733	0.31709	16	51973520	F	II	C16orf97	IGR	opensea	IGR-opensea	Lowly-methylated Weak Enhancer		NA	TRUE				0
cg09180877	0.295771	0.540551	178.142	4.50623e-07	0.000438396	7.62794	0.392665	0.688436	0.295771	22	30962306	F	II	GAL3ST1	TSS1500	opensea	TSS1500-opensea	Open strong enhancer		NA	NA		rs35533918		0
cg09185797	0.655618	0.457215	298.647	9.73297e-08	0.000425423	8.2679	0.129406	0.785024	0.655618	2	163008822	R	II	GCG	TSS200	opensea	TSS200-opensea	Weak Promoter		NA	NA				0
cg09186408	-0.321342	0.69683	-81.3998	4.59814e-06	0.000712206	5.71647	0.857501	0.536159	-0.321342	17	17717967	F	I	MIR33B	TSS1500	shore	TSS1500-shore	Open strong enhancer	chr17:17715696-17716219	NA	NA		rs56088670		0
cg09194449	-0.522965	0.521551	-103.209	2.27436e-06	0.00060989	6.41097	0.783034	0.260069	-0.522965	7	157482914	F	II	PTPRN2	Body	island	Body-island	Weak Promoter	chr7:157476886-157486719	NA	NA		rs80161064		0
cg09212118	0.268031	0.171762	69.1394	7.46094e-06	0.000827182	5.19357	0.0377466	0.305777	0.268031	1	42630526	R	II	GUCA2A	TSS200	opensea	TSS200-opensea	Closed weak enhancer		NA	NA				0
cg09230679	-0.338399	0.535773	-58.6046	1.21794e-05	0.00097247	4.63415	0.704973	0.366573	-0.338399	12	116586898	R	II	MIR620	TSS1500	opensea	TSS1500-opensea	Closed weak enhancer		NA	NA				0
cg09241703	-0.270997	0.794569	-140.556	9.10041e-07	0.000484472	7.17029	0.930067	0.65907	-0.270997	14	89831698	R	II	FOXN3	Body	opensea	Body-opensea	Closed weak enhancer		NA	TRUE				0
cg09247692	0.394009	0.298283	65.6943	8.68165e-06	0.00087335	5.02352	0.101279	0.495288	0.394009	22	38506781	R	I	BAIAP2L2	TSS200	opensea	TSS200-opensea	Open strong enhancer		TRUE	NA				0
cg09262171	0.401962	0.518883	62.8577	9.89534e-06	0.000909211	4.8745	0.317902	0.719864	0.401962	16	4140361	R	II	ADCY9	Body	opensea	Body-opensea	Closed Strong Enhancer		NA	TRUE				0
cg09287328	-0.340615	0.598177	-76.0469	5.62571e-06	0.000762656	5.50258	0.768484	0.427869	-0.340615	10	134231487	R	I	PWWP2B	IGR	opensea	IGR-opensea	Closed Strong Enhancer		NA	NA				0
cg09300089	-0.512607	0.343451	-347.221	6.22463e-08	0.000425423	8.37955	0.599755	0.087148	-0.512607	16	89539230	F	II	ANKRD11	5'UTR	opensea	5'UTR-opensea	Closed Strong Enhancer		NA	TRUE				0
cg09308580	-0.209218	0.696626	-75.8473	5.66971e-06	0.000763651	5.4942	0.801234	0.592017	-0.209218	2	43405947	R	II	ZFP36L2	IGR	opensea	IGR-opensea	Open strong enhancer		TRUE	TRUE				0
cg09326204	-0.705785	0.463086	-200.59	3.16909e-07	0.000426299	7.81598	0.815978	0.110194	-0.705785	3	121953249	R	II	CASR	5'UTR	shelf	5'UTR-shelf	Genic enhancer	chr3:121949108-121949325	NA	NA				0
cg09338412	0.280233	0.364235	141.363	8.9472e-07	0.0004831	7.18265	0.224118	0.504351	0.280233	22	24979554	F	I	GGT1	TSS200	opensea	TSS200-opensea	Closed Strong Enhancer		NA	TRUE				0
cg09347582	0.363664	0.565357	60.2195	1.12365e-05	0.000951873	4.72794	0.383525	0.747189	0.363664	1	233497916	F	II	KIAA1804	Body	island	Body-island	Genic enhancer	chr1:233497707-233497917	NA	NA			rs45529431	0
cg09360974	-0.512201	0.530529	-233.842	2.01074e-07	0.000426299	8.0207	0.78663	0.274429	-0.512201	11	66496490	R	II		IGR	shore	IGR-shore	Active Promoter	chr11:66494937-66496387	TRUE	NA				0
cg09366397	-0.275292	0.696876	-187.052	3.89894e-07	0.000432388	7.70851	0.834522	0.55923	-0.275292	2	175721701	F	II	CHN1	Body	opensea	Body-opensea	Closed weak enhancer		NA	TRUE				0
cg09381175	0.244736	0.313426	74.16	6.06079e-06	0.000778723	5.42209	0.191058	0.435794	0.244736	6	157746724	R	II	C6orf35	TSS1500	shore	TSS1500-shore	Open strong enhancer	chr6:157744004-157745217	NA	NA				0
cg09399281	0.267718	0.398423	180.813	4.31164e-07	0.000438396	7.65299	0.264564	0.532282	0.267718	19	31846367	F	II	TSHZ3	IGR	shore	IGR-shore	Lowly-methylated Weak Enhancer	chr19:31847946-31848209	NA	TRUE				0
cg09416908	-0.242726	0.762003	-164.434	5.71419e-07	0.000448227	7.48571	0.883366	0.64064	-0.242726	11	86384670	F	II	ME3	TSS1500	shore	TSS1500-shore	Closed Strong Enhancer	chr11:86382695-86383586	NA	NA				0
cg09423312	0.291518	0.342696	138.164	9.57579e-07	0.000486177	7.13283	0.196937	0.488454	0.291518	7	1163549	F	II	C7orf50	Body	opensea	Body-opensea	Open Weak Enhancer		TRUE	TRUE				0
cg09425164	-0.509748	0.435892	-61.602	1.05054e-05	0.000929552	4.80573	0.690766	0.181018	-0.509748	15	85552114	F	II	PDE8A	Body	opensea	Body-opensea	Closed Strong Enhancer		NA	TRUE				0
cg09426825	-0.214199	0.503237	-70.2686	7.11105e-06	0.000812466	5.24688	0.610336	0.396137	-0.214199	13	52305991	R	II	WDFY2	Body	opensea	Body-opensea	Closed weak enhancer		NA	TRUE				0
cg09427718	0.385458	0.416254	98.3615	2.62315e-06	0.000621932	6.27732	0.223525	0.608983	0.385458	4	23819929	F	II	PPARGC1A	Body	opensea	Body-opensea	Heterochromatin		NA	TRUE				0
cg09438113	0.307595	0.293505	61.5264	1.05437e-05	0.000931051	4.80154	0.139707	0.447303	0.307595	8	82545688	R	II		IGR	shelf	IGR-shelf	Insulator	chr8:82542798-82543475	NA	TRUE			rs77997853	0
cg09439002	0.216465	0.784637	92.1624	3.18171e-06	0.000655482	6.09052	0.676405	0.892869	0.216465	15	31362182	F	II	TRPM1	Body	opensea	Body-opensea	Low methylation		NA	TRUE				0
cg09450153	-0.263414	0.758729	-67.894	7.87403e-06	0.000845367	5.13342	0.890436	0.627022	-0.263414	7	28757771	F	I	CREB5	Body	opensea	Body-opensea	Closed weak enhancer		NA	TRUE				0
cg09463204	-0.277608	0.731096	-106.687	2.06149e-06	0.000596932	6.50075	0.8699	0.592292	-0.277608	15	33177867	R	II	FMN1	Body	opensea	Body-opensea	Closed Strong Enhancer		NA	TRUE				0
cg09467944	0.211346	0.409133	113.247	1.72713e-06	0.00056805	6.65759	0.30346	0.514806	0.211346	15	102075026	F	I	PCSK6	IGR	opensea	IGR-opensea	Lowly-methylated Weak Enhancer		NA	NA				0
cg09468902	-0.291861	0.654952	-73.9957	6.10079e-06	0.00078143	5.41495	0.800883	0.509022	-0.291861	2	85569413	R	II	RETSAT	3'UTR	opensea	3'UTR-opensea	Heterochromatin		NA	NA				0
cg09486764	-0.272284	0.232367	-109.728	1.89663e-06	0.000586345	6.57541	0.368509	0.096225	-0.272284	12	26288294	F	II	BHLHE41	IGR	opensea	IGR-opensea	Lowly-methylated Weak Enhancer		NA	NA				0
cg09494378	-0.269114	0.252014	-109.979	1.88382e-06	0.000585111	6.58142	0.386571	0.117457	-0.269114	7	18127503	R	II		IGR	shore	IGR-shore	Active Promoter	chr7:18125914-18127009	NA	NA	low-CpG:18094007-18094059		rs6976869	0
cg09507790	0.469534	0.272568	177.961	4.51982e-07	0.000438396	7.62621	0.0378012	0.507336	0.469534	18	19752343	R	II	GATA6	Body	island	Body-island	Weak Promoter	chr18:19744936-19752363	NA	NA				0
cg09510085	-0.326824	0.368555	-155.964	6.68463e-07	0.000451986	7.38484	0.531967	0.205144	-0.326824	16	84518355	F	II	KIAA1609	Body	opensea	Body-opensea	Open strong enhancer		TRUE	NA				0
cg09519218	-0.252729	0.754327	-171.049	5.08342e-07	0.000448227	7.55733	0.880691	0.627962	-0.252729	10	126390317	F	II	FAM53B	Body	opensea	Body-opensea	Open strong enhancer		NA	TRUE		rs3842242		0
cg09539395	0.76976	0.554552	72.4313	6.49981e-06	0.000790004	5.34584	0.169672	0.939432	0.76976	16	20796389	F	II	ACSM3	Body	opensea	Body-opensea	Heterochromatin		NA	NA				0
cg09541576	-0.387778	0.379669	-200.69	3.16443e-07	0.000426299	7.81671	0.573558	0.18578	-0.387778	2	44873248	F	II	C2orf34	Body	opensea	Body-opensea	Closed weak enhancer		NA	TRUE				0
cg09546929	0.443678	0.37402	64.8832	9.00737e-06	0.000886823	4.98177	0.152181	0.595859	0.443678	6	25930894	R	II	SLC17A2	TSS200	opensea	TSS200-opensea	Closed weak enhancer		NA	NA				0
cg09556515	-0.42317	0.468774	-72.5392	6.47119e-06	0.000789613	5.35067	0.680359	0.257189	-0.42317	16	85470485	R	I	MIR5093	IGR	opensea	IGR-opensea	Open strong enhancer		TRUE	TRUE				0
cg09563102	0.362484	0.42829	87.8928	3.66226e-06	0.000675337	5.95028	0.247049	0.609532	0.362484	2	47889	F	II		IGR	shore	IGR-shore	Weak Promoter	chr2:45510-46559	NA	NA				0
cg09569760	-0.40807	0.317321	-276.687	1.22076e-07	0.000425423	8.20022	0.521356	0.113286	-0.40807	5	179475401	F	II	RNF130	Body	opensea	Body-opensea	Closed Strong Enhancer		NA	TRUE			rs73335521	0
cg09580592	-0.301849	0.491524	-74.5524	5.96669e-06	0.000775706	5.43906	0.642448	0.340599	-0.301849	17	907643	F	I	ABR	3'UTR	shelf	3'UTR-shelf	Open strong enhancer	chr17:909981-910442	NA	NA				0
cg09581197	0.392871	0.389782	97.7658	2.67083e-06	0.000623674	6.26018	0.193347	0.586218	0.392871	16	75406896	F	II	CFDP1	Body	opensea	Body-opensea	Closed weak enhancer		NA	TRUE				0
cg09585333	-0.221894	0.349883	-137.037	9.81124e-07	0.000486177	7.11475	0.46083	0.238936	-0.221894	11	65340843	F	II	FAM89B	Body	shore	Body-shore	Active Promoter	chr11:65341620-65342501	NA	NA				0
cg09588284	0.234442	0.392655	57.2255	1.30702e-05	0.000997949	4.55147	0.275434	0.509876	0.234442	11	125551643	F	II	ACRV1	TSS1500	opensea	TSS1500-opensea	Heterochromatin		NA	NA				0
cg09599740	0.542269	0.432687	114.981	1.65102e-06	0.000562936	6.69652	0.161552	0.703821	0.542269	12	89326323	F	II	LINC02458	IGR	opensea	IGR-opensea	Lowly-methylated Weak Enhancer		NA	TRUE				0
cg09605693	-0.330484	0.537387	-105.583	2.12608e-06	0.000597169	6.47277	0.702629	0.372144	-0.330484	8	143463488	R	I	TSNARE1	5'UTR	opensea	5'UTR-opensea	Open Weak Enhancer		NA	NA				0
cg09614172	-0.699375	0.57552	-70.2972	7.10247e-06	0.000812292	5.24822	0.925208	0.225832	-0.699375	2	48512645	F	II	FOXN2	IGR	opensea	IGR-opensea	Closed weak enhancer		NA	TRUE		rs77088048		0
cg09642857	-0.529821	0.558715	-164.329	5.72504e-07	0.000448227	7.48452	0.823625	0.293804	-0.529821	12	133026813	F	I	FBRSL1	IGR	shelf	IGR-shelf	Open strong enhancer	chr12:133022649-133022863	NA	NA				0
cg09651038	-0.294676	0.327426	-168.63	5.30278e-07	0.000448227	7.53181	0.474764	0.180088	-0.294676	5	3311367	R	II		IGR	opensea	IGR-opensea	Polycomb repressed		NA	NA				0
cg09672448	0.333625	0.716217	75.3616	5.77873e-06	0.000767387	5.47367	0.549405	0.88303	0.333625	16	49594026	R	II	ZNF423	Body	opensea	Body-opensea	Polycomb repressed		NA	TRUE				0
cg09692364	-0.422057	0.699553	-69.193	7.44381e-06	0.000826618	5.19613	0.910581	0.488524	-0.422057	13	76043069	R	II	TBC1D4	Body	opensea	Body-opensea	Closed Strong Enhancer		NA	TRUE				0
cg09692449	0.252803	0.616533	71.5647	6.73598e-06	0.000797849	5.30667	0.490131	0.742934	0.252803	17	39680217	F	II	KRT19	Body	shelf	Body-shelf	Closed weak enhancer	chr17:39683908-39684599	NA	NA				0
cg09706021	0.205355	0.417258	85.8332	3.92904e-06	0.000685272	5.87893	0.31458	0.519935	0.205355	6	33399109	F	II	SYNGAP1	Body	shelf	Body-shelf	Open strong enhancer	chr6:33396050-33396296	TRUE	NA				0
cg09720012	-0.388138	0.593006	-109.7	1.89806e-06	0.000586345	6.57474	0.787075	0.398937	-0.388138	4	108637177	R	II	PAPSS1	Body	shelf	Body-shelf	Closed weak enhancer	chr4:108640845-108641835	NA	NA				0
cg09734162	0.404964	0.511501	90.2569	3.38507e-06	0.000662751	6.02917	0.309019	0.713984	0.404964	16	557929	F	II	RAB11FIP3	Body	shelf	Body-shelf	Closed Strong Enhancer	chr16:560020-560281	NA	NA				0
cg09752496	0.304388	0.75939	65.7735	8.65073e-06	0.000873078	5.02756	0.607196	0.911584	0.304388	4	41798561	R	II	PHOX2B	IGR	opensea	IGR-opensea	Lowly-methylated Weak Enhancer		NA	TRUE				0
cg09758273	-0.32101	0.349544	-111.85	1.7919e-06	0.000572996	6.62548	0.510049	0.189039	-0.32101	4	1237995	F	I	CTBP1	Body	shelf	Body-shelf	Open strong enhancer	chr4:1241412-1244111	NA	NA				0
cg09765297	0.312917	0.561171	181.703	4.24929e-07	0.000438396	7.66117	0.404713	0.717629	0.312917	16	83029415	F	II	CDH13	Body	opensea	Body-opensea	Polycomb repressed		NA	TRUE		rs61696909		0
cg09775930	-0.644315	0.455595	-87.1971	3.74959e-06	0.000679013	5.92646	0.777752	0.133437	-0.644315	13	28501413	R	I		IGR	shore	IGR-shore	Weak Promoter	chr13:28501859-28502090	NA	NA				0
cg09791440	0.533771	0.385929	178.44	4.48393e-07	0.000438396	7.63078	0.119043	0.652815	0.533771	1	19048903	F	I	PAX7	Body	opensea	Body-opensea	Polycomb repressed		NA	NA				0
cg09795973	-0.471314	0.420021	-157.647	6.47513e-07	0.00045166	7.40576	0.655678	0.184364	-0.471314	1	201794425	R	II	NAV1	3'UTR	shelf	3'UTR-shelf	Closed weak enhancer	chr1:201798213-201798698	NA	NA				0
cg09796170	-0.20185	0.225688	-73.4378	6.23924e-06	0.000784997	5.39053	0.326613	0.124763	-0.20185	1	156548174	R	II	TTC24	TSS1500	opensea	TSS1500-opensea	Open strong enhancer		NA	NA				0
cg09810059	0.262584	0.438118	102.293	2.33529e-06	0.000614127	6.3865	0.306826	0.56941	0.262584	1	29805006	F	I	PTPRU	IGR	island	IGR-island	Lowly-methylated Weak Enhancer	chr1:29804962-29805239	NA	TRUE		rs1977332		0
cg09828714	-0.212279	0.646777	-91.5662	3.24355e-06	0.00065578	6.07153	0.752916	0.540637	-0.212279	22	29875578	F	II	NEFH	TSS1500	shore	TSS1500-shore	Closed Strong Enhancer	chr22:29875919-29877242	NA	TRUE				0
cg09831105	-0.257477	0.462016	-166.86	5.47129e-07	0.000448227	7.51266	0.590754	0.333277	-0.257477	12	99287469	R	I	ANKS1B	Body	shore	Body-shore	Weak Promoter	chr12:99288222-99289374	NA	NA				0
cg09844976	0.251508	0.300446	166.312	5.52499e-07	0.000448227	7.50664	0.174692	0.4262	0.251508	5	148188454	R	II	SH3TC2	IGR	opensea	IGR-opensea	Closed weak enhancer		NA	TRUE				0
cg09845296	-0.520478	0.55769	-167.181	5.44019e-07	0.000448227	7.51617	0.817929	0.297451	-0.520478	5	14094101	F	II	TRIO	IGR	opensea	IGR-opensea	Lowly-methylated Weak Enhancer		NA	TRUE			rs77604749	0
cg09856068	-0.274324	0.527478	-124.508	1.30382e-06	0.000528128	6.89348	0.66464	0.390316	-0.274324	5	170878246	F	I	FGF18	Body	shore	Body-shore	Weak Promoter	chr5:170877798-170878210	TRUE	TRUE				0
cg09858224	-0.458469	0.539568	-305.831	9.07032e-08	0.000425423	8.28737	0.768803	0.310334	-0.458469	16	72981996	R	I	ZFHX3	Body	opensea	Body-opensea	Open strong enhancer		NA	NA				0
cg09866283	-0.27318	0.506145	-92.4661	3.15083e-06	0.000655402	6.10012	0.642735	0.369555	-0.27318	14	101496410	F	II	MIR1193	IGR	opensea	IGR-opensea	Open strong enhancer		NA	NA				0
cg09880331	-0.396069	0.614136	-198.986	3.24546e-07	0.000426299	7.8041	0.81217	0.416101	-0.396069	5	95902142	R	I	CAST	IGR	opensea	IGR-opensea	Closed weak enhancer		NA	TRUE				0
cg09890286	0.296696	0.685688	201.021	3.149e-07	0.000426299	7.81913	0.53734	0.834036	0.296696	17	77088710	F	II	HRNBP3	Body	opensea	Body-opensea	Low methylation		NA	NA				0
cg09893465	0.469506	0.464335	61.9306	1.0341e-05	0.000924763	4.8239	0.229582	0.699088	0.469506	10	134588040	R	I	INPP5A	Body	shore	Body-shore	Open strong enhancer	chr10:134586170-134586471	TRUE	NA				0
cg09910207	-0.243793	0.733259	-72.8497	6.38975e-06	0.000789265	5.36452	0.855156	0.611363	-0.243793	12	91452697	F	II	KERA	TSS1500	opensea	TSS1500-opensea	Low methylation		NA	NA		rs77851823		0
cg09923954	0.419959	0.486535	145.856	8.15435e-07	0.000473992	7.24908	0.276556	0.696515	0.419959	10	65460017	F	II	REEP3	IGR	opensea	IGR-opensea	Open Weak Enhancer		TRUE	TRUE				0
cg09929930	-0.573457	0.655999	-138.688	9.46882e-07	0.000486177	7.14114	0.942727	0.369271	-0.573457	7	150828583	F	I	AGAP3	Body	opensea	Body-opensea	Open strong enhancer		NA	NA				0
cg09931793	-0.419428	0.6175	-152.041	7.20929e-07	0.000459063	7.33427	0.827214	0.407787	-0.419428	9	114090261	R	II	OR2K2	1stExon	opensea	1stExon-opensea	Low methylation		NA	NA				0
cg09933355	0.225485	0.412666	108.285	1.97254e-06	0.000588572	6.54043	0.299924	0.525409	0.225485	16	27237998	R	I	NSMCE1	Body	opensea	Body-opensea	Closed Strong Enhancer		NA	NA				0
cg09946870	0.353264	0.382522	72.0067	6.61413e-06	0.000792165	5.32673	0.20589	0.559154	0.353264	8	142189600	F	II	DENND3	Body	opensea	Body-opensea	Closed weak enhancer		NA	NA				0
cg09955705	-0.232601	0.67832	-96.2909	2.79398e-06	0.000633717	6.21701	0.79462	0.56202	-0.232601	8	30253570	R	II	RBPMS	Body	opensea	Body-opensea	Closed weak enhancer		NA	TRUE				0
cg09967633	-0.446271	0.612552	-117.37	1.55333e-06	0.00055685	6.74852	0.835688	0.389417	-0.446271	16	84918794	F	II	CRISPLD2	Body	opensea	Body-opensea	Closed weak enhancer		NA	TRUE		rs78455580	rs77103422	0
cg09996840	-0.207657	0.194407	-108.439	1.96428e-06	0.00058771	6.54419	0.298236	0.0905791	-0.207657	17	79680718	R	I	SLC25A10	Body	shore	Body-shore	Active Promoter	chr17:79682525-79682767	NA	NA				0
cg10000318	-0.363876	0.491978	-92.5127	3.14612e-06	0.000655402	6.10159	0.673916	0.310041	-0.363876	20	20345330	R	I		IGR	island	IGR-island	Active Promoter	chr20:20344400-20350605	NA	NA				0
cg10001715	-0.465428	0.670905	-76.2364	5.58435e-06	0.000759735	5.51051	0.903619	0.438191	-0.465428	16	78345421	F	II	WWOX	Body	opensea	Body-opensea	Closed weak enhancer		NA	TRUE		rs4074541		0
cg10006817	-0.600912	0.621428	-93.6896	3.03036e-06	0.000644842	6.13831	0.921884	0.320973	-0.600912	15	33162876	F	II	FMN1	Body	opensea	Body-opensea	Open strong enhancer		NA	TRUE				0
cg10039163	-0.553876	0.600083	-241.367	1.83042e-07	0.000426299	8.05792	0.877021	0.323145	-0.553876	8	144593087	F	I	ZC3H3	Body	opensea	Body-opensea	Closed weak enhancer		NA	NA				0
cg10069493	0.277466	0.298606	98.186	2.63708e-06	0.000621932	6.27229	0.159872	0.437339	0.277466	10	45914688	R	I	ALOX5	Body	island	Body-island	Open strong enhancer	chr10:45914374-45914883	TRUE	TRUE				0
cg10095057	-0.516867	0.464174	-114.075	1.69022e-06	0.000565018	6.6763	0.722607	0.20574	-0.516867	17	47869962	R	II	MYST2	Body	shelf	Body-shelf	Genic enhancer	chr17:47865974-47866724	NA	NA				0
cg10099827	0.240247	0.815912	87.0738	3.76536e-06	0.000679013	5.92221	0.695789	0.936036	0.240247	16	85551514	R	I	GSE1	IGR	island	IGR-island	Closed Strong Enhancer	chr16:85551382-85551709	NA	NA				0
cg10115987	-0.226625	0.324468	-97.7942	2.66854e-06	0.000623674	6.261	0.437781	0.211156	-0.226625	2	220375548	R	I	ASIC4	IGR	shelf	IGR-shelf	Closed Strong Enhancer	chr2:220377743-220377946	NA	NA				0
cg10172675	-0.212787	0.786285	-87.9604	3.65392e-06	0.000675337	5.95258	0.892679	0.679891	-0.212787	8	104132683	F	II	BAALC-AS2	IGR	opensea	IGR-opensea	Closed weak enhancer		NA	NA		rs79762980		0
cg10198479	0.388465	0.32189	62.6253	1.00046e-05	0.000912935	4.8619	0.127658	0.516122	0.388465	16	85268435	F	I		IGR	shore	IGR-shore	Weak Promoter	chr16:85269192-85269464	NA	NA				0
cg10206882	0.59239	0.48721	170.342	5.14621e-07	0.000448227	7.54995	0.191015	0.783405	0.59239	14	25411743	R	II	STXBP6	Body	opensea	Body-opensea	Closed Strong Enhancer		NA	TRUE				0
cg10227830	0.427084	0.471305	59.4775	1.16572e-05	0.000961987	4.68524	0.257763	0.684846	0.427084	4	144332828	F	II	GAB1	Body	opensea	Body-opensea	Open Weak Enhancer		NA	TRUE				0
cg10237817	-0.383126	0.377163	-259.131	1.48277e-07	0.000425423	8.13548	0.568726	0.185601	-0.383126	1	154519846	F	II	TDRD10	Body	opensea	Body-opensea	Closed Strong Enhancer		NA	NA		rs74546545		0
cg10254035	-0.621103	0.469776	-126.624	1.24026e-06	0.000518925	6.93365	0.780328	0.159225	-0.621103	6	21741635	F	II	FLJ22536	Body	opensea	Body-opensea	Lowly-methylated Weak Enhancer		NA	TRUE				0
cg10281509	0.587727	0.635537	57.5695	1.28401e-05	0.000991328	4.57232	0.341674	0.9294	0.587727	2	45238442	R	II		IGR	shore	IGR-shore	Polycomb repressed	chr2:45240372-45241579	NA	NA				0
cg10283505	-0.268847	0.727656	-180.555	4.32997e-07	0.000438396	7.65061	0.86208	0.593232	-0.268847	11	94278912	F	II	FUT4	1stExon	island	1stExon-island	Weak Promoter	chr11:94276894-94278913	NA	TRUE				0
cg10288510	0.227574	0.266331	136.517	9.92245e-07	0.000486712	7.10632	0.152544	0.380117	0.227574	1	214158727	R	II		IGR	island	IGR-island	Active Promoter	chr1:214158726-214159080	NA	TRUE				0
cg10297617	-0.558752	0.545607	-80.0382	4.83398e-06	0.000723138	5.66399	0.824983	0.266231	-0.558752	14	91610405	F	II	C14orf159	5'UTR	opensea	5'UTR-opensea	Genic enhancer		NA	TRUE				0
cg10316899	-0.454847	0.583438	-244.029	1.77184e-07	0.000426299	8.07042	0.810862	0.356015	-0.454847	1	39658128	R	II	MACF1	Body	opensea	Body-opensea	Open strong enhancer		TRUE	TRUE				0
cg10344369	-0.35908	0.540496	-101.974	2.35707e-06	0.000615116	6.37787	0.720036	0.360956	-0.35908	11	31846622	R	II		IGR	shore	IGR-shore	Weak Promoter	chr11:31847132-31847958	NA	NA				0
cg10348376	-0.634145	0.608352	-90.5478	3.35292e-06	0.000662639	6.03866	0.925425	0.29128	-0.634145	22	30117734	F	II	CABP7	Body	shore	Body-shore	Active Promoter	chr22:30116081-30117160	NA	NA			rs9614035	0
cg10356601	0.601531	0.449147	364.66	5.38252e-08	0.000425423	8.41027	0.148381	0.749912	0.601531	8	145998712	R	II	ZNF34	Body	opensea	Body-opensea	Open strong enhancer		NA	NA				0
cg10373508	0.254464	0.357933	172.743	4.93698e-07	0.000448227	7.57475	0.230701	0.485164	0.254464	7	98287427	R	II	NPTX2	IGR	opensea	IGR-opensea	Closed weak enhancer		NA	NA				0
cg10379209	-0.345584	0.318597	-59.8154	1.14631e-05	0.000957534	4.70477	0.491389	0.145805	-0.345584	19	45569281	R	II	SFRS16	Body	shore	Body-shore	Genic enhancer	chr19:45567150-45567940	NA	NA				0
cg10385732	0.256003	0.406488	58.6654	1.2142e-05	0.000971989	4.63775	0.278487	0.53449	0.256003	7	31726692	R	II	C7orf16	TSS200	opensea	TSS200-opensea	Polycomb repressed		NA	NA				0
cg10418626	-0.408901	0.697376	-60.8224	1.09096e-05	0.000943993	4.76214	0.901827	0.492926	-0.408901	14	69052740	R	I	RAD51L1	Body	opensea	Body-opensea	Closed Strong Enhancer		NA	NA				0
cg10421194	-0.270932	0.237721	-70.8276	6.94595e-06	0.000806135	5.27285	0.373187	0.102256	-0.270932	2	43133914	R	II	HAAO	IGR	opensea	IGR-opensea	Open strong enhancer		TRUE	TRUE				0
cg10427452	-0.454915	0.363032	-93.9369	3.00677e-06	0.000642197	6.14594	0.590489	0.135574	-0.454915	5	3122030	R	II	LINC01019	IGR	opensea	IGR-opensea	Lowly-methylated Weak Enhancer		NA	TRUE				0
cg10433273	-0.22019	0.787617	-82.7851	4.37372e-06	0.000702263	5.76859	0.897712	0.677522	-0.22019	6	117800018	R	II	GOPC	IGR	shelf	IGR-shelf	Closed Strong Enhancer	chr6:117803497-117804671	NA	NA			rs73554833	0
cg10441070	-0.22913	0.222502	-73.3642	6.25782e-06	0.000784997	5.38729	0.337067	0.107937	-0.22913	6	152126250	F	II	ESR1	5'UTR	shelf	5'UTR-shelf	Closed weak enhancer	chr6:152128822-152129771	NA	NA				0
cg10451237	0.231511	0.489772	96.8627	2.74536e-06	0.000631747	6.23387	0.374016	0.605527	0.231511	16	4671436	F	II	MGRN1	IGR	shelf	IGR-shelf	Closed Strong Enhancer	chr16:4674706-4675453	NA	NA		rs1684612		0
cg10453758	-0.333315	0.235576	-128.444	1.18888e-06	0.00050927	6.96724	0.402233	0.068918	-0.333315	3	132380190	R	II	UBA5	Body	shore	Body-shore	Active Promoter	chr3:132378558-132378772	NA	NA				0
cg10481072	-0.502716	0.422294	-178.591	4.47273e-07	0.000438396	7.6322	0.673652	0.170935	-0.502716	7	92459517	F	II	CDK6	Body	shelf	Body-shelf	Closed weak enhancer	chr7:92462201-92466387	NA	TRUE				0
cg10488012	-0.270965	0.715088	-83.2598	4.30019e-06	0.000700044	5.78616	0.85057	0.579605	-0.270965	5	3306368	R	II	LINC01019	IGR	shore	IGR-shore	Low methylation	chr5:3305587-3306010	NA	NA				0
cg10502303	-0.251175	0.464415	-58.812	1.20526e-05	0.000970089	4.64638	0.590003	0.338827	-0.251175	2	16847831	F	II	FAM49A	TSS1500	opensea	TSS1500-opensea	Closed weak enhancer		NA	NA				0
cg10523140	-0.202309	0.587261	-137.35	9.74504e-07	0.000486177	7.1198	0.688416	0.486107	-0.202309	2	101768941	R	I	TBC1D8	TSS1500	shore	TSS1500-shore	Active Promoter	chr2:101767042-101768259	NA	NA				0
cg10528484	-0.426965	0.566957	-201.792	3.11344e-07	0.000426299	7.82474	0.78044	0.353475	-0.426965	1	204265410	R	II	PLEKHA6	5'UTR	opensea	5'UTR-opensea	Closed Strong Enhancer		NA	TRUE				0
cg10529613	0.303574	0.282976	67.2471	8.10073e-06	0.000851798	5.10159	0.131189	0.434763	0.303574	14	25287305	F	II	STXBP6	Body	opensea	Body-opensea	Open strong enhancer		NA	TRUE				0
cg10540110	-0.23036	0.209087	-88.6896	3.56555e-06	0.000674062	5.97722	0.324267	0.0939072	-0.23036	1	202775609	R	II	KDM5B	Body	shore	Body-shore	Weak Promoter	chr1:202776003-202777727	NA	NA			rs58582411	0
cg10549753	-0.513578	0.666385	-348.347	6.16512e-08	0.000425423	8.38166	0.923174	0.409596	-0.513578	12	95226786	F	II	MIR492	TSS1500	opensea	TSS1500-opensea	Closed Strong Enhancer		NA	TRUE		rs55788968		0
cg10551856	-0.535827	0.433895	-57.7344	1.27317e-05	0.000986934	4.58226	0.701808	0.165982	-0.535827	2	10774704	F	II	NOL10	Body	opensea	Body-opensea	Open strong enhancer		NA	TRUE				0
cg10560561	0.40928	0.590743	247.924	1.69054e-07	0.000426299	8.08814	0.386103	0.795383	0.40928	2	122187299	R	II	CLASP1	Body	opensea	Body-opensea	Genic enhancer		NA	TRUE				0
cg10567498	-0.255256	0.541155	-63.0857	9.78969e-06	0.00090617	4.8868	0.668783	0.413527	-0.255256	6	41020537	F	II	APOBEC2	TSS1500	opensea	TSS1500-opensea	Closed Strong Enhancer		NA	TRUE		rs35531296		0
cg10578007	0.214106	0.75965	105.695	2.11938e-06	0.000597169	6.47564	0.652597	0.866703	0.214106	20	23066999	R	II	CD93	TSS200	opensea	TSS200-opensea	Heterochromatin		NA	NA	low-CpG:23014884-23015124			0
cg10668926	-0.377884	0.567901	-242.323	1.8091e-07	0.000426299	8.06245	0.756843	0.378959	-0.377884	13	28527255	F	I		IGR	shore	IGR-shore	Weak Promoter	chr13:28527755-28528996	NA	NA				0
cg10673351	0.216171	0.52918	83.3633	4.28437e-06	0.000699798	5.78997	0.421094	0.637265	0.216171	11	2471097	R	II	KCNQ1	Body	opensea	Body-opensea	Accessible chromatin		NA	NA				0
cg10681992	-0.261544	0.687367	-177.666	4.54218e-07	0.000438396	7.62338	0.818138	0.556595	-0.261544	4	6964527	R	II	TBC1D14	Body	opensea	Body-opensea	Closed Strong Enhancer		NA	TRUE				0
cg10717312	-0.384734	0.490249	-120.985	1.41968e-06	0.000541696	6.82382	0.682617	0.297882	-0.384734	2	241976244	F	I	SNED1	Body	island	Body-island	Active Promoter	chr2:241975533-241976318	TRUE	NA				0
cg10718130	-0.248264	0.570104	-146.492	8.04978e-07	0.000469495	7.25816	0.694236	0.445972	-0.248264	8	145539893	F	II	DGAT1	3'UTR	opensea	3'UTR-opensea	Open strong enhancer		NA	NA				0
cg10719522	0.213289	0.732211	94.6551	2.93962e-06	0.000640632	6.16791	0.625566	0.838855	0.213289	13	28562841	F	II	PRHOXNB	TSS200	opensea	TSS200-opensea	Polycomb repressed		NA	NA				0
cg10731848	0.253194	0.305995	73.1593	6.30991e-06	0.000784997	5.37825	0.179397	0.432592	0.253194	7	47814633	R	II	PKD1L1	3'UTR	opensea	3'UTR-opensea	Closed weak enhancer		NA	NA				0
cg10754215	-0.691585	0.571521	-108.564	1.95755e-06	0.00058771	6.54725	0.917313	0.225729	-0.691585	4	8073804	F	I	ABLIM2	Body	opensea	Body-opensea	Active Promoter		NA	NA				0
cg10775173	0.20313	0.406752	73.0023	6.35025e-06	0.000786932	5.3713	0.305187	0.508317	0.20313	7	151534032	F	II	PRKAG2	Body	opensea	Body-opensea	Closed weak enhancer		NA	TRUE		rs56998446		0
cg10799327	-0.241237	0.74265	-107.535	2.01363e-06	0.000590505	6.52193	0.863269	0.622031	-0.241237	3	170484840	R	II		IGR	opensea	IGR-opensea	Heterochromatin		NA	TRUE				0
cg10806645	0.349754	0.244629	63.3094	9.68752e-06	0.000904741	4.8988	0.0697523	0.419506	0.349754	2	238640512	R	II	LRRFIP1	Body	shelf	Body-shelf	Open Weak Enhancer	chr2:238643905-238644109	TRUE	TRUE				0
cg10809507	0.215586	0.220327	132.557	1.08276e-06	0.000497638	7.04006	0.112533	0.32812	0.215586	12	1605950	R	II	ERC1	IGR	opensea	IGR-opensea	Lowly-methylated Weak Enhancer		NA	TRUE				0
cg10820736	0.343032	0.346777	69.5082	7.34418e-06	0.000823076	5.21111	0.175261	0.518293	0.343032	17	80970892	F	II	B3GNTL1	Body	shore	Body-shore	Closed weak enhancer	chr17:80969748-80970160	TRUE	TRUE				0
cg10821610	0.243871	0.643452	165.715	5.5842e-07	0.000448227	7.50004	0.521517	0.765388	0.243871	1	19052235	F	I	PAX7	Body	opensea	Body-opensea	Weak Promoter		NA	NA				0
cg10827460	-0.431965	0.709803	-89.885	3.42677e-06	0.000666477	6.01697	0.925785	0.493821	-0.431965	1	879375	F	I	SAMD11	Body	shore	Body-shore	Active Promoter	chr1:875730-878363	NA	TRUE				0
cg10838469	-0.400261	0.543411	-66.2997	8.44876e-06	0.000864503	5.05424	0.743541	0.343281	-0.400261	11	2211741	F	II	MIR4686	IGR	opensea	IGR-opensea	Open strong enhancer		NA	NA				0
cg10845391	0.212371	0.669503	60.0438	1.13343e-05	0.000955067	4.71789	0.563317	0.775688	0.212371	5	175799756	F	II	ARL10	3'UTR	opensea	3'UTR-opensea	Heterochromatin		NA	NA				0
cg10870165	0.200065	0.360789	103.22	2.27368e-06	0.00060989	6.41125	0.260756	0.460822	0.200065	8	32345448	F	II	NRG1	Body	opensea	Body-opensea	Low methylation		NA	TRUE				0
cg10906849	0.247284	0.75774	108.738	1.94827e-06	0.00058771	6.5515	0.634098	0.881383	0.247284	5	180325969	R	II	BTNL8	TSS200	opensea	TSS200-opensea	Heterochromatin		NA	NA				0
cg10907727	-0.396356	0.546089	-123.336	1.34092e-06	0.000532184	6.8707	0.744267	0.347911	-0.396356	6	86324303	F	I	SYNCRIP	Body	opensea	Body-opensea	Transcriptional Elongation		NA	NA				0
cg10910512	0.507427	0.62152	286.318	1.10294e-07	0.000425423	8.23154	0.367806	0.875233	0.507427	6	112576009	R	II	LAMA4	TSS200	shore	TSS200-shore	Weak Promoter	chr6:112575091-112575483	NA	NA				0
cg10911844	-0.318328	0.656658	-60.5992	1.10291e-05	0.000946402	4.74953	0.815822	0.497493	-0.318328	4	1230262	F	II	CTBP1	Body	shore	Body-shore	Closed Strong Enhancer	chr4:1231813-1232229	NA	NA				0
cg10937408	0.254451	0.66913	70.501	7.04176e-06	0.000809947	5.25772	0.541905	0.796356	0.254451	17	77478569	R	I	HRNBP3	TSS200	opensea	TSS200-opensea	Heterochromatin		NA	NA				0
cg10943921	-0.394688	0.642346	-114.439	1.67431e-06	0.00056499	6.68446	0.83969	0.445002	-0.394688	3	129279429	F	II	PLXND1	Body	opensea	Body-opensea	Closed Strong Enhancer		TRUE	TRUE	low-CpG:130762056-130762136		rs1872115	0
cg10950111	-0.289035	0.72648	-87.0153	3.77287e-06	0.000679013	5.92019	0.870998	0.581963	-0.289035	1	228337379	R	I	GJC2	TSS200	opensea	TSS200-opensea	Open Weak Enhancer		NA	NA				0
cg10950661	-0.624798	0.433217	-423.428	3.45546e-08	0.000425423	8.4895	0.745617	0.120818	-0.624798	11	31849156	F	II		IGR	shore	IGR-shore	Active Promoter	chr11:31847132-31847958	NA	NA				0
cg10978355	0.390061	0.267581	83.7581	4.22476e-06	0.00069741	5.80445	0.0725499	0.462611	0.390061	5	80529340	R	I	RNU5E	Body	opensea	Body-opensea	Active Promoter		NA	TRUE				0
cg10993460	0.415982	0.678149	190.035	3.72023e-07	0.000428861	7.73365	0.470158	0.88614	0.415982	12	7276482	R	II	RBP5	3'UTR	opensea	3'UTR-opensea	Heterochromatin		NA	NA				0
cg11018338	-0.374242	0.374186	-137.503	9.71294e-07	0.000486177	7.12226	0.561307	0.187065	-0.374242	10	74646572	R	II	CCDC109A	3'UTR	opensea	3'UTR-opensea	Genic enhancer		NA	TRUE				0
cg11019430	0.40802	0.329987	275.723	1.23346e-07	0.000425423	8.19693	0.125977	0.533997	0.40802	10	29096857	R	II		IGR	opensea	IGR-opensea	Weak Promoter		NA	TRUE		rs79704702		0
cg11031567	-0.301745	0.441447	-123.502	1.33558e-06	0.000532184	6.87395	0.592319	0.290574	-0.301745	17	79378207	F	II	BAHCC1	Body	shore	Body-shore	Closed Strong Enhancer	chr17:79377529-79377870	NA	NA		rs67316991		0
cg11045531	0.378279	0.515693	220.549	2.3919e-07	0.000426299	7.94748	0.326554	0.704833	0.378279	10	130546299	F	II	MKI67	IGR	opensea	IGR-opensea	Low methylation		NA	NA		rs74160189		0
cg11050793	-0.417123	0.579406	-111.386	1.81409e-06	0.000575567	6.61469	0.787968	0.370845	-0.417123	12	124876650	F	I	NCOR2	Body	shelf	Body-shelf	Open strong enhancer	chr12:124873241-124874008	NA	TRUE				0
cg11073602	-0.577253	0.419027	-92.2103	3.17681e-06	0.000655482	6.09204	0.707654	0.130401	-0.577253	1	10768738	F	II	CASZ1	5'UTR	shelf	5'UTR-shelf	Closed weak enhancer	chr1:10764449-10764925	NA	NA				0
cg11086415	0.256746	0.566109	87.2502	3.74283e-06	0.000679013	5.92829	0.437736	0.694482	0.256746	2	178467658	F	II	TTC30A	IGR	opensea	IGR-opensea	Lowly-methylated Weak Enhancer		NA	NA				0
cg11105610	-0.306161	0.556411	-58.5152	1.22346e-05	0.000974846	4.62887	0.709491	0.40333	-0.306161	17	76976352	R	II	LGALS3BP	TSS1500	opensea	TSS1500-opensea	Active Promoter		TRUE	TRUE				0
cg11117684	-0.561482	0.474669	-92.3712	3.16044e-06	0.000655482	6.09713	0.75541	0.193928	-0.561482	11	100599394	F	II	FLJ32810	Body	opensea	Body-opensea	Heterochromatin		NA	TRUE				0
cg11119313	0.304242	0.242858	60.1847	1.12558e-05	0.000952024	4.72595	0.0907373	0.394979	0.304242	17	61551779	R	II	ACE	IGR	shelf	IGR-shelf	Closed weak enhancer	chr17:61553834-61555063	NA	NA				0
cg11128021	-0.327762	0.395279	-165.171	5.63894e-07	0.000448227	7.49398	0.55916	0.231398	-0.327762	5	80595275	R	II	RNU5E	Body	shelf	Body-shelf	Weak Promoter	chr5:80597320-80597734	NA	NA				0
cg11133732	-0.314332	0.505189	-155.121	6.79292e-07	0.000454019	7.37419	0.662355	0.348023	-0.314332	20	21489870	R	II		IGR	island	IGR-island	Weak Promoter	chr20:21485932-21496714	NA	NA				0
cg11138035	-0.294409	0.580277	-83.7149	4.23124e-06	0.00069741	5.80287	0.727481	0.433072	-0.294409	5	74244655	R	I	FAM169A	IGR	opensea	IGR-opensea	Open strong enhancer		NA	TRUE				0
cg11138719	0.254672	0.659609	172.741	4.93708e-07	0.000448227	7.57474	0.532273	0.786946	0.254672	12	106307091	F	I		IGR	opensea	IGR-opensea	Heterochromatin		NA	TRUE				0
cg11139446	-0.355384	0.376655	-139.452	9.31575e-07	0.000486177	7.15315	0.554347	0.198963	-0.355384	5	155838522	F	II	SGCD	Body	opensea	Body-opensea	Open Weak Enhancer		NA	TRUE				0
cg11160908	0.20003	0.4474	66.7155	8.2936e-06	0.000860621	5.07513	0.347386	0.547415	0.20003	3	122712271	R	II	SEMA5B	5'UTR	opensea	5'UTR-opensea	Accessible chromatin		NA	TRUE			rs78000931	0
cg11161961	-0.554501	0.397692	-104.95	2.16433e-06	0.000598821	6.45651	0.674942	0.120441	-0.554501	3	152554430	R	II	P2RY1	1stExon	shore	1stExon-shore	Weak Promoter	chr3:152552602-152553712	NA	NA				0
cg11174260	-0.532789	0.442124	-76.926	5.43721e-06	0.000752985	5.53914	0.708518	0.175729	-0.532789	10	133058857	R	II	TCERG1L	Body	shore	Body-shore	Open strong enhancer	chr10:133058338-133058609	NA	NA				0
cg11208229	-0.574655	0.45366	-308.617	8.82961e-08	0.000425423	8.2946	0.740987	0.166332	-0.574655	11	2182795	R	II	INS	TSS1500	opensea	TSS1500-opensea	Active Promoter		TRUE	NA				0
cg11219614	-0.369779	0.449592	-152.193	7.18799e-07	0.000459063	7.33628	0.634481	0.264702	-0.369779	8	49984776	R	II	C8orf22	TSS200	opensea	TSS200-opensea	Low methylation		NA	NA				0
cg11238542	-0.234414	0.394991	-157.302	6.51742e-07	0.000451899	7.4015	0.512198	0.277784	-0.234414	2	64431470	R	II	LINC00309	IGR	opensea	IGR-opensea	Open strong enhancer		NA	TRUE				0
cg11243173	-0.286315	0.75725	-81.4537	4.58912e-06	0.000711881	5.71853	0.900408	0.614092	-0.286315	12	23999045	R	II	SOX5	Body	opensea	Body-opensea	Closed Strong Enhancer		NA	NA	low-CpG:23890255-23890328			0
cg11248493	0.386168	0.727257	186.97	3.904e-07	0.000432388	7.70781	0.534173	0.920341	0.386168	17	80371212	F	II	C17orf101	Body	shelf	Body-shelf	Genic enhancer	chr17:80373276-80373490	NA	NA				0
cg11258484	0.209446	0.203921	70.008	7.18983e-06	0.00081579	5.23468	0.0991974	0.308644	0.209446	12	92168021	F	II		IGR	opensea	IGR-opensea	Weak Promoter		NA	TRUE				0
cg11292869	-0.257219	0.433703	-174.437	4.79611e-07	0.000447604	7.59181	0.562312	0.305094	-0.257219	7	17552196	R	II	AHR	IGR	opensea	IGR-opensea	Closed weak enhancer		NA	TRUE				0
cg11295183	-0.248268	0.407126	-74.5233	5.97361e-06	0.000775706	5.43781	0.53126	0.282992	-0.248268	10	466878	R	II	DIP2C	Body	shore	Body-shore	Open strong enhancer	chr10:465928-466396	NA	NA				0
cg11300341	-0.436607	0.361108	-105.414	2.13617e-06	0.000597639	6.46846	0.579412	0.142805	-0.436607	17	17689562	R	II	RAI1	5'UTR	shelf	5'UTR-shelf	Closed Strong Enhancer	chr17:17685016-17687240	NA	NA				0
cg11312674	0.205009	0.634836	71.9708	6.6239e-06	0.000792165	5.32511	0.532332	0.73734	0.205009	10	121169616	F	II	GRK5	Body	opensea	Body-opensea	Heterochromatin		NA	TRUE				0
cg11322849	-0.39543	0.404141	-107.874	1.99493e-06	0.000589304	6.53031	0.601856	0.206426	-0.39543	11	2182783	F	I	INS	TSS1500	opensea	TSS1500-opensea	Active Promoter		TRUE	NA		rs71029108		0
cg11325950	-0.63978	0.44652	-59.6714	1.15453e-05	0.000957744	4.69646	0.76641	0.12663	-0.63978	1	3182736	F	II	PRDM16	Body	shore	Body-shore	Open Weak Enhancer	chr1:3182821-3183216	NA	NA				0
cg11340785	-0.431153	0.565983	-66.3336	8.43594e-06	0.000864062	5.05595	0.781559	0.350406	-0.431153	5	61374735	R	II	KIF2A	IGR	opensea	IGR-opensea	Lowly-methylated Weak Enhancer		NA	TRUE				0
cg11345976	0.44195	0.658962	259.412	1.47802e-07	0.000425423	8.13661	0.437987	0.879937	0.44195	2	30864107	R	II	LCLAT1	3'UTR	opensea	3'UTR-opensea	Closed Strong Enhancer		NA	TRUE				0
cg11347165	0.221372	0.572889	139.497	9.30691e-07	0.000486177	7.15385	0.462203	0.683575	0.221372	1	17631644	R	II	PADI4	IGR	opensea	IGR-opensea	Low methylation		NA	TRUE				0
cg11348994	-0.237493	0.197751	-150.118	7.48669e-07	0.000459878	7.30852	0.316497	0.0790041	-0.237493	5	95769993	F	II	PCSK1	TSS1500	shore	TSS1500-shore	Active Promoter	chr5:95768874-95769080	TRUE	NA				0
cg11358114	0.311743	0.757239	59.9957	1.13612e-05	0.000955827	4.71513	0.601367	0.91311	0.311743	2	45233390	R	II	SIX2	Body	shore	Body-shore	Weak Promoter	chr2:45231211-45231482	NA	NA			rs76298925	0
cg11361895	-0.227194	0.531482	-114.693	1.66332e-06	0.000563719	6.69013	0.645078	0.417885	-0.227194	2	261362	R	II	SH3YL1	Body	shelf	Body-shelf	Closed Strong Enhancer	chr2:263400-265238	NA	NA				0
cg11367939	-0.578059	0.632774	-72.026	6.60885e-06	0.000792165	5.3276	0.921803	0.343744	-0.578059	10	112839302	F	II	ADRA2A	3'UTR	island	3'UTR-island	Weak Promoter	chr10:112835990-112839303	NA	NA				0
cg11383391	0.267558	0.70155	88.6882	3.56573e-06	0.000674062	5.97717	0.567771	0.835329	0.267558	8	86136317	F	II	CA13	IGR	shelf	IGR-shelf	Closed weak enhancer	chr8:86132421-86133003	NA	NA				0
cg11391510	-0.403194	0.714883	-68.1849	7.77484e-06	0.000841506	5.1476	0.91648	0.513286	-0.403194	1	21192845	R	II	EIF4G3	Body	opensea	Body-opensea	Transcriptional Elongation		NA	TRUE				0
cg11408036	-0.230605	0.666435	-75.5159	5.74379e-06	0.00076623	5.48021	0.781738	0.551132	-0.230605	7	44605534	F	II	DDX56	3'UTR	opensea	3'UTR-opensea	Insulator		TRUE	NA				0
cg11409837	-0.347965	0.656958	-108.509	1.96053e-06	0.00058771	6.54589	0.83094	0.482975	-0.347965	4	47430173	F	II	GABRB1	IGR	shelf	IGR-shelf	Closed weak enhancer	chr4:47427692-47427905	NA	NA				0
cg11462079	-0.278406	0.749117	-89.7583	3.44114e-06	0.000666519	6.01279	0.88832	0.609914	-0.278406	7	127269283	R	II	PAX4	IGR	opensea	IGR-opensea	Open strong enhancer		NA	TRUE				0
cg11490681	-0.518157	0.369328	-61.1415	1.07417e-05	0.00093658	4.78007	0.628406	0.11025	-0.518157	17	77460916	F	II	HRNBP3	5'UTR	shore	5'UTR-shore	Open strong enhancer	chr17:77460245-77460646	NA	NA				0
cg11491870	-0.492448	0.554434	-213.177	2.64568e-07	0.000426299	7.90221	0.800658	0.30821	-0.492448	8	40627109	F	II	ZMAT4	Body	opensea	Body-opensea	Closed weak enhancer		NA	TRUE		rs74755336		0
cg11538848	-0.213792	0.525939	-135.729	1.00943e-06	0.000487588	7.09342	0.632835	0.419043	-0.213792	1	180604978	R	II	XPR1	Body	shelf	Body-shelf	Weak Promoter	chr1:180601027-180601816	NA	NA				0
cg11594770	-0.642628	0.414256	-76.4721	5.53345e-06	0.000756562	5.52034	0.73557	0.0929416	-0.642628	3	43221815	R	II	POMGNT2	IGR	opensea	IGR-opensea	Closed Strong Enhancer		NA	TRUE				0
cg11606575	-0.742097	0.505946	-90.6472	3.34203e-06	0.000661881	6.0419	0.876995	0.134898	-0.742097	11	45306397	F	II	SYT13	Body	shore	Body-shore	Active Promoter	chr11:45307441-45307975	NA	NA		rs74958363		0
cg11608424	-0.442723	0.70861	-66.9476	8.20866e-06	0.000856111	5.08671	0.929971	0.487248	-0.442723	7	92849851	F	II	HEPACAM2	TSS1500	opensea	TSS1500-opensea	Closed Strong Enhancer		NA	NA				0
cg11638878	-0.225509	0.767343	-61.5288	1.05425e-05	0.000931051	4.80167	0.880098	0.654588	-0.225509	17	39925356	R	II	JUP	Body	opensea	Body-opensea	Transcriptional Elongation		NA	NA				0
cg11642250	-0.290855	0.493411	-68.0749	7.81217e-06	0.000843401	5.14225	0.638839	0.347984	-0.290855	11	67758254	R	II	UNC93B1	IGR	island	IGR-island	Low methylation	chr11:67758154-67759445	TRUE	NA				0
cg11644424	-0.328356	0.380162	-143.581	8.54341e-07	0.000480325	7.21595	0.54434	0.215984	-0.328356	6	157258856	F	II	ARID1B	Body	opensea	Body-opensea	Closed weak enhancer		NA	TRUE				0
cg11681321	-0.212366	0.258084	-86.611	3.82533e-06	0.000681412	5.90617	0.364267	0.151901	-0.212366	15	60683059	R	I	ANXA2	5'UTR	opensea	5'UTR-opensea	Open strong enhancer		NA	TRUE				0
cg11694776	-0.29911	0.771583	-61.4544	1.05803e-05	0.000931989	4.79754	0.921138	0.622028	-0.29911	12	106564989	F	II	NUAK1	IGR	opensea	IGR-opensea	Closed weak enhancer		NA	NA			rs75957867	0
cg11696108	-0.288863	0.752383	-149.221	7.62089e-07	0.000462585	7.29629	0.896815	0.607952	-0.288863	13	112191272	F	II		IGR	opensea	IGR-opensea	Polycomb repressed		NA	NA				0
cg11701372	0.654998	0.510337	285.338	1.11421e-07	0.000425423	8.22847	0.182838	0.837836	0.654998	21	41990060	F	II	DSCAM	Body	opensea	Body-opensea	Closed weak enhancer		NA	NA				0
cg11717189	0.318177	0.468379	168.711	5.29517e-07	0.000448227	7.53269	0.309291	0.627468	0.318177	11	2154132	R	I	INS-IGF2	Body	island	Body-island	Lowly-methylated Weak Enhancer	chr11:2154033-2154387	NA	NA	low-CpG:2109536-2110830			0
cg11724602	-0.429055	0.592854	-64.1503	9.31587e-06	0.000895558	4.94346	0.807381	0.378326	-0.429055	3	197099072	F	II	DLG1-AS1	IGR	opensea	IGR-opensea	Lowly-methylated Weak Enhancer		TRUE	TRUE				0
cg11728747	-0.347231	0.679264	-234.435	1.99567e-07	0.000426299	8.02374	0.85288	0.505649	-0.347231	7	29037910	R	II	CPVL	Body	opensea	Body-opensea	Lowly-methylated Weak Enhancer		NA	TRUE				0
cg11732134	-0.497389	0.62342	-92.7767	3.11965e-06	0.000654702	6.10989	0.872115	0.374726	-0.497389	1	10732912	F	I	CASZ1	Body	opensea	Body-opensea	Closed Strong Enhancer		NA	NA				0
cg11738198	0.563198	0.537144	138.061	9.59691e-07	0.000486177	7.13119	0.255544	0.818743	0.563198	1	57390620	R	II	C8B	IGR	opensea	IGR-opensea	Closed Strong Enhancer		NA	TRUE				0
cg11744631	-0.255845	0.452258	-103.029	2.2862e-06	0.00060989	6.40618	0.58018	0.324335	-0.255845	6	55498560	F	II	HMGCLL1	IGR	opensea	IGR-opensea	Closed weak enhancer		NA	TRUE				0
cg11760500	-0.427229	0.550016	-98.7892	2.58961e-06	0.000619963	6.28953	0.763631	0.336402	-0.427229	11	128385880	F	II	ETS1	Body	opensea	Body-opensea	Closed weak enhancer		NA	TRUE		rs11221335	rs76301752	0
cg11774921	-0.56263	0.453676	-242.316	1.80924e-07	0.000426299	8.06242	0.734991	0.172361	-0.56263	17	77461964	R	II	HRNBP3	5'UTR	shore	5'UTR-shore	Open strong enhancer	chr17:77460245-77460646	NA	NA				0
cg11784799	-0.318446	0.628023	-131.406	1.11113e-06	0.000497859	7.0201	0.787246	0.468799	-0.318446	8	143262091	F	I		IGR	opensea	IGR-opensea	Polycomb repressed		NA	NA				0
cg11785537	-0.315572	0.709335	-111.864	1.7912e-06	0.000572996	6.62583	0.867121	0.55155	-0.315572	12	6484729	F	II	SCNN1A	Body	opensea	Body-opensea	Weak Promoter		NA	NA	low-CpG:6354675-6355003	rs72645137	rs72645136	0
cg11793332	-0.398982	0.327896	-251.266	1.62472e-07	0.000426299	8.1028	0.527387	0.128405	-0.398982	13	41556827	R	II	ELF1	TSS1500	opensea	TSS1500-opensea	Closed Strong Enhancer		NA	NA			rs78268633	0
cg11794215	0.528619	0.535804	319.829	7.94274e-08	0.000425423	8.32207	0.271494	0.800114	0.528619	17	35423816	R	II	AATF	IGR	opensea	IGR-opensea	Closed Strong Enhancer		NA	TRUE				0
cg11796565	0.20904	0.691947	81.8988	4.51556e-06	0.000708212	5.73539	0.587427	0.796467	0.20904	19	13205681	R	II	NFIX	3'UTR	shore	3'UTR-shore	Low methylation	chr19:13207375-13207621	NA	TRUE				0
cg11812928	-0.46326	0.458394	-113.752	1.70449e-06	0.000566751	6.66903	0.690024	0.226764	-0.46326	1	227164459	F	II	CABC1	Body	shore	Body-shore	Closed Strong Enhancer	chr1:227163739-227164237	NA	NA				0
cg11847805	-0.429638	0.448771	-156.414	6.62776e-07	0.000451986	7.39047	0.66359	0.233952	-0.429638	12	108916474	F	II	SART3	3'UTR	opensea	3'UTR-opensea	Transcriptional Elongation		NA	NA				0
cg11852333	-0.215977	0.20295	-69.901	7.22248e-06	0.000816842	5.22966	0.310939	0.0949614	-0.215977	15	99328792	F	II	IGF1R	Body	opensea	Body-opensea	Closed Strong Enhancer		NA	TRUE				0
cg11864774	-0.476299	0.635908	-73.5926	6.2004e-06	0.000784997	5.39733	0.874057	0.397758	-0.476299	6	42386773	F	II	TRERF1	5'UTR	opensea	5'UTR-opensea	Closed weak enhancer		NA	NA				0
cg11869862	-0.509126	0.574698	-291.296	1.04797e-07	0.000425423	8.2467	0.829262	0.320135	-0.509126	15	37399798	R	II		IGR	shelf	IGR-shelf	Active Promoter	chr15:37403042-37403267	NA	NA				0
cg11873462	-0.331455	0.327653	-199.825	3.20524e-07	0.000426299	7.81033	0.493381	0.161926	-0.331455	8	144611940	F	II	ZC3H3	Body	opensea	Body-opensea	Open strong enhancer		NA	TRUE				0
cg11877061	0.205842	0.704554	84.0736	4.17792e-06	0.00069709	5.81595	0.601633	0.807475	0.205842	2	71133502	R	II	VAX2	Body	shore	Body-shore	Polycomb repressed	chr2:71134585-71134792	NA	NA			rs78525605	0
cg11908453	-0.301252	0.532608	-110.305	1.86734e-06	0.000582191	6.58919	0.683234	0.381982	-0.301252	2	242209506	F	II	HDLBP	5'UTR	shore	5'UTR-shore	Weak Promoter	chr2:242211289-242212308	NA	TRUE				0
cg11918450	0.212945	0.780172	65.1306	8.90634e-06	0.000882577	4.99457	0.6737	0.886645	0.212945	2	33359198	R	II	LTBP1	Body	opensea	Body-opensea	Lowly-methylated Weak Enhancer		TRUE	NA				0
cg11926444	0.536406	0.432429	85.6369	3.9558e-06	0.000685316	5.872	0.164225	0.700632	0.536406	3	119137289	F	I	CDGAP	3'UTR	opensea	3'UTR-opensea	Heterochromatin		NA	NA				0
cg11937768	-0.417401	0.648911	-65.7501	8.65986e-06	0.000873078	5.02636	0.857612	0.440211	-0.417401	10	65344030	F	II	REEP3	Body	opensea	Body-opensea	Closed weak enhancer		NA	TRUE				0
cg11943056	0.383803	0.556322	72.4855	6.48543e-06	0.000789613	5.34827	0.364421	0.748224	0.383803	6	31845413	F	II	SLC44A4	Body	opensea	Body-opensea	Active Promoter		NA	NA	low-CpG:31953020-31953434			0
cg11946666	0.47274	0.54036	106.915	2.04848e-06	0.000596629	6.50647	0.30399	0.77673	0.47274	1	3247595	R	II	PRDM16	Body	opensea	Body-opensea	Closed weak enhancer		NA	NA				0
cg11964308	0.209193	0.638112	97.7934	2.6686e-06	0.000623674	6.26098	0.533515	0.742708	0.209193	12	54535018	F	I	LINC02381	IGR	opensea	IGR-opensea	Low methylation		NA	TRUE				0
cg11966803	-0.267333	0.624554	-63.4765	9.61211e-06	0.000902985	4.90774	0.758221	0.490887	-0.267333	13	99158787	F	II	STK24	Body	opensea	Body-opensea	Closed weak enhancer		NA	NA				0
cg11973514	-0.220421	0.523608	-128.558	1.18576e-06	0.000508853	6.96931	0.633819	0.413397	-0.220421	1	244004889	R	II	AKT3	Body	opensea	Body-opensea	Closed weak enhancer		NA	TRUE				0
cg11990334	0.208131	0.514712	76.0165	5.63236e-06	0.000762656	5.50131	0.410647	0.618778	0.208131	19	31845685	R	II	TSHZ3	IGR	shore	IGR-shore	Lowly-methylated Weak Enhancer	chr19:31843880-31844183	NA	NA				0
cg12004276	-0.337111	0.310181	-227.355	2.18572e-07	0.000426299	7.98623	0.478736	0.141625	-0.337111	11	33913586	R	II	LMO2	1stExon	opensea	1stExon-opensea	Open strong enhancer		NA	NA	low-CpG:33870030-33870204			0
cg12018521	0.53055	0.349959	103.053	2.28461e-06	0.00060989	6.40682	0.0846842	0.615234	0.53055	7	115858134	F	II	TES	Body	opensea	Body-opensea	Open Weak Enhancer		NA	TRUE				0
cg12030677	-0.393699	0.697827	-105.061	2.15751e-06	0.000598821	6.45939	0.894676	0.500978	-0.393699	3	110102725	R	II		IGR	opensea	IGR-opensea	Heterochromatin		NA	TRUE				0
cg12045443	-0.390749	0.394158	-94.4603	2.95763e-06	0.000641632	6.16198	0.589532	0.198783	-0.390749	12	89777963	R	II	DUSP6	IGR	opensea	IGR-opensea	Open strong enhancer		NA	TRUE				0
cg12059864	-0.239935	0.392601	-67.448	8.0294e-06	0.000849901	5.11152	0.512568	0.272633	-0.239935	6	111989790	R	II	FYN	Body	opensea	Body-opensea	Open strong enhancer		NA	TRUE				0
cg12067421	0.36839	0.64571	70.9775	6.90254e-06	0.000803591	5.27977	0.461515	0.829905	0.36839	1	203246482	R	II	CHIT1	IGR	shelf	IGR-shelf	Closed Strong Enhancer	chr1:203242519-203242818	NA	NA				0
cg12075901	-0.3116	0.631108	-207.57	2.86336e-07	0.000426299	7.86527	0.786909	0.475308	-0.3116	15	91423415	F	II	FURIN	Body	island	Body-island	Genic enhancer	chr15:91423329-91423583	NA	NA			rs74543508	0
cg12090942	-0.206035	0.624659	-84.1185	4.17132e-06	0.00069709	5.81758	0.727676	0.521641	-0.206035	14	77279508	R	II	ANGEL1	TSS1500	shore	TSS1500-shore	Active Promoter	chr14:77278573-77279409	NA	NA				0
cg12105691	0.412427	0.341742	66.6666	8.31164e-06	0.000860908	5.07268	0.135529	0.547956	0.412427	3	168511423	R	II	C3orf50	Body	opensea	Body-opensea	Lowly-methylated Weak Enhancer		NA	TRUE				0
cg12109291	0.350107	0.253445	99.1444	2.5622e-06	0.000619963	6.29961	0.0783922	0.428499	0.350107	2	45232117	F	II		IGR	island	IGR-island	Weak Promoter	chr2:45231781-45232550	NA	NA				0
cg12112870	0.424857	0.497214	66.2879	8.45322e-06	0.0008647	5.05364	0.284786	0.709643	0.424857	8	86112931	F	I	E2F5	5'UTR	opensea	5'UTR-opensea	Open Weak Enhancer		NA	TRUE		rs79894071		0
cg12124647	0.245633	0.487583	140.828	9.04849e-07	0.00048354	7.17446	0.364766	0.610399	0.245633	19	20749738	R	II	ZNF737	TSS1500	opensea	TSS1500-opensea	Low methylation		NA	NA				0
cg12126901	0.246781	0.515302	84.4417	4.12416e-06	0.000695764	5.82928	0.391912	0.638693	0.246781	1	61623366	R	II	NFIA	Body	opensea	Body-opensea	Closed weak enhancer		NA	TRUE				0
cg12138695	-0.211861	0.292189	-66.3905	8.41454e-06	0.000864062	5.05882	0.398119	0.186258	-0.211861	3	149160934	R	II	TM4SF4	IGR	opensea	IGR-opensea	Open strong enhancer		TRUE	TRUE				0
cg12145349	-0.330039	0.758346	-209.877	2.77098e-07	0.000426299	7.88074	0.923366	0.593327	-0.330039	11	63712934	R	II	NAA40	Body	opensea	Body-opensea	Open strong enhancer		TRUE	TRUE				0
cg12165563	-0.215896	0.631632	-67.7094	7.93786e-06	0.000846972	5.12438	0.73958	0.523684	-0.215896	19	39877679	F	II	PAF1	Body	shelf	Body-shelf	Genic enhancer	chr19:39881332-39882164	NA	NA				0
cg12173661	-0.282506	0.620722	-93.4114	3.05721e-06	0.000648543	6.12969	0.761974	0.479469	-0.282506	14	94392932	F	II	FAM181A	Body	opensea	Body-opensea	Lowly-methylated Weak Enhancer		NA	NA				0
cg12178904	-0.436577	0.661473	-95.34	2.87744e-06	0.000640128	6.18863	0.879762	0.443185	-0.436577	1	205632052	F	II	SLC45A3	Body	island	Body-island	Active Promoter	chr1:205631977-205632254	NA	NA				0
cg12184293	-0.411627	0.640647	-164.035	5.75553e-07	0.000448227	7.48119	0.84646	0.434833	-0.411627	6	143883261	F	II	LOC285740	Body	opensea	Body-opensea	Closed weak enhancer		NA	NA				0
cg12223336	-0.290512	0.261205	-159.187	6.29116e-07	0.000450275	7.42451	0.406461	0.115949	-0.290512	11	12717059	F	II	TEAD1	5'UTR	opensea	5'UTR-opensea	Closed Strong Enhancer		NA	TRUE				0
cg12242450	0.284256	0.588845	177.945	4.52103e-07	0.000438396	7.62606	0.446717	0.730973	0.284256	6	10555808	R	II	GCNT2	TSS200	opensea	TSS200-opensea	Closed Strong Enhancer		NA	TRUE		rs55851629	rs55674664	0
cg12273694	-0.671364	0.532431	-115.475	1.63015e-06	0.000562221	6.70743	0.868113	0.196748	-0.671364	10	133058861	F	II	TCERG1L	Body	shore	Body-shore	Open strong enhancer	chr10:133058338-133058609	NA	NA				0
cg12289045	-0.315539	0.487119	-69.584	7.32048e-06	0.000821793	5.2147	0.644889	0.32935	-0.315539	19	51141361	R	II	SYT3	5'UTR	shore	5'UTR-shore	Lowly-methylated Weak Enhancer	chr19:51142284-51142986	NA	NA				0
cg12330441	-0.215618	0.618068	-99.3256	2.54836e-06	0.000619963	6.30473	0.725877	0.510259	-0.215618	22	30991811	F	II	PES1	IGR	shelf	IGR-shelf	Lowly-methylated Weak Enhancer	chr22:30987605-30988384	NA	NA				0
cg12354056	-0.324568	0.66608	-77.9488	5.22838e-06	0.000744791	5.58095	0.828364	0.503796	-0.324568	3	186136503	R	II	LINC02052	IGR	opensea	IGR-opensea	Closed weak enhancer		NA	TRUE				0
cg12364786	-0.244515	0.203086	-158.139	6.41558e-07	0.000450561	7.41179	0.325343	0.0808287	-0.244515	15	64056664	F	II	HERC1	Body	opensea	Body-opensea	Closed Strong Enhancer		NA	TRUE				0
cg12369091	-0.650567	0.545998	-261.632	1.44112e-07	0.000425423	8.14537	0.871282	0.220714	-0.650567	12	108495363	F	II	WSCD2	IGR	opensea	IGR-opensea	Closed weak enhancer		NA	TRUE		rs77481844		0
cg12371563	-0.446489	0.473729	-70.3566	7.0847e-06	0.000811949	5.25099	0.696973	0.250484	-0.446489	5	123986915	F	II	ZNF608	Body	shore	Body-shore	Weak Promoter	chr5:123987398-123987748	NA	TRUE				0
cg12380772	0.568994	0.353603	374.82	4.96119e-08	0.000425423	8.42642	0.0691057	0.6381	0.568994	9	34374990	F	II	KIAA1161	5'UTR	shore	5'UTR-shore	Open Weak Enhancer	chr9:34376500-34377187	NA	NA				0
cg12386721	-0.205603	0.209553	-131.394	1.11144e-06	0.000497859	7.01989	0.312354	0.106752	-0.205603	11	68265892	F	II	SAPS3	5'UTR	opensea	5'UTR-opensea	Closed Strong Enhancer		NA	TRUE				0
cg12391352	-0.453727	0.444146	-81.8156	4.52918e-06	0.000708997	5.73225	0.671009	0.217282	-0.453727	12	99139768	F	I	ANKS1B	Body	island	Body-island	Weak Promoter	chr12:99139386-99139769	NA	NA				0
cg12404181	0.450675	0.38648	109.525	1.90705e-06	0.000586346	6.57054	0.161143	0.611818	0.450675	10	5688515	F	II	ASB13	Body	opensea	Body-opensea	Open strong enhancer		NA	NA				0
cg12413606	0.226398	0.645264	103.123	2.28002e-06	0.00060989	6.40868	0.532065	0.758463	0.226398	1	78744224	R	II	MGC27382	Body	opensea	Body-opensea	Lowly-methylated Weak Enhancer		NA	TRUE				0
cg12414681	0.352885	0.363577	116.058	1.60598e-06	0.00056186	6.7202	0.187134	0.540019	0.352885	15	29968195	R	I		IGR	shore	IGR-shore	Weak Promoter	chr15:29967209-29967621	NA	NA				0
cg12417775	-0.634431	0.527606	-316.563	8.1883e-08	0.000425423	8.31433	0.844822	0.210391	-0.634431	1	212463238	F	II	PPP2R5A	Body	shelf	Body-shelf	Closed weak enhancer	chr1:212457967-212459694	NA	NA				0
cg12433782	-0.73578	0.53967	-65.9604	8.57827e-06	0.000868989	5.03706	0.90756	0.17178	-0.73578	3	40427210	R	II	ENTPD3	TSS1500	shore	TSS1500-shore	Closed Strong Enhancer	chr3:40428651-40429015	NA	NA				0
cg12434889	0.586743	0.452724	84.2006	4.15926e-06	0.00069709	5.82056	0.159353	0.746096	0.586743	7	158342394	F	II	PTPRN2	Body	shore	Body-shore	Open strong enhancer	chr7:158342660-158342964	TRUE	TRUE		rs10279869		0
cg12441919	-0.328827	0.652479	-70.871	6.93334e-06	0.000805126	5.27486	0.816892	0.488066	-0.328827	1	44483099	F	I	SLC6A9	Body	opensea	Body-opensea	Active Promoter		NA	TRUE		rs72544123	rs72544122	0
cg12458587	-0.585185	0.647184	-75.1843	5.81924e-06	0.000768197	5.46613	0.939777	0.354592	-0.585185	8	22595746	R	II	PEBP4	Body	opensea	Body-opensea	Closed weak enhancer		NA	TRUE				0
cg12460254	-0.217151	0.310545	-61.4053	1.06054e-05	0.000932642	4.7948	0.41912	0.20197	-0.217151	1	21629726	R	II	ECE1	Body	opensea	Body-opensea	Open strong enhancer		TRUE	TRUE				0
cg12473775	-0.304833	0.62812	-71.9182	6.63828e-06	0.000793015	5.32273	0.780536	0.475703	-0.304833	11	66824650	R	II	RHOD	Body	shore	Body-shore	Active Promoter	chr11:66824118-66824621	NA	NA				0
cg12491368	0.355645	0.279155	71.1706	6.84716e-06	0.000802255	5.28865	0.101333	0.456978	0.355645	13	32523340	R	II	EEF1DP3	Body	shelf	Body-shelf	Genic enhancer	chr13:32526882-32527373	NA	TRUE				0
cg12500879	-0.517396	0.515183	-115.437	1.63176e-06	0.000562221	6.70658	0.773881	0.256485	-0.517396	11	31848649	R	I		IGR	island	IGR-island	Active Promoter	chr11:31848487-31848776	NA	TRUE				0
cg12502031	-0.317718	0.505739	-134.351	1.04044e-06	0.000491039	7.07053	0.664598	0.34688	-0.317718	17	13654085	F	II		IGR	opensea	IGR-opensea	Polycomb repressed		NA	TRUE				0
cg12528452	0.235576	0.568341	90.8823	3.31645e-06	0.00066039	6.04952	0.450553	0.686129	0.235576	11	2154074	R	I	INS-IGF2	Body	island	Body-island	Lowly-methylated Weak Enhancer	chr11:2154033-2154387	NA	NA	low-CpG:2109536-2110830			0
cg12536527	-0.620529	0.435036	-104.691	2.18025e-06	0.000600581	6.44981	0.7453	0.124771	-0.620529	7	81637024	F	II	CACNA2D1	Body	opensea	Body-opensea	Closed weak enhancer		NA	NA				0
cg12537394	0.202299	0.383964	111.64	1.80188e-06	0.000573106	6.62062	0.282815	0.485114	0.202299	7	155411902	R	II	RBM33	IGR	opensea	IGR-opensea	Open strong enhancer		NA	TRUE				0
cg12546474	-0.225752	0.245332	-94.2951	2.97302e-06	0.000642197	6.15693	0.358209	0.132456	-0.225752	2	149643009	R	II	KIF5C	Body	shelf	Body-shelf	Open strong enhancer	chr2:149645536-149645834	NA	NA				0
cg12549451	0.500719	0.427134	84.1735	4.16323e-06	0.00069709	5.81958	0.176775	0.677494	0.500719	6	135224345	F	II	ALDH8A1	IGR	opensea	IGR-opensea	Open strong enhancer		NA	TRUE		rs9373116		0
cg12551813	0.646766	0.475397	58.9184	1.19881e-05	0.000968398	4.65263	0.152015	0.79878	0.646766	1	200781121	R	II	CAMSAP1L1	Body	opensea	Body-opensea	Transcriptional Elongation		NA	TRUE				0
cg12564012	0.714123	0.538068	141.952	8.8376e-07	0.0004831	7.19159	0.181006	0.89513	0.714123	7	3989045	R	II	SDK1	Body	opensea	Body-opensea	Closed Strong Enhancer		NA	TRUE				0
cg12573253	0.509367	0.465959	296.359	9.95748e-08	0.000425423	8.26145	0.211276	0.720643	0.509367	11	63776419	F	II	MACROD1	Body	shore	Body-shore	Closed Strong Enhancer	chr11:63775346-63775613	NA	NA				0
cg12596914	0.21042	0.741736	85.4714	3.97856e-06	0.000686684	5.86614	0.636526	0.846946	0.21042	1	22903406	R	II	EPHA8	Body	island	Body-island	Heterochromatin	chr1:22902802-22903413	NA	NA				0
cg12602711	0.399704	0.694271	228.126	2.16387e-07	0.000426299	7.99045	0.494419	0.894124	0.399704	7	3947798	R	II	SDK1	Body	opensea	Body-opensea	Closed Strong Enhancer		NA	NA				0
cg12603453	-0.308495	0.711712	-58.1541	1.24612e-05	0.000980398	4.60741	0.86596	0.557464	-0.308495	6	151694679	F	I	ZBTB2	Body	opensea	Body-opensea	Closed weak enhancer		NA	TRUE				0
cg12603671	0.228952	0.282683	69.7988	7.2539e-06	0.000817664	5.22485	0.168207	0.397159	0.228952	1	71418388	F	II	PTGER3	Body	opensea	Body-opensea	Lowly-methylated Weak Enhancer		NA	NA				0
cg12604031	-0.293256	0.415981	-85.9794	3.90926e-06	0.000685272	5.88408	0.562609	0.269353	-0.293256	3	122841632	R	II	PDIA5	Body	opensea	Body-opensea	Genic enhancer		NA	TRUE				0
cg12616941	-0.346062	0.670667	-83.4335	4.27369e-06	0.000699798	5.79255	0.843698	0.497637	-0.346062	10	22612797	F	II	BMI1	5'UTR	shore	5'UTR-shore	Weak Promoter	chr10:22614275-22614934	NA	NA				0
cg12617066	-0.600513	0.529135	-192.808	3.56374e-07	0.000428217	7.75625	0.829391	0.228878	-0.600513	20	3897762	F	II	PANK2	Body	opensea	Body-opensea	Genic enhancer		NA	NA				0
cg12619509	-0.345883	0.507957	-66.3273	8.43834e-06	0.00086408	5.05563	0.680899	0.335016	-0.345883	16	2286601	R	II	DNASE1L2	5'UTR	island	5'UTR-island	Open strong enhancer	chr16:2286600-2288073	NA	TRUE				0
cg12627354	-0.477924	0.626438	-80.0813	4.82627e-06	0.000723138	5.66567	0.8654	0.387475	-0.477924	11	46940434	F	II	LRP4	TSS1500	shore	TSS1500-shore	Weak Promoter	chr11:46939358-46940118	TRUE	NA				0
cg12629909	-0.374134	0.456556	-238.089	1.9062e-07	0.000426299	8.04205	0.643623	0.269488	-0.374134	6	32126616	R	II	PPT2	Body	opensea	Body-opensea	Transcriptional Elongation		NA	NA				0
cg12636607	0.246805	0.277764	132.956	1.07316e-06	0.000497354	7.0469	0.154361	0.401166	0.246805	6	112154581	F	II	FYN	5'UTR	opensea	5'UTR-opensea	Closed weak enhancer		NA	TRUE				0
cg12639192	-0.337515	0.368656	-98.5768	2.6062e-06	0.000621055	6.28348	0.537413	0.199898	-0.337515	10	1166782	F	II	WDR37	Body	opensea	Body-opensea	Genic enhancer		NA	NA		rs5014940		0
cg12639429	-0.755893	0.500662	-87.7638	3.67825e-06	0.000675737	5.94589	0.878608	0.122716	-0.755893	18	21572622	R	II	TTC39C	TSS200	opensea	TSS200-opensea	Closed weak enhancer		NA	TRUE				0
cg12639574	-0.380442	0.664504	-161.359	6.0433e-07	0.000448674	7.45033	0.854725	0.474283	-0.380442	1	179200312	F	II	ABL2	TSS1500	shore	TSS1500-shore	Closed weak enhancer	chr1:179198163-179199200	NA	NA				0
cg12640387	-0.21072	0.601218	-137.807	9.64944e-07	0.000486177	7.12714	0.706579	0.495858	-0.21072	1	6694331	R	I	THAP3	3'UTR	opensea	3'UTR-opensea	Genic enhancer		TRUE	NA			rs14747	0
cg12642246	-0.277462	0.439461	-121.277	1.40956e-06	0.000540628	6.82973	0.578192	0.30073	-0.277462	17	46059753	F	II	CDK5RAP3	IGR	opensea	IGR-opensea	Genic enhancer		NA	NA				0
cg12646067	0.36008	0.570565	132.33	1.08828e-06	0.000497638	7.03615	0.390525	0.750605	0.36008	22	50481514	R	I	TTLL8	Body	shore	Body-shore	Polycomb repressed	chr22:50483350-50483579	NA	NA				0
cg12654519	-0.216083	0.416709	-87.7108	3.68484e-06	0.00067609	5.94408	0.52475	0.308667	-0.216083	4	148715234	F	I	ARHGAP10	Body	opensea	Body-opensea	Closed weak enhancer		NA	TRUE				0
cg12662660	0.495699	0.567611	77.8838	5.24133e-06	0.00074579	5.57831	0.319761	0.81546	0.495699	12	103941424	F	II	STAB2	IGR	opensea	IGR-opensea	Lowly-methylated Weak Enhancer		NA	NA		rs75075856		0
cg12708799	-0.258203	0.460264	-65.3769	8.80724e-06	0.000878894	5.00726	0.589365	0.331163	-0.258203	10	438227	R	I	DIP2C	Body	opensea	Body-opensea	Open strong enhancer		NA	NA				0
cg12713877	-0.495273	0.469704	-76.0609	5.62264e-06	0.000762656	5.50316	0.71734	0.222067	-0.495273	12	108525514	R	II	WSCD2	5'UTR	shore	5'UTR-shore	Active Promoter	chr12:108522950-108523852	NA	NA				0
cg12718298	0.512124	0.42643	188.086	3.83573e-07	0.000431303	7.71732	0.170369	0.682492	0.512124	8	145998600	F	II	ZNF34	3'UTR	opensea	3'UTR-opensea	Open strong enhancer		NA	NA				0
cg12723026	0.503572	0.465876	103.116	2.28047e-06	0.00060989	6.40849	0.21409	0.717662	0.503572	1	110764594	R	II	KCNC4	Body	shore	Body-shore	Genic enhancer	chr1:110765665-110766012	NA	NA				0
cg12723985	0.296562	0.577519	84.7392	4.08137e-06	0.000694189	5.84	0.429238	0.7258	0.296562	10	20255908	R	II	PLXDC2	Body	opensea	Body-opensea	Heterochromatin		NA	TRUE				0
cg12750884	-0.622231	0.59205	-99.7432	2.51685e-06	0.000619963	6.31647	0.903166	0.280935	-0.622231	1	11303204	F	II	MTOR	Body	opensea	Body-opensea	Genic enhancer		NA	NA		rs76639518		0
cg12756504	-0.538283	0.489588	-171.512	5.04283e-07	0.000448227	7.56213	0.75873	0.220446	-0.538283	15	37396672	R	II		IGR	shelf	IGR-shelf	Weak Promoter	chr15:37392601-37392829	NA	NA				0
cg12774946	-0.204885	0.413512	-117.836	1.5352e-06	0.000555186	6.75845	0.515955	0.31107	-0.204885	6	129966801	R	II	ARHGAP18	Body	opensea	Body-opensea	Open strong enhancer		NA	TRUE				0
cg12775613	0.268738	0.792201	161.724	6.00297e-07	0.000448674	7.4546	0.657832	0.92657	0.268738	3	88040034	R	II	HTR1F	Body	opensea	Body-opensea	Open Weak Enhancer		NA	NA				0
cg12785694	0.22482	0.670969	112.061	1.7819e-06	0.000571573	6.63038	0.55856	0.783379	0.22482	3	160122168	F	II	SMC4	Body	shelf	Body-shelf	Heterochromatin	chr3:160117012-160118878	NA	NA				0
cg12789068	-0.562291	0.546336	-80.3897	4.77158e-06	0.000720627	5.67766	0.827481	0.26519	-0.562291	14	105255251	R	II	AKT1	Body	shelf	Body-shelf	Open strong enhancer	chr14:105251401-105251617	NA	NA				0
cg12792931	-0.289773	0.551823	-141.623	8.89852e-07	0.0004831	7.18661	0.696709	0.406937	-0.289773	14	77499162	R	II		IGR	island	IGR-island	Active Promoter	chr14:77499154-77499502	TRUE	TRUE				0
cg12800734	0.252972	0.400221	92.1269	3.18536e-06	0.00065578	6.08939	0.273736	0.526707	0.252972	17	27889135	F	II	ABHD15	3'UTR	shelf	3'UTR-shelf	Genic enhancer	chr17:27893086-27896078	NA	NA		rs11867220		0
cg12819011	0.527308	0.576432	58.8983	1.20003e-05	0.000968398	4.65145	0.312778	0.840087	0.527308	12	32138937	F	II	C12orf35	Body	opensea	Body-opensea	Closed weak enhancer		NA	TRUE		rs66819601		0
cg12819548	-0.372083	0.45962	-89.8392	3.43195e-06	0.000666519	6.01546	0.645662	0.273579	-0.372083	11	120256570	F	II	ARHGEF12	Body	opensea	Body-opensea	Closed weak enhancer		NA	TRUE		rs7948550		0
cg12827530	0.411866	0.262139	106.743	2.05829e-06	0.000596932	6.50215	0.0562055	0.468072	0.411866	5	80529121	F	I	RNU5E	Body	opensea	Body-opensea	Active Promoter		NA	TRUE				0
cg12831076	0.326164	0.480433	59.1034	1.18772e-05	0.000966006	4.66347	0.317351	0.643515	0.326164	8	134580722	R	II	ST3GAL1	5'UTR	shore	5'UTR-shore	Open strong enhancer	chr8:134581969-134584875	NA	NA				0
cg12852800	-0.320012	0.5353	-158.588	6.36184e-07	0.000450561	7.41726	0.695306	0.375294	-0.320012	6	42896394	R	II	CNPY3	TSS1500	shore	TSS1500-shore	Lowly-methylated Weak Enhancer	chr6:42897116-42897611	NA	NA			rs72190220	0
cg12859429	-0.373693	0.577565	-80.2154	4.80238e-06	0.000722293	5.6709	0.764412	0.390719	-0.373693	11	20046011	F	II	NAV2	Body	opensea	Body-opensea	Weak Promoter		NA	TRUE				0
cg12877335	-0.343337	0.439719	-81.37	4.60312e-06	0.00071271	5.71534	0.611388	0.268051	-0.343337	12	94539319	R	II		IGR	shelf	IGR-shelf	Insulator	chr12:94541727-94544000	TRUE	NA				0
cg12880095	0.629961	0.450976	118.732	1.50107e-06	0.000552555	6.77737	0.135996	0.765957	0.629961	17	629613	F	I		IGR	opensea	IGR-opensea	Weak Promoter		NA	TRUE				0
cg12883878	-0.250994	0.447809	-99.005	2.57291e-06	0.000619963	6.29566	0.573306	0.322312	-0.250994	9	140352188	R	II	NELF	Body	shore	Body-shore	Open Weak Enhancer	chr9:140352818-140354044	NA	TRUE				0
cg12897164	-0.209016	0.238194	-74.4641	5.9877e-06	0.000775706	5.43525	0.342702	0.133686	-0.209016	8	124529273	R	II	FBXO32	5'UTR	opensea	5'UTR-opensea	Open strong enhancer		TRUE	TRUE				0
cg12911732	-0.645046	0.590045	-69.6616	7.29634e-06	0.000820426	5.21837	0.912568	0.267522	-0.645046	1	50744322	F	I	ELAVL4	IGR	opensea	IGR-opensea	Closed weak enhancer		NA	TRUE				0
cg12912426	-0.226109	0.359231	-128.271	1.19362e-06	0.000509558	6.96409	0.472285	0.246176	-0.226109	12	14544500	F	II	ATF7IP	5'UTR	opensea	5'UTR-opensea	Closed Strong Enhancer		NA	TRUE				0
cg12942552	0.40088	0.490885	80.3532	4.778e-06	0.000720982	5.67625	0.290445	0.691325	0.40088	5	57749839	R	II	PLK2	3'UTR	opensea	3'UTR-opensea	Genic enhancer		NA	NA				0
cg12964657	0.476694	0.433106	112.341	1.76876e-06	0.000571327	6.63685	0.194759	0.671453	0.476694	4	3252413	F	II	C4orf44	Body	shore	Body-shore	Weak Promoter	chr4:3250627-3251447	TRUE	TRUE				0
cg12975790	0.245537	0.654895	137.73	9.66546e-07	0.000486177	7.12591	0.532127	0.777664	0.245537	17	72352828	R	II	BTBD17	Body	island	Body-island	Open Weak Enhancer	chr17:72352827-72353798	NA	NA				0
cg12984948	0.322108	0.363852	65.3537	8.8165e-06	0.000879122	5.00607	0.202798	0.524906	0.322108	12	76283091	F	I		IGR	opensea	IGR-opensea	Insulator		NA	TRUE				0
cg13008935	0.381441	0.697435	236.373	1.94755e-07	0.000426299	8.03353	0.506714	0.888155	0.381441	3	9032631	R	II	SRGAP3	Body	shore	Body-shore	Heterochromatin	chr3:9032257-9032519	NA	NA				0
cg13053914	-0.276458	0.779837	-155.594	6.7319e-07	0.00045269	7.38018	0.918066	0.641608	-0.276458	7	75511260	R	I	RHBDD2	Body	shelf	Body-shelf	Genic enhancer	chr7:75508166-75508759	NA	NA				0
cg13056524	-0.320647	0.327183	-63.9416	9.40633e-06	0.000898495	4.93245	0.487506	0.166859	-0.320647	6	15448614	R	II	JARID2	Body	opensea	Body-opensea	Closed Strong Enhancer		NA	TRUE				0
cg13058710	-0.320358	0.317989	-61.3177	1.06504e-05	0.000933502	4.78992	0.478167	0.15781	-0.320358	17	70119609	F	II	SOX9	Body	island	Body-island	Weak Promoter	chr17:70116274-70119998	NA	NA	low-CpG:67631174-67631209			0
cg13063274	-0.402301	0.602366	-193.032	3.55149e-07	0.000428217	7.75805	0.803516	0.401215	-0.402301	3	112870238	F	II	BOC	IGR	opensea	IGR-opensea	Closed Strong Enhancer		NA	TRUE				0
cg13075279	0.508995	0.673589	301.585	9.45438e-08	0.000425423	8.27601	0.419091	0.928086	0.508995	12	125333267	R	II	SCARB1	Body	opensea	Body-opensea	Closed weak enhancer		NA	NA				0
cg13090417	-0.586952	0.620294	-100.302	2.47548e-06	0.000618935	6.33206	0.91377	0.326818	-0.586952	14	45584786	F	II	PRPF39	3'UTR	opensea	3'UTR-opensea	Transcriptional Elongation		NA	NA		rs34712855		0
cg13095627	-0.215808	0.597137	-146.64	8.02569e-07	0.000469495	7.26027	0.705041	0.489233	-0.215808	19	46544662	F	II	IGFL4	TSS1500	opensea	TSS1500-opensea	Low methylation		NA	NA				0
cg13104938	-0.213705	0.562867	-106.648	2.06373e-06	0.000596932	6.49977	0.66972	0.456015	-0.213705	11	843956	R	II	TSPAN4	TSS1500	shore	TSS1500-shore	Active Promoter	chr11:842293-843396	NA	NA				0
cg13128443	-0.203263	0.76484	-67.9972	7.83866e-06	0.00084452	5.13846	0.866471	0.663208	-0.203263	14	78669728	R	II	NRXN3	IGR	opensea	IGR-opensea	Low methylation		NA	TRUE				0
cg13136241	-0.442089	0.694781	-112.183	1.77617e-06	0.000571421	6.6332	0.915826	0.473737	-0.442089	11	132709828	R	II	OPCML	Body	opensea	Body-opensea	Closed weak enhancer		NA	TRUE		rs80292485	rs74392581	0
cg13143529	-0.542211	0.332541	-110.515	1.85685e-06	0.00058068	6.59417	0.603647	0.061436	-0.542211	13	28492971	R	II	PDX1	TSS1500	shore	TSS1500-shore	Active Promoter	chr13:28494001-28496099	NA	NA				0
cg13144059	-0.294375	0.745305	-195.944	3.39719e-07	0.000428217	7.78096	0.892492	0.598117	-0.294375	2	201245077	F	I	SPATS2L	5'UTR	opensea	5'UTR-opensea	Weak Promoter		NA	TRUE				0
cg13153049	0.477432	0.686196	322.542	7.74623e-08	0.000425423	8.32834	0.44748	0.924912	0.477432	13	51858967	R	II	FAM124A	IGR	opensea	IGR-opensea	Closed weak enhancer		NA	TRUE				0
cg13161113	-0.379102	0.555082	-146.664	8.02171e-07	0.000469495	7.26062	0.744633	0.365531	-0.379102	6	158438198	R	I	SYNJ2	Body	opensea	Body-opensea	Closed Strong Enhancer		NA	NA	low-CpG:158358103-158358208			0
cg13163919	0.430756	0.362655	70.5484	7.02776e-06	0.000809898	5.25992	0.147277	0.578033	0.430756	15	70388014	F	II	TLE3	Body	island	Body-island	Weak Promoter	chr15:70387929-70393206	NA	NA				0
cg13165070	0.256861	0.45604	72.6858	6.43256e-06	0.000789613	5.35722	0.32761	0.584471	0.256861	11	2154113	R	I	INS-IGF2	Body	island	Body-island	Lowly-methylated Weak Enhancer	chr11:2154033-2154387	NA	NA	low-CpG:2109536-2110830		rs34337549	0
cg13180844	0.248863	0.353383	73.469	6.23137e-06	0.000784997	5.39191	0.228951	0.477814	0.248863	2	2711168	F	II	MYT1L	IGR	opensea	IGR-opensea	Low methylation		NA	TRUE				0
cg13184736	-0.245835	0.556924	-78.5336	5.1138e-06	0.000736628	5.6045	0.679842	0.434007	-0.245835	1	68299409	F	I	GNG12	TSS1500	shore	TSS1500-shore	Active Promoter	chr1:68298371-68299315	TRUE	NA				0
cg13185308	-0.243535	0.689619	-147.491	7.88911e-07	0.000466481	7.27228	0.811387	0.567852	-0.243535	11	17498819	F	II	ABCC8	TSS1500	shore	TSS1500-shore	Active Promoter	chr11:17497463-17498626	NA	NA				0
cg13202213	-0.717915	0.508472	-152.981	7.07873e-07	0.000456739	7.34662	0.86743	0.149515	-0.717915	1	7532211	R	II	CAMTA1	Body	opensea	Body-opensea	Closed Strong Enhancer		TRUE	NA				0
cg13211324	0.277353	0.537426	83.3148	4.29177e-06	0.000699798	5.78819	0.39875	0.676103	0.277353	3	113373736	R	II	KIAA2018	3'UTR	opensea	3'UTR-opensea	Closed weak enhancer		NA	TRUE				0
cg13219552	-0.625024	0.538562	-117.329	1.55496e-06	0.000556947	6.74764	0.851074	0.22605	-0.625024	6	152640475	R	II	SYNE1	Body	opensea	Body-opensea	Transcriptional Elongation		NA	NA				0
cg13223043	0.405277	0.723995	144.479	8.38703e-07	0.000478727	7.22914	0.521357	0.926634	0.405277	1	26492308	F	II	FAM110D	IGR	shore	IGR-shore	Closed weak enhancer	chr1:26490522-26491015	NA	NA				0
cg13225166	-0.241213	0.433402	-65.0607	8.93474e-06	0.000884372	4.99096	0.554009	0.312796	-0.241213	17	37761216	R	I	NEUROD2	3'UTR	shore	3'UTR-shore	Weak Promoter	chr17:37761691-37763551	NA	NA				0
cg13242944	-0.69533	0.553514	-405.271	3.93518e-08	0.000425423	8.46835	0.901179	0.205849	-0.69533	11	78524048	R	II	ODZ4	Body	opensea	Body-opensea	Open strong enhancer		NA	TRUE				0
cg13261802	-0.260559	0.269486	-62.8655	9.89173e-06	0.000909083	4.87492	0.399766	0.139207	-0.260559	3	132760544	R	II	TMEM108	5'UTR	shelf	5'UTR-shelf	Active Promoter	chr3:132756985-132757895	NA	NA				0
cg13261825	-0.280318	0.589278	-100.714	2.44557e-06	0.00061769	6.34347	0.729437	0.449119	-0.280318	10	98939742	F	II	SLIT1	Body	opensea	Body-opensea	Weak Promoter		TRUE	NA				0
cg13261883	0.466407	0.441603	162.083	5.96356e-07	0.000448674	7.45879	0.208399	0.674806	0.466407	7	3988772	R	I	SDK1	Body	opensea	Body-opensea	Open strong enhancer		NA	TRUE				0
cg13264394	-0.596598	0.572191	-150.926	7.36843e-07	0.000459878	7.31942	0.87049	0.273892	-0.596598	3	152066605	F	II	MBNL1	Body	opensea	Body-opensea	Closed weak enhancer		NA	TRUE				0
cg13265003	-0.391968	0.548471	-63.1032	9.78164e-06	0.000906047	4.88774	0.744455	0.352487	-0.391968	21	43919023	R	II	SLC37A1	TSS1500	shore	TSS1500-shore	Closed Strong Enhancer	chr21:43917046-43917268	NA	NA				0
cg13286116	-0.491734	0.504573	-77.2237	5.37529e-06	0.00075014	5.55139	0.75044	0.258706	-0.491734	11	13302098	F	II	ARNTL	5'UTR	shore	5'UTR-shore	Closed weak enhancer	chr11:13298796-13300735	NA	NA				0
cg13287553	-0.347582	0.367422	-109.505	1.9081e-06	0.000586346	6.57005	0.541214	0.193631	-0.347582	7	4784419	F	II	FOXK1	Body	shore	Body-shore	Open strong enhancer	chr7:4784820-4785058	NA	TRUE				0
cg13289202	-0.416224	0.554971	-85.9192	3.91739e-06	0.000685272	5.88196	0.763083	0.346859	-0.416224	11	34322226	R	II	ABTB2	Body	opensea	Body-opensea	Heterochromatin		NA	TRUE				0
cg13291607	0.231136	0.659345	67.7875	7.91076e-06	0.000846005	5.12821	0.543777	0.774913	0.231136	5	143026740	R	I		IGR	opensea	IGR-opensea	Heterochromatin		NA	NA				0
cg13316148	0.549359	0.436768	71.9894	6.61883e-06	0.000792165	5.32595	0.162088	0.711448	0.549359	2	191916269	F	II	STAT4	Body	opensea	Body-opensea	Open strong enhancer		NA	TRUE				0
cg13316720	-0.229831	0.44634	-74.671	5.93865e-06	0.0007741	5.44417	0.561256	0.331425	-0.229831	17	25840984	R	II	KSR1	5'UTR	opensea	5'UTR-opensea	Closed weak enhancer		NA	TRUE				0
cg13319446	0.284784	0.717867	74.5976	5.95598e-06	0.000775433	5.44101	0.575475	0.860259	0.284784	15	57592222	F	II	LOC283663	TSS1500	opensea	TSS1500-opensea	Heterochromatin		NA	NA		rs79287552		0
cg13325904	-0.270271	0.597217	-57.8334	1.26671e-05	0.000984943	4.58822	0.732353	0.462082	-0.270271	5	3311313	R	I		IGR	opensea	IGR-opensea	Polycomb repressed		NA	NA				0
cg13345122	-0.238466	0.699176	-118.615	1.50546e-06	0.00055286	6.77492	0.818408	0.579943	-0.238466	2	168912885	F	II	STK39	Body	opensea	Body-opensea	Closed weak enhancer		NA	TRUE				0
cg13347910	0.248662	0.471157	140.626	9.08705e-07	0.000484418	7.17136	0.346826	0.595488	0.248662	6	10555853	R	II	GCNT2	TSS200	opensea	TSS200-opensea	Closed Strong Enhancer		NA	TRUE		rs55908477	rs56132180	0
cg13352518	0.215627	0.817908	141.388	8.94247e-07	0.0004831	7.18304	0.710095	0.925721	0.215627	11	124708433	R	II		IGR	shore	IGR-shore	Polycomb repressed	chr11:124709222-124709957	NA	NA				0
cg13359998	-0.256222	0.430177	-82.4172	4.43186e-06	0.000703666	5.75487	0.558288	0.302066	-0.256222	1	230241764	F	II	GALNT2	Body	opensea	Body-opensea	Open strong enhancer		TRUE	NA		rs2144295		0
cg13365822	0.586916	0.437559	290.454	1.05701e-07	0.000425423	8.24418	0.144101	0.731017	0.586916	5	167288661	R	II	ODZ2	Body	shelf	Body-shelf	Closed weak enhancer	chr5:167285539-167285867	NA	NA				0
cg13398027	-0.237148	0.565365	-85.8905	3.92127e-06	0.000685272	5.88095	0.683939	0.446791	-0.237148	18	46447840	F	I	SMAD7	Body	island	Body-island	Genic enhancer	chr18:46447718-46448083	NA	TRUE		rs34151545		0
cg13408344	-0.501251	0.375028	-74.6878	5.93469e-06	0.0007741	5.44489	0.625654	0.124403	-0.501251	15	31631240	R	II	KLF13	Body	opensea	Body-opensea	Open strong enhancer		TRUE	TRUE				0
cg13414654	-0.431038	0.289588	-60.1012	1.13022e-05	0.000953562	4.72117	0.505106	0.0740688	-0.431038	2	10224232	F	II	CYS1	IGR	shelf	IGR-shelf	Open strong enhancer	chr2:10219802-10221016	NA	NA				0
cg13420207	-0.506652	0.639804	-320.062	7.92564e-08	0.000425423	8.32261	0.89313	0.386478	-0.506652	7	81666278	F	II	CACNA2D1	Body	opensea	Body-opensea	Closed weak enhancer		NA	TRUE				0
cg13424909	-0.20767	0.564143	-87.2159	3.74719e-06	0.000679013	5.92711	0.667978	0.460308	-0.20767	3	69436045	F	II	FRMD4B	TSS1500	shore	TSS1500-shore	Polycomb repressed	chr3:69434926-69435583	NA	TRUE		rs17005793		0
cg13426224	0.53827	0.409552	103.302	2.26831e-06	0.00060989	6.41343	0.140417	0.678687	0.53827	12	133196447	R	II	P2RX2	Body	island	Body-island	Heterochromatin	chr12:133195922-133196556	NA	NA				0
cg13426642	0.241	0.537238	63.6275	9.54465e-06	0.000901572	4.91578	0.416738	0.657738	0.241	12	31062809	F	II	TSPAN11	IGR	opensea	IGR-opensea	Low methylation		NA	TRUE				0
cg13429423	-0.300914	0.448552	-84.2531	4.15158e-06	0.000696677	5.82246	0.599009	0.298095	-0.300914	22	44568775	F	II	PARVG	TSS200	opensea	TSS200-opensea	Closed weak enhancer		NA	TRUE		rs77048779		0
cg13432241	-0.251094	0.675187	-169.699	5.20429e-07	0.000448227	7.54319	0.800734	0.54964	-0.251094	4	154389285	F	II	KIAA0922	Body	shore	Body-shore	Weak Promoter	chr4:154386834-154388183	NA	NA			rs77813867	0
cg13448092	0.205583	0.237261	87.0699	3.76585e-06	0.000679013	5.92208	0.13447	0.340053	0.205583	3	181135878	R	II	SOX2-OT	IGR	opensea	IGR-opensea	Lowly-methylated Weak Enhancer		NA	TRUE				0
cg13452215	0.545199	0.392113	73.352	6.26088e-06	0.000784997	5.38676	0.119514	0.664712	0.545199	1	42630436	F	II	GUCA2A	TSS200	opensea	TSS200-opensea	Closed weak enhancer		NA	NA				0
cg13456470	-0.364675	0.48313	-175.21	4.73362e-07	0.000447338	7.59949	0.665468	0.300793	-0.364675	9	98266766	R	II	PTCH1	5'UTR	shore	5'UTR-shore	Open Weak Enhancer	chr9:98268475-98271454	NA	NA				0
cg13465946	0.328564	0.322479	202.526	3.0801e-07	0.000426299	7.83003	0.158197	0.486761	0.328564	19	13208349	R	II	NFIX	3'UTR	island	3'UTR-island	Polycomb repressed	chr19:13208343-13210525	NA	TRUE				0
cg13468961	0.276043	0.746047	100.559	2.45677e-06	0.00061769	6.33918	0.608026	0.884069	0.276043	2	172944338	R	II	MAP1D	Body	shore	Body-shore	Polycomb repressed	chr2:172944988-172945384	NA	NA				0
cg13469034	0.228063	0.430403	154.065	6.93192e-07	0.000456445	7.36069	0.316372	0.544435	0.228063	1	15256481	R	II	KIAA1026	Body	opensea	Body-opensea	Open strong enhancer		NA	TRUE				0
cg13496041	-0.592977	0.394466	-338.142	6.73359e-08	0.000425423	8.36186	0.690954	0.0979772	-0.592977	3	14494726	R	I	SLC6A6	Body	opensea	Body-opensea	Open strong enhancer		TRUE	TRUE				0
cg13502741	-0.610844	0.41862	-106.773	2.05658e-06	0.000596932	6.5029	0.724042	0.113198	-0.610844	11	31848488	R	II		IGR	island	IGR-island	Active Promoter	chr11:31848487-31848776	NA	TRUE				0
cg13507452	-0.347127	0.7412	-235.794	1.96177e-07	0.000426299	8.03063	0.914764	0.567637	-0.347127	14	53658573	F	II	DDHD1	IGR	opensea	IGR-opensea	Low methylation		NA	TRUE		rs2552383		0
cg13514824	-0.389672	0.251264	-161.117	6.07025e-07	0.000448674	7.44749	0.4461	0.0564274	-0.389672	3	79067085	R	II	ROBO1	Body	shore	Body-shore	Active Promoter	chr3:79067882-79068566	NA	NA				0
cg13515269	-0.582562	0.384262	-85.7738	3.93712e-06	0.000685272	5.87684	0.675543	0.0929814	-0.582562	12	26274368	R	II	BHLHE41	3'UTR	shore	3'UTR-shore	Closed Strong Enhancer	chr12:26275049-26275878	NA	NA				0
cg13515875	-0.611483	0.585427	-64.7646	9.05636e-06	0.000888382	4.97561	0.891168	0.279685	-0.611483	13	111330802	F	II	CARS2	Body	shore	Body-shore	Closed Strong Enhancer	chr13:111331166-111331373	NA	NA				0
cg13521620	-0.309974	0.222433	-67.6658	7.95303e-06	0.00084725	5.12224	0.37742	0.0674462	-0.309974	17	57410687	R	II	YPEL2	5'UTR	shore	5'UTR-shore	Active Promoter	chr17:57408787-57410145	NA	NA				0
cg13539424	0.238801	0.20477	62.8741	9.88771e-06	0.000909083	4.87538	0.0853692	0.32417	0.238801	14	101544221	R	I		IGR	opensea	IGR-opensea	Weak Promoter		TRUE	TRUE				0
cg13540860	-0.63222	0.583569	-69.3097	7.40671e-06	0.000825663	5.20169	0.899679	0.267459	-0.63222	10	438517	F	II	DIP2C	Body	opensea	Body-opensea	Open strong enhancer		NA	NA				0
cg13546858	0.278105	0.471121	151.132	7.33867e-07	0.000459878	7.32218	0.332069	0.610174	0.278105	1	869346	R	II	SAMD11	Body	island	Body-island	Closed Strong Enhancer	chr1:869332-871872	NA	NA				0
cg13547053	0.400782	0.524469	67.8907	7.87517e-06	0.000845367	5.13326	0.324078	0.72486	0.400782	2	179184864	R	II	OSBPL6	TSS200	opensea	TSS200-opensea	Open Weak Enhancer		NA	NA				0
cg13552690	-0.233444	0.698822	-154.418	6.88513e-07	0.000456284	7.36521	0.815544	0.5821	-0.233444	9	139716599	R	I	C9orf86	Body	shore	Body-shore	Open strong enhancer	chr9:139715663-139716441	TRUE	NA				0
cg13552712	-0.311794	0.697391	-153.922	6.95116e-07	0.00045666	7.35883	0.853288	0.541494	-0.311794	1	41829983	F	II		IGR	shore	IGR-shore	Weak Promoter	chr1:41831976-41832542	NA	NA				0
cg13555278	0.2201	0.439911	110.997	1.83303e-06	0.000576736	6.60556	0.329861	0.549961	0.2201	1	26348484	F	II	EXTL1	1stExon	opensea	1stExon-opensea	Closed weak enhancer		TRUE	TRUE				0
cg13563026	-0.288891	0.304062	-157.261	6.52247e-07	0.000451899	7.401	0.448507	0.159617	-0.288891	4	47512538	F	II	ATP10D	5'UTR	opensea	5'UTR-opensea	Open Weak Enhancer		NA	TRUE		rs11737478		0
cg13569342	0.254403	0.793863	61.0339	1.07979e-05	0.000939743	4.77404	0.666662	0.921065	0.254403	12	44255515	F	II	TMEM117	Body	opensea	Body-opensea	Closed weak enhancer		NA	TRUE				0
cg13594542	0.220172	0.723382	145.545	8.20601e-07	0.000475095	7.24462	0.613296	0.833468	0.220172	9	138850547	R	II	UBAC1	Body	shelf	Body-shelf	Closed Strong Enhancer	chr9:138852639-138853439	NA	NA				0
cg13601472	-0.364545	0.726181	-122.636	1.36375e-06	0.000535535	6.8569	0.908454	0.543909	-0.364545	9	108800295	F	II	TMEM38B	IGR	opensea	IGR-opensea	Closed Strong Enhancer		NA	TRUE				0
cg13601957	-0.29042	0.779026	-152.283	7.17537e-07	0.000459063	7.33747	0.924236	0.633816	-0.29042	8	60218373	R	II	TOX	IGR	opensea	IGR-opensea	Closed weak enhancer		NA	TRUE				0
cg13608171	0.461893	0.421881	142.079	8.81415e-07	0.0004831	7.19351	0.190935	0.652828	0.461893	5	169931831	F	I	KCNIP1	Body	shore	Body-shore	Active Promoter	chr5:169931065-169931471	TRUE	NA				0
cg13612583	-0.218834	0.502602	-93.0893	3.08868e-06	0.00065156	6.11967	0.612019	0.393185	-0.218834	9	81181836	R	II	PSAT1	IGR	opensea	IGR-opensea	Open Weak Enhancer		NA	TRUE				0
cg13616215	-0.339975	0.531008	-143.022	8.64284e-07	0.000481619	7.20765	0.700996	0.361021	-0.339975	7	133619041	F	II	EXOC4	Body	opensea	Body-opensea	Closed weak enhancer		NA	TRUE				0
cg13624816	-0.752342	0.564172	-59.0422	1.19138e-05	0.000966541	4.65988	0.940343	0.188001	-0.752342	15	79584429	F	II	ANKRD34C	5'UTR	opensea	5'UTR-opensea	Open Weak Enhancer		NA	NA				0
cg13633964	-0.386503	0.393479	-57.3458	1.29891e-05	0.000995823	4.55878	0.586731	0.200228	-0.386503	10	95329303	R	II	GPR120	Body	shelf	Body-shelf	Weak Promoter	chr10:95326229-95327108	NA	NA				0
cg13643886	0.21921	0.652449	137.215	9.77359e-07	0.000486177	7.11762	0.542844	0.762054	0.21921	9	134715484	R	II	MED27	IGR	shore	IGR-shore	Low methylation	chr9:134717284-134717594	TRUE	NA				0
cg13649552	-0.22754	0.42286	-70.6512	6.99747e-06	0.000808467	5.26469	0.536629	0.30909	-0.22754	12	123340981	R	II	HIP1R	Body	opensea	Body-opensea	Open strong enhancer		NA	NA				0
cg13650062	-0.588297	0.632053	-69.1948	7.44324e-06	0.000826618	5.19622	0.926202	0.337905	-0.588297	5	31096669	F	II	CDH6	IGR	opensea	IGR-opensea	Closed Strong Enhancer		NA	TRUE				0
cg13666041	-0.451324	0.412767	-244.518	1.76136e-07	0.000426299	8.07268	0.638429	0.187105	-0.451324	14	69442697	F	II	ACTN1	Body	shore	Body-shore	Weak Promoter	chr14:69444639-69446826	TRUE	NA				0
cg13670288	-0.502444	0.58905	-77.5413	5.31027e-06	0.000747506	5.56438	0.840272	0.337828	-0.502444	11	2176877	R	I	INS-IGF2	Body	island	Body-island	Active Promoter	chr11:2176839-2177043	NA	NA		rs17886590		0
cg13680696	-0.250222	0.187044	-70.0925	7.16414e-06	0.000815351	5.23865	0.312155	0.0619335	-0.250222	10	99092708	F	II	FRAT2	3'UTR	shore	3'UTR-shore	Active Promoter	chr10:99093406-99094955	NA	NA		rs55739554		0
cg13686013	-0.335007	0.371307	-134.021	1.04807e-06	0.000492383	7.06497	0.538811	0.203804	-0.335007	10	740190	F	II	DIP2C	IGR	shelf	IGR-shelf	Closed Strong Enhancer	chr10:743240-743479	NA	NA				0
cg13696148	-0.465121	0.584241	-232.907	2.03476e-07	0.000426299	8.01587	0.816802	0.351681	-0.465121	3	139199845	R	II	RBP2	IGR	opensea	IGR-opensea	Closed weak enhancer		NA	TRUE				0
cg13713922	0.20919	0.737565	121.392	1.40563e-06	0.000540628	6.83204	0.63297	0.84216	0.20919	2	121625577	R	II	GLI2	Body	shore	Body-shore	Polycomb repressed	chr2:121624827-121625209	TRUE	TRUE				0
cg13715401	0.349256	0.589716	68.1483	7.78723e-06	0.000841591	5.14582	0.415088	0.764344	0.349256	9	79118591	R	II	GCNT1	3'UTR	opensea	3'UTR-opensea	Genic enhancer		NA	NA				0
cg13717541	0.34443	0.349391	231.352	2.07561e-07	0.000426299	8.00774	0.177177	0.521606	0.34443	14	95727643	F	I	CLMN	Body	opensea	Body-opensea	Open strong enhancer		NA	NA				0
cg13734338	-0.67103	0.474871	-158.71	6.3474e-07	0.000450561	7.41874	0.810386	0.139356	-0.67103	2	20144847	F	II	WDR35	Body	opensea	Body-opensea	Heterochromatin		NA	TRUE				0
cg13734860	-0.499391	0.617439	-63.6294	9.54381e-06	0.000901572	4.91589	0.867135	0.367743	-0.499391	8	109206912	F	II	EIF3E	IGR	opensea	IGR-opensea	Closed weak enhancer		NA	TRUE				0
cg13761284	-0.250629	0.751215	-101.884	2.36323e-06	0.000615827	6.37545	0.876529	0.6259	-0.250629	9	130708393	F	II	FAM102A	Body	shore	Body-shore	Genic enhancer	chr9:130706912-130707273	NA	NA				0
cg13767506	-0.584336	0.622558	-109.348	1.91623e-06	0.000586831	6.56627	0.914726	0.33039	-0.584336	9	2715487	R	II	KCNV2	IGR	shelf	IGR-shelf	Lowly-methylated Weak Enhancer	chr9:2717903-2718953	NA	NA				0
cg13785123	-0.690346	0.489163	-160.358	6.15588e-07	0.000448674	7.43852	0.834336	0.14399	-0.690346	1	8931135	F	I	ENO1	Body	opensea	Body-opensea	Open strong enhancer		NA	TRUE		rs2274971		0
cg13793681	-0.276202	0.724318	-104.148	2.21413e-06	0.000604903	6.43568	0.862419	0.586217	-0.276202	10	3313302	F	I	PITRM1	IGR	opensea	IGR-opensea	Closed Strong Enhancer		NA	TRUE		rs10450516		0
cg13800496	-0.400254	0.343049	-59.9254	1.14008e-05	0.000956361	4.7111	0.543176	0.142923	-0.400254	6	144901284	F	II	UTRN	Body	opensea	Body-opensea	Heterochromatin		NA	TRUE				0
cg13813086	-0.33541	0.726189	-67.0241	8.18092e-06	0.000854963	5.09052	0.893894	0.558484	-0.33541	9	128650501	F	II	PBX3	Body	opensea	Body-opensea	Closed weak enhancer		NA	TRUE			rs62567246	0
cg13829680	-0.532174	0.418684	-83.2692	4.29874e-06	0.000700044	5.78651	0.684771	0.152597	-0.532174	9	136746975	R	I	VAV2	Body	opensea	Body-opensea	Open strong enhancer		NA	TRUE		rs7036356		0
cg13834567	0.22325	0.437637	95.0712	2.90163e-06	0.000640293	6.18053	0.326012	0.549262	0.22325	19	42817981	R	II	TMEM145	Body	island	Body-island	Active Promoter	chr19:42817412-42818038	NA	NA				0
cg13847724	-0.248978	0.547632	-95.2493	2.88557e-06	0.000640128	6.1859	0.672121	0.423143	-0.248978	9	126243651	R	I	DENND1A	Body	opensea	Body-opensea	Closed weak enhancer		NA	TRUE				0
cg13853141	0.263109	0.651076	105.749	2.11618e-06	0.000597169	6.47701	0.519521	0.78263	0.263109	2	98329942	F	II	ZAP70	TSS200	opensea	TSS200-opensea	Low methylation		NA	NA				0
cg13854219	0.315408	0.668609	65.1171	8.9118e-06	0.000882905	4.99388	0.510905	0.826314	0.315408	1	101757037	F	II	S1PR1	IGR	opensea	IGR-opensea	Closed weak enhancer		NA	TRUE				0
cg13861948	0.215585	0.806617	77.3891	5.34129e-06	0.000748696	5.55816	0.698824	0.914409	0.215585	1	221509763	F	II	LOC400804	TSS200	opensea	TSS200-opensea	Lowly-methylated Weak Enhancer		NA	NA				0
cg13863078	-0.27998	0.64372	-72.5863	6.45874e-06	0.000789613	5.35278	0.78371	0.50373	-0.27998	4	177244109	R	II	SPCS3	Body	shelf	Body-shelf	Closed weak enhancer	chr4:177240935-177241832	NA	NA				0
cg13878677	0.214999	0.50168	102.598	2.31482e-06	0.000612983	6.39466	0.39418	0.609179	0.214999	3	13060915	F	I	IQSEC1	Body	opensea	Body-opensea	Open strong enhancer		TRUE	TRUE	low-CpG:13035893-13035988			0
cg13879523	0.304676	0.676572	84.0255	4.18502e-06	0.00069709	5.8142	0.524234	0.828911	0.304676	21	44088948	R	II	PDE9A	Body	island	Body-island	Weak Promoter	chr21:44088822-44089029	NA	NA				0
cg13903282	-0.216673	0.713851	-81.4968	4.58192e-06	0.000711443	5.72017	0.822188	0.605515	-0.216673	9	128819969	R	II		IGR	opensea	IGR-opensea	Heterochromatin		NA	NA				0
cg13906792	-0.239218	0.616186	-111.277	1.8194e-06	0.000575969	6.61212	0.735795	0.496577	-0.239218	15	75199810	R	II	C15orf17	TSS1500	shore	TSS1500-shore	Active Promoter	chr15:75198639-75199494	NA	NA				0
cg13909533	-0.385866	0.649537	-132.489	1.08441e-06	0.000497638	7.03889	0.84247	0.456604	-0.385866	1	50568847	R	II	ELAVL4	TSS1500	opensea	TSS1500-opensea	Closed Strong Enhancer		NA	NA				0
cg13912027	0.62877	0.537142	85.6497	3.95405e-06	0.000685316	5.87245	0.222757	0.851527	0.62877	11	72759293	R	II	FCHSD2	Body	opensea	Body-opensea	Closed weak enhancer		NA	TRUE				0
cg13912196	0.253762	0.692006	57.3264	1.30021e-05	0.000995918	4.5576	0.565125	0.818887	0.253762	15	70372127	F	II	TLE3	Body	opensea	Body-opensea	Closed Strong Enhancer		NA	TRUE				0
cg13913666	-0.217661	0.259853	-144.902	8.31453e-07	0.000476809	7.23531	0.368684	0.151023	-0.217661	7	1198122	F	II	ZFAND2A	5'UTR	shore	5'UTR-shore	Weak Promoter	chr7:1198965-1200144	NA	NA				0
cg13928102	-0.27522	0.462242	-165.413	5.6145e-07	0.000448227	7.49668	0.599852	0.324632	-0.27522	5	76360050	F	II	AGGF1	3'UTR	opensea	3'UTR-opensea	Transcriptional Elongation		NA	NA				0
cg13928485	-0.529616	0.434677	-71.5091	6.75152e-06	0.000798486	5.30414	0.699485	0.169869	-0.529616	9	136726359	F	II	VAV2	Body	shelf	Body-shelf	Closed Strong Enhancer	chr9:136728386-136728600	NA	NA				0
cg13971376	-0.42039	0.545791	-64.2432	9.276e-06	0.000894839	4.94835	0.755986	0.335596	-0.42039	14	89322770	F	II	TTC8	Body	opensea	Body-opensea	Open strong enhancer		NA	TRUE				0
cg13983849	-0.595354	0.593585	-323.809	7.65666e-08	0.000425423	8.33122	0.891262	0.295908	-0.595354	4	26728396	F	II	TBC1D19	Body	opensea	Body-opensea	Genic enhancer		NA	TRUE				0
cg13983903	0.601213	0.413223	119.551	1.47079e-06	0.000548088	6.79442	0.112616	0.713829	0.601213	5	57751418	F	II	PLK2	Body	shelf	Body-shelf	Weak Promoter	chr5:57755334-57756803	NA	NA		rs1042994		0
cg14014950	-0.550887	0.448535	-57.5399	1.28597e-05	0.000991593	4.57053	0.723979	0.173092	-0.550887	3	64125334	R	II	PRICKLE2	Body	opensea	Body-opensea	Genic enhancer		NA	TRUE				0
cg14016236	-0.769545	0.462123	-456.98	2.75595e-08	0.000425423	8.5226	0.846895	0.07735	-0.769545	3	171792545	R	II	FNDC3B	5'UTR	opensea	5'UTR-opensea	Closed weak enhancer		NA	TRUE				0
cg14017193	0.460883	0.419953	71.1061	6.86558e-06	0.000802255	5.28569	0.189512	0.650394	0.460883	4	3250726	F	II	C4orf44	TSS200	island	TSS200-island	Active Promoter	chr4:3250627-3251447	NA	NA		rs2530594		0
cg14022778	0.496968	0.390884	165.488	5.60696e-07	0.000448227	7.49751	0.1424	0.639369	0.496968	1	15653601	R	II	FHAD1	Body	opensea	Body-opensea	Weak Promoter		NA	NA				0
cg14030997	-0.47223	0.675986	-64.6021	9.12405e-06	0.000889796	4.96715	0.912101	0.439871	-0.47223	9	108420639	R	II		IGR	shore	IGR-shore	Polycomb repressed	chr9:108418403-108418934	NA	NA				0
cg14036402	0.391171	0.609385	74.6845	5.93547e-06	0.0007741	5.44474	0.4138	0.804971	0.391171	1	15743671	R	II	EFHD2	Body	opensea	Body-opensea	Closed Strong Enhancer		TRUE	TRUE				0
cg14040871	0.268083	0.613426	136.307	9.96796e-07	0.000487112	7.10289	0.479384	0.747467	0.268083	9	116970845	R	II	COL27A1	Body	opensea	Body-opensea	Transcriptional Elongation		NA	NA				0
cg14075742	-0.655412	0.587753	-392.408	4.33027e-08	0.000425423	8.45172	0.915459	0.260047	-0.655412	18	5539428	R	II	EPB41L3	5'UTR	shelf	5'UTR-shelf	Closed weak enhancer	chr18:5542847-5543054	NA	NA			rs77123665	0
cg14082127	-0.258789	0.26913	-175.599	4.70261e-07	0.000445928	7.60332	0.398524	0.139735	-0.258789	6	101847349	F	II	GRIK2	Body	shore	Body-shore	Active Promoter	chr6:101846766-101847135	NA	NA				0
cg14084896	-0.231367	0.572208	-150.953	7.36446e-07	0.000459878	7.31979	0.687892	0.456525	-0.231367	6	40530702	R	II	LRFN2	5'UTR	opensea	5'UTR-opensea	Closed Strong Enhancer		NA	TRUE				0
cg14107822	-0.462779	0.397706	-306.591	9.00382e-08	0.000425423	8.28936	0.629095	0.166317	-0.462779	6	134712773	R	II	LINC01010	IGR	opensea	IGR-opensea	Closed weak enhancer		NA	TRUE				0
cg14108909	0.204537	0.802453	75.5717	5.73125e-06	0.000765603	5.48257	0.700185	0.904721	0.204537	9	138109322	R	II		IGR	opensea	IGR-opensea	Heterochromatin		NA	TRUE				0
cg14128708	-0.694993	0.522272	-72.8003	6.40263e-06	0.000789265	5.36232	0.869769	0.174776	-0.694993	11	2176433	F	II	INS-IGF2	Body	shore	Body-shore	Active Promoter	chr11:2176839-2177043	NA	NA				0
cg14133557	0.456657	0.337008	159.719	6.22923e-07	0.000448674	7.4309	0.108679	0.565336	0.456657	9	113802005	F	II		IGR	shore	IGR-shore	Weak Promoter	chr9:113799913-113801375	NA	NA				0
cg14137354	0.522064	0.405091	66.5703	8.34734e-06	0.000862705	5.06785	0.144059	0.666123	0.522064	9	95993155	R	II	WNK2	Body	opensea	Body-opensea	Open strong enhancer		NA	NA				0
cg14141102	-0.29144	0.584264	-143.986	8.47244e-07	0.000479764	7.22192	0.729984	0.438544	-0.29144	12	107974557	R	II	BTBD11	TSS200	shore	TSS200-shore	Polycomb repressed	chr12:107974842-107975305	NA	NA				0
cg14151158	0.623837	0.470082	77.3446	5.35042e-06	0.000749466	5.55634	0.158163	0.782	0.623837	6	38141763	F	I	BTBD9	3'UTR	opensea	3'UTR-opensea	Open strong enhancer		NA	NA		rs3800359		0
cg14173476	-0.325849	0.552633	-91.5049	3.24999e-06	0.00065578	6.06957	0.715558	0.389709	-0.325849	17	19190476	F	I	EPN2	5'UTR	opensea	5'UTR-opensea	Closed Strong Enhancer		NA	TRUE				0
cg14181908	-0.713418	0.565444	-85.0804	4.03303e-06	0.000690947	5.85222	0.922153	0.208735	-0.713418	9	140725898	R	II	EHMT1	Body	shore	Body-shore	Closed weak enhancer	chr9:140727486-140727862	NA	NA				0
cg14205016	-0.24199	0.204247	-58.2313	1.24123e-05	0.000979887	4.61201	0.325242	0.0832522	-0.24199	11	8290476	R	II		IGR	shore	IGR-shore	Active Promoter	chr11:8289532-8290322	TRUE	TRUE				0
cg14212447	0.322691	0.464937	106.601	2.06643e-06	0.000596932	6.49859	0.303591	0.626282	0.322691	2	226243703	F	II	NYAP2	IGR	opensea	IGR-opensea	Closed weak enhancer		NA	TRUE				0
cg14220777	-0.761838	0.510106	-84.8907	4.0598e-06	0.000692409	5.84543	0.891026	0.129187	-0.761838	1	20062329	R	II	TMCO4	Body	opensea	Body-opensea	Open strong enhancer		TRUE	TRUE				0
cg14234912	0.277132	0.423717	107.349	2.024e-06	0.000591592	6.51731	0.285152	0.562283	0.277132	11	103677503	R	II	MIR4693	IGR	opensea	IGR-opensea	Lowly-methylated Weak Enhancer		NA	TRUE				0
cg14235768	0.224592	0.537098	90.4506	3.36362e-06	0.000662639	6.03549	0.424802	0.649394	0.224592	2	71132250	R	II	VAX2	Body	island	Body-island	Polycomb repressed	chr2:71131200-71132256	NA	NA				0
cg14236519	0.364837	0.736082	137.816	9.64755e-07	0.000486177	7.12729	0.553663	0.9185	0.364837	7	1152144	R	II	C7orf50	Body	shore	Body-shore	Open strong enhancer	chr7:1149179-1150306	NA	NA				0
cg14248717	0.216671	0.654069	66.9648	8.20238e-06	0.000855789	5.08757	0.545733	0.762404	0.216671	9	135357889	F	II	C9orf171	Body	opensea	Body-opensea	Polycomb repressed		NA	NA				0
cg14267754	-0.265217	0.660145	-110.943	1.83569e-06	0.000576938	6.60428	0.792753	0.527536	-0.265217	7	99424203	F	II	CYP3A43	TSS1500	opensea	TSS1500-opensea	Closed weak enhancer		NA	NA				0
cg14276730	-0.413653	0.439875	-193.499	3.52613e-07	0.000428217	7.76177	0.646702	0.233049	-0.413653	20	40040268	F	II	CHD6	Body	opensea	Body-opensea	Insulator		TRUE	NA		rs6102408		0
cg14286373	-0.397665	0.656758	-73.1005	6.32499e-06	0.000785764	5.37565	0.85559	0.457925	-0.397665	12	102288375	F	II	DRAM1	Body	opensea	Body-opensea	Closed weak enhancer		NA	TRUE		rs7974969		0
cg14289294	-0.405011	0.362508	-107.367	2.02297e-06	0.000591592	6.51776	0.565013	0.160003	-0.405011	11	1974984	R	I	MRPL23	Body	shore	Body-shore	Open strong enhancer	chr11:1974039-1974333	NA	NA				0
cg14289461	0.385413	0.295292	123.333	1.341e-06	0.000532184	6.87064	0.102585	0.487999	0.385413	6	112575929	R	II	LAMA4	TSS200	shore	TSS200-shore	Weak Promoter	chr6:112575091-112575483	NA	NA	low-CpG:112682038-112682667			0
cg14301844	-0.747378	0.533702	-72.4906	6.48407e-06	0.000789613	5.34849	0.907392	0.160013	-0.747378	14	100904721	F	II	WDR25	Body	opensea	Body-opensea	Closed weak enhancer		NA	TRUE				0
cg14322298	0.322715	0.634569	59.9496	1.13871e-05	0.000956361	4.71249	0.473212	0.795926	0.322715	6	10585683	F	II	GCNT2	Body	opensea	Body-opensea	Closed weak enhancer		NA	TRUE		rs55824961	rs55731431	0
cg14326644	-0.672777	0.551984	-65.7993	8.64067e-06	0.000873068	5.02887	0.888372	0.215595	-0.672777	2	29430352	F	II	ALK	Body	opensea	Body-opensea	Genic enhancer		NA	TRUE				0
cg14335429	-0.453297	0.520411	-87.4817	3.71353e-06	0.00067786	5.93624	0.747059	0.293763	-0.453297	8	42342083	R	II	SLC20A2	5'UTR	opensea	5'UTR-opensea	Closed Strong Enhancer		NA	TRUE				0
cg14338246	-0.441838	0.639521	-96.5478	2.772e-06	0.000633456	6.2246	0.86044	0.418602	-0.441838	17	75960767	F	II	TNRC6C	IGR	opensea	IGR-opensea	Closed weak enhancer		NA	TRUE				0
cg14356330	-0.262398	0.77149	-70.9881	6.89948e-06	0.000803461	5.28026	0.902689	0.640291	-0.262398	6	110115053	R	II	FIG4	Body	opensea	Body-opensea	Open Weak Enhancer		TRUE	TRUE			rs34916291	0
cg14363249	0.431261	0.71712	57.5935	1.28242e-05	0.000991308	4.57377	0.501489	0.93275	0.431261	9	75213807	R	II	TMC1	5'UTR	opensea	5'UTR-opensea	Low methylation		NA	NA				0
cg14371590	-0.279954	0.604366	-65.9724	8.57363e-06	0.000868989	5.03768	0.744343	0.464389	-0.279954	12	58013915	F	II	SLC26A10	1stExon	shore	1stExon-shore	Polycomb repressed	chr12:58014708-58015697	NA	TRUE				0
cg14373410	-0.24174	0.280646	-86.3267	3.86281e-06	0.000682337	5.89626	0.401516	0.159776	-0.24174	14	81426234	R	II	TSHR	Body	opensea	Body-opensea	Weak Promoter		NA	NA				0
cg14397893	-0.5135	0.54997	-168.316	5.33213e-07	0.000448227	7.52845	0.80672	0.29322	-0.5135	2	23777302	F	I	KLHL29	5'UTR	opensea	5'UTR-opensea	Open strong enhancer		NA	NA				0
cg14399183	-0.766538	0.507388	-72.2275	6.55436e-06	0.000792089	5.33668	0.890657	0.124119	-0.766538	9	124048308	F	II	GSN	5'UTR	opensea	5'UTR-opensea	Open strong enhancer		NA	NA	low-CpG:123088087-123088249			0
cg14408447	-0.265134	0.628525	-83.6587	4.23967e-06	0.00069741	5.80081	0.761092	0.495958	-0.265134	9	135118406	F	II		IGR	shore	IGR-shore	Active Promoter	chr9:135116147-135117929	NA	NA		rs2769659		0
cg14442329	0.717011	0.450036	98.7706	2.59106e-06	0.000619963	6.289	0.0915305	0.808542	0.717011	9	111754142	R	II	CTNNAL1	Body	opensea	Body-opensea	Closed weak enhancer		NA	TRUE				0
cg14452015	0.379425	0.36905	201.783	3.11384e-07	0.000426299	7.82468	0.179338	0.558762	0.379425	9	98811152	F	II	LOC158435	IGR	opensea	IGR-opensea	Open strong enhancer		NA	NA				0
cg14457429	-0.39665	0.619481	-233.463	2.02044e-07	0.000426299	8.01875	0.817806	0.421156	-0.39665	9	93953180	R	II	AUH	IGR	shelf	IGR-shelf	Closed Strong Enhancer	chr9:93955500-93956420	NA	NA				0
cg14461974	-0.372889	0.687687	-92.279	3.16981e-06	0.000655482	6.09421	0.874131	0.501242	-0.372889	2	3318039	R	I	TSSC1	Body	shore	Body-shore	Open strong enhancer	chr2:3317676-3317935	NA	TRUE				0
cg14467690	-0.510575	0.547167	-66.0893	8.52876e-06	0.00086756	5.0436	0.802454	0.291879	-0.510575	9	135120707	R	II	NTNG2	IGR	shelf	IGR-shelf	Closed weak enhancer	chr9:135116147-135117929	NA	NA				0
cg14472888	-0.204527	0.680241	-75.7271	5.69643e-06	0.000764327	5.48913	0.782505	0.577978	-0.204527	2	151477988	F	II	RND3	IGR	opensea	IGR-opensea	Low methylation		NA	TRUE				0
cg14473030	0.304482	0.328581	77.9907	5.22007e-06	0.000744123	5.58264	0.17634	0.480822	0.304482	9	119336987	R	II	ASTN2	Body	opensea	Body-opensea	Open Weak Enhancer		NA	NA				0
cg14474520	-0.241733	0.361352	-113.633	1.70977e-06	0.000567454	6.66636	0.482219	0.240486	-0.241733	12	124781038	F	II	FAM101A	5'UTR	shore	5'UTR-shore	Weak Promoter	chr12:124780105-124780306	TRUE	NA				0
cg14488390	-0.296475	0.363454	-69.9688	7.20175e-06	0.000815808	5.23285	0.511692	0.215217	-0.296475	9	112812363	R	II	AKAP2	Body	shore	Body-shore	Active Promoter	chr9:112810858-112811128	NA	NA				0
cg14497879	0.228009	0.546478	95.5174	2.86162e-06	0.000640043	6.19396	0.432473	0.660482	0.228009	3	124654885	F	II	MUC13	TSS1500	opensea	TSS1500-opensea	Closed weak enhancer		NA	NA				0
cg14503464	-0.313011	0.612116	-187.812	3.85231e-07	0.000431986	7.715	0.768622	0.455611	-0.313011	5	2334402	F	II		IGR	opensea	IGR-opensea	Weak Promoter		NA	NA			rs77685737	0
cg14515581	0.253586	0.232612	172.157	4.98697e-07	0.000448227	7.56877	0.10582	0.359405	0.253586	9	31031140	F	II	LINC01242	IGR	opensea	IGR-opensea	Closed weak enhancer		NA	TRUE				0
cg14531665	-0.221934	0.696344	-112.924	1.74179e-06	0.000569752	6.65024	0.807311	0.585376	-0.221934	9	91058614	F	II	SPIN1	Body	opensea	Body-opensea	Closed Strong Enhancer		NA	NA			rs77172582	0
cg14532519	-0.343864	0.634361	-59.1851	1.18287e-05	0.000965471	4.66823	0.806293	0.462429	-0.343864	22	42612642	R	II	TCF20	TSS1500	opensea	TSS1500-opensea	Closed Strong Enhancer		NA	NA				0
cg14545418	-0.295448	0.589372	-119.448	1.47454e-06	0.000548181	6.7923	0.737096	0.441648	-0.295448	9	84300168	R	II	TLE1	Body	shore	Body-shore	Genic enhancer	chr9:84302139-84305001	NA	NA				0
cg14548777	-0.471537	0.499114	-79.1861	4.98984e-06	0.000730276	5.6305	0.734882	0.263345	-0.471537	17	62495003	R	II	DDX5	3'UTR	shore	3'UTR-shore	Genic enhancer	chr17:62492882-62493323	NA	NA				0
cg14578311	0.726927	0.526553	330.469	7.208e-08	0.000425423	8.3459	0.16309	0.890017	0.726927	10	1019787	R	II	GTPBP4	IGR	shore	IGR-shore	Closed Strong Enhancer	chr10:1021641-1022509	NA	TRUE				0
cg14594111	0.266271	0.61467	60.429	1.11214e-05	0.000948271	4.73987	0.481534	0.747805	0.266271	9	124463457	F	I	DAB2IP	Body	shore	Body-shore	Open Weak Enhancer	chr9:124461797-124462190	TRUE	TRUE				0
cg14596589	0.232443	0.798487	97.0125	2.73281e-06	0.000631127	6.23826	0.682266	0.914709	0.232443	5	1107148	R	II	SLC12A7	Body	shore	Body-shore	Closed Strong Enhancer	chr5:1108802-1109051	NA	NA				0
cg14597637	-0.684985	0.586466	-80.0009	4.84067e-06	0.000723138	5.66254	0.928958	0.243973	-0.684985	9	128365555	F	II	MAPKAP1	5'UTR	opensea	5'UTR-opensea	Closed weak enhancer		NA	TRUE				0
cg14601770	0.488507	0.616798	232.716	2.03973e-07	0.000426299	8.01488	0.372545	0.861051	0.488507	8	481319	F	II	C8orf42	Body	opensea	Body-opensea	Transcriptional Elongation		NA	TRUE				0
cg14602087	0.600682	0.508779	126.234	1.25167e-06	0.00052032	6.92633	0.208439	0.80912	0.600682	8	37556386	F	II	ZNF703	3'UTR	shore	3'UTR-shore	Weak Promoter	chr8:37557927-37558887	NA	NA				0
cg14621907	0.217158	0.44815	94.7817	2.92799e-06	0.000640632	6.17176	0.339572	0.556729	0.217158	17	79251255	R	II	SLC38A10	Body	shelf	Body-shelf	Open strong enhancer	chr17:79254407-79254608	NA	TRUE				0
cg14636077	-0.245291	0.789424	-64.4927	9.17005e-06	0.000890761	4.96143	0.912069	0.666778	-0.245291	17	17684010	F	II	SMCR5	TSS1500	shore	TSS1500-shore	Open strong enhancer	chr17:17685016-17687240	NA	NA		rs11276763		0
cg14655590	0.490618	0.35559	333.368	7.02365e-08	0.000425423	8.35204	0.110281	0.600899	0.490618	9	95993065	F	II	WNK2	Body	opensea	Body-opensea	Open strong enhancer		NA	NA				0
cg14662750	-0.447988	0.403704	-94.4735	2.95641e-06	0.000641632	6.16238	0.627698	0.179709	-0.447988	6	15280024	R	II	JARID2	Body	opensea	Body-opensea	Closed weak enhancer		NA	TRUE				0
cg14666397	-0.547195	0.495373	-168.132	5.34944e-07	0.000448227	7.52647	0.76897	0.221776	-0.547195	8	93029588	R	II	RUNX1T1	Body	opensea	Body-opensea	Open Weak Enhancer		NA	NA				0
cg14711067	0.2054	0.443916	63.2881	9.6972e-06	0.000904741	4.89766	0.341216	0.546616	0.2054	22	37975975	R	I	LGALS2	1stExon	opensea	1stExon-opensea	Lowly-methylated Weak Enhancer		NA	NA				0
cg14711145	-0.264385	0.717618	-63.9693	9.39424e-06	0.000898495	4.93391	0.849811	0.585426	-0.264385	5	133710015	F	II	UBE2B	Body	shelf	Body-shelf	Insulator	chr5:133707020-133707892	NA	NA				0
cg14720773	-0.35608	0.289447	-90.4276	3.36616e-06	0.000662639	6.03474	0.467487	0.111407	-0.35608	17	17603531	F	II	RAI1	5'UTR	shore	5'UTR-shore	Open strong enhancer	chr17:17603583-17604147	TRUE	TRUE				0
cg14738766	-0.217494	0.37921	-68.5636	7.64824e-06	0.000834945	5.16594	0.487957	0.270463	-0.217494	6	42896418	F	II	CNPY3	TSS1500	shore	TSS1500-shore	Active Promoter	chr6:42897116-42897611	NA	NA				0
cg14743346	-0.20619	0.328526	-98.5884	2.60529e-06	0.000621055	6.28381	0.431621	0.225431	-0.20619	8	124050185	R	II	DERL1	Body	shelf	Body-shelf	Weak Promoter	chr8:124054057-124054733	NA	NA				0
cg14749678	0.484741	0.410335	82.4286	4.43003e-06	0.000703647	5.7553	0.167964	0.652706	0.484741	3	46449636	F	II	CCRL2	Body	opensea	Body-opensea	Open strong enhancer		NA	NA				0
cg14752361	-0.323598	0.76217	-209.214	2.79714e-07	0.000426299	7.87633	0.923969	0.600371	-0.323598	7	20205176	F	II	MACC1	5'UTR	opensea	5'UTR-opensea	Heterochromatin		NA	TRUE		rs12670474		0
cg14758757	-0.268701	0.501296	-171.762	5.02102e-07	0.000448227	7.56471	0.635646	0.366945	-0.268701	17	79265454	F	II	SLC38A10	Body	shelf	Body-shelf	Open strong enhancer	chr17:79268367-79269467	TRUE	NA		rs60955451		0
cg14760020	0.270599	0.51896	125.891	1.2618e-06	0.000521548	6.91987	0.38366	0.654259	0.270599	3	170529777	R	II		IGR	opensea	IGR-opensea	Insulator		TRUE	TRUE				0
cg14777342	-0.220442	0.312491	-125.883	1.26203e-06	0.000521548	6.91972	0.422712	0.20227	-0.220442	12	57480090	F	I	NAB2	IGR	shore	IGR-shore	Open Weak Enhancer	chr12:57480797-57483116	NA	NA		rs34191031		0
cg14780276	-0.662969	0.569025	-93.0687	3.09071e-06	0.00065156	6.11903	0.90051	0.237541	-0.662969	4	148743200	F	II	ARHGAP10	Body	opensea	Body-opensea	Open Weak Enhancer		NA	TRUE				0
cg14783123	0.559439	0.377481	59.8657	1.14345e-05	0.000957438	4.70766	0.0977619	0.657201	0.559439	8	68022262	F	II	CSPP1	Body	opensea	Body-opensea	Closed weak enhancer		NA	TRUE				0
cg14787267	-0.464683	0.691858	-301.826	9.43198e-08	0.000425423	8.27667	0.9242	0.459517	-0.464683	17	77951858	F	II	TBC1D16	Body	island	Body-island	Closed weak enhancer	chr17:77951845-77952291	NA	NA				0
cg14800351	-0.440167	0.480436	-80.5335	4.74635e-06	0.000719458	5.68323	0.70052	0.260353	-0.440167	11	31817881	F	II	PAX6	Body	shelf	Body-shelf	Open strong enhancer	chr11:31820060-31821416	NA	NA				0
cg14821322	0.246883	0.247701	60.0253	1.13446e-05	0.000955407	4.71683	0.124259	0.371143	0.246883	11	216570	R	II	SIRT3	3'UTR	opensea	3'UTR-opensea	Closed Strong Enhancer		NA	TRUE				0
cg14823789	0.294024	0.279189	84.2831	4.14721e-06	0.000696677	5.82355	0.132177	0.426201	0.294024	17	72322612	F	I	KIF19	Body	shore	Body-shore	Active Promoter	chr17:72321948-72322461	TRUE	TRUE				0
cg14836602	-0.414378	0.313946	-173.074	4.90897e-07	0.000448227	7.57812	0.521135	0.106757	-0.414378	5	3592718	R	I		IGR	shore	IGR-shore	Polycomb repressed	chr5:3594467-3603054	NA	TRUE			rs35827222	0
cg14841514	-0.316224	0.330196	-74.9889	5.86432e-06	0.00076934	5.45779	0.488308	0.172084	-0.316224	10	80866619	R	I	ZMIZ1	5'UTR	opensea	5'UTR-opensea	Open strong enhancer		NA	TRUE				0
cg14845812	0.366251	0.434026	137.396	9.73527e-07	0.000486177	7.12055	0.250901	0.617152	0.366251	2	45240373	R	II		IGR	island	IGR-island	Polycomb repressed	chr2:45240372-45241579	NA	NA				0
cg14848772	-0.233272	0.486283	-101.728	2.374e-06	0.000615827	6.37121	0.602919	0.369648	-0.233272	6	27099813	F	I	HIST1H2AG	TSS1500	shore	TSS1500-shore	Weak Promoter	chr6:27100174-27101124	NA	NA				0
cg14850660	-0.378	0.723822	-67.6056	7.97405e-06	0.000848194	5.11928	0.912822	0.534823	-0.378	12	13145099	F	II	HEBP1	Body	opensea	Body-opensea	Closed Strong Enhancer		NA	TRUE				0
cg14864994	-0.582422	0.555699	-136.986	9.82197e-07	0.000486177	7.11393	0.84691	0.264488	-0.582422	12	6496214	F	II	LTBR	Body	shelf	Body-shelf	Genic enhancer	chr12:6492889-6493522	NA	NA				0
cg14880184	0.582613	0.422687	70.6635	6.99388e-06	0.000808279	5.26526	0.131381	0.713994	0.582613	18	19758221	F	II	GATA6	Body	shore	Body-shore	Weak Promoter	chr18:19756794-19757080	NA	NA				0
cg14881187	-0.455596	0.404029	-113.014	1.7377e-06	0.000568926	6.65229	0.631827	0.176231	-0.455596	7	86784227	R	II	DMTF1	5'UTR	shelf	5'UTR-shelf	Weak Promoter	chr7:86781624-86782194	NA	NA				0
cg14890578	0.287469	0.348719	184.811	4.04085e-07	0.000436853	7.68904	0.204985	0.492453	0.287469	19	39894764	F	I	ZFP36	IGR	island	IGR-island	Open strong enhancer	chr19:39894558-39894768	NA	NA				0
cg14890631	-0.560107	0.587311	-95.4357	2.86889e-06	0.000640128	6.19151	0.867365	0.307257	-0.560107	8	42772400	F	II	HOOK3	Body	opensea	Body-opensea	Open strong enhancer		NA	TRUE				0
cg14895961	0.314777	0.640701	99.1708	2.56018e-06	0.000619963	6.30036	0.483313	0.79809	0.314777	11	2163513	F	II	IGF2AS	Body	shore	Body-shore	Lowly-methylated Weak Enhancer	chr11:2165135-2165672	TRUE	NA		rs17881164		0
cg14903331	-0.677217	0.471617	-88.6138	3.57461e-06	0.000674257	5.97468	0.810226	0.133009	-0.677217	7	28943581	R	II	TRIL	IGR	opensea	IGR-opensea	Lowly-methylated Weak Enhancer		NA	TRUE				0
cg14906909	0.214423	0.336238	81.1845	4.63439e-06	0.000713478	5.70826	0.229027	0.44345	0.214423	12	81640242	R	II	ACSS3	Body	opensea	Body-opensea	Lowly-methylated Weak Enhancer		NA	TRUE				0
cg14908307	0.215471	0.727046	81.9565	4.50614e-06	0.00070813	5.73757	0.619311	0.834782	0.215471	12	106069481	F	II	C12orf75	IGR	opensea	IGR-opensea	Lowly-methylated Weak Enhancer		NA	TRUE				0
cg14910288	0.415967	0.385953	64.5821	9.13245e-06	0.000890061	4.9661	0.17797	0.593936	0.415967	18	10033220	R	II	VAPA	IGR	shore	IGR-shore	Lowly-methylated Weak Enhancer	chr18:10032458-10032907	NA	TRUE				0
cg14938677	-0.362439	0.638336	-128.183	1.19607e-06	0.000509558	6.96247	0.819555	0.457117	-0.362439	7	127231698	F	II	ARF5	3'UTR	shelf	3'UTR-shelf	Genic enhancer	chr7:127227758-127229039	NA	NA				0
cg14956201	-0.257995	0.585085	-92.3212	3.16551e-06	0.000655482	6.09555	0.714083	0.456088	-0.257995	5	14358153	F	I	TRIO	Body	opensea	Body-opensea	Closed Strong Enhancer		NA	NA				0
cg14973055	-0.233471	0.695479	-145.327	8.24258e-07	0.000475095	7.24147	0.812215	0.578744	-0.233471	17	72306038	R	II	DNAI2	Body	opensea	Body-opensea	Heterochromatin		NA	NA				0
cg14975227	-0.702708	0.564606	-160.018	6.19469e-07	0.000448674	7.43448	0.91596	0.213251	-0.702708	3	40719085	R	II	ZNF621	IGR	opensea	IGR-opensea	Closed weak enhancer		NA	TRUE				0
cg14978242	0.403112	0.307895	124.773	1.29563e-06	0.000528128	6.89858	0.106339	0.509451	0.403112	5	79501131	R	II	SERINC5	Body	opensea	Body-opensea	Open Weak Enhancer		NA	TRUE				0
cg14981189	0.337366	0.280502	64.2535	9.27162e-06	0.000894839	4.94889	0.111819	0.449185	0.337366	10	5113871	F	II	AKR1C3	IGR	opensea	IGR-opensea	Open strong enhancer		NA	TRUE				0
cg14982472	-0.441746	0.422626	-76.7198	5.48065e-06	0.000754436	5.53062	0.643498	0.201753	-0.441746	21	43619651	F	II	ABCG1	TSS1500	opensea	TSS1500-opensea	Open Weak Enhancer		NA	TRUE		rs1378577		0
cg14989033	0.388804	0.471087	59.4673	1.16631e-05	0.000962187	4.68465	0.276685	0.665489	0.388804	1	215179151	F	II	KCNK2	1stExon	opensea	1stExon-opensea	Low methylation		NA	NA				0
cg14991595	-0.201472	0.742887	-136.719	9.87898e-07	0.000486177	7.10961	0.843623	0.642151	-0.201472	3	192561922	R	II	C3orf59	Body	opensea	Body-opensea	Closed weak enhancer		NA	TRUE				0
cg14992144	0.499168	0.500164	88.3251	3.60937e-06	0.000674257	5.96494	0.25058	0.749748	0.499168	3	10334743	R	I	GHRLOS	Body	opensea	Body-opensea	Open strong enhancer		NA	NA				0
cg14992768	-0.421494	0.51233	-124.747	1.29644e-06	0.000528128	6.89807	0.723077	0.301583	-0.421494	2	209981979	F	II	PTH2R	IGR	opensea	IGR-opensea	Lowly-methylated Weak Enhancer		NA	TRUE				0
cg14997942	0.551043	0.409854	78.4322	5.13341e-06	0.000738162	5.60044	0.134333	0.685375	0.551043	10	22040307	R	II	DNAJC1	IGR	opensea	IGR-opensea	Open Weak Enhancer		NA	TRUE				0
cg15007448	-0.383039	0.730069	-79.175	4.99192e-06	0.000730293	5.63006	0.921588	0.53855	-0.383039	4	1970207	F	II	WHSC1	Body	opensea	Body-opensea	Closed Strong Enhancer		NA	NA	low-CpG:1939914-1940044			0
cg15016771	-0.235292	0.613008	-132.484	1.08453e-06	0.000497638	7.03881	0.730654	0.495362	-0.235292	2	235403218	R	II	ARL4C	3'UTR	shore	3'UTR-shore	Weak Promoter	chr2:235404502-235406541	NA	NA				0
cg15030449	0.3196	0.588868	114.501	1.67163e-06	0.000564819	6.68584	0.429068	0.748669	0.3196	1	2780395	R	I		IGR	shelf	IGR-shelf	Polycomb repressed	chr1:2777157-2777361	NA	NA				0
cg15034009	0.286233	0.748369	58.7184	1.21096e-05	0.000971465	4.64087	0.605252	0.891485	0.286233	15	26425086	R	II		IGR	opensea	IGR-opensea	Insulator		NA	TRUE				0
cg15039102	-0.379924	0.492623	-141.417	8.93717e-07	0.0004831	7.18347	0.682585	0.302661	-0.379924	5	3121953	R	II	LINC01019	IGR	opensea	IGR-opensea	Lowly-methylated Weak Enhancer		NA	TRUE				0
cg15044010	0.496723	0.584393	161.649	6.01122e-07	0.000448674	7.45372	0.336032	0.832755	0.496723	7	104897205	F	II	SRPK2	Body	opensea	Body-opensea	Open strong enhancer		NA	TRUE		rs6466051		0
cg15046123	0.200881	0.800075	73.8833	6.12834e-06	0.000781859	5.41005	0.699635	0.900516	0.200881	6	15421581	F	II	JARID2	Body	opensea	Body-opensea	Closed Strong Enhancer		NA	TRUE				0
cg15065340	-0.361946	0.432991	-183.651	4.117e-07	0.000438396	7.67876	0.613964	0.252018	-0.361946	3	195632915	F	II	TNK2	5'UTR	shelf	5'UTR-shelf	Open strong enhancer	chr3:195635359-195636895	NA	NA		rs6791922		0
cg15066837	0.267866	0.642771	123.822	1.32538e-06	0.000531831	6.88018	0.508838	0.776704	0.267866	7	79775261	R	II	GNAI1	Body	opensea	Body-opensea	Open strong enhancer		NA	TRUE				0
cg15072306	0.201412	0.712699	85.4988	3.97478e-06	0.000686684	5.86711	0.611992	0.813405	0.201412	17	43922875	R	II	LOC100128977	Body	opensea	Body-opensea	Polycomb repressed		NA	NA				0
cg15081027	-0.636066	0.5058	-180.528	4.33189e-07	0.000438396	7.65036	0.823833	0.187767	-0.636066	17	77133001	R	II	HRNBP3	5'UTR	shore	5'UTR-shore	Open strong enhancer	chr17:77133927-77134175	TRUE	NA				0
cg15103050	-0.590877	0.464092	-381.944	4.69171e-08	0.000425423	8.43705	0.75953	0.168653	-0.590877	10	90582504	F	II	ANKRD22	3'UTR	opensea	3'UTR-opensea	Closed weak enhancer		NA	NA				0
cg15107869	0.345226	0.270655	63.9105	9.4199e-06	0.000898667	4.9308	0.0980427	0.443268	0.345226	3	156269381	R	II	SSR3	Body	shelf	Body-shelf	Genic enhancer	chr3:156272636-156273099	NA	NA				0
cg15123159	-0.204243	0.436868	-78.8163	5.05959e-06	0.000734994	5.61581	0.538989	0.334746	-0.204243	6	43045686	F	II	PTK7	Body	shore	Body-shore	Weak Promoter	chr6:43044044-43045057	NA	NA				0
cg15138883	0.282932	0.214509	62.472	1.00776e-05	0.00091432	4.85356	0.0730435	0.355975	0.282932	2	219849135	R	I	FEV	Body	island	Body-island	Weak Promoter	chr2:219848919-219850541	TRUE	NA				0
cg15148088	-0.327404	0.693541	-115.393	1.63357e-06	0.000562221	6.70563	0.857242	0.529839	-0.327404	1	8518145	R	II	RERE	Body	opensea	Body-opensea	Closed weak enhancer		NA	TRUE				0
cg15157241	-0.291948	0.515261	-63.0108	9.82424e-06	0.000907134	4.88276	0.661235	0.369287	-0.291948	21	44396204	F	I	PKNOX1	5'UTR	shore	5'UTR-shore	Weak Promoter	chr21:44394084-44395850	NA	NA				0
cg15159131	-0.639768	0.607322	-195.437	3.4234e-07	0.000428217	7.77703	0.927206	0.287438	-0.639768	11	132107699	F	II	NTM	Body	opensea	Body-opensea	Closed weak enhancer		NA	NA		rs79116776		0
cg15169374	-0.324871	0.278899	-214.045	2.61399e-07	0.000426299	7.90772	0.441334	0.116463	-0.324871	10	18629677	R	II	CACNB2	Body	opensea	Body-opensea	Active Promoter		NA	NA				0
cg15177359	-0.21414	0.450197	-76.8727	5.44839e-06	0.000753384	5.53694	0.557267	0.343127	-0.21414	17	73840750	F	II	UNC13D	5'UTR	opensea	5'UTR-opensea	Open Weak Enhancer		NA	TRUE		rs936397		0
cg15186969	-0.205316	0.697139	-58.9024	1.19978e-05	0.000968398	4.65169	0.799797	0.594481	-0.205316	10	1256369	R	II	ADARB2	Body	shelf	Body-shelf	Low methylation	chr10:1252141-1252505	NA	NA				0
cg15199350	-0.703827	0.554212	-62.0858	1.02645e-05	0.000921013	4.83244	0.906126	0.202299	-0.703827	11	126784586	R	II	KIRREL3	Body	opensea	Body-opensea	Closed Strong Enhancer		NA	TRUE				0
cg15255827	-0.233649	0.297931	-67.3749	8.05526e-06	0.000850484	5.10791	0.414755	0.181106	-0.233649	18	8707556	F	II		IGR	island	IGR-island	Active Promoter	chr18:8704721-8707557	NA	NA		rs657568		0
cg15284457	0.294734	0.370483	81.8521	4.5232e-06	0.000708648	5.73363	0.223116	0.51785	0.294734	15	100258174	F	I		IGR	opensea	IGR-opensea	Transcriptional Elongation		NA	TRUE				0
cg15292765	0.340454	0.647439	224.876	2.25797e-07	0.000426299	7.97243	0.477212	0.817666	0.340454	10	34405759	F	I	PARD3	Body	opensea	Body-opensea	Closed weak enhancer		NA	TRUE				0
cg15299978	-0.29748	0.731146	-97.7191	2.67462e-06	0.000623674	6.25883	0.879886	0.582406	-0.29748	11	111176294	R	II	C11orf93	5'UTR	opensea	5'UTR-opensea	Closed Strong Enhancer		NA	NA				0
cg15315773	-0.212944	0.349431	-73.9436	6.11353e-06	0.000781859	5.41268	0.455903	0.242959	-0.212944	18	59997484	F	II	TNFRSF11A	Body	shelf	Body-shelf	Open strong enhancer	chr18:59992069-59993556	NA	TRUE				0
cg15317129	-0.700326	0.531621	-69.1734	7.45008e-06	0.00082666	5.1952	0.881784	0.181458	-0.700326	3	117250478	R	II		IGR	opensea	IGR-opensea	Weak Promoter		NA	TRUE				0
cg15346286	-0.657032	0.59903	-61.2204	1.07007e-05	0.000934788	4.78448	0.927546	0.270513	-0.657032	12	125089704	R	II	NCOR2	IGR	opensea	IGR-opensea	Closed weak enhancer		NA	TRUE				0
cg15349341	0.431867	0.572434	81.6219	4.56113e-06	0.00071047	5.72492	0.3565	0.788367	0.431867	22	25595697	R	II	CRYBB3	TSS200	opensea	TSS200-opensea	Heterochromatin		NA	NA				0
cg15353603	0.22844	0.2042	74.6569	5.94198e-06	0.0007741	5.44356	0.0899796	0.31842	0.22844	2	162915902	R	II	DPP4	Body	opensea	Body-opensea	Open Weak Enhancer		NA	TRUE				0
cg15373592	-0.460028	0.335837	-63.1123	9.77748e-06	0.000906047	4.88822	0.565851	0.105823	-0.460028	6	56405167	R	II	DST	Body	shelf	Body-shelf	Weak Promoter	chr6:56407464-56407926	NA	NA				0
cg15380836	-0.201439	0.208195	-90.4404	3.36474e-06	0.000662639	6.03516	0.308914	0.107475	-0.201439	17	1553341	F	II	RILP	5'UTR	shore	5'UTR-shore	Active Promoter	chr17:1551730-1553249	NA	NA				0
cg15395441	-0.231126	0.233589	-118.76	1.50003e-06	0.000552555	6.77795	0.349151	0.118026	-0.231126	5	114938459	F	II	TMED7-TICAM2	Body	shore	Body-shore	Active Promoter	chr5:114937613-114938149	TRUE	NA				0
cg15398400	0.20664	0.437391	123.117	1.34801e-06	0.000532405	6.86639	0.334071	0.540712	0.20664	10	118429481	F	I	C10orf82	TSS200	island	TSS200-island	Polycomb repressed	chr10:118429430-118429853	NA	NA		rs2921959		0
cg15405515	0.246104	0.647074	79.9897	4.84267e-06	0.000723138	5.6621	0.524022	0.770126	0.246104	10	87180675	F	II	GRID1-AS1	IGR	opensea	IGR-opensea	Low methylation		NA	TRUE				0
cg15416279	-0.318518	0.279315	-73.6308	6.19087e-06	0.000784997	5.39901	0.438574	0.120056	-0.318518	5	3606795	R	I		IGR	island	IGR-island	Weak Promoter	chr5:3606488-3607135	NA	NA				0
cg15418499	-0.513205	0.484553	-62.1988	1.02094e-05	0.000919072	4.83864	0.741155	0.227951	-0.513205	11	112028288	F	II	IL18	5'UTR	opensea	5'UTR-opensea	Open Weak Enhancer		TRUE	TRUE				0
cg15424989	0.58048	0.354322	152.378	7.16208e-07	0.000459063	7.33872	0.0640819	0.644562	0.58048	18	19757468	F	II	GATA6	Body	shore	Body-shore	Weak Promoter	chr18:19756794-19757080	NA	NA				0
cg15436919	-0.336503	0.685621	-73.1653	6.30839e-06	0.000784997	5.37851	0.853873	0.517369	-0.336503	17	67665970	R	II	MAP2K6	IGR	opensea	IGR-opensea	Lowly-methylated Weak Enhancer		NA	TRUE				0
cg15442434	0.303291	0.350046	75.9548	5.64596e-06	0.00076307	5.49871	0.198401	0.501691	0.303291	6	170210649	R	II	LINC00574	IGR	opensea	IGR-opensea	Open Weak Enhancer		TRUE	TRUE				0
cg15466571	0.393618	0.428037	250.347	1.64248e-07	0.000426299	8.09881	0.231227	0.624846	0.393618	1	5940692	R	II	NPHP4	Body	shelf	Body-shelf	Genic enhancer	chr1:5937157-5937392	NA	NA				0
cg15472885	-0.251601	0.721982	-93.9636	3.00424e-06	0.000642197	6.14676	0.847782	0.596181	-0.251601	3	71056608	R	II	FOXP1	Body	opensea	Body-opensea	Closed weak enhancer		NA	TRUE				0
cg15476790	-0.219001	0.243911	-127.554	1.21364e-06	0.000513854	6.95092	0.353412	0.134411	-0.219001	2	218786102	F	II	TNS1	5'UTR	opensea	5'UTR-opensea	Open strong enhancer		TRUE	TRUE				0
cg15491567	0.212466	0.702573	115.066	1.64739e-06	0.000562936	6.69841	0.59634	0.808807	0.212466	2	71679675	F	II	DYSF	TSS1500	shore	TSS1500-shore	Heterochromatin	chr2:71680558-71681276	NA	NA		rs13384155		0
cg15492820	-0.281608	0.294648	-82.91	4.3542e-06	0.000701255	5.77323	0.435452	0.153843	-0.281608	11	61323113	R	I	SYT7	Body	island	Body-island	Open strong enhancer	chr11:61322732-61323285	TRUE	NA	high-CpG:61079688-61079690			0
cg15506587	-0.534542	0.432543	-65.5316	8.74571e-06	0.000875659	5.0152	0.699814	0.165272	-0.534542	11	13482077	R	II	BTBD10	5'UTR	shelf	5'UTR-shelf	Closed weak enhancer	chr11:13484273-13485290	NA	NA				0
cg15512528	-0.259152	0.763798	-64.6107	9.12048e-06	0.000889765	4.96759	0.893375	0.634222	-0.259152	1	173869522	R	II		IGR	opensea	IGR-opensea	Heterochromatin		NA	TRUE				0
cg15514918	-0.353251	0.683179	-147.807	7.83911e-07	0.000466477	7.27672	0.859805	0.506554	-0.353251	1	236087201	R	II	LYST	IGR	opensea	IGR-opensea	Closed Strong Enhancer		NA	TRUE				0
cg15516835	-0.545371	0.607654	-338.408	6.71786e-08	0.000425423	8.3624	0.88034	0.334969	-0.545371	10	710082	F	II	DIP2C	Body	shore	Body-shore	Weak Promoter	chr10:711896-712395	NA	NA				0
cg15522517	0.275704	0.318724	141.236	8.97108e-07	0.0004831	7.18072	0.180872	0.456576	0.275704	1	15547652	F	II	TMEM51	IGR	opensea	IGR-opensea	Genic enhancer		NA	NA				0
cg15544071	0.262327	0.754345	78.3788	5.1438e-06	0.0007393	5.59829	0.623182	0.885509	0.262327	5	38528510	R	II	LIFR	Body	opensea	Body-opensea	Heterochromatin		NA	TRUE				0
cg15553840	0.521264	0.50206	110.927	1.83648e-06	0.000576938	6.6039	0.241428	0.762692	0.521264	1	72058414	F	II	NEGR1	Body	opensea	Body-opensea	Weak Promoter		NA	TRUE				0
cg15562022	-0.765732	0.505998	-121.538	1.40061e-06	0.00054049	6.83499	0.888864	0.123132	-0.765732	6	31167427	R	II	HCG27	Body	shore	Body-shore	Closed weak enhancer	chr6:31165412-31165923	NA	NA				0
cg15564207	-0.321943	0.452237	-186.899	3.90842e-07	0.000432388	7.7072	0.613209	0.291266	-0.321943	3	28386748	R	II	AZI2	5'UTR	shelf	5'UTR-shelf	Closed weak enhancer	chr3:28389975-28390855	NA	NA				0
cg15565306	-0.472309	0.474559	-98.2026	2.63576e-06	0.000621932	6.27277	0.710713	0.238405	-0.472309	7	19815309	R	II	TMEM196	IGR	shelf	IGR-shelf	Closed weak enhancer	chr7:19812569-19813005	NA	NA				0
cg15597480	-0.515008	0.592235	-74.3128	6.02392e-06	0.000778123	5.42871	0.849739	0.334731	-0.515008	1	110036205	R	I	CYB561D1	TSS1500	shore	TSS1500-shore	Open strong enhancer	chr1:110036545-110036943	NA	NA				0
cg15599668	0.347444	0.328274	143.897	8.48801e-07	0.000479764	7.22061	0.154552	0.501996	0.347444	5	150005953	F	II	SYNPO	Body	shore	Body-shore	Active Promoter	chr5:150004670-150004984	NA	NA		rs80179123		0
cg15607103	-0.256924	0.462305	-88.0883	3.63821e-06	0.000675059	5.95693	0.590767	0.333843	-0.256924	6	53167650	R	II	ELOVL5	5'UTR	opensea	5'UTR-opensea	Closed weak enhancer		TRUE	TRUE				0
cg15609678	0.451863	0.5301	160.781	6.10801e-07	0.000448674	7.44352	0.304168	0.756031	0.451863	11	117477155	R	II	DSCAML1	Body	opensea	Body-opensea	Closed weak enhancer		NA	TRUE				0
cg15617023	-0.542037	0.476902	-156.831	6.57558e-07	0.000451986	7.39567	0.74792	0.205883	-0.542037	13	40113248	R	II	LHFP	Body	opensea	Body-opensea	Closed weak enhancer		NA	TRUE				0
cg15632164	-0.502166	0.630858	-72.8623	6.38649e-06	0.000789265	5.36508	0.881941	0.379775	-0.502166	1	168289600	F	II	TBX19	IGR	opensea	IGR-opensea	Closed weak enhancer		NA	TRUE				0
cg15646123	-0.54673	0.451754	-62.5456	1.00425e-05	0.000912946	4.85757	0.725119	0.178389	-0.54673	6	20954499	F	II	CDKAL1	Body	opensea	Body-opensea	Closed weak enhancer		NA	TRUE				0
cg15676711	-0.595585	0.486903	-115.288	1.63799e-06	0.000562221	6.70332	0.784696	0.189111	-0.595585	1	8072453	R	II	ERRFI1	3'UTR	opensea	3'UTR-opensea	Genic enhancer		NA	TRUE				0
cg15677957	0.338823	0.302398	79.508	4.93019e-06	0.000726801	5.64321	0.132986	0.471809	0.338823	18	47088780	R	II	LIPG	Body	shore	Body-shore	Active Promoter	chr18:47087075-47087446	NA	TRUE				0
cg15707428	-0.441619	0.315659	-85.7991	3.93367e-06	0.000685272	5.87773	0.536469	0.0948498	-0.441619	2	11679845	R	II	GREB1	TSS1500	opensea	TSS1500-opensea	Open strong enhancer		NA	NA	low-CpG:11597222-11597644			0
cg15724328	0.263054	0.568684	68.6092	7.63318e-06	0.000834808	5.16814	0.437157	0.700211	0.263054	8	108314948	R	II	ANGPT1	Body	opensea	Body-opensea	Low methylation		NA	TRUE				0
cg15736743	-0.580579	0.647006	-87.9904	3.65024e-06	0.000675337	5.9536	0.937296	0.356716	-0.580579	2	23768363	R	II	KLHL29	5'UTR	opensea	5'UTR-opensea	Open strong enhancer		NA	TRUE				0
cg15759721	-0.389642	0.624686	-84.3441	4.13832e-06	0.000696677	5.82575	0.819507	0.429865	-0.389642	17	57918630	F	II	MIR21	Body	opensea	Body-opensea	Weak Promoter		NA	NA				0
cg15769756	-0.331211	0.267938	-62.9879	9.83483e-06	0.000907909	4.88153	0.433544	0.102333	-0.331211	13	107489008	F	II		IGR	opensea	IGR-opensea	Insulator		NA	TRUE				0
cg15775549	-0.532235	0.49703	-60.0366	1.13383e-05	0.000955211	4.71747	0.763147	0.230913	-0.532235	15	35048680	F	II		IGR	shore	IGR-shore	Active Promoter	chr15:35046443-35047480	NA	NA				0
cg15815084	-0.468852	0.364783	-78.9699	5.03047e-06	0.000732574	5.62192	0.599209	0.130357	-0.468852	17	54912870	F	II	DGKE	Body	shore	Body-shore	Weak Promoter	chr17:54910496-54912470	NA	NA				0
cg15819128	0.376027	0.359601	87.1723	3.75275e-06	0.000679013	5.92561	0.171587	0.547615	0.376027	2	238604020	F	II	LRRFIP1	Body	shelf	Body-shelf	Closed Strong Enhancer	chr2:238599857-238601430	NA	TRUE				0
cg15833565	-0.363274	0.616696	-59.3963	1.17045e-05	0.000962804	4.68053	0.798333	0.435059	-0.363274	1	44741190	R	II	ERI3	Body	opensea	Body-opensea	Closed weak enhancer		NA	TRUE				0
cg15835058	-0.352987	0.467898	-218.866	2.44689e-07	0.000426299	7.93745	0.644392	0.291405	-0.352987	6	39022380	R	II	GLP1R	Body	opensea	Body-opensea	Closed Strong Enhancer		NA	TRUE		rs34701476		0
cg15839088	0.25663	0.587756	121.643	1.39703e-06	0.000540401	6.8371	0.459441	0.716071	0.25663	5	71316797	R	II	MAP1B	IGR	opensea	IGR-opensea	Lowly-methylated Weak Enhancer		NA	TRUE				0
cg15849724	0.586851	0.637847	111.806	1.79397e-06	0.000573106	6.62447	0.344421	0.931273	0.586851	6	54775185	R	II	FAM83B	Body	opensea	Body-opensea	Open Weak Enhancer		NA	TRUE				0
cg15855251	0.495303	0.33681	262.99	1.41917e-07	0.000425423	8.15064	0.0891588	0.584462	0.495303	6	170200021	R	II	C6orf208	Body	opensea	Body-opensea	Closed weak enhancer		NA	NA				0
cg15859189	-0.691502	0.516339	-78.6328	5.09468e-06	0.000735991	5.60848	0.86209	0.170588	-0.691502	3	65832744	R	II	MAGI1	Body	opensea	Body-opensea	Closed weak enhancer		NA	TRUE				0
cg15877414	-0.251874	0.779809	-160.497	6.14012e-07	0.000448674	7.44016	0.905746	0.653871	-0.251874	13	77463133	R	II	KCTD12	IGR	shelf	IGR-shelf	Closed weak enhancer	chr13:77459322-77461099	NA	NA				0
cg15912732	-0.54119	0.615458	-76.311	5.56818e-06	0.000758776	5.51362	0.886052	0.344863	-0.54119	14	105255285	F	I	AKT1	Body	shelf	Body-shelf	Open strong enhancer	chr14:105251401-105251617	NA	NA			rs61759769	0
cg15915658	-0.550984	0.438177	-58.069	1.25154e-05	0.000981448	4.60233	0.713668	0.162685	-0.550984	11	65262358	F	II	MALAT1	IGR	shelf	IGR-shelf	Open strong enhancer	chr11:65264957-65265398	NA	NA				0
cg15924868	-0.326816	0.725951	-106.604	2.06623e-06	0.000596932	6.49867	0.889359	0.562543	-0.326816	11	2322674	F	I	C11orf21	Body	opensea	Body-opensea	Closed weak enhancer		NA	NA				0
cg15936861	-0.258143	0.673182	-120.041	1.45305e-06	0.000547224	6.80454	0.802254	0.544111	-0.258143	12	130276151	R	II	TMEM132D	Body	opensea	Body-opensea	Lowly-methylated Weak Enhancer		NA	TRUE				0
cg15944684	0.282166	0.209439	133.174	1.06795e-06	0.000496612	7.05062	0.0683562	0.350522	0.282166	17	77093406	F	I	HRNBP3	Body	island	Body-island	Lowly-methylated Weak Enhancer	chr17:77093291-77093805	NA	NA				0
cg15955046	0.288836	0.628452	94.9198	2.91537e-06	0.000640632	6.17595	0.484034	0.77287	0.288836	2	3643682	F	II	COLEC11	5'UTR	shore	5'UTR-shore	Closed weak enhancer	chr2:3642547-3642751	NA	TRUE				0
cg15959311	0.239785	0.280529	109.801	1.89291e-06	0.000586345	6.57715	0.160636	0.400422	0.239785	14	77803020	F	II	TMED8	IGR	opensea	IGR-opensea	Closed weak enhancer		NA	TRUE				0
cg15962538	-0.262345	0.802769	-82.9755	4.34402e-06	0.000701078	5.77566	0.933941	0.671596	-0.262345	1	243904118	R	II	AKT3	Body	opensea	Body-opensea	Closed weak enhancer		NA	TRUE				0
cg15980797	0.31999	0.361149	142.539	8.73012e-07	0.000481619	7.20042	0.201154	0.521144	0.31999	6	137813648	R	I	OLIG3	1stExon	shore	1stExon-shore	Polycomb repressed	chr6:137814355-137815202	NA	NA				0
cg15997611	-0.219466	0.68621	-146.586	8.03442e-07	0.000469495	7.25951	0.795943	0.576477	-0.219466	17	47901145	F	II	MYST2	Body	opensea	Body-opensea	Transcriptional Elongation		NA	TRUE				0
cg16017144	0.346182	0.541012	205.881	2.93358e-07	0.000426299	7.85369	0.367921	0.714103	0.346182	17	77100082	F	I	HRNBP3	Body	island	Body-island	Heterochromatin	chr17:77099995-77100203	NA	TRUE				0
cg16031980	0.366968	0.376858	247.035	1.70866e-07	0.000426299	8.08415	0.193374	0.560342	0.366968	14	35023597	R	II		IGR	shore	IGR-shore	Active Promoter	chr14:35025181-35025395	NA	TRUE				0
cg16032408	-0.543114	0.531572	-324.875	7.58236e-08	0.000425423	8.33363	0.803129	0.260015	-0.543114	3	14466411	F	II	SLC6A6	5'UTR	opensea	5'UTR-opensea	Closed Strong Enhancer		NA	TRUE				0
cg16039869	0.307423	0.487855	173.344	4.88632e-07	0.000448227	7.58085	0.334143	0.641566	0.307423	11	125260943	R	II	PKNOX2	Body	opensea	Body-opensea	Lowly-methylated Weak Enhancer		NA	TRUE		rs77643441		0
cg16044777	-0.578805	0.517008	-169.668	5.20707e-07	0.000448227	7.54286	0.806411	0.227606	-0.578805	6	112466086	R	II	LAMA4	Body	opensea	Body-opensea	Active Promoter		NA	NA	low-CpG:112572779-112572782			0
cg16047471	-0.664128	0.374616	-57.6047	1.28168e-05	0.000991109	4.57444	0.70668	0.042552	-0.664128	12	26274563	R	II	BHLHE41	3'UTR	shore	3'UTR-shore	Weak Promoter	chr12:26275049-26275878	NA	NA				0
cg16054651	0.474994	0.288002	70.4766	7.049e-06	0.000810545	5.25658	0.0505048	0.525499	0.474994	14	70409921	R	II	SMOC1	Body	opensea	Body-opensea	Open strong enhancer		NA	TRUE				0
cg16078597	0.5764	0.45295	80.8418	4.69289e-06	0.000716615	5.69512	0.16475	0.74115	0.5764	6	170844404	F	II	PSMB1	Body	opensea	Body-opensea	Genic enhancer		NA	TRUE			rs10541	0
cg16096631	-0.346413	0.275146	-58.9609	1.19625e-05	0.00096759	4.65512	0.448353	0.10194	-0.346413	1	42092165	R	II	HIVEP3	5'UTR	opensea	5'UTR-opensea	Open strong enhancer		TRUE	TRUE				0
cg16101008	0.213792	0.797051	88.1092	3.63566e-06	0.000675059	5.95763	0.690155	0.903947	0.213792	1	10698719	F	I	CASZ1	3'UTR	island	3'UTR-island	Heterochromatin	chr1:10698299-10698910	NA	NA				0
cg16101543	-0.332865	0.526477	-73.7723	6.15574e-06	0.000783107	5.4052	0.692909	0.360044	-0.332865	12	131162896	R	I	RIMBP2	IGR	opensea	IGR-opensea	Closed Strong Enhancer		NA	NA				0
cg16103990	-0.530897	0.584129	-84.8169	4.07028e-06	0.000693561	5.84279	0.849578	0.318681	-0.530897	10	26500721	F	II	MYO3A	Body	island	Body-island	Weak Promoter	chr10:26500607-26501126	NA	NA				0
cg16125375	-0.374429	0.730506	-89.8106	3.43519e-06	0.000666519	6.01452	0.91772	0.543291	-0.374429	5	146298512	R	II	PPP2R2B	5'UTR	opensea	5'UTR-opensea	Heterochromatin		NA	TRUE				0
cg16154857	0.282933	0.372347	161.948	5.97839e-07	0.000448674	7.45721	0.230881	0.513814	0.282933	3	69249276	R	II	FRMD4B	Body	opensea	Body-opensea	Weak Promoter		NA	TRUE			rs11379679	0
cg16167782	-0.211841	0.648337	-62.002	1.03057e-05	0.000923226	4.82783	0.754258	0.542417	-0.211841	18	72925371	R	II	TSHZ1	5'UTR	shore	5'UTR-shore	Weak Promoter	chr18:72923054-72924182	NA	NA				0
cg16179607	-0.581138	0.432035	-180.934	4.30312e-07	0.000438396	7.65411	0.722604	0.141466	-0.581138	2	68476020	R	II	PPP3R1	Body	shelf	Body-shelf	Closed Strong Enhancer	chr2:68479061-68480040	NA	NA				0
cg16182685	-0.302317	0.410722	-205.252	2.96034e-07	0.000426299	7.84932	0.56188	0.259564	-0.302317	2	3260980	F	II	TSSC1	Body	opensea	Body-opensea	Open strong enhancer		NA	NA				0
cg16184827	-0.312751	0.565724	-79.1185	5.0025e-06	0.000730829	5.62782	0.7221	0.409348	-0.312751	2	98961824	F	II	CNGA3	TSS1500	shore	TSS1500-shore	Lowly-methylated Weak Enhancer	chr2:98962873-98964187	NA	NA				0
cg16186131	-0.215807	0.679054	-94.5403	2.95022e-06	0.000641385	6.16442	0.786958	0.571151	-0.215807	5	172030484	R	II		IGR	opensea	IGR-opensea	Heterochromatin		NA	TRUE				0
cg16190225	0.376891	0.454244	107.416	2.02024e-06	0.000591592	6.51898	0.265798	0.642689	0.376891	7	1163456	R	II	C7orf50	Body	opensea	Body-opensea	Open Weak Enhancer		TRUE	TRUE				0
cg16204205	0.597815	0.353156	200.366	3.17964e-07	0.000426299	7.81433	0.054248	0.652063	0.597815	18	19753432	F	II	GATA6	Body	shore	Body-shore	Weak Promoter	chr18:19744936-19752363	NA	NA				0
cg16207991	-0.423294	0.567878	-117.973	1.5299e-06	0.00055473	6.76137	0.779525	0.356231	-0.423294	6	12752149	R	II	PHACTR1	Body	shore	Body-shore	Polycomb repressed	chr6:12749877-12750499	TRUE	NA				0
cg16209364	-0.257452	0.304246	-149.7	7.54887e-07	0.000460146	7.30284	0.432972	0.175521	-0.257452	5	138632600	R	II	MATR3	5'UTR	shelf	5'UTR-shelf	Closed weak enhancer	chr5:138629162-138630308	NA	NA				0
cg16210979	-0.524666	0.41906	-126.023	1.25788e-06	0.000521548	6.92237	0.681393	0.156728	-0.524666	5	112882744	R	II	YTHDC2	Body	opensea	Body-opensea	Open strong enhancer		NA	TRUE				0
cg16213787	0.374389	0.521526	97.2391	2.71396e-06	0.000628184	6.24488	0.334331	0.70872	0.374389	2	173097396	F	II	DLX2	IGR	shelf	IGR-shelf	Closed weak enhancer	chr2:173099482-173100098	NA	TRUE				0
cg16222790	-0.320149	0.48004	-214.553	2.59566e-07	0.000426299	7.91093	0.640115	0.319966	-0.320149	8	144521374	R	I	ZC3H3	Body	island	Body-island	Open strong enhancer	chr8:144521358-144521608	NA	NA				0
cg16225218	0.310524	0.251243	87.114	3.76021e-06	0.000679013	5.9236	0.0959809	0.406505	0.310524	5	171372695	R	II	FBXW11	Body	opensea	Body-opensea	Closed weak enhancer		NA	TRUE				0
cg16233074	-0.254256	0.756908	-102.967	2.29027e-06	0.000610455	6.40453	0.884036	0.62978	-0.254256	17	42445042	R	II	FAM171A2	IGR	shelf	IGR-shelf	Lowly-methylated Weak Enhancer	chr17:42440522-42441281	NA	NA				0
cg16237031	-0.678954	0.423477	-59.1381	1.18566e-05	0.000965471	4.66549	0.762954	0.0840001	-0.678954	6	149657288	F	II	MAP3K7IP2	5'UTR	opensea	5'UTR-opensea	Open Weak Enhancer		NA	TRUE				0
cg16242653	0.255154	0.790974	99.9565	2.50096e-06	0.000619963	6.32244	0.663397	0.918551	0.255154	1	214151615	R	II	PROX1	IGR	shore	IGR-shore	Closed Strong Enhancer	chr1:214153214-214153668	NA	TRUE				0
cg16258229	0.324862	0.35559	211.188	2.72029e-07	0.000426299	7.88936	0.193159	0.518021	0.324862	1	5956985	F	II	NPHP4	Body	opensea	Body-opensea	Active Promoter		NA	NA		rs77789908		0
cg16266809	-0.235435	0.610269	-75.47	5.75416e-06	0.000766599	5.47827	0.727987	0.492552	-0.235435	20	30943371	R	II	ASXL1	IGR	shelf	IGR-shelf	Closed Strong Enhancer	chr20:30945647-30947033	NA	NA				0
cg16292343	-0.433438	0.503754	-61.0743	1.07767e-05	0.000938644	4.7763	0.720473	0.287035	-0.433438	8	144545981	R	II	ZC3H3	Body	opensea	Body-opensea	Closed Strong Enhancer		NA	NA				0
cg16300300	-0.606929	0.452869	-130.713	1.1287e-06	0.000499922	7.00793	0.756334	0.149405	-0.606929	13	28501366	F	I		IGR	shore	IGR-shore	Active Promoter	chr13:28501859-28502090	NA	NA				0
cg16306654	0.267588	0.461266	79.6894	4.89698e-06	0.000726074	5.65035	0.327472	0.59506	0.267588	1	6419767	R	II	ACOT7	Body	opensea	Body-opensea	Open strong enhancer		TRUE	TRUE				0
cg16316382	-0.505152	0.557739	-106.432	2.07615e-06	0.000596946	6.49434	0.810315	0.305163	-0.505152	10	95372069	R	II	PDE6C	TSS1500	opensea	TSS1500-opensea	Open strong enhancer		NA	NA				0
cg16321846	-0.5669	0.655903	-66.1217	8.51635e-06	0.000867107	5.04525	0.939352	0.372453	-0.5669	7	4050114	R	II	SDK1	Body	opensea	Body-opensea	Closed Strong Enhancer		NA	NA				0
cg16335893	0.411531	0.304321	120.933	1.42151e-06	0.000541696	6.82275	0.0985553	0.510086	0.411531	12	123634159	F	II		IGR	shore	IGR-shore	Active Promoter	chr12:123634826-123636176	NA	NA				0
cg16336586	-0.435982	0.638742	-98.6098	2.60361e-06	0.000621055	6.28442	0.856733	0.420751	-0.435982	8	98797945	F	II	LAPTM4B	Body	opensea	Body-opensea	Closed weak enhancer		NA	TRUE				0
cg16360868	-0.236288	0.76935	-62.6903	9.97389e-06	0.000912557	4.86543	0.887494	0.651205	-0.236288	1	4832593	F	II	AJAP1	Body	shore	Body-shore	Low methylation	chr1:4832351-4832553	NA	NA				0
cg16367027	-0.352383	0.773294	-138.341	9.5394e-07	0.000486177	7.13565	0.949485	0.597102	-0.352383	9	116174442	F	II	C9orf43	5'UTR	shore	5'UTR-shore	Closed weak enhancer	chr9:116172303-116173090	NA	NA				0
cg16371230	-0.708774	0.492863	-74.936	5.8766e-06	0.000770214	5.45553	0.84725	0.138476	-0.708774	4	74455091	R	II	RASSF6	Body	opensea	Body-opensea	Closed Strong Enhancer		NA	TRUE				0
cg16379999	-0.273548	0.348154	-161.019	6.08123e-07	0.000448674	7.44634	0.484928	0.21138	-0.273548	14	81976516	F	II	SEL1L	Body	opensea	Body-opensea	Closed Strong Enhancer		NA	TRUE				0
cg16402758	-0.495982	0.456991	-114.036	1.69191e-06	0.000565018	6.67544	0.704982	0.209	-0.495982	16	30958190	F	I	FBXL19	Body	island	Body-island	Active Promoter	chr16:30958130-30958495	NA	NA				0
cg16416158	-0.485181	0.56344	-307.21	8.95009e-08	0.000425423	8.29097	0.806031	0.32085	-0.485181	1	21652298	R	II	ECE1	Body	opensea	Body-opensea	Closed Strong Enhancer		NA	TRUE				0
cg16419361	-0.637509	0.603428	-93.642	3.03493e-06	0.000645481	6.13684	0.922182	0.284673	-0.637509	7	150828577	R	II	AGAP3	Body	opensea	Body-opensea	Open strong enhancer		NA	NA				0
cg16420641	-0.362801	0.64481	-188.739	3.79648e-07	0.000430046	7.72284	0.826211	0.46341	-0.362801	8	13078174	F	II	DLC1	Body	opensea	Body-opensea	Heterochromatin		NA	TRUE		rs1188298		0
cg16426321	0.371799	0.626617	71.2581	6.82225e-06	0.000801781	5.29266	0.440718	0.812516	0.371799	14	93507882	F	II	ITPK1	Body	opensea	Body-opensea	Closed weak enhancer		NA	TRUE				0
cg16426510	-0.206405	0.689603	-63.0304	9.81521e-06	0.0009068	4.88381	0.792805	0.5864	-0.206405	11	46041219	F	II	PHF21A	Body	opensea	Body-opensea	Closed weak enhancer		NA	TRUE				0
cg16449084	-0.216703	0.198919	-62.2464	1.01862e-05	0.000918506	4.84125	0.307271	0.090568	-0.216703	11	67069814	F	II	SSH3	TSS1500	shore	TSS1500-shore	Active Promoter	chr11:67070807-67071801	TRUE	NA				0
cg16469492	-0.477366	0.685244	-113.48	1.71664e-06	0.00056805	6.66288	0.923927	0.446561	-0.477366	5	141684248	R	II	SPRY4	IGR	opensea	IGR-opensea	Closed weak enhancer		NA	TRUE				0
cg16469740	0.379279	0.583713	91.9722	3.20127e-06	0.00065578	6.08448	0.394074	0.773353	0.379279	7	19018055	F	II	HDAC9	Body	opensea	Body-opensea	Lowly-methylated Weak Enhancer		TRUE	TRUE				0
cg16474560	-0.203333	0.782751	-117.187	1.56052e-06	0.000557485	6.74461	0.884417	0.681084	-0.203333	5	3530957	R	II	LINC01019	IGR	opensea	IGR-opensea	Low methylation		NA	TRUE				0
cg16483867	-0.343258	0.226313	-60.6405	1.10069e-05	0.000946226	4.75186	0.397943	0.0546843	-0.343258	22	29426511	R	II	ZNRF3	Body	island	Body-island	Weak Promoter	chr22:29426510-29426843	NA	NA				0
cg16488580	-0.321101	0.448652	-69.6412	7.30266e-06	0.000820464	5.21741	0.609203	0.288101	-0.321101	5	173097570	R	II		IGR	opensea	IGR-opensea	Weak Promoter		NA	TRUE				0
cg16495818	-0.300192	0.300883	-200.854	3.15676e-07	0.000426299	7.81791	0.450978	0.150787	-0.300192	11	73306367	R	II	FAM168A	5'UTR	shelf	5'UTR-shelf	Closed weak enhancer	chr11:73308799-73309500	NA	NA				0
cg16496462	-0.226503	0.194827	-142.727	8.69609e-07	0.000481619	7.20324	0.308079	0.0815755	-0.226503	12	124854282	R	I	NCOR2	Body	shelf	Body-shelf	Open strong enhancer	chr12:124856556-124856801	TRUE	TRUE				0
cg16506513	-0.73411	0.518141	-154.688	6.84952e-07	0.000455332	7.36867	0.885196	0.151086	-0.73411	8	91654585	R	II	TMEM64	Body	shelf	Body-shelf	Closed weak enhancer	chr8:91657389-91658779	NA	NA				0
cg16507726	0.266799	0.58914	92.7263	3.12468e-06	0.000654972	6.10831	0.45574	0.722539	0.266799	6	3900209	F	II		IGR	opensea	IGR-opensea	Heterochromatin		NA	NA			rs4358667	0
cg16512661	0.211606	0.314308	68.0988	7.80403e-06	0.000842964	5.14341	0.208505	0.420111	0.211606	5	2743620	R	I		IGR	shelf	IGR-shelf	Weak Promoter	chr5:2738953-2741237	NA	NA				0
cg16532185	0.216484	0.59899	64.1908	9.29848e-06	0.000894931	4.94559	0.490749	0.707232	0.216484	1	237251552	F	II	RYR2	Body	opensea	Body-opensea	Heterochromatin		NA	TRUE		rs12066605		0
cg16533767	-0.288597	0.607029	-178.041	4.5138e-07	0.000438396	7.62698	0.751328	0.46273	-0.288597	2	23736552	R	II	KLHL29	5'UTR	opensea	5'UTR-opensea	Closed weak enhancer		NA	TRUE				0
cg16541998	-0.236084	0.489083	-75.6509	5.71347e-06	0.000764327	5.48592	0.607124	0.371041	-0.236084	13	112331901	F	II	TEX29	IGR	opensea	IGR-opensea	Lowly-methylated Weak Enhancer		NA	NA				0
cg16551520	-0.326515	0.229975	-81.6027	4.56431e-06	0.00071047	5.72419	0.393233	0.0667177	-0.326515	13	112610015	R	II		IGR	shore	IGR-shore	Polycomb repressed	chr13:112610658-112611433	NA	TRUE		rs7325999		0
cg16560824	0.626625	0.509599	115.152	1.64374e-06	0.000562831	6.70031	0.196286	0.822911	0.626625	8	142189535	R	I	DENND3	Body	opensea	Body-opensea	Closed weak enhancer		NA	NA				0
cg16572268	-0.651711	0.573591	-102.586	2.31562e-06	0.000612983	6.39434	0.899447	0.247736	-0.651711	12	118583242	R	II	PEBP1	3'UTR	opensea	3'UTR-opensea	Genic enhancer		NA	NA	low-CpG:117067120-117067701		rs1051470	0
cg16574154	-0.62983	0.445296	-337.798	6.75395e-08	0.000425423	8.36117	0.760211	0.130381	-0.62983	1	10652376	R	II	PEX14	Body	opensea	Body-opensea	Closed Strong Enhancer		NA	TRUE				0
cg16581738	-0.584033	0.612937	-103.448	2.25885e-06	0.00060989	6.41729	0.904954	0.32092	-0.584033	7	705693	F	I	PRKAR1B	Body	opensea	Body-opensea	Open strong enhancer		NA	TRUE		rs79850570		0
cg16589830	-0.23645	0.509339	-160.641	6.12376e-07	0.000448674	7.44187	0.627564	0.391114	-0.23645	1	212284214	F	II	DTL	IGR	opensea	IGR-opensea	Closed Strong Enhancer		NA	TRUE				0
cg16626954	0.227219	0.351258	67.7313	7.93025e-06	0.000846514	5.12545	0.237648	0.464867	0.227219	3	135482754	R	II	PPP2R3A	IGR	opensea	IGR-opensea	Low methylation		NA	TRUE				0
cg16630369	-0.247177	0.642314	-67.7282	7.93131e-06	0.000846514	5.1253	0.765902	0.518725	-0.247177	5	66307391	R	I	MAST4	Body	opensea	Body-opensea	Open strong enhancer		NA	TRUE				0
cg16640865	-0.226975	0.261947	-100.637	2.45111e-06	0.00061769	6.34135	0.375434	0.148459	-0.226975	11	72301558	F	I	PDE2A	Body	island	Body-island	Weak Promoter	chr11:72301302-72301746	TRUE	NA				0
cg16654432	0.432274	0.357404	155.099	6.79578e-07	0.000454019	7.37391	0.141267	0.573541	0.432274	3	105167621	F	II	ALCAM	Body	opensea	Body-opensea	Open Weak Enhancer		NA	TRUE				0
cg16659470	-0.233396	0.212861	-59.3292	1.17438e-05	0.000963504	4.67663	0.329559	0.0961628	-0.233396	8	94744382	R	II	RBM12B	3'UTR	opensea	3'UTR-opensea	Closed weak enhancer		NA	TRUE				0
cg16673198	0.233552	0.352861	135.122	1.02294e-06	0.000488456	7.08339	0.236085	0.469637	0.233552	3	131754273	F	II	CPNE4	TSS1500	shore	TSS1500-shore	Active Promoter	chr3:131753880-131754139	NA	NA				0
cg16680159	-0.340632	0.673594	-75.7817	5.68427e-06	0.000763984	5.49144	0.84391	0.503278	-0.340632	1	210436103	R	II	SERTAD4	IGR	opensea	IGR-opensea	Closed Strong Enhancer		NA	TRUE				0
cg16682454	-0.215166	0.730626	-130.109	1.14432e-06	0.000499944	6.99722	0.838209	0.623043	-0.215166	17	9828775	F	II	GAS7	Body	opensea	Body-opensea	Low methylation		NA	TRUE		rs79756942		0
cg16696035	-0.383784	0.52355	-65.7638	8.65449e-06	0.000873078	5.02706	0.715443	0.331658	-0.383784	17	17126176	R	I	FLCN	Body	shore	Body-shore	Genic enhancer	chr17:17124698-17124931	NA	NA				0
cg16697268	-0.232192	0.192381	-69.4598	7.35936e-06	0.000824134	5.20882	0.308477	0.0762849	-0.232192	16	1484406	F	II	CCDC154	3'UTR	shore	3'UTR-shore	Polycomb repressed	chr16:1482551-1483201	NA	NA		rs61743495		0
cg16700265	0.405698	0.523774	212.224	2.68107e-07	0.000426299	7.89609	0.320924	0.726623	0.405698	2	233274653	F	II	ALPPL2	3'UTR	shore	3'UTR-shore	Low methylation	chr2:233272404-233272700	NA	NA		rs3189077		0
cg16705273	-0.274921	0.233253	-72.0751	6.59552e-06	0.000792165	5.32982	0.370714	0.0957927	-0.274921	18	42262885	F	I	SETBP1	5'UTR	shelf	5'UTR-shelf	Active Promoter	chr18:42258983-42260795	NA	TRUE				0
cg16710042	-0.286726	0.211546	-91.5567	3.24454e-06	0.00065578	6.07123	0.354909	0.0681832	-0.286726	2	165760725	R	II	SLC38A11	Body	opensea	Body-opensea	Closed Strong Enhancer		NA	TRUE				0
cg16725225	-0.336589	0.626812	-226.739	2.20337e-07	0.000426299	7.98284	0.795107	0.458518	-0.336589	8	53126611	R	II	ST18	Body	opensea	Body-opensea	Genic enhancer		NA	TRUE				0
cg16749243	0.373664	0.610964	60.7461	1.09503e-05	0.000944957	4.75783	0.424132	0.797796	0.373664	10	109802441	R	II	SORCS1	IGR	opensea	IGR-opensea	Lowly-methylated Weak Enhancer		NA	NA	low-CpG:109792431-109792432			0
cg16752940	-0.323433	0.592942	-100.886	2.43326e-06	0.00061738	6.34819	0.754658	0.431225	-0.323433	3	115618688	R	II	LSAMP	Body	opensea	Body-opensea	Heterochromatin		NA	TRUE				0
cg16755922	-0.732593	0.578768	-80.8642	4.68904e-06	0.000716446	5.69598	0.945065	0.212472	-0.732593	17	80536214	F	II	FOXK2	Body	shelf	Body-shelf	Genic enhancer	chr17:80533761-80534177	NA	NA		rs79752881		0
cg16774946	-0.254159	0.714962	-112.758	1.74941e-06	0.00056994	6.64645	0.842041	0.587882	-0.254159	13	24798195	F	I	SPATA13	Body	opensea	Body-opensea	Genic enhancer		NA	NA		rs11842597		0
cg16776035	-0.40178	0.39358	-83.9202	4.20061e-06	0.00069741	5.81037	0.59447	0.19269	-0.40178	17	74542680	F	II	PRCD	IGR	opensea	IGR-opensea	Closed Strong Enhancer		NA	TRUE				0
cg16779580	-0.735093	0.554755	-59.8468	1.14452e-05	0.000957534	4.70657	0.922302	0.187208	-0.735093	17	29740988	R	II	RAB11FIP4	Body	opensea	Body-opensea	Open Weak Enhancer		TRUE	TRUE				0
cg16785291	-0.349822	0.747641	-59.6839	1.15381e-05	0.000957534	4.69719	0.922552	0.57273	-0.349822	7	133974228	R	II	SLC35B4	3'UTR	opensea	3'UTR-opensea	Heterochromatin		NA	TRUE				0
cg16831055	0.20282	0.240237	102.534	2.31911e-06	0.000612983	6.39295	0.138827	0.341647	0.20282	22	37731229	R	I		IGR	island	IGR-island	Weak Promoter	chr22:37730551-37731415	NA	TRUE				0
cg16831085	0.243031	0.265933	72.7109	6.426e-06	0.000789613	5.35834	0.144418	0.387449	0.243031	10	45914645	R	I	ALOX5	Body	island	Body-island	Open strong enhancer	chr10:45914374-45914883	TRUE	TRUE				0
cg16832407	0.560226	0.438309	67.8485	7.8897e-06	0.000845645	5.13119	0.158196	0.718421	0.560226	9	73736539	R	II	TRPM3	TSS200	opensea	TSS200-opensea	Lowly-methylated Weak Enhancer		NA	NA			rs59612871	0
cg16834320	0.527058	0.541539	272.704	1.27441e-07	0.000425423	8.18645	0.278009	0.805068	0.527058	3	195167302	R	II		IGR	shelf	IGR-shelf	Insulator	chr3:195162891-195164119	NA	NA				0
cg16836311	-0.219264	0.487391	-146.951	7.97533e-07	0.000469495	7.26468	0.597023	0.377759	-0.219264	1	25944712	F	I	MAN1C1	1stExon	island	1stExon-island	Active Promoter	chr1:25944099-25944772	NA	NA		rs11247857		0
cg16840978	-0.446508	0.359202	-93.101	3.08753e-06	0.00065156	6.12004	0.582455	0.135948	-0.446508	8	37753555	R	II	RAB11FIP1	Body	shelf	Body-shelf	Weak Promoter	chr8:37756454-37757339	NA	NA				0
cg16894746	-0.355532	0.28005	-172.605	4.94864e-07	0.000448227	7.57335	0.457816	0.102285	-0.355532	1	205602036	F	II	ELK4	TSS200	shore	TSS200-shore	Weak Promoter	chr1:205600493-205601432	NA	NA				0
cg16915316	-0.273393	0.23645	-97.2051	2.71678e-06	0.000628482	6.24389	0.373146	0.0997536	-0.273393	12	58237272	R	II	CTDSP2	Body	shore	Body-shore	Weak Promoter	chr12:58238840-58241046	NA	NA				0
cg16923991	-0.713439	0.600896	-88.5563	3.58149e-06	0.000674257	5.97274	0.957615	0.244176	-0.713439	15	64011253	R	II	HERC1	Body	opensea	Body-opensea	Open Weak Enhancer		NA	TRUE				0
cg16926302	-0.247319	0.781518	-63.8198	9.45962e-06	0.000900177	4.926	0.905177	0.657858	-0.247319	1	77411902	R	II	ST6GALNAC5	Body	opensea	Body-opensea	Closed weak enhancer		NA	TRUE				0
cg16929012	-0.336768	0.754858	-57.898	1.26253e-05	0.00098401	4.59209	0.923242	0.586473	-0.336768	6	3140784	F	II	BPHL	Body	island	Body-island	Genic enhancer	chr6:3140555-3140785	NA	NA				0
cg16930728	-0.242595	0.777641	-162.321	5.93767e-07	0.000448674	7.46155	0.898939	0.656344	-0.242595	8	139735524	F	II	COL22A1	Body	opensea	Body-opensea	Heterochromatin		NA	NA			rs74821630	0
cg16930746	0.513249	0.595804	73.5747	6.20488e-06	0.000784997	5.39655	0.33918	0.852428	0.513249	13	33780951	R	II	STARD13	TSS1500	opensea	TSS1500-opensea	Open strong enhancer		NA	TRUE				0
cg16936953	-0.49984	0.554737	-69.2169	7.4362e-06	0.000826454	5.19727	0.804657	0.304817	-0.49984	17	57915665	F	II	TMEM49	Body	opensea	Body-opensea	Weak Promoter		NA	NA	low-CpG:55269974-55270675			0
cg16941122	-0.422648	0.564893	-128.399	1.19009e-06	0.00050927	6.96643	0.776217	0.353569	-0.422648	13	99965936	F	I	UBAC2	Body	opensea	Body-opensea	Closed Strong Enhancer		NA	TRUE		rs34867310		0
cg16965794	0.397723	0.69774	65.7421	8.66297e-06	0.000873143	5.02596	0.498879	0.896602	0.397723	15	31372742	F	II	TRPM1	5'UTR	opensea	5'UTR-opensea	Weak Promoter		TRUE	TRUE				0
cg16978168	0.568398	0.367849	344.491	6.37207e-08	0.000425423	8.37436	0.0836504	0.652048	0.568398	6	159227784	R	II	EZR	Body	opensea	Body-opensea	Heterochromatin		NA	TRUE				0
cg16982087	-0.240806	0.638327	-142.005	8.82784e-07	0.0004831	7.19239	0.75873	0.517923	-0.240806	7	924964	F	I	C7orf20	Body	opensea	Body-opensea	Closed Strong Enhancer		NA	TRUE				0
cg16992787	-0.278645	0.659835	-185.532	3.99448e-07	0.000436048	7.69536	0.799157	0.520512	-0.278645	19	5914669	R	II	CAPS	Body	shore	Body-shore	Open strong enhancer	chr19:5915007-5915301	NA	TRUE				0
cg17002156	-0.214843	0.322082	-133.382	1.06303e-06	0.000495559	7.05416	0.429503	0.21466	-0.214843	1	183995878	F	II	GLT25D2	Body	opensea	Body-opensea	Heterochromatin		NA	TRUE			rs79210363	0
cg17002645	-0.210957	0.709739	-68.2464	7.75409e-06	0.000840578	5.15059	0.815218	0.604261	-0.210957	5	6717799	F	II	POLS	5'UTR	shelf	5'UTR-shelf	Closed Strong Enhancer	chr5:6712315-6714900	NA	TRUE				0
cg17008160	0.23554	0.681205	159.785	6.2216e-07	0.000448674	7.43169	0.563435	0.798976	0.23554	1	232315535	F	II	DISC1	IGR	opensea	IGR-opensea	Low methylation		NA	TRUE				0
cg17017514	-0.422644	0.556971	-60.4581	1.11056e-05	0.000948027	4.74152	0.768294	0.345649	-0.422644	1	156679733	R	II	CRABP2	IGR	shelf	IGR-shelf	Open Weak Enhancer	chr1:156674858-156676654	TRUE	TRUE				0
cg17021066	-0.210272	0.604791	-122.369	1.37259e-06	0.000537469	6.85161	0.709927	0.499655	-0.210272	6	30023548	F	II	NCRNA00171	Body	opensea	Body-opensea	Heterochromatin		NA	NA				0
cg17028658	-0.325931	0.723897	-75.8517	5.66873e-06	0.000763651	5.49438	0.886862	0.560931	-0.325931	4	186321177	F	II	UFSP2	3'UTR	shelf	3'UTR-shelf	Genic enhancer	chr4:186317143-186318255	NA	NA		rs9999683		0
cg17031944	-0.202618	0.780132	-85.1019	4.03e-06	0.000690866	5.85299	0.881441	0.678823	-0.202618	1	21614078	F	II	ECE1	Body	shelf	Body-shelf	Heterochromatin	chr1:21616380-21617101	NA	NA		rs75915202	rs35500513	0
cg17052756	-0.235961	0.65684	-129.205	1.16823e-06	0.000506047	6.98103	0.774821	0.53886	-0.235961	7	28143676	F	I	JAZF1	Body	opensea	Body-opensea	Closed Strong Enhancer		NA	TRUE		rs35717384		0
cg17055736	-0.431136	0.496581	-198.859	3.25163e-07	0.000426299	7.80314	0.712149	0.281013	-0.431136	11	113743320	F	II	USP28	Body	shelf	Body-shelf	Heterochromatin	chr11:113745816-113746693	NA	TRUE				0
cg17075808	-0.463131	0.493923	-70.6715	6.99152e-06	0.000808279	5.26563	0.725489	0.262358	-0.463131	2	225774214	F	II	DOCK10	Body	opensea	Body-opensea	Closed Strong Enhancer		NA	TRUE		rs12615640		0
cg17077401	-0.386801	0.612211	-155.156	6.7884e-07	0.000454019	7.37463	0.805612	0.41881	-0.386801	12	11940936	F	II	ETV6	Body	opensea	Body-opensea	Closed weak enhancer		NA	TRUE				0
cg17079987	-0.261745	0.570141	-73.5327	6.21539e-06	0.000784997	5.3947	0.701013	0.439268	-0.261745	10	557562	R	I	DIP2C	Body	opensea	Body-opensea	Active Promoter		NA	TRUE				0
cg17081867	0.262152	0.530735	136.649	9.89397e-07	0.000486177	7.10847	0.399659	0.661811	0.262152	1	19768096	R	II	CAPZB	Body	opensea	Body-opensea	Closed Strong Enhancer		NA	TRUE				0
cg17118095	-0.615423	0.428332	-102.326	2.33308e-06	0.000614127	6.38738	0.736044	0.120621	-0.615423	10	15357510	R	II	FAM171A1	Body	opensea	Body-opensea	Closed weak enhancer		NA	TRUE				0
cg17127235	0.648394	0.409012	73.5094	6.22122e-06	0.000784997	5.39368	0.084815	0.733209	0.648394	4	3250745	F	II	C4orf44	TSS200	island	TSS200-island	Active Promoter	chr4:3250627-3251447	NA	NA			rs2530594	0
cg17130486	-0.235253	0.631568	-98.0969	2.64419e-06	0.000622927	6.26973	0.749194	0.513942	-0.235253	12	52437360	F	II	NR4A1	IGR	opensea	IGR-opensea	Closed weak enhancer		NA	NA				0
cg17182817	0.208858	0.603337	140.869	9.04055e-07	0.00048354	7.1751	0.498908	0.707766	0.208858	10	112624555	F	II	PDCD4-AS1	IGR	opensea	IGR-opensea	Closed Strong Enhancer		NA	TRUE				0
cg17187438	0.253836	0.42188	91.8137	3.21768e-06	0.00065578	6.07944	0.294962	0.548798	0.253836	8	41016113	R	II	SFRP1	IGR	opensea	IGR-opensea	Lowly-methylated Weak Enhancer		NA	TRUE				0
cg17190781	-0.661181	0.576957	-74.2516	6.03867e-06	0.000778556	5.42606	0.907547	0.246366	-0.661181	6	40387783	F	II	LRFN2	Body	opensea	Body-opensea	Closed Strong Enhancer		NA	TRUE		rs76796873		0
cg17200768	-0.618657	0.444534	-89.1029	3.51674e-06	0.000672591	5.99105	0.753862	0.135205	-0.618657	13	28503373	R	I		IGR	island	IGR-island	Weak Promoter	chr13:28503057-28503374	NA	NA				0
cg17202331	-0.727719	0.556528	-466.977	2.58461e-08	0.000425423	8.5312	0.920387	0.192668	-0.727719	20	11897453	F	II	BTBD3	5'UTR	opensea	5'UTR-opensea	Closed weak enhancer		NA	NA				0
cg17212127	-0.316773	0.353896	-94.9262	2.91479e-06	0.000640632	6.17614	0.512282	0.195509	-0.316773	7	8383356	F	I	ICA1	IGR	opensea	IGR-opensea	Closed weak enhancer		NA	NA				0
cg17224181	0.220125	0.528265	142.547	8.72854e-07	0.000481619	7.20055	0.418202	0.638327	0.220125	3	42064950	R	II	ULK4	IGR	opensea	IGR-opensea	Closed Strong Enhancer		NA	TRUE				0
cg17226286	-0.257497	0.611728	-79.7201	4.8914e-06	0.000726074	5.65155	0.740476	0.482979	-0.257497	12	130529673	F	II		IGR	shelf	IGR-shelf	Polycomb repressed	chr12:130526915-130527117	NA	TRUE				0
cg17240275	-0.369731	0.764609	-78.7508	5.07209e-06	0.000734994	5.61319	0.949475	0.579744	-0.369731	15	75500943	R	I	C15orf39	Body	island	Body-island	Genic enhancer	chr15:75500858-75501157	NA	NA				0
cg17246765	0.297685	0.712392	171.779	5.01957e-07	0.000448227	7.56488	0.56355	0.861234	0.297685	22	43619731	F	II	SCUBE1	Body	shelf	Body-shelf	Closed weak enhancer	chr22:43623368-43623667	NA	NA			rs76011669	0
cg17272224	0.372146	0.347575	251.973	1.61123e-07	0.000426299	8.10584	0.161502	0.533648	0.372146	2	45237885	F	II	SIX2	TSS1500	shore	TSS1500-shore	Weak Promoter	chr2:45235511-45237792	NA	NA				0
cg17277939	-0.644173	0.537705	-78.2021	5.17834e-06	0.000741771	5.59118	0.859792	0.215619	-0.644173	12	70093008	F	II	BEST3	1stExon	opensea	1stExon-opensea	Active Promoter		NA	NA		rs17813623		0
cg17283752	-0.337588	0.780764	-155.976	6.68315e-07	0.000451986	7.38498	0.949558	0.61197	-0.337588	6	4909143	R	II	CDYL	Body	opensea	Body-opensea	Closed weak enhancer		NA	TRUE				0
cg17290127	-0.43031	0.291498	-80.0166	4.83784e-06	0.000723138	5.66315	0.506653	0.0763435	-0.43031	8	1728777	F	I	CLN8	3'UTR	opensea	3'UTR-opensea	Open strong enhancer		NA	NA				0
cg17298704	-0.214907	0.294912	-60.7928	1.09253e-05	0.000944325	4.76047	0.402366	0.187459	-0.214907	3	137717607	R	II	CLDN18	TSS200	opensea	TSS200-opensea	Closed Strong Enhancer		NA	NA				0
cg17301052	-0.251337	0.770929	-140.315	9.14692e-07	0.000484473	7.16656	0.896597	0.64526	-0.251337	5	3387075	F	II		IGR	opensea	IGR-opensea	Polycomb repressed		NA	NA				0
cg17309077	0.213674	0.310456	89.5993	3.45927e-06	0.000667748	6.00754	0.203619	0.417293	0.213674	22	37731121	F	II		IGR	island	IGR-island	Weak Promoter	chr22:37730551-37731415	NA	NA				0
cg17326855	-0.376483	0.308408	-85.5384	3.96932e-06	0.000686293	5.86851	0.496649	0.120167	-0.376483	1	118435653	R	II	GDAP2	Body	opensea	Body-opensea	Closed Strong Enhancer		NA	TRUE				0
cg17328407	0.432206	0.420901	115.875	1.61353e-06	0.00056186	6.71619	0.204798	0.637004	0.432206	5	157288521	R	II	CLINT1	IGR	shelf	IGR-shelf	Closed weak enhancer	chr5:157285769-157286254	NA	NA				0
cg17332422	-0.326103	0.505866	-81.1067	4.64758e-06	0.000713989	5.70528	0.668917	0.342814	-0.326103	5	178658477	F	II	ADAMTS2	Body	opensea	Body-opensea	Closed weak enhancer		NA	NA				0
cg17342469	-0.563681	0.445356	-114.123	1.68811e-06	0.000565018	6.67738	0.727197	0.163516	-0.563681	22	46473074	R	I		IGR	opensea	IGR-opensea	Active Promoter		NA	NA				0
cg17394331	0.385489	0.703039	196.673	3.36002e-07	0.000428217	7.78657	0.510295	0.895784	0.385489	12	68640287	R	II	IL22	IGR	opensea	IGR-opensea	Open Weak Enhancer		NA	TRUE				0
cg17396638	-0.241139	0.492255	-75.786	5.68331e-06	0.000763984	5.49162	0.612824	0.371685	-0.241139	15	91423337	R	II	FURIN	Body	island	Body-island	Genic enhancer	chr15:91423329-91423583	NA	NA				0
cg17407629	-0.35049	0.448848	-135.198	1.02124e-06	0.000488456	7.08465	0.624093	0.273603	-0.35049	5	102200701	F	II	PAM	TSS1500	shore	TSS1500-shore	Closed Strong Enhancer	chr5:102201583-102201912	NA	TRUE		rs12657095		0
cg17423071	0.463613	0.315854	177.581	4.54862e-07	0.000438396	7.62257	0.0840477	0.547661	0.463613	10	67679803	F	II	CTNNA3	3'UTR	opensea	3'UTR-opensea	Heterochromatin		NA	NA		rs74442277		0
cg17425590	-0.481021	0.388898	-220.713	2.38664e-07	0.000426299	7.94844	0.629409	0.148388	-0.481021	1	229830303	R	II	URB2	IGR	opensea	IGR-opensea	Open strong enhancer		NA	TRUE				0
cg17437930	-0.27737	0.647217	-106.132	2.09363e-06	0.000596946	6.48674	0.785902	0.508532	-0.27737	7	24619232	R	II	MPP6	5'UTR	opensea	5'UTR-opensea	Closed Strong Enhancer		NA	TRUE				0
cg17447514	0.345222	0.650046	231.71	2.06611e-07	0.000426299	8.00962	0.477435	0.822657	0.345222	7	19063431	R	II	HDAC9	IGR	opensea	IGR-opensea	Low methylation		NA	TRUE				0
cg17453767	0.464047	0.391539	139.504	9.30552e-07	0.000486177	7.15396	0.159516	0.623563	0.464047	4	144277796	F	II	GAB1	Body	opensea	Body-opensea	Closed weak enhancer		NA	TRUE				0
cg17479280	-0.363867	0.504991	-151.946	7.22272e-07	0.000459063	7.33301	0.686924	0.323057	-0.363867	1	156466088	F	I	MEF2D	5'UTR	shelf	5'UTR-shelf	Open strong enhancer	chr1:156469617-156471060	NA	TRUE				0
cg17501906	-0.637678	0.58297	-403.501	3.9866e-08	0.000425423	8.46615	0.901809	0.264131	-0.637678	1	162583287	R	II	UAP1	IGR	opensea	IGR-opensea	Closed Strong Enhancer		NA	TRUE				0
cg17513787	-0.612866	0.495383	-80.1855	4.80769e-06	0.000722293	5.66973	0.801816	0.18895	-0.612866	1	109899941	F	II	SORT1	Body	opensea	Body-opensea	Closed weak enhancer		NA	TRUE				0
cg17515145	0.208561	0.321574	107.322	2.02551e-06	0.000591614	6.51664	0.217293	0.425854	0.208561	1	107682283	F	II	NTNG1	TSS1500	shore	TSS1500-shore	Lowly-methylated Weak Enhancer	chr1:107682889-107684463	NA	NA				0
cg17518949	-0.239621	0.627336	-138.178	9.57282e-07	0.000486177	7.13306	0.747147	0.507526	-0.239621	1	5568743	R	II		IGR	opensea	IGR-opensea	Heterochromatin		NA	NA				0
cg17519749	-0.736155	0.544843	-62.7973	9.92358e-06	0.000910193	4.87123	0.91292	0.176766	-0.736155	2	2111648	F	II	MYT1L	5'UTR	opensea	5'UTR-opensea	Open strong enhancer		NA	NA				0
cg17533142	0.502807	0.529672	156.67	6.59569e-07	0.000451986	7.39367	0.278269	0.781076	0.502807	13	48572949	R	II	SUCLA2	Body	shelf	Body-shelf	Closed weak enhancer	chr13:48575080-48575575	NA	NA				0
cg17537719	0.692223	0.523612	99.8646	2.50779e-06	0.000619963	6.31987	0.177501	0.869724	0.692223	2	191750205	F	II	GLS	Body	shelf	Body-shelf	Weak Promoter	chr2:191745286-191746599	NA	NA				0
cg17547295	-0.400775	0.307093	-158.694	6.34932e-07	0.000450561	7.41854	0.50748	0.106705	-0.400775	5	157282503	F	II	CLINT1	Body	shelf	Body-shelf	Open strong enhancer	chr5:157285769-157286254	NA	NA		rs28713326		0
cg17548735	-0.404436	0.256152	-59.5522	1.16139e-05	0.00096034	4.68957	0.45837	0.0539335	-0.404436	6	41020969	F	II	APOBEC2	5'UTR	opensea	5'UTR-opensea	Open strong enhancer		NA	TRUE				0
cg17575906	-0.248441	0.735638	-89.1167	3.51512e-06	0.000672591	5.99151	0.859859	0.611418	-0.248441	5	111090585	R	II	C5orf13	Body	shelf	Body-shelf	Lowly-methylated Weak Enhancer	chr5:111093438-111093980	NA	NA				0
cg17588800	-0.202903	0.652837	-58.711	1.21141e-05	0.000971641	4.64043	0.754288	0.551386	-0.202903	7	42278067	R	II	GLI3	TSS1500	shore	TSS1500-shore	Closed weak enhancer	chr7:42276003-42277850	NA	NA				0
cg17604985	-0.543089	0.641903	-362.513	5.47767e-08	0.000425423	8.4067	0.913447	0.370358	-0.543089	5	124256096	F	II	ZNF608	IGR	opensea	IGR-opensea	Closed weak enhancer		NA	TRUE				0
cg17608490	0.432073	0.461903	194.676	3.46326e-07	0.000428217	7.77108	0.245867	0.67794	0.432073	2	219848580	R	II	FEV	Body	shore	Body-shore	Active Promoter	chr2:219848919-219850541	NA	NA				0
cg17608587	0.253175	0.610273	144.906	8.31386e-07	0.000476809	7.23537	0.483686	0.736861	0.253175	6	30021662	R	II	NCRNA00171	Body	opensea	Body-opensea	Heterochromatin		NA	NA				0
cg17611647	-0.381047	0.498605	-61.617	1.04977e-05	0.000929491	4.80657	0.689129	0.308082	-0.381047	17	75260857	R	II	SEPT9	IGR	opensea	IGR-opensea	Lowly-methylated Weak Enhancer		NA	TRUE				0
cg17620039	-0.307701	0.393735	-186.15	3.95523e-07	0.000434066	7.70074	0.547586	0.239885	-0.307701	6	126384600	F	II	TRMT11	IGR	opensea	IGR-opensea	Closed Strong Enhancer		NA	TRUE				0
cg17626960	-0.221024	0.516393	-87.1567	3.75475e-06	0.000679013	5.92507	0.626905	0.405881	-0.221024	6	32116918	R	II	PRRT1	3'UTR	island	3'UTR-island	Weak Promoter	chr6:32116590-32117229	NA	NA				0
cg17636366	-0.487359	0.653754	-88.8205	3.55e-06	0.000674062	5.98161	0.897433	0.410074	-0.487359	6	139918661	F	II	LINC01625	IGR	opensea	IGR-opensea	Open strong enhancer		NA	TRUE				0
cg17648451	-0.486638	0.501251	-59.3281	1.17444e-05	0.000963504	4.67656	0.74457	0.257932	-0.486638	2	159386608	F	II	PKP4	5'UTR	opensea	5'UTR-opensea	Closed weak enhancer		NA	TRUE				0
cg17662872	0.264629	0.279581	102.225	2.33996e-06	0.000614127	6.38464	0.147266	0.411895	0.264629	4	6270680	R	II	WFS1	TSS1500	shore	TSS1500-shore	Open strong enhancer	chr4:6271280-6272182	NA	NA				0
cg17663774	0.279326	0.334758	154.15	6.92062e-07	0.000456431	7.36178	0.195095	0.474421	0.279326	11	124716366	R	II		IGR	shelf	IGR-shelf	Polycomb repressed	chr11:124713005-124713395	NA	NA				0
cg17665883	-0.564853	0.443571	-58.6902	1.21269e-05	0.000971904	4.6392	0.725997	0.161144	-0.564853	20	60711798	F	II	PSMA7	3'UTR	opensea	3'UTR-opensea	Genic enhancer		TRUE	NA				0
cg17672614	-0.208273	0.237264	-132.862	1.07542e-06	0.000497638	7.04528	0.3414	0.133127	-0.208273	6	166382607	F	II	C6orf176	Body	opensea	Body-opensea	Closed Strong Enhancer		NA	TRUE			rs60678520	0
cg17678139	-0.261549	0.55013	-135.95	1.00458e-06	0.000487545	7.09705	0.680905	0.419356	-0.261549	8	12994802	F	II	DLC1	Body	shelf	Body-shelf	Heterochromatin	chr8:12990090-12990914	NA	NA				0
cg17692230	-0.444505	0.313067	-76.9818	5.42554e-06	0.000752985	5.54144	0.535319	0.0908141	-0.444505	4	103360578	F	II	NFKB1	IGR	opensea	IGR-opensea	Closed weak enhancer		NA	TRUE				0
cg17699214	-0.347391	0.385292	-95.6264	2.85196e-06	0.00063962	6.19722	0.558987	0.211596	-0.347391	4	40890013	R	II	APBB2	Body	opensea	Body-opensea	Open strong enhancer		NA	TRUE				0
cg17702736	0.75656	0.514674	238.421	1.89834e-07	0.000426299	8.04368	0.136394	0.892955	0.75656	6	35941709	F	II	SLC26A8	Body	opensea	Body-opensea	Open Weak Enhancer		TRUE	NA		rs35350760		0
cg17751414	0.212265	0.55875	138.685	9.46943e-07	0.000486177	7.14109	0.452617	0.664882	0.212265	1	185632290	F	II	HMCN1	IGR	opensea	IGR-opensea	Low methylation		NA	TRUE		rs73061142		0
cg17777683	-0.455705	0.440611	-119.362	1.47769e-06	0.000548363	6.79051	0.668464	0.212759	-0.455705	2	201986522	F	II	CFLAR	5'UTR	shelf	5'UTR-shelf	Closed weak enhancer	chr2:201983198-201983709	NA	NA				0
cg17795695	-0.240877	0.269766	-81.1917	4.63316e-06	0.000713478	5.70854	0.390204	0.149328	-0.240877	4	6344449	F	II	PPP2R2C	Body	opensea	Body-opensea	Open strong enhancer		NA	NA				0
cg17799287	-0.34879	0.580861	-229.179	2.13453e-07	0.000426299	7.99616	0.755256	0.406466	-0.34879	13	92001764	F	II	MIR19A	TSS1500	shore	TSS1500-shore	Active Promoter	chr13:91999541-92001441	NA	NA				0
cg17802464	-0.535361	0.433048	-206.019	2.92778e-07	0.000426299	7.85464	0.700728	0.165367	-0.535361	22	30868156	R	II	SEC14L3	TSS200	opensea	TSS200-opensea	Closed weak enhancer		NA	NA				0
cg17806224	0.265007	0.698613	148.123	7.78965e-07	0.000465956	7.28112	0.56611	0.831117	0.265007	7	29927856	R	II	WIPF3	Body	shelf	Body-shelf	Heterochromatin	chr7:29923882-29924264	NA	NA				0
cg17807913	0.306558	0.72688	200.102	3.19209e-07	0.000426299	7.81238	0.573601	0.880159	0.306558	5	176525355	R	II	FGFR4	IGR	opensea	IGR-opensea	Open Weak Enhancer		NA	TRUE				0
cg17830515	0.277238	0.778003	160.977	6.08597e-07	0.000448674	7.44584	0.639384	0.916622	0.277238	7	1151900	F	II	C7orf50	Body	shore	Body-shore	Open strong enhancer	chr7:1149179-1150306	NA	NA				0
cg17842821	0.261669	0.539332	166.24	5.53207e-07	0.000448227	7.50585	0.408497	0.670166	0.261669	5	1834682	F	I		IGR	opensea	IGR-opensea	Polycomb repressed		NA	TRUE				0
cg17873645	0.647165	0.47124	116.18	1.60098e-06	0.000561772	6.72286	0.147658	0.794823	0.647165	15	75869384	R	II	PTPN9	Body	shore	Body-shore	Lowly-methylated Weak Enhancer	chr15:75870802-75871814	NA	NA				0
cg17873708	-0.522384	0.544563	-74.1548	6.06206e-06	0.000778723	5.42187	0.805755	0.283371	-0.522384	6	39011018	R	II	GLP1R	IGR	opensea	IGR-opensea	Closed weak enhancer		NA	NA				0
cg17877237	0.435762	0.452744	108.034	1.98617e-06	0.000589304	6.53426	0.234863	0.670625	0.435762	13	32497491	R	II	EEF1DP3	Body	opensea	Body-opensea	Closed weak enhancer		NA	TRUE				0
cg17935632	0.250166	0.295198	75.8758	5.6634e-06	0.000763651	5.49539	0.170115	0.420281	0.250166	6	13368264	R	II	GFOD1	Body	shelf	Body-shelf	Open strong enhancer	chr6:13364999-13365949	NA	TRUE			rs79612961	0
cg17938303	0.385584	0.718999	65.4782	8.76689e-06	0.000877207	5.01246	0.526207	0.911791	0.385584	1	35453742	R	II	ZMYM6	Body	shelf	Body-shelf	Heterochromatin	chr1:35450649-35451037	NA	NA				0
cg17946439	0.232482	0.49489	156.511	6.61554e-07	0.000451986	7.39169	0.378649	0.611131	0.232482	1	47077680	F	II	MOBKL2C	Body	shore	Body-shore	Open strong enhancer	chr1:47078580-47078967	TRUE	NA				0
cg17949969	-0.709616	0.446542	-91.0885	3.29424e-06	0.000657799	6.05618	0.80135	0.0917335	-0.709616	4	8073790	F	I	ABLIM2	Body	opensea	Body-opensea	Active Promoter		NA	NA				0
cg17965712	-0.666051	0.492939	-126.783	1.23566e-06	0.000518904	6.93662	0.825965	0.159914	-0.666051	5	2757802	R	II		IGR	shore	IGR-shore	Weak Promoter	chr5:2748368-2757024	NA	NA				0
cg17977723	-0.325468	0.745206	-67.7406	7.92701e-06	0.000846514	5.12591	0.907939	0.582472	-0.325468	6	107197558	F	II	LINC02532	IGR	opensea	IGR-opensea	Closed weak enhancer		NA	TRUE				0
cg17994788	-0.423157	0.310509	-274.733	1.24669e-07	0.000425423	8.19353	0.522087	0.0989302	-0.423157	7	7261594	R	II	C1GALT1	5'UTR	opensea	5'UTR-opensea	Open Weak Enhancer		NA	TRUE				0
cg18010014	0.716294	0.464415	262.15	1.4327e-07	0.000425423	8.14739	0.106268	0.822562	0.716294	15	98507208	F	II	ARRDC4	Body	shelf	Body-shelf	Active Promoter	chr15:98503534-98504649	NA	NA		rs34475919		0
cg18015809	-0.257505	0.782906	-60.7118	1.09686e-05	0.000945555	4.7559	0.911658	0.654153	-0.257505	6	47202254	F	II	TNFRSF21	Body	opensea	Body-opensea	Genic enhancer		NA	NA			rs56896258	0
cg18053030	-0.586153	0.650687	-97.3082	2.70825e-06	0.000627216	6.24689	0.943764	0.357611	-0.586153	6	47097679	F	II	ADGRF1	IGR	opensea	IGR-opensea	Closed weak enhancer		NA	TRUE				0
cg18062333	-0.462714	0.442472	-264.344	1.3977e-07	0.000425423	8.15583	0.673829	0.211115	-0.462714	3	110446221	R	II	NECTIN3-AS1	IGR	opensea	IGR-opensea	Closed weak enhancer		NA	TRUE				0
cg18064631	-0.582695	0.528112	-209.454	2.78763e-07	0.000426299	7.87793	0.81946	0.236765	-0.582695	13	28496413	R	I	PDX1	Body	shore	Body-shore	Weak Promoter	chr13:28498226-28499046	NA	NA				0
cg18066182	-0.681532	0.562972	-177.597	4.54736e-07	0.000438396	7.62273	0.903738	0.222206	-0.681532	11	14748453	F	II	PDE3B	Body	opensea	Body-opensea	Closed weak enhancer		NA	TRUE				0
cg18085333	-0.323769	0.338914	-109.348	1.91623e-06	0.000586831	6.56627	0.500798	0.17703	-0.323769	4	48905159	R	II	OCIAD2	Body	shelf	Body-shelf	Genic enhancer	chr4:48908292-48908850	NA	NA				0
cg18087803	-0.261838	0.438605	-173.051	4.91095e-07	0.000448227	7.57788	0.569524	0.307686	-0.261838	12	116586872	R	II	MIR620	TSS1500	opensea	TSS1500-opensea	Closed weak enhancer		NA	NA				0
cg18096987	-0.533981	0.446021	-71.9712	6.6238e-06	0.000792165	5.32512	0.713011	0.17903	-0.533981	3	11623873	R	II	VGLL4	Body	opensea	Body-opensea	Active Promoter		TRUE	TRUE				0
cg18100702	-0.237135	0.244633	-91.8631	3.21255e-06	0.00065578	6.08101	0.3632	0.126065	-0.237135	5	3600572	R	II	IRX1	Body	island	Body-island	Weak Promoter	chr5:3594467-3603054	TRUE	NA				0
cg18117669	-0.403853	0.597292	-87.1045	3.76142e-06	0.000679013	5.92327	0.799219	0.395366	-0.403853	15	57510284	F	II	TCF12	TSS1500	opensea	TSS1500-opensea	Lowly-methylated Weak Enhancer		NA	NA				0
cg18120259	-0.393649	0.317852	-245.476	1.74105e-07	0.000426299	8.07708	0.514676	0.121027	-0.393649	6	43894639	F	II	LOC100132354	Body	opensea	Body-opensea	Open strong enhancer		TRUE	TRUE				0
cg18129282	0.591041	0.438882	97.6773	2.67802e-06	0.000623674	6.25762	0.143362	0.734402	0.591041	10	89987284	F	II	RNLS	IGR	opensea	IGR-opensea	Closed weak enhancer		NA	TRUE		rs11202686		0
cg18144247	-0.212412	0.78552	-88.1907	3.6257e-06	0.000674257	5.9604	0.891726	0.679314	-0.212412	6	151576127	R	II	AKAP12	Body	opensea	Body-opensea	Heterochromatin		NA	TRUE				0
cg18149009	0.208007	0.63652	141.327	8.95399e-07	0.0004831	7.1821	0.532516	0.740523	0.208007	10	106094976	R	II	ITPRIP	TSS1500	shelf	TSS1500-shelf	Open strong enhancer	chr10:106097595-106098556	NA	NA				0
cg18151262	-0.268216	0.709773	-66.6632	8.31291e-06	0.000860908	5.07251	0.843881	0.575665	-0.268216	19	1254251	F	I	MIDN	Body	island	Body-island	Active Promoter	chr19:1254024-1254454	NA	NA				0
cg18165707	0.415135	0.481396	131.607	1.10611e-06	0.000497859	7.02361	0.273828	0.688963	0.415135	8	142189543	R	I	DENND3	Body	opensea	Body-opensea	Closed weak enhancer		NA	NA				0
cg18169940	0.233472	0.746686	70.7962	6.95507e-06	0.000806218	5.2714	0.62995	0.863422	0.233472	11	3243281	R	II	C11orf36	Body	shelf	Body-shelf	Low methylation	chr11:3239217-3239988	NA	NA				0
cg18170348	-0.416994	0.585962	-93.0404	3.0935e-06	0.00065156	6.11814	0.794459	0.377465	-0.416994	7	34521645	F	II	NPSR1-AS1	IGR	opensea	IGR-opensea	Low methylation		NA	TRUE			rs80247726	0
cg18178840	-0.215751	0.609594	-74.1619	6.06034e-06	0.000778723	5.42217	0.717469	0.501718	-0.215751	5	81702289	R	II	ATP6AP1L	IGR	opensea	IGR-opensea	Closed weak enhancer		NA	TRUE				0
cg18181975	0.257964	0.647534	95.1284	2.89646e-06	0.00064018	6.18225	0.518552	0.776515	0.257964	6	117882457	R	II	GOPC	3'UTR	opensea	3'UTR-opensea	Heterochromatin		NA	TRUE				0
cg18183163	0.251556	0.757746	87.0397	3.76972e-06	0.000679013	5.92103	0.631968	0.883524	0.251556	2	171574141	F	I	SP5	3'UTR	shore	3'UTR-shore	Weak Promoter	chr2:171569877-171573904	NA	NA				0
cg18183618	-0.622488	0.497656	-218.883	2.44631e-07	0.000426299	7.93756	0.8089	0.186413	-0.622488	3	170894132	F	II	TNIK	Body	opensea	Body-opensea	Closed weak enhancer		NA	TRUE				0
cg18224993	-0.687608	0.555537	-231.963	2.05944e-07	0.000426299	8.01095	0.899341	0.211733	-0.687608	11	78521705	R	II	ODZ4	Body	opensea	Body-opensea	Open strong enhancer		NA	TRUE				0
cg18241469	-0.217255	0.231194	-58.8136	1.20516e-05	0.000970089	4.64647	0.339822	0.122567	-0.217255	3	168136028	F	II	C3orf50	Body	opensea	Body-opensea	Closed weak enhancer		NA	TRUE				0
cg18243760	-0.220129	0.575869	-67.4715	8.0211e-06	0.000849901	5.11268	0.685934	0.465805	-0.220129	6	32116780	R	I	PRRT1	3'UTR	island	3'UTR-island	Lowly-methylated Weak Enhancer	chr6:32116590-32117229	NA	NA				0
cg18256949	-0.26947	0.723196	-80.7053	4.71646e-06	0.000718632	5.68986	0.857931	0.588462	-0.26947	17	41477468	F	I	ARL4D	Body	island	Body-island	Weak Promoter	chr17:41477270-41477482	NA	NA		rs1059974		0
cg18269801	-0.431758	0.673408	-218.738	2.45114e-07	0.000426299	7.93668	0.889287	0.457529	-0.431758	17	35732756	F	I	ACACA	5'UTR	opensea	5'UTR-opensea	Heterochromatin		NA	NA				0
cg18281355	-0.672468	0.467397	-131.708	1.10361e-06	0.000497859	7.02536	0.803631	0.131163	-0.672468	8	33575794	R	II	DUSP26	IGR	opensea	IGR-opensea	Open strong enhancer		NA	TRUE				0
cg18281723	-0.716697	0.569988	-74.0276	6.09299e-06	0.000781405	5.41634	0.928337	0.21164	-0.716697	4	187039516	F	II	FAM149A	IGR	opensea	IGR-opensea	Closed Strong Enhancer		NA	TRUE				0
cg18286201	-0.608175	0.5742	-76.9519	5.43179e-06	0.000752985	5.5402	0.878288	0.270112	-0.608175	13	70681278	R	II	KLHL1	Body	shore	Body-shore	Active Promoter	chr13:70681732-70682219	NA	TRUE				0
cg18289581	-0.437494	0.319692	-245.486	1.74083e-07	0.000426299	8.07713	0.538439	0.100945	-0.437494	14	23830974	R	II	EFS	Body	shelf	Body-shelf	Open Weak Enhancer	chr14:23834435-23835947	TRUE	NA				0
cg18294109	-0.20693	0.707685	-94.15	2.98664e-06	0.000642197	6.15248	0.81115	0.60422	-0.20693	7	1586056	F	I	TMEM184A	3'UTR	shore	3'UTR-shore	Closed Strong Enhancer	chr7:1587240-1587693	NA	NA			rs73287404	0
cg18299835	0.242602	0.410483	83.821	4.21538e-06	0.00069741	5.80675	0.289182	0.531784	0.242602	19	13207445	F	II	NFIX	3'UTR	island	3'UTR-island	Polycomb repressed	chr19:13207375-13207621	NA	NA				0
cg18316621	-0.279732	0.512045	-186.687	3.92161e-07	0.000432684	7.70537	0.651911	0.372179	-0.279732	6	144283348	F	II	PLAGL1	5'UTR	opensea	5'UTR-opensea	Closed Strong Enhancer		NA	TRUE				0
cg18318722	0.330303	0.506022	107.881	1.99453e-06	0.000589304	6.53049	0.340871	0.671173	0.330303	8	94273834	F	II	LINC00535	IGR	opensea	IGR-opensea	Open Weak Enhancer		NA	TRUE				0
cg18325834	0.255427	0.486302	157.097	6.54271e-07	0.000451986	7.39896	0.358588	0.614015	0.255427	2	220898951	R	II		IGR	opensea	IGR-opensea	Heterochromatin		NA	TRUE				0
cg18334288	-0.725749	0.533219	-74.1954	6.05224e-06	0.000778723	5.42363	0.896093	0.170344	-0.725749	10	438317	R	II	DIP2C	Body	opensea	Body-opensea	Open strong enhancer		NA	NA				0
cg18380211	-0.596903	0.573403	-60.651	1.10012e-05	0.000946226	4.75246	0.871855	0.274952	-0.596903	5	98247404	F	II	CHD1	Body	opensea	Body-opensea	Closed weak enhancer		NA	TRUE				0
cg18380742	-0.210664	0.811007	-136.647	9.89446e-07	0.000486177	7.10844	0.916339	0.705675	-0.210664	1	61674366	F	II	NFIA	Body	opensea	Body-opensea	Heterochromatin		NA	TRUE				0
cg18384588	-0.560119	0.354979	-77.5545	5.30761e-06	0.000747506	5.56492	0.635038	0.0749198	-0.560119	22	46463747	F	II		IGR	shelf	IGR-shelf	Weak Promoter	chr22:46465976-46468528	NA	NA				0
cg18391323	-0.265795	0.235534	-98.9261	2.579e-06	0.000619963	6.29343	0.368431	0.102636	-0.265795	13	20716432	F	II	GJA3	Body	island	Body-island	Weak Promoter	chr13:20716137-20717372	NA	NA				0
cg18415252	-0.293027	0.529625	-117.009	1.56759e-06	0.000557884	6.74078	0.676138	0.383111	-0.293027	10	71336773	F	II		IGR	shore	IGR-shore	Polycomb repressed	chr10:71337585-71338675	NA	NA				0
cg18421710	0.237198	0.605667	153.858	6.95969e-07	0.00045666	7.35801	0.487067	0.724266	0.237198	4	188009477	F	II	LOC339975	IGR	opensea	IGR-opensea	Low methylation		NA	TRUE				0
cg18437209	-0.294745	0.631714	-192.748	3.56705e-07	0.000428217	7.75577	0.779087	0.484342	-0.294745	11	35105199	F	II	CD44	IGR	opensea	IGR-opensea	Closed weak enhancer		TRUE	TRUE				0
cg18454510	-0.768109	0.514628	-73.0978	6.32567e-06	0.000785764	5.37553	0.898683	0.130574	-0.768109	6	40363184	F	II	LRFN2	Body	shelf	Body-shelf	Open strong enhancer	chr6:40359770-40360438	NA	NA		rs74474126		0
cg18484679	-0.306736	0.262283	-75.1467	5.82788e-06	0.000768197	5.46453	0.415651	0.108915	-0.306736	5	142740314	R	II	NR3C1	Body	opensea	Body-opensea	Closed Strong Enhancer		NA	TRUE				0
cg18493113	-0.646724	0.472633	-108.534	1.95919e-06	0.00058771	6.5465	0.795995	0.149271	-0.646724	8	90847772	R	II		IGR	opensea	IGR-opensea	Insulator		NA	TRUE				0
cg18525126	-0.20932	0.784702	-62.2127	1.02026e-05	0.000918959	4.8394	0.889362	0.680041	-0.20932	10	88617460	R	II	BMPR1A	5'UTR	opensea	5'UTR-opensea	Heterochromatin		NA	TRUE				0
cg18527669	-0.352355	0.263486	-76.0127	5.6332e-06	0.000762656	5.50115	0.439664	0.087309	-0.352355	8	144509298	F	I		IGR	shore	IGR-shore	Weak Promoter	chr8:144510850-144513957	NA	NA				0
cg18529079	-0.261636	0.380811	-71.1157	6.86284e-06	0.000802255	5.28613	0.511629	0.249992	-0.261636	5	133942609	F	II	SAR1B	3'UTR	opensea	3'UTR-opensea	Transcriptional Elongation		NA	NA				0
cg18540529	0.639626	0.598727	57.5373	1.28614e-05	0.000991593	4.57037	0.278914	0.91854	0.639626	7	157933172	F	II	PTPRN2	Body	opensea	Body-opensea	Closed Strong Enhancer		NA	NA				0
cg18543991	-0.226058	0.667171	-136.623	9.89973e-07	0.000486177	7.10804	0.7802	0.554142	-0.226058	3	145871392	R	II	PLOD2	Body	opensea	Body-opensea	Open strong enhancer		NA	TRUE				0
cg18558108	-0.589462	0.472777	-96.678	2.76094e-06	0.000632655	6.22844	0.767508	0.178046	-0.589462	8	131439096	R	II	ASAP1	IGR	opensea	IGR-opensea	Genic enhancer		NA	TRUE				0
cg18574995	0.233479	0.793708	62.6745	9.98137e-06	0.000912633	4.86457	0.676968	0.910447	0.233479	12	8815634	R	II	MFAP5	TSS1500	opensea	TSS1500-opensea	Low methylation		NA	NA				0
cg18586277	0.462963	0.383728	82.4515	4.42639e-06	0.000703486	5.75616	0.152246	0.615209	0.462963	5	76116535	R	II	F2RL1	Body	shore	Body-shore	Weak Promoter	chr5:76114562-76115044	NA	NA				0
cg18590299	-0.250269	0.72843	-151.333	7.30971e-07	0.000459878	7.32487	0.853565	0.603296	-0.250269	17	3975803	F	II	ZZEF1	Body	opensea	Body-opensea	Genic enhancer		NA	TRUE				0
cg18601426	-0.214967	0.430546	-117.984	1.52948e-06	0.00055473	6.7616	0.53803	0.323063	-0.214967	7	158381220	F	II	PTPRN2	TSS1500	island	TSS1500-island	Active Promoter	chr7:158379328-158381221	NA	NA				0
cg18625630	-0.480868	0.46925	-135.519	1.01407e-06	0.000487837	7.08996	0.709684	0.228816	-0.480868	4	186600724	F	II	SORBS2	Body	opensea	Body-opensea	Transcriptional Elongation		NA	NA				0
cg18632154	-0.290455	0.418841	-153.073	7.0661e-07	0.000456739	7.34782	0.564069	0.273614	-0.290455	3	73105046	F	II	PPP4R2	Body	opensea	Body-opensea	Lowly-methylated Weak Enhancer		NA	TRUE		rs74747870		0
cg18633154	-0.607786	0.435783	-139.6	9.28645e-07	0.000486177	7.15547	0.739676	0.13189	-0.607786	14	77296234	F	II	C14orf166B	Body	opensea	Body-opensea	Closed Strong Enhancer		NA	TRUE				0
cg18638389	-0.492663	0.626465	-172.634	4.94619e-07	0.000448227	7.57364	0.872796	0.380133	-0.492663	18	19324759	F	II	MIB1	Body	shelf	Body-shelf	Closed weak enhancer	chr18:19320589-19321939	NA	NA				0
cg18647570	0.540906	0.652946	276.071	1.22886e-07	0.000425423	8.19812	0.382493	0.923399	0.540906	17	41594616	F	II	DHX8	Body	opensea	Body-opensea	Genic enhancer		NA	TRUE				0
cg18653451	-0.24259	0.205944	-95.3631	2.87537e-06	0.000640128	6.18932	0.327239	0.0846496	-0.24259	19	46917018	F	I	CCDC8	TSS200	shore	TSS200-shore	Active Promoter	chr19:46915311-46915802	TRUE	NA				0
cg18664514	0.371329	0.687327	180.452	4.33731e-07	0.000438396	7.64965	0.501662	0.872991	0.371329	2	219851181	R	II	FEV	TSS1500	shore	TSS1500-shore	Weak Promoter	chr2:219848919-219850541	NA	NA				0
cg18682028	-0.307045	0.549591	-169.415	5.23015e-07	0.000448227	7.54019	0.703113	0.396068	-0.307045	3	46035439	F	II	FYCO1	5'UTR	shore	5'UTR-shore	Closed Strong Enhancer	chr3:46037013-46037473	NA	TRUE				0
cg18709737	-0.510587	0.55974	-217.482	2.49336e-07	0.000426299	7.92907	0.815033	0.304446	-0.510587	7	2069894	F	II	MAD1L1	Body	opensea	Body-opensea	Genic enhancer		NA	NA				0
cg18719665	-0.596111	0.565541	-355.078	5.82489e-08	0.000425423	8.3939	0.863596	0.267486	-0.596111	18	21572656	F	II	TTC39C	TSS200	opensea	TSS200-opensea	Closed weak enhancer		NA	TRUE				0
cg18725573	-0.259063	0.440329	-60.7541	1.09459e-05	0.000944957	4.75829	0.56986	0.310798	-0.259063	20	62368956	R	II	LIME1	Body	island	Body-island	Open strong enhancer	chr20:62368955-62371962	NA	NA				0
cg18749309	0.601532	0.340703	220.698	2.38712e-07	0.000426299	7.94835	0.0399374	0.64147	0.601532	11	61434800	F	II	DAGLA	IGR	opensea	IGR-opensea	Open strong enhancer		NA	NA	low-CpG:61191375-61191387			0
cg18756330	-0.425405	0.646959	-235.86	1.96014e-07	0.000426299	8.03096	0.859661	0.434256	-0.425405	12	92569710	R	II		IGR	opensea	IGR-opensea	Heterochromatin		NA	TRUE			rs72269098	0
cg18758339	0.558792	0.613837	60.0924	1.13072e-05	0.000953562	4.72067	0.334441	0.893232	0.558792	17	35414365	F	II		IGR	opensea	IGR-opensea	Transcriptional Elongation		NA	NA				0
cg18773597	-0.422791	0.551886	-215.027	2.57874e-07	0.000426299	7.91391	0.763281	0.34049	-0.422791	6	119854913	F	II	LOC285762	IGR	opensea	IGR-opensea	Open Weak Enhancer		NA	TRUE				0
cg18776945	0.453352	0.378349	216.132	2.53982e-07	0.000426299	7.92078	0.151673	0.605025	0.453352	5	147024842	R	I	JAKMIP2	Body	opensea	Body-opensea	Weak Promoter		NA	NA				0
cg18798289	0.232741	0.643052	92.6927	3.12804e-06	0.000654972	6.10725	0.526681	0.759423	0.232741	5	72530245	F	I	TMEM174	IGR	shore	IGR-shore	Lowly-methylated Weak Enhancer	chr5:72529099-72529976	TRUE	NA				0
cg18809126	-0.599928	0.442198	-67.2482	8.10034e-06	0.000851798	5.10164	0.742162	0.142234	-0.599928	3	11623526	F	II	VGLL4	Body	opensea	Body-opensea	Weak Promoter		NA	TRUE				0
cg18832348	-0.570693	0.417751	-304.52	9.18669e-08	0.000425423	8.28391	0.703098	0.132404	-0.570693	5	94844511	R	II	TTC37	Body	opensea	Body-opensea	Genic enhancer		NA	TRUE				0
cg18833933	0.205881	0.436552	59.0594	1.19035e-05	0.000966541	4.66089	0.333611	0.539492	0.205881	12	133185615	F	II		IGR	shore	IGR-shore	Polycomb repressed	chr12:133186737-133187103	NA	NA				0
cg18866792	0.210276	0.714654	77.2643	5.36691e-06	0.000750028	5.55305	0.609517	0.819792	0.210276	2	217152056	F	II	MARCH4	Body	opensea	Body-opensea	Closed weak enhancer		NA	TRUE				0
cg18867200	0.240722	0.512242	60.4584	1.11054e-05	0.000948027	4.74154	0.391881	0.632603	0.240722	2	71116698	R	I		IGR	shore	IGR-shore	Polycomb repressed	chr2:71114733-71115474	NA	NA				0
cg18868540	0.611717	0.564638	304.118	9.22272e-08	0.000425423	8.28284	0.258779	0.870496	0.611717	11	46740032	R	II	F2	TSS1500	opensea	TSS1500-opensea	Closed Strong Enhancer		NA	NA				0
cg18892424	0.233153	0.465762	150.173	7.47858e-07	0.000459878	7.30927	0.349186	0.582338	0.233153	10	131034796	R	I		IGR	opensea	IGR-opensea	Polycomb repressed		NA	NA				0
cg18892790	-0.75893	0.534282	-61.9807	1.03162e-05	0.000923552	4.82666	0.913747	0.154817	-0.75893	22	25819979	F	II	CRYBB2P1	IGR	shelf	IGR-shelf	Closed Strong Enhancer	chr22:25816912-25817539	NA	NA				0
cg18906596	-0.504919	0.550709	-71.6591	6.7097e-06	0.000796175	5.31097	0.803168	0.298249	-0.504919	17	4151473	R	II	ANKFY1	Body	opensea	Body-opensea	Open strong enhancer		NA	TRUE				0
cg18912847	-0.222541	0.735391	-150.419	7.4423e-07	0.000459878	7.3126	0.846662	0.624121	-0.222541	20	57616897	F	II	SLMO2	Body	shore	Body-shore	Weak Promoter	chr20:57617430-57618222	NA	NA				0
cg18931398	-0.308762	0.663351	-58.7063	1.2117e-05	0.000971678	4.64016	0.817732	0.50897	-0.308762	1	109127959	R	II	FAM102B	Body	opensea	Body-opensea	Closed weak enhancer		NA	TRUE				0
cg18940763	-0.201905	0.201237	-79.4093	4.94837e-06	0.000727508	5.63932	0.30219	0.100285	-0.201905	22	29197846	F	II	XBP1	TSS1500	shore	TSS1500-shore	Weak Promoter	chr22:29196082-29196962	NA	NA				0
cg18942579	-0.444136	0.578345	-114.346	1.67835e-06	0.000565018	6.68239	0.800413	0.356277	-0.444136	17	57915773	R	II	TMEM49	Body	opensea	Body-opensea	Weak Promoter		NA	NA	low-CpG:55269974-55270675			0
cg18949666	0.561438	0.566725	203.87	3.02023e-07	0.000426299	7.83962	0.286006	0.847444	0.561438	4	170187451	R	II	SH3RF1	Body	shelf	Body-shelf	Weak Promoter	chr4:170191357-170192844	NA	NA				0
cg18954163	-0.60431	0.634731	-152.009	7.21385e-07	0.000459063	7.33384	0.936886	0.332576	-0.60431	12	12647931	F	II	DUSP16	Body	opensea	Body-opensea	Closed weak enhancer		NA	TRUE				0
cg18980148	0.215299	0.179564	144.633	8.3605e-07	0.000477876	7.2314	0.0719146	0.287214	0.215299	8	134552558	F	II	ST3GAL1	5'UTR	opensea	5'UTR-opensea	Open strong enhancer		NA	TRUE				0
cg18990365	0.258056	0.282108	60.9912	1.08203e-05	0.000940744	4.77164	0.15308	0.411137	0.258056	2	183106125	F	II	PDE1A	Body	opensea	Body-opensea	Open Weak Enhancer		NA	TRUE				0
cg18990667	-0.389477	0.572599	-128.093	1.19854e-06	0.000509558	6.96084	0.767338	0.377861	-0.389477	14	101359793	R	II	MEG8	TSS1500	opensea	TSS1500-opensea	Open strong enhancer		NA	NA				0
cg19004465	0.325718	0.675378	160.905	6.09398e-07	0.000448674	7.445	0.512519	0.838238	0.325718	17	77925136	R	I	TBC1D16	Body	shore	Body-shore	Open strong enhancer	chr17:77924080-77924423	TRUE	NA				0
cg19005335	-0.447823	0.577063	-248.364	1.68168e-07	0.000426299	8.09009	0.800974	0.353151	-0.447823	12	124942016	F	II	NCOR2	Body	shore	Body-shore	Open strong enhancer	chr12:124941314-124941584	TRUE	NA				0
cg19017142	-0.210005	0.706797	-66.0937	8.52707e-06	0.00086756	5.04383	0.8118	0.601795	-0.210005	2	64431245	R	II	LINC00309	IGR	opensea	IGR-opensea	Closed Strong Enhancer		NA	TRUE				0
cg19023320	-0.444532	0.30591	-235.123	1.9784e-07	0.000426299	8.02724	0.528176	0.0836444	-0.444532	3	13033587	F	II	IQSEC1	Body	shore	Body-shore	Open strong enhancer	chr3:13034850-13036687	NA	TRUE		rs75186696		0
cg19029445	-0.228935	0.740463	-123.806	1.32589e-06	0.000531831	6.87987	0.854931	0.625996	-0.228935	17	907732	F	II	ABR	3'UTR	shelf	3'UTR-shelf	Open strong enhancer	chr17:909981-910442	NA	NA				0
cg19032597	-0.456339	0.656195	-77.4179	5.33541e-06	0.000748395	5.55934	0.884365	0.428026	-0.456339	10	112839446	F	II	ADRA2A	3'UTR	shore	3'UTR-shore	Weak Promoter	chr10:112835990-112839303	NA	NA				0
cg19036372	0.214091	0.232374	81.4189	4.59494e-06	0.000711979	5.7172	0.125328	0.33942	0.214091	7	158324928	R	II	PTPRN2	Body	opensea	Body-opensea	Closed Strong Enhancer		NA	NA				0
cg19067025	-0.546893	0.62144	-65.8106	8.63627e-06	0.000872838	5.02945	0.894886	0.347993	-0.546893	15	37398175	R	II		IGR	shelf	IGR-shelf	Weak Promoter	chr15:37393666-37394248	NA	TRUE				0
cg19075081	-0.441778	0.517577	-86.1068	3.89213e-06	0.000684229	5.88856	0.738466	0.296688	-0.441778	16	70714378	F	II	MTSS1L	Body	island	Body-island	Open strong enhancer	chr16:70713461-70714379	NA	NA		rs78937371		0
cg19084281	-0.647751	0.50021	-112.839	1.74571e-06	0.000569752	6.64829	0.824086	0.176334	-0.647751	5	95765746	R	II	PCSK1	Body	shelf	Body-shelf	Weak Promoter	chr5:95768874-95769080	NA	NA				0
cg19093939	-0.745944	0.564809	-85.2529	4.00887e-06	0.000688286	5.85837	0.937781	0.191837	-0.745944	2	23772766	R	II	KLHL29	5'UTR	opensea	5'UTR-opensea	Open strong enhancer		NA	TRUE				0
cg19095000	-0.218679	0.722321	-86.8664	3.79208e-06	0.000679114	5.91504	0.83166	0.612981	-0.218679	1	11711141	R	II	FBXO2	Body	shore	Body-shore	Open strong enhancer	chr1:11708767-11709277	TRUE	NA				0
cg19095981	0.351671	0.58682	211.861	2.69472e-07	0.000426299	7.89374	0.410985	0.762655	0.351671	5	53516701	F	II	ARL15	Body	opensea	Body-opensea	Weak Promoter		NA	TRUE				0
cg19104032	0.218259	0.373677	72.9681	6.35906e-06	0.00078739	5.36978	0.264548	0.482807	0.218259	12	113224098	R	II		IGR	opensea	IGR-opensea	Polycomb repressed		NA	TRUE				0
cg19110654	-0.340286	0.735595	-91.2101	3.28124e-06	0.000656812	6.0601	0.905738	0.565453	-0.340286	17	77460588	F	I	HRNBP3	5'UTR	island	5'UTR-island	Closed Strong Enhancer	chr17:77460245-77460646	NA	NA		rs74477055		0
cg19111999	-0.337588	0.508807	-59.7397	1.15061e-05	0.000957534	4.70041	0.677601	0.340012	-0.337588	10	17270087	R	II	VIM	TSS200	shore	TSS200-shore	Weak Promoter	chr10:17270430-17272617	TRUE	NA				0
cg19146711	-0.371417	0.675699	-60.9198	1.08579e-05	0.000942326	4.76763	0.861407	0.48999	-0.371417	2	44473071	R	II	PPM1B	IGR	opensea	IGR-opensea	Closed Strong Enhancer		NA	TRUE				0
cg19150842	-0.370111	0.441808	-104.206	2.21045e-06	0.000604851	6.4372	0.626864	0.256753	-0.370111	3	141877942	R	II	GK5	3'UTR	opensea	3'UTR-opensea	Heterochromatin		NA	NA				0
cg19152255	-0.200056	0.794725	-66.8687	8.23738e-06	0.000857369	5.08279	0.894752	0.694697	-0.200056	20	52274268	F	II		IGR	shelf	IGR-shelf	Heterochromatin	chr20:52276744-52277051	NA	TRUE				0
cg19161859	-0.268548	0.558822	-76.267	5.57771e-06	0.000759217	5.51179	0.693096	0.424548	-0.268548	1	84327426	R	II		IGR	shore	IGR-shore	Weak Promoter	chr1:84326267-84326838	NA	NA				0
cg19177125	0.514757	0.320583	60.2228	1.12347e-05	0.000951873	4.72813	0.0632044	0.577961	0.514757	18	19752414	R	II	GATA6	Body	shore	Body-shore	Weak Promoter	chr18:19744936-19752363	NA	NA				0
cg19185146	-0.241628	0.505406	-91.405	3.26054e-06	0.00065578	6.06637	0.62622	0.384592	-0.241628	2	134880302	F	II	MIR3679	IGR	shore	IGR-shore	Closed weak enhancer	chr2:134877407-134879168	NA	NA				0
cg19230787	-0.44277	0.697773	-201.544	3.12482e-07	0.000426299	7.82294	0.919159	0.476388	-0.44277	7	4049967	F	II	SDK1	Body	opensea	Body-opensea	Closed Strong Enhancer		NA	NA				0
cg19232164	-0.232147	0.585954	-123.386	1.33932e-06	0.000532184	6.87167	0.702028	0.469881	-0.232147	11	114320724	R	II	REXO2	3'UTR	opensea	3'UTR-opensea	Genic enhancer		NA	TRUE				0
cg19252218	-0.269431	0.730823	-135.332	1.01825e-06	0.000487837	7.08686	0.865539	0.596108	-0.269431	17	41477271	R	II	ARL4D	Body	island	Body-island	Active Promoter	chr17:41477270-41477482	NA	NA				0
cg19263868	-0.514918	0.44302	-153.565	6.99917e-07	0.000456739	7.35422	0.70048	0.185561	-0.514918	10	118652838	F	II	KIAA1598	Body	opensea	Body-opensea	Open Weak Enhancer		NA	NA			rs34633606	0
cg19265131	-0.278592	0.647314	-129.226	1.16766e-06	0.000506047	6.98141	0.78661	0.508018	-0.278592	1	5812013	F	II		IGR	opensea	IGR-opensea	Polycomb repressed		NA	NA		rs59703516		0
cg19267457	0.429272	0.414595	80.1696	4.81052e-06	0.000722293	5.66912	0.199959	0.629231	0.429272	1	64394702	R	II	ROR1	Body	opensea	Body-opensea	Closed weak enhancer		NA	TRUE				0
cg19273253	-0.297959	0.661398	-104.25	2.2077e-06	0.000604843	6.43835	0.810377	0.512418	-0.297959	11	1974132	R	I	MRPL23	Body	island	Body-island	Transcriptional Elongation	chr11:1974039-1974333	NA	NA			rs35423963	0
cg19292183	-0.289668	0.3413	-89.7938	3.4371e-06	0.000666519	6.01396	0.486134	0.196466	-0.289668	11	46021979	R	II	PHF21A	Body	opensea	Body-opensea	Insulator		NA	TRUE				0
cg19293163	-0.617443	0.549978	-66.5752	8.34554e-06	0.000862705	5.0681	0.858699	0.241256	-0.617443	13	113380931	F	II	ATP11A	Body	shore	Body-shore	Closed Strong Enhancer	chr13:113382598-113383007	NA	NA			rs74115458	0
cg19307545	-0.349331	0.363304	-191.943	3.61158e-07	0.000428217	7.74928	0.53797	0.188639	-0.349331	10	35028929	F	I	PARD3	Body	opensea	Body-opensea	Weak Promoter		TRUE	TRUE				0
cg19336191	-0.533629	0.405975	-111.376	1.81462e-06	0.000575567	6.61444	0.672789	0.139161	-0.533629	11	110122959	R	II	RDX	Body	opensea	Body-opensea	Genic enhancer		NA	TRUE				0
cg19368031	-0.270991	0.737654	-181.972	4.23072e-07	0.000438396	7.66362	0.873149	0.602159	-0.270991	10	76688843	F	II	MYST4	Body	opensea	Body-opensea	Closed weak enhancer		NA	TRUE				0
cg19400601	-0.34998	0.706249	-179.759	4.38707e-07	0.000438396	7.6432	0.881239	0.531259	-0.34998	11	117691210	F	II	FXYD2	3'UTR	opensea	3'UTR-opensea	Closed Strong Enhancer		NA	NA				0
cg19411699	-0.458297	0.553484	-127.988	1.20148e-06	0.00051028	6.9589	0.782632	0.324335	-0.458297	2	225792082	F	II	DOCK10	Body	opensea	Body-opensea	Open strong enhancer		NA	TRUE				0
cg19420720	-0.239002	0.654077	-83.1346	4.31941e-06	0.000700287	5.78154	0.773578	0.534576	-0.239002	17	79816504	R	I	P4HB	Body	shore	Body-shore	Weak Promoter	chr17:79818230-79819299	NA	NA				0
cg19427642	-0.220498	0.3191	-138.586	9.48957e-07	0.000486177	7.13952	0.429349	0.20885	-0.220498	10	78790257	F	II	KCNMA1	Body	opensea	Body-opensea	Closed weak enhancer		NA	TRUE		rs76065502	rs77337702	0
cg19442900	-0.430458	0.689861	-165.448	5.61098e-07	0.000448227	7.49707	0.90509	0.474632	-0.430458	11	17226015	R	II	PIK3C2A	IGR	shelf	IGR-shelf	Closed Strong Enhancer	chr11:17229114-17229833	NA	NA				0
cg19446077	-0.541736	0.438895	-134.613	1.03444e-06	0.000489891	7.07492	0.709763	0.168027	-0.541736	3	172085860	R	II	FNDC3B	Body	opensea	Body-opensea	Closed Strong Enhancer		NA	TRUE				0
cg19449067	-0.381068	0.309693	-114.063	1.69075e-06	0.000565018	6.67603	0.500227	0.119159	-0.381068	6	152011103	R	II	ESR1	TSS1500	opensea	TSS1500-opensea	Low methylation		NA	NA				0
cg19449969	-0.332088	0.7346	-89.9943	3.41444e-06	0.000665022	6.02056	0.900644	0.568556	-0.332088	12	42816769	F	II	PPHLN1	Body	opensea	Body-opensea	Closed weak enhancer		NA	TRUE				0
cg19463193	-0.326002	0.244227	-200.652	3.16618e-07	0.000426299	7.81643	0.407228	0.0812261	-0.326002	15	68564546	R	II	FEM1B	IGR	opensea	IGR-opensea	Open strong enhancer		TRUE	TRUE				0
cg19463256	-0.313091	0.234737	-100.211	2.48217e-06	0.000619407	6.32952	0.391282	0.0781909	-0.313091	19	46915351	F	I	CCDC8	1stExon	island	1stExon-island	Active Promoter	chr19:46915311-46915802	NA	NA				0
cg19474865	0.253175	0.655308	159.963	6.20111e-07	0.000448674	7.43381	0.52872	0.781895	0.253175	11	83733268	R	II	DLG2	Body	opensea	Body-opensea	Lowly-methylated Weak Enhancer		NA	TRUE				0
cg19491599	-0.486839	0.439079	-74.9432	5.87493e-06	0.000770214	5.45584	0.682498	0.195659	-0.486839	4	149000607	F	II	NR3C2	3'UTR	opensea	3'UTR-opensea	Transcriptional Elongation		NA	NA		rs72647601		0
cg19498147	-0.223701	0.643829	-76.2804	5.57479e-06	0.000759188	5.51235	0.755679	0.531978	-0.223701	6	31598777	F	II	BAT2	Body	shore	Body-shore	Transcriptional Elongation	chr6:31599519-31599761	NA	NA		rs79814110		0
cg19504955	-0.214428	0.274716	-86.5835	3.82893e-06	0.000681412	5.90522	0.38193	0.167502	-0.214428	1	176873449	F	II	ASTN1	Body	opensea	Body-opensea	Polycomb repressed		NA	TRUE		rs61445714	rs66679976	0
cg19526353	-0.258415	0.249137	-64.9572	8.97698e-06	0.000885739	4.98561	0.378344	0.119929	-0.258415	19	42760742	R	II	ERF	TSS1500	shore	TSS1500-shore	Active Promoter	chr19:42757495-42759475	NA	NA				0
cg19533443	0.758986	0.484291	423.821	3.44595e-08	0.000425423	8.48993	0.104798	0.863784	0.758986	3	124711101	R	II	HEG1	Body	opensea	Body-opensea	Lowly-methylated Weak Enhancer		NA	TRUE			rs59471264	0
cg19548448	0.219181	0.783964	86.5259	3.83649e-06	0.000681728	5.90321	0.674373	0.893554	0.219181	5	160278962	F	II	ATP10B	5'UTR	opensea	5'UTR-opensea	Low methylation		NA	NA		rs80145521	rs61742646	0
cg19563932	0.348838	0.408715	134.993	1.02583e-06	0.000488456	7.08125	0.234296	0.583134	0.348838	6	31583915	R	II	AIF1	Body	shelf	Body-shelf	Closed Strong Enhancer	chr6:31587779-31589024	NA	NA				0
cg19576422	-0.481682	0.504985	-121.314	1.4083e-06	0.000540628	6.83047	0.745826	0.264144	-0.481682	10	12256343	R	I	CDC123	Body	opensea	Body-opensea	Closed weak enhancer		NA	TRUE				0
cg19588538	0.52092	0.688734	121.379	1.40607e-06	0.000540628	6.83178	0.428274	0.949194	0.52092	10	5693331	F	II	ASB13	Body	opensea	Body-opensea	Closed weak enhancer		NA	NA		rs6602483		0
cg19628600	-0.610635	0.536117	-66.9863	8.19459e-06	0.000855511	5.08864	0.841434	0.230799	-0.610635	3	71032216	R	II	FOXP1	Body	opensea	Body-opensea	Open strong enhancer		TRUE	TRUE				0
cg19633004	-0.590613	0.526043	-57.3854	1.29625e-05	0.000995137	4.56118	0.821349	0.230736	-0.590613	5	10704044	R	II	DAP	Body	opensea	Body-opensea	Open strong enhancer		NA	TRUE				0
cg19642168	-0.218633	0.305171	-106.562	2.06868e-06	0.000596932	6.4976	0.414487	0.195854	-0.218633	11	117707850	F	I	FXYD6	3'UTR	opensea	3'UTR-opensea	Genic enhancer		NA	NA				0
cg19648306	0.259315	0.191237	63.376	9.65736e-06	0.000904352	4.90237	0.06158	0.320895	0.259315	2	179184854	R	II	OSBPL6	TSS200	opensea	TSS200-opensea	Open Weak Enhancer		NA	NA				0
cg19651578	-0.515586	0.448918	-88.9584	3.5337e-06	0.000673234	5.98623	0.706712	0.191125	-0.515586	10	134124882	R	II	STK32C	IGR	shelf	IGR-shelf	Open strong enhancer	chr10:134120447-134122422	TRUE	NA		rs7894429		0
cg19688761	0.279374	0.765578	115.569	1.62624e-06	0.000562221	6.70949	0.625891	0.905265	0.279374	10	129785464	R	II	PTPRE	5'UTR	opensea	5'UTR-opensea	Low methylation		NA	NA				0
cg19706900	0.202743	0.243662	133.464	1.06109e-06	0.000495559	7.05556	0.14229	0.345034	0.202743	2	12856422	F	II	TRIB2	TSS1500	shore	TSS1500-shore	Active Promoter	chr2:12856625-12859019	NA	NA				0
cg19711800	-0.35691	0.509411	-165.904	5.56532e-07	0.000448227	7.50214	0.687866	0.330956	-0.35691	1	44718245	R	II	ERI3	Body	opensea	Body-opensea	Closed weak enhancer		NA	NA				0
cg19713638	-0.210717	0.811612	-60.1307	1.12858e-05	0.000953325	4.72286	0.91697	0.706253	-0.210717	13	47175890	R	II	LRCH1	Body	opensea	Body-opensea	Closed Strong Enhancer		NA	TRUE				0
cg19714985	-0.303698	0.229177	-99.5612	2.53052e-06	0.000619963	6.31136	0.381026	0.0773282	-0.303698	10	77043608	R	II	ZNF503-AS1	IGR	opensea	IGR-opensea	Open strong enhancer		NA	TRUE				0
cg19717061	-0.65675	0.566975	-338.538	6.71027e-08	0.000425423	8.36266	0.89535	0.2386	-0.65675	3	114200224	F	II	ZBTB20	5'UTR	opensea	5'UTR-opensea	Closed weak enhancer		NA	TRUE				0
cg19720302	0.348187	0.295226	213.459	2.63532e-07	0.000426299	7.90401	0.121132	0.469319	0.348187	17	65990670	F	II	C17orf58	TSS1500	shore	TSS1500-shore	Weak Promoter	chr17:65989221-65989646	NA	NA				0
cg19738924	-0.516097	0.443784	-71.1434	6.85492e-06	0.000802255	5.2874	0.701832	0.185735	-0.516097	18	24126072	R	II	KCTD1	5'UTR	shore	5'UTR-shore	Weak Promoter	chr18:24126780-24131138	NA	TRUE				0
cg19747604	-0.274951	0.385695	-77.8682	5.24445e-06	0.00074579	5.57768	0.523171	0.248219	-0.274951	19	46915570	R	I	CCDC8	1stExon	island	1stExon-island	Active Promoter	chr19:46915311-46915802	NA	NA				0
cg19755459	-0.364919	0.495166	-106.689	2.06137e-06	0.000596932	6.5008	0.677625	0.312706	-0.364919	12	19284928	F	II	PLEKHA5	Body	shore	Body-shore	Weak Promoter	chr12:19282641-19283901	NA	NA		rs78983750		0
cg19762797	0.215566	0.780526	118.374	1.51459e-06	0.000553889	6.76983	0.672743	0.888308	0.215566	3	194782764	F	I		IGR	shelf	IGR-shelf	Heterochromatin	chr3:194785977-194786549	NA	NA		rs57398164		0
cg19781462	-0.279873	0.423004	-90.4516	3.36351e-06	0.000662639	6.03553	0.562941	0.283068	-0.279873	12	124744261	R	II		IGR	opensea	IGR-opensea	Polycomb repressed		NA	NA				0
cg19788727	-0.679141	0.604628	-134.957	1.02666e-06	0.000488456	7.08064	0.944198	0.265057	-0.679141	17	8927521	F	II	NTN1	Body	shore	Body-shore	Weak Promoter	chr17:8924167-8926920	NA	TRUE				0
cg19797930	-0.230031	0.677426	-73.2723	6.28111e-06	0.000784997	5.38324	0.792441	0.56241	-0.230031	2	242481817	F	II	BOK-AS1	IGR	island	IGR-island	Lowly-methylated Weak Enhancer	chr2:242480444-242481818	NA	NA				0
cg19821404	-0.459893	0.475432	-68.0128	7.83333e-06	0.00084452	5.13922	0.705379	0.245485	-0.459893	6	91151394	R	II	MAP3K7	IGR	opensea	IGR-opensea	Lowly-methylated Weak Enhancer		NA	TRUE				0
cg19828063	-0.449049	0.475063	-92.2661	3.17113e-06	0.000655482	6.0938	0.699587	0.250539	-0.449049	13	112626953	R	II		IGR	shore	IGR-shore	Polycomb repressed	chr13:112627428-112627642	NA	NA				0
cg19832721	-0.267131	0.501903	-154.215	6.91198e-07	0.000456431	7.36261	0.635469	0.368338	-0.267131	17	44249866	R	II	KIAA1267	TSS1500	opensea	TSS1500-opensea	Genic enhancer		NA	NA				0
cg19838043	0.258786	0.531788	82.2885	4.45245e-06	0.000705257	5.75005	0.402395	0.661181	0.258786	14	104196038	R	II	ZFYVE21	Body	shore	Body-shore	Genic enhancer	chr14:104193901-104194627	TRUE	NA				0
cg19839382	0.308794	0.566055	128.599	1.18462e-06	0.000508853	6.97006	0.411658	0.720453	0.308794	19	5036857	F	II	KDM4B	Body	shore	Body-shore	Open strong enhancer	chr19:5036959-5037220	TRUE	TRUE				0
cg19866944	-0.325842	0.271102	-63.2651	9.70765e-06	0.000904898	4.89643	0.434024	0.108181	-0.325842	1	174966309	R	II	RABGAP1L	IGR	shelf	IGR-shelf	Closed weak enhancer	chr1:174968490-174969624	NA	NA				0
cg19869443	-0.356923	0.257001	-58.2987	1.23699e-05	0.000978798	4.61602	0.435463	0.0785391	-0.356923	1	84766821	F	II	SAMD13	TSS1500	shore	TSS1500-shore	Weak Promoter	chr1:84764108-84764906	NA	NA				0
cg19871079	-0.555641	0.559984	-220.113	2.40598e-07	0.000426299	7.9449	0.837805	0.282164	-0.555641	7	3343830	F	II	SDK1	Body	shelf	Body-shelf	Weak Promoter	chr7:3340354-3341216	NA	NA				0
cg19891924	-0.30507	0.434467	-129.611	1.15739e-06	0.000504572	6.98834	0.587002	0.281932	-0.30507	5	157039265	F	II	SOX30	IGR	opensea	IGR-opensea	Lowly-methylated Weak Enhancer		NA	TRUE				0
cg19907915	-0.516201	0.626176	-79.3734	4.95502e-06	0.000727508	5.63791	0.884276	0.368076	-0.516201	11	133821252	F	I	IGSF9B	Body	opensea	Body-opensea	Active Promoter		TRUE	TRUE		rs77825526	rs11223642	0
cg19910802	-0.48734	0.665641	-68.7551	7.58526e-06	0.000833665	5.17516	0.909311	0.421971	-0.48734	14	96520233	R	II	C14orf132	Body	opensea	Body-opensea	Open strong enhancer		TRUE	TRUE			rs74086033	0
cg19912309	-0.255253	0.278612	-118.046	1.5271e-06	0.00055473	6.76291	0.406239	0.150985	-0.255253	6	170467967	F	II	LOC154449	IGR	opensea	IGR-opensea	Open Weak Enhancer		TRUE	TRUE				0
cg19919383	-0.330868	0.76714	-221.309	2.36763e-07	0.000426299	7.95194	0.932574	0.601706	-0.330868	3	17046834	R	II	PLCL2	Body	opensea	Body-opensea	Closed weak enhancer		NA	TRUE				0
cg19921286	0.383779	0.590309	58.1199	1.2483e-05	0.000980398	4.60537	0.39842	0.782199	0.383779	2	201118305	R	II	SPATS2L	IGR	opensea	IGR-opensea	Closed weak enhancer		NA	TRUE				0
cg19925801	-0.3594	0.743191	-235.577	1.96712e-07	0.000426299	8.02954	0.922891	0.563491	-0.3594	2	175083424	R	II	OLA1	5'UTR	opensea	5'UTR-opensea	Closed weak enhancer		NA	TRUE				0
cg19931529	-0.513744	0.566769	-60.3723	1.11525e-05	0.00094868	4.73664	0.823641	0.309897	-0.513744	2	64072167	F	II	UGP2	Body	shelf	Body-shelf	Closed weak enhancer	chr2:64067892-64068906	NA	NA				0
cg19955284	-0.214576	0.618083	-72.6657	6.43786e-06	0.000789613	5.35632	0.725371	0.510795	-0.214576	6	31833747	F	II	SLC44A4	Body	shelf	Body-shelf	Heterochromatin	chr6:31830299-31830948	NA	NA	low-CpG:31941526-31941747			0
cg19960891	0.552482	0.418317	61.3052	1.06569e-05	0.000933502	4.78922	0.142076	0.694558	0.552482	11	63776653	R	I	MACROD1	Body	shore	Body-shore	Closed Strong Enhancer	chr11:63775346-63775613	NA	NA				0
cg19979102	-0.22832	0.722685	-82.4752	4.42263e-06	0.000703486	5.75704	0.836846	0.608525	-0.22832	2	9676878	R	II	ADAM17	Body	opensea	Body-opensea	Genic enhancer		NA	TRUE				0
cg19982668	0.293966	0.187278	187.249	3.88677e-07	0.000432388	7.7102	0.040295	0.334261	0.293966	17	61753497	R	II	MAP3K3	Body	opensea	Body-opensea	Open strong enhancer		TRUE	TRUE			rs77657195	0
cg19984911	0.235165	0.667409	131.829	1.10059e-06	0.000497859	7.02747	0.549826	0.784992	0.235165	5	150020338	R	II	SYNPO	1stExon	opensea	1stExon-opensea	Open strong enhancer		TRUE	NA	low-CpG:150000394-150000579			0
cg19998294	-0.486232	0.604104	-200.567	3.17018e-07	0.000426299	7.81581	0.84722	0.360988	-0.486232	10	18629497	R	II	CACNB2	Body	opensea	Body-opensea	Active Promoter		NA	NA				0
cg20002958	0.239722	0.75048	124.697	1.29798e-06	0.000528128	6.89711	0.630619	0.87034	0.239722	2	221282600	F	II	MIR4268	IGR	opensea	IGR-opensea	Low methylation		NA	TRUE				0
cg20011360	0.218416	0.709852	57.5734	1.28375e-05	0.000991328	4.57256	0.600644	0.81906	0.218416	4	37585660	R	II	C4orf19	TSS200	opensea	TSS200-opensea	Closed weak enhancer		NA	NA				0
cg20029201	0.252358	0.315692	65.7592	8.6563e-06	0.000873078	5.02683	0.189513	0.441871	0.252358	11	118781813	F	II	BCL9L	TSS1500	shore	TSS1500-shore	Active Promoter	chr11:118781060-118781732	TRUE	NA				0
cg20051314	-0.240006	0.709795	-86.5773	3.82975e-06	0.000681412	5.905	0.829798	0.589793	-0.240006	11	62456939	R	II	LRRN4CL	5'UTR	shore	5'UTR-shore	Closed weak enhancer	chr11:62455073-62455868	TRUE	TRUE				0
cg20051324	-0.228953	0.805273	-112.298	1.77078e-06	0.000571327	6.63586	0.919749	0.690796	-0.228953	6	31732267	F	II	C6orf26	Body	opensea	Body-opensea	Closed Strong Enhancer		NA	TRUE		rs28399994		0
[truncated: 705 more rows]
