# Supplementary material for: Epigenetic landscape of pancreatic neuroendocrine tumours reveals distinct cells of origin and means of tumour progression
Source: Commun Biol. 2020 Dec 7;3:740. doi: 10.1038/s42003-020-01479-y (PMC7721725; doi:10.1038/s42003-020-01479-y)
Supplement: Supplementary file 5 — Supplementary Data 3 [file 42003_2020_1479_MOESM5_ESM.xlsx]

## Sheet: Supplementary Data 3
Supplementary Data 3: Alpha specific TF checkpoint CpG sites located at normal islet regulatory regions
	CHR	MAPINFO	Strand	Type	gene	feature	cgi	feat.cgi	ChromatinState	UCSC_CpG_Islands_Name	DHS	Enhancer	Phantom	Probe_SNPs	Probe_SNPs_10	Annotated Imprinting Control Regions (ICRs)
cg00109703	20	39320005	F	II	MAFB	IGR	shore	IGR-shore	Lowly-methylated Weak Enhancer	chr20:39321289-39321647		TRUE				0
cg00173799	11	101001711	F	II	PGR	TSS1500	shore	TSS1500-shore	Closed weak enhancer	chr11:100998030-100999774						0
cg00453938	20	39320532	R	II	MAFB	IGR	shore	IGR-shore	Lowly-methylated Weak Enhancer	chr20:39321289-39321647		TRUE				0
cg00951599	5	2683969	R	II	IRX2	IGR	opensea	IGR-opensea	Closed Strong Enhancer							0
cg02693033	5	2643299	F	II	IRX2	IGR	island	IGR-island	Lowly-methylated Weak Enhancer	chr5:2643105-2643309						0
cg02708121	4	16670376	F	II	LDB2	Body	opensea	Body-opensea	Closed weak enhancer			TRUE				0
cg03229638	20	39309738	F	II	MAFB	IGR	shore	IGR-shore	Open Weak Enhancer	chr20:39311378-39312435				rs74535769		0
cg03946297	1	71140689	R	II	PTGER3	IGR	opensea	IGR-opensea	Lowly-methylated Weak Enhancer			TRUE				0
cg04460609	4	16532808	R	II	LDB2	Body	opensea	Body-opensea	Closed Strong Enhancer			TRUE				0
cg05074133	4	16686903	R	II	LDB2	Body	opensea	Body-opensea	Closed weak enhancer			TRUE				0
cg05491326	4	16504574	F	II	LDB2	Body	opensea	Body-opensea	Closed weak enhancer							0
cg06584218	5	2643172	R	II	IRX2	IGR	island	IGR-island	Lowly-methylated Weak Enhancer	chr5:2643105-2643309						0
cg06818159	4	16628713	F	II	LDB2	Body	opensea	Body-opensea	Closed weak enhancer		TRUE	TRUE				0
cg07766803	5	2746667	R	II	IRX2	3'UTR	shore	3'UTR-shore	Lowly-methylated Weak Enhancer	chr5:2748368-2757024					rs28712785	0
cg07898087	4	17060364	F	II	LDB2	IGR	opensea	IGR-opensea	Open Weak Enhancer			TRUE		rs55716191		0
cg07954691	20	39126768	R	II	MAFB	IGR	opensea	IGR-opensea	Open Weak Enhancer							0
cg08472781	11	100935839	R	II	PGR	Body	opensea	Body-opensea	Closed weak enhancer							0
cg11341199	5	2643534	R	II	IRX2	IGR	shore	IGR-shore	Lowly-methylated Weak Enhancer	chr5:2643105-2643309						0
cg11424776	5	2643177	R	II	IRX2	IGR	island	IGR-island	Lowly-methylated Weak Enhancer	chr5:2643105-2643309						0
cg11806178	20	39319929	R	I	MAFB	IGR	island	IGR-island	Lowly-methylated Weak Enhancer	chr20:39316550-39319987		TRUE				0
cg11839291	20	39321646	F	II	MAFB	IGR	island	IGR-island	Lowly-methylated Weak Enhancer	chr20:39321289-39321647						0
cg14187877	4	16679554	F	II	LDB2	Body	opensea	Body-opensea	Closed weak enhancer			TRUE				0
cg14503564	4	16723393	R	II	LDB2	Body	opensea	Body-opensea	Lowly-methylated Weak Enhancer			TRUE				0
cg14678654	20	39321729	F	II	MAFB	IGR	shore	IGR-shore	Lowly-methylated Weak Enhancer	chr20:39316550-39319987					rs6102096	0
cg15930219	1	71510804	R	II	PTGER3	Body	shore	Body-shore	Lowly-methylated Weak Enhancer	chr1:71512224-71513804						0
cg16462297	11	100994089	R	II	PGR	Body	shelf	Body-shelf	Closed weak enhancer	chr11:100998030-100999774						0
cg16581308	4	16862080	R	II	LDB2	Body	opensea	Body-opensea	Lowly-methylated Weak Enhancer			TRUE				0
cg16688583	11	101001533	F	II	PGR	TSS1500	shore	TSS1500-shore	Closed weak enhancer	chr11:100998030-100999774					rs35974050	0
cg17888090	1	71354374	F	II	PTGER3	Body	opensea	Body-opensea	Closed weak enhancer			TRUE				0
cg18236250	4	16791106	F	II	LDB2	Body	opensea	Body-opensea	Closed Strong Enhancer			TRUE		rs11945913		0
cg18616175	20	39321473	R	I	MAFB	IGR	island	IGR-island	Lowly-methylated Weak Enhancer	chr20:39321289-39321647						0
cg19861824	4	16901058	R	II	LDB2	TSS1500	opensea	TSS1500-opensea	Closed weak enhancer			TRUE				0
cg20376953	6	117187980	R	II	RFX6	IGR	opensea	IGR-opensea	Closed Strong Enhancer			TRUE				0
cg21504925	4	16619240	R	II	LDB2	Body	opensea	Body-opensea	Closed weak enhancer			TRUE				0
cg21734996	4	16760829	F	II	LDB2	Body	opensea	Body-opensea	Closed weak enhancer			TRUE				0
cg22655767	20	39312602	F	II	MAFB	IGR	shore	IGR-shore	Open strong enhancer	chr20:39311378-39312435						0
cg22826136	5	2683925	F	II	IRX2	IGR	opensea	IGR-opensea	Closed Strong Enhancer							0
cg22865640	20	39307538	R	II	MAFB	IGR	shelf	IGR-shelf	Closed Strong Enhancer	chr20:39311378-39312435						0
cg23316648	4	17096664	F	II	LDB2	IGR	opensea	IGR-opensea	Lowly-methylated Weak Enhancer			TRUE				0
cg23452220	4	16846297	R	II	LDB2	Body	opensea	Body-opensea	Lowly-methylated Weak Enhancer			TRUE				0
cg23610041	20	39320926	F	I	MAFB	IGR	shore	IGR-shore	Lowly-methylated Weak Enhancer	chr20:39321289-39321647						0
cg24211006	20	39321346	F	I	MAFB	IGR	island	IGR-island	Lowly-methylated Weak Enhancer	chr20:39321289-39321647						0
cg25889581	4	16708336	F	II	LDB2	Body	opensea	Body-opensea	Closed weak enhancer			TRUE				0
cg26100083	4	16789759	R	II	LDB2	Body	opensea	Body-opensea	Closed Strong Enhancer			TRUE				0
cg27060294	4	16839404	R	II	LDB2	Body	opensea	Body-opensea	Lowly-methylated Weak Enhancer			TRUE				0
cg27121959	11	100905070	F	II	PGR	3'UTR	opensea	3'UTR-opensea	Open strong enhancer							0
cg27238655	4	16504643	R	I	LDB2	Body	opensea	Body-opensea	Closed weak enhancer							0
cg27450010	4	16639181	R	II	LDB2	Body	opensea	Body-opensea	Open Weak Enhancer			TRUE			rs78854951	0
cg27638284	20	39127000	R	II	MAFB	IGR	opensea	IGR-opensea	Open strong enhancer							0
