# Supplementary material for: Epigenetic landscape of pancreatic neuroendocrine tumours reveals distinct cells of origin and means of tumour progression
Source: Commun Biol. 2020 Dec 7;3:740. doi: 10.1038/s42003-020-01479-y (PMC7721725; doi:10.1038/s42003-020-01479-y)
Supplement: Supplementary file 6 — Supplementary Data 4 [file 42003_2020_1479_MOESM6_ESM.xlsx]

## Sheet: Supplementary Data 4
Supplementary Data 4: Beta specific TF checkpoint CpG sites located at normal islet regulatory regions
	CHR	MAPINFO	Strand	Type	gene	feature	cgi	feat.cgi	ChromatinState	UCSC_CpG_Islands_Name	DHS	Enhancer	Phantom	Probe_SNPs	Probe_SNPs_10	Annotated Imprinting Control Regions (ICRs)
cg00943382	7	156786185	F	I	MNX1	IGR	opensea	IGR-opensea	Open strong enhancer							0
cg01946784	2	121991815	F	II	TFCP2L1	Body	opensea	Body-opensea	Genic enhancer							0
cg02799582	2	121984519	R	II	TFCP2L1	Body	shore	Body-shore	Closed weak enhancer	chr2:121983326-121983740						0
cg02890194	7	156791845	F	I	MNX1	IGR	shore	IGR-shore	Open strong enhancer	chr7:156792318-156793272	TRUE					0
cg03071245	13	37463034	F	II	SMAD9	5'UTR	opensea	5'UTR-opensea	Closed weak enhancer			TRUE				0
cg03417055	8	144501878	F	II	MAFA	IGR	shore	IGR-shore	Lowly-methylated Weak Enhancer	chr8:144503420-144503808						0
cg04094838	2	45186145	F	II	SIX3	IGR	shelf	IGR-shelf	Open Weak Enhancer	chr2:45181890-45183111	TRUE					0
cg04127867	7	156781786	F	I	MNX1	IGR	opensea	IGR-opensea	Genic enhancer							0
cg04926384	6	55716244	F	II	BMP5	Body	opensea	Body-opensea	Closed Strong Enhancer			TRUE				0
cg05490565	13	37465230	R	II	SMAD9	5'UTR	opensea	5'UTR-opensea	Closed weak enhancer			TRUE				0
cg05799038	8	144503807	R	I	MAFA	IGR	island	IGR-island	Open Weak Enhancer	chr8:144503420-144503808		TRUE				0
cg06007282	2	45231467	R	I	SIX2	IGR	island	IGR-island	Lowly-methylated Weak Enhancer	chr2:45231211-45231482						0
cg06281850	11	2908233	F	II	CDKN1C	TSS1500	shore	TSS1500-shore	Closed Strong Enhancer	chr11:2905023-2907024						0
cg06559111	13	37495847	F	II	SMAD9	TSS1500	shore	TSS1500-shore	Closed Strong Enhancer	chr13:37493896-37494752						0
cg07123730	8	144502809	F	II	MAFA	IGR	shore	IGR-shore	Lowly-methylated Weak Enhancer	chr8:144503420-144503808						0
cg07138585	2	45176067	F	II	SIX3	IGR	shore	IGR-shore	Closed Strong Enhancer	chr2:45176728-45177264						0
cg07322512	2	45177885	R	II	SIX3	IGR	shore	IGR-shore	Closed weak enhancer	chr2:45179364-45180394						0
cg07554041	2	121992375	F	II	TFCP2L1	Body	opensea	Body-opensea	Genic enhancer							0
cg07686872	7	156794879	R	II	MNX1	IGR	shore	IGR-shore	Closed Strong Enhancer	chr7:156795355-156799394						0
cg09355378	2	45208508	R	II	SIX2	IGR	opensea	IGR-opensea	Open Weak Enhancer			TRUE				0
cg09558000	2	121991892	F	I	TFCP2L1	Body	opensea	Body-opensea	Genic enhancer							0
cg09604283	2	45174832	F	II	SIX3	IGR	shore	IGR-shore	Lowly-methylated Weak Enhancer	chr2:45176728-45177264		TRUE				0
cg10068996	2	45229171	R	II	SIX2	IGR	shore	IGR-shore	Lowly-methylated Weak Enhancer	chr2:45227644-45228783		TRUE				0
cg10929140	11	2908447	R	II	CDKN1C	TSS1500	shore	TSS1500-shore	Closed Strong Enhancer	chr11:2905023-2907024					rs76936585	0
cg11399776	11	2908471	R	I	CDKN1C	TSS1500	shore	TSS1500-shore	Closed Strong Enhancer	chr11:2905023-2907024						0
cg12535476	6	55691833	R	II	BMP5	Body	opensea	Body-opensea	Closed weak enhancer			TRUE				0
cg12598865	11	2901843	F	II	CDKN1C	IGR	shelf	IGR-shelf	Open strong enhancer	chr11:2905023-2907024						0
cg13216372	11	2908348	F	II	CDKN1C	TSS1500	shore	TSS1500-shore	Closed Strong Enhancer	chr11:2905023-2907024				rs9282657		0
cg13261971	2	45231226	R	I	SIX2	IGR	island	IGR-island	Lowly-methylated Weak Enhancer	chr2:45231211-45231482						0
cg13764979	6	55578522	R	II	BMP5	IGR	opensea	IGR-opensea	Open strong enhancer			TRUE				0
cg14168755	13	37456407	F	II	SMAD9	5'UTR	opensea	5'UTR-opensea	Closed weak enhancer			TRUE				0
cg15584194	2	45199971	F	II	SIX3	IGR	opensea	IGR-opensea	Closed Strong Enhancer			TRUE		rs908279		0
cg16198908	2	45192207	F	II	SIX3	IGR	opensea	IGR-opensea	Open strong enhancer			TRUE				0
cg16728651	6	55767865	F	II	BMP5	IGR	opensea	IGR-opensea	Closed weak enhancer			TRUE				0
cg17016026	2	45203363	F	I	SIX2	IGR	opensea	IGR-opensea	Closed weak enhancer			TRUE				0
cg18045195	2	45178950	F	II	SIX3	IGR	shore	IGR-shore	Closed Strong Enhancer	chr2:45179364-45180394	TRUE					0
cg18556455	2	45178474	R	II	SIX3	IGR	shore	IGR-shore	Closed weak enhancer	chr2:45179364-45180394						0
cg19262377	8	144503586	F	II	MAFA	IGR	island	IGR-island	Open Weak Enhancer	chr8:144503420-144503808		TRUE				0
cg20003893	8	144489567	F	I	MAFA	IGR	island	IGR-island	Lowly-methylated Weak Enhancer	chr8:144489534-144489962						0
cg21803959	8	144503255	F	II	MAFA	IGR	shore	IGR-shore	Open Weak Enhancer	chr8:144503420-144503808		TRUE				0
cg21875802	2	45231382	R	I	SIX2	IGR	island	IGR-island	Lowly-methylated Weak Enhancer	chr2:45231211-45231482						0
cg22023826	6	55639442	R	II	BMP5	Body	opensea	Body-opensea	Closed weak enhancer			TRUE				0
cg22034269	2	122046496	R	II	TFCP2L1	IGR	shelf	IGR-shelf	Closed weak enhancer	chr2:122042066-122043093						0
cg22051399	2	45141469	F	II	SIX3	IGR	opensea	IGR-opensea	Open Weak Enhancer			TRUE				0
cg22246344	2	45183790	F	II	SIX3	IGR	shore	IGR-shore	Open strong enhancer	chr2:45181890-45183111				rs35015977		0
cg22385702	2	45175881	R	II	SIX3	IGR	shore	IGR-shore	Closed weak enhancer	chr2:45176728-45177264						0
cg22832254	2	121987665	R	II	TFCP2L1	Body	shelf	Body-shelf	Closed weak enhancer	chr2:121983326-121983740						0
cg24960149	7	156786278	F	II	MNX1	IGR	opensea	IGR-opensea	Open strong enhancer							0
cg26387966	8	144503421	R	I	MAFA	IGR	island	IGR-island	Open Weak Enhancer	chr8:144503420-144503808		TRUE				0
cg27576576	7	156786077	R	I	MNX1	IGR	opensea	IGR-opensea	Open strong enhancer							0
cg27598979	13	37495632	F	II	SMAD9	TSS1500	shore	TSS1500-shore	Closed weak enhancer	chr13:37493896-37494752						0
