# Supplementary material for: Epigenetic landscape of pancreatic neuroendocrine tumours reveals distinct cells of origin and means of tumour progression
Source: Commun Biol. 2020 Dec 7;3:740. doi: 10.1038/s42003-020-01479-y (PMC7721725; doi:10.1038/s42003-020-01479-y)
Supplement: Supplementary file 7 — Supplementary Data 5 [file 42003_2020_1479_MOESM7_ESM.xlsx]

## Sheet: Supplementary Data 5
Supplementary Data 5: Clinico-pathological and molecular characteristic of cohort 2
Sample_ID	Age_PrimaryOP	Gender	Familial	Intervall OP - Follow Up (Mths)	Relapse after OP	Intervall OP - Follow Up / Relpse (Mths)	WHO 2017	T-Stage 2010	N-Stage 2010	M-Stage 2010	DAXX/ATRX (IHC)	ARX	PDX1	Glucagon	Insulin	Hormon syndrome
TMA_B_01	67	m	no	166	Yes	92	NET G1	1	0	1	Positive	Positive	Negative	Positive	Negative	NF
TMA_B_02	NA	m	no	71	No	71	NET G1	1	NA	0	Positive	Positive	Negative	Positive	Negative	NF
TMA_B_03	70	f	no	39	No	39	NET G2	1	0	0	Positive	Positive	Negative	Positive	Negative	NF
TMA_B_04	68	m	no	91	No	91	NET G1	1	NA	NA	Positive	Positive	Negative	Positive	Negative	NF
TMA_B_05	59	m	no	22	No	22	NET G1	1	0	0	Positive	Positive	Negative	Positive	Negative	NF
TMA_B_06	73	f	no	41	No	41	NET G1	1	0	0	Positive	Positive	Negative	Positive	SingleCells	NF
TMA_B_07	73	m	no	45	No	45	NET G1	1	NA	0	Positive	Positive	SingleCells	Positive	SingleCells	NF
TMA_B_08	NA	NA	no	NA	NA	NA	NET	NA	NA	NA	Positive	Positive	Negative	SingleCells	Negative	NF
TMA_B_09	68	m	no	36	No	36	NET G1	3	0	0	Positive	Positive	Negative	SingleCells	Negative	NF
TMA_B_10	81	f	no	50	No	50	NET G2	NA	1	NA	Positive	Positive	SingleCells	SingleCells	SingleCells	NF
TMA_B_11	44	m	no	86	No	86	NET G1	1	NA	NA	Positive	Positive	Negative	Negative	Negative	NF
TMA_B_12	71	f	no	71	Yes	53	NET G2	3	1	NA	Positive	Positive	Negative	Negative	Negative	NF
TMA_B_13	64	f	no	54	No	54	NET G1	1	0	0	Positive	Positive	Negative	Negative	Negative	NF
TMA_B_14	74	f	no	32	Yes	8	NET G2	4	1	0	Positive	Positive	Negative	Negative	Negative	NF
TMA_B_15	42	m	no	38	No	38	NET G1	1	0	0	Positive	Positive	Negative	Negative	Negative	NF
TMA_B_16	28	f	no	55	No	55	NET G2	2	0	0	Positive	Positive	Negative	Negative	Negative	NF
TMA_B_17	64	m	no	13	NA	NA	NET G1	3	1	1	Positive	Positive	Negative	Negative	Negative	NF
TMA_B_18	81	m	no	0.5	No	0.5	NET G2	3	1	0	Positive	Positive	Negative	Negative	Negative	NF
TMA_B_19	76	f	no	25	No	25	NET G2	2	1	0	Positive	Positive	Negative	Negative	Negative	NF
TMA_B_20	61	m	no	25	No	25	NET G2	2	1	1	Positive	Positive	Negative	Negative	Negative	NF
TMA_B_21	68	m	no	156	Yes	148	NET G2	3	0	1	Positive	Positive	Negative	Negative	SingleCells	NF
TMA_B_22	37	f	no	43	No	43	NET G1	3	1	0	NA	Positive	Negative	Negative	Negative	NF
TMA_B_23	72	m	no	67	No	67	NET G1	1	0	0	Negative	Positive	Negative	Positive	Negative	NF
TMA_B_24	65	m	no	46	No	46	NET G2	2	0	0	Negative	Positive	Negative	SingleCells	Negative	NF
TMA_B_25	59	f	no	21	No	21	NET G2	3	0	0	Negative	Positive	Negative	SingleCells	Negative	NF
TMA_B_26	48	f	no	82	No	82	NET G2	3	1	0	Negative	Positive	Negative	Negative	Negative	NF
TMA_B_27	72	f	no	124	No	124	NET G2	3	NA	1	Negative	Positive	Negative	Negative	Negative	NF
TMA_B_28	57	m	no	28	No	28	NET G1	3	NA	1	Negative	Positive	Negative	Negative	Negative	NF
TMA_B_29	68	m	no	70	Yes	53	NET G2	3	1	1	Negative	Positive	Negative	Negative	Negative	NF
TMA_B_30	60	m	no	54	Yes	51	NET G2	2	0	0	Negative	Positive	Negative	Negative	Negative	NF
TMA_B_31	48	m	no	58	Yes	58	NET G2	3	1	1	Negative	Positive	Negative	Negative	SingleCells	NF
TMA_B_32	NA	NA	no	NA	NA	NA	Minen	NA	NA	NA	Negative	Negative	Negative	Negative	Negative	NF
TMA_B_33	37	f	no	59	No	59	NET G2	2	0	NA	Negative	Negative	Negative	Negative	Negative	NF
TMA_B_34	52	f	no	16	Yes	16	NET G2	3	0	1	Negative	Negative	Negative	Negative	Negative	NF
TMA_B_35	39	m	no	205	Yes	0	NET G1	1	0	1	Positive	Negative	SingleCells	SingleCells	SingleCells	NF
TMA_B_36	NA	NA	no	NA	NA	NA	NET	NA	NA	NA	Positive	Negative	Negative	Negative	Negative	NF
TMA_B_37	NA	NA	no	NA	NA	NA	NET	NA	NA	NA	Positive	Negative	Negative	Negative	Negative	NF
TMA_B_38	45	m	no	NA	NA	NA	NET G1	3	1	NA	Positive	Negative	Negative	Negative	Negative	NF
TMA_B_39	65	f	no	82	Yes	72	NET G2	3	1	1	Positive	Negative	Negative	Negative	Negative	NF
TMA_B_40	NA	NA	no	NA	NA	NA	Minen	NA	NA	NA	Positive	Negative	Negative	Negative	SingleCells	NF
TMA_B_41	32	m	MEN1	88	No	88	NET G2	2	1	0	Positive	Negative	Negative	Negative	SingleCells	NF
TMA_B_42	63	f	no	NA	NA	NA	NET G1	2	1	0	Positive	Negative	SingleCells	Negative	Negative	NF
TMA_B_43	NA	f	no	NA	NA	NA	NET G1	1	NA	0	Positive	Positive	Positive	SingleCells	SingleCells	Gastrin
TMA_B_44	NA	NA	no	NA	NA	NA	NET	NA	NA	NA	Positive	Positive	Positive	Negative	Negative	NF
TMA_B_45	69	f	no	138	No	138	NET G1	1	0	0	Positive	Negative	Positive	Negative	Negative	NF
TMA_B_46	64	m	no	64	No	64	NET G1	1	NA	0	NA	SingleCells	Negative	Negative	Positive	Insulin
TMA_B_47	62	m	no	13	No	13	NET G1	1	NA	0	Positive	Negative	SingleCells	Negative	Positive	Insulin
TMA_B_48	51	m	no	62	No	62	NET G1	2	0	0	Positive	Positive	Positive	Negative	Positive	Insulin
TMA_B_49	62	f	no	28	No	28	NET G1	1	0	0	Positive	SingleCells	Positive	SingleCells	Positive	Insulin
TMA_B_50	62	m	no	79	No	79	NET G1	1	0	NA	Positive	SingleCells	Positive	Negative	Positive	Insulin
TMA_B_51	34	f	no	15	No	15	NET G2	1	0	0	Positive	Negative	Positive	SingleCells	Positive	Insulin
TMA_B_52	59	m	no	221	No	221	NET G1	1	0	0	Positive	Negative	Positive	Negative	Positive	Insulin
TMA_B_53	46	m	no	133	No	133	NET G1	1	0	0	Positive	Negative	Positive	Negative	Positive	Insulin
TMA_B_54	NA	m	no	146	No	146	NET G1	1	0	0	Positive	Negative	Positive	Negative	Positive	Insulin
TMA_B_55	82	f	no	1	No	1	NET G1	1	0	0	Positive	Negative	Positive	Negative	Positive	Insulin
TMA_B_56	39	f	no	44	No	44	NET G2	1	0	0	Positive	Negative	Positive	Negative	Positive	Insulin
TMA_B_57	57	f	no	70	No	70	NET G2	1	0	0	Positive	Negative	Positive	Negative	Positive	Insulin
TMA_B_58	30	f	no	61	No	61	NET G1	1	0	0	Positive	Negative	Positive	Negative	Positive	Insulin
TMA_B_59	63	m	no	59	No	59	NET G1	1	0	0	Positive	Negative	Positive	Negative	Positive	Insulin
TMA_B_60	56	m	no	12	Yes	7	NET G1	2	NA	0	Positive	Negative	Positive	Negative	Positive	Insulin
TMA_B_61	54	f	no	3	No	3	NET G1	1	NA	0	Positive	Negative	Positive	Negative	Positive	Insulin
TMA_B_62	81	f	no	2	No	2	NET G1	NA	NA	NA	Positive	Negative	Positive	Negative	Positive	Insulin
TMA_B_63	48	f	no	57	NA	NA	NET G1	NA	NA	0	Positive	Negative	Positive	Negative	Positive	Insulin
TMA_B_64	77	m	no	14	No	14	NET G2	2	NA	0	Positive	Negative	Positive	Negative	Positive	Insulin
TMA_B_65	47	f	no	11	No	11	NET G2	1	0	0	Positive	Negative	Positive	Negative	Positive	Insulin
