# Supplementary material for: Epigenetic landscape of pancreatic neuroendocrine tumours reveals distinct cells of origin and means of tumour progression
Source: Commun Biol. 2020 Dec 7;3:740. doi: 10.1038/s42003-020-01479-y (PMC7721725; doi:10.1038/s42003-020-01479-y)
Supplement: Supplementary file 8 — Supplementary Data 6 [file 42003_2020_1479_MOESM8_ESM.xlsx]

## Sheet: Supplementary Data 6
Supplementary Data 6: Differentially methylated CpG sites identified comparing a-like to b-like PanNETs
	logFC	AveExpr	t	P.Value	adj.P.Val	B	Alpha_like_AVG	Beta_like_AVG	deltaBeta	CHR	MAPINFO	Strand	Type	gene	feature	cgi	feat.cgi	UCSC_CpG_Islands_Name	DHS	Enhancer	Phantom	Probe_SNPs	Probe_SNPs_10
cg06629734	-0.590773	0.505913	-22.2198	5.34708e-21	1.94454e-15	37.6474	0.756544	0.165771	-0.590773	6	39017116	F	II	GLP1R	Body	shore	Body-shore	chr6:39016307-39016998	NA	NA
cg09643139	-0.493976	0.638085	-21.252	2.03271e-20	3.69613e-15	36.3771	0.84765	0.353674	-0.493976	8	59746288	R	II	TOX	Body	opensea	Body-opensea		NA	TRUE
cg06832359	-0.404115	0.656513	-20.8232	3.7364e-20	4.52932e-15	35.7956	0.827956	0.423841	-0.404115	1	205633759	R	II	SLC45A3	Body	shore	Body-shore	chr1:205631977-205632254	TRUE	TRUE
cg10421188	-0.510849	0.65152	-19.6702	2.02941e-19	1.74659e-14	34.1712	0.868243	0.357394	-0.510849	7	28824953	F	I	CREB5	Body	opensea	Body-opensea		NA	TRUE		rs73079958
cg15337521	-0.536191	0.622032	-19.5586	2.40137e-19	1.74659e-14	34.009	0.849507	0.313316	-0.536191	5	102132021	F	II		IGR	opensea	IGR-opensea		NA	TRUE
cg27345924	-0.554611	0.574326	-19.2014	4.13812e-19	2.50815e-14	33.484	0.809616	0.255005	-0.554611	5	2727758	R	I		IGR	opensea	IGR-opensea		NA	NA
cg10254035	-0.428608	0.691665	-18.785	7.8885e-19	3.59567e-14	32.8602	0.873499	0.444891	-0.428608	6	21741635	F	II	FLJ22536	Body	opensea	Body-opensea		NA	TRUE
cg18566555	-0.574293	0.550227	-18.7833	7.90985e-19	3.59567e-14	32.8576	0.793867	0.219573	-0.574293	4	154155288	F	II	TRIM2	Body	opensea	Body-opensea		TRUE	TRUE
cg14128708	-0.285904	0.759627	-18.2654	1.79507e-18	7.25338e-14	32.0633	0.880919	0.595015	-0.285904	11	2176433	F	II	INS-IGF2	Body	shore	Body-shore	chr11:2176839-2177043	NA	NA
cg02747280	-0.402532	0.772552	-17.4328	6.98581e-18	2.54049e-13	30.7414	0.943323	0.540791	-0.402532	16	89202817	F	II	ACSF3	Body	opensea	Body-opensea		NA	NA
cg15742605	-0.385624	0.697245	-17.1288	1.16255e-17	3.84345e-13	30.2445	0.860844	0.475219	-0.385624	1	879383	F	I	SAMD11	Body	shore	Body-shore	chr1:875730-878363	NA	TRUE
cg07981013	-0.597338	0.516776	-16.6485	2.63946e-17	7.99901e-13	29.443	0.770192	0.172854	-0.597338	7	156795767	R	II		IGR	island	IGR-island	chr7:156795355-156799394	TRUE	NA
cg18064631	-0.543619	0.503307	-16.4108	3.98844e-17	1.00781e-12	29.0388	0.733934	0.190315	-0.543619	13	28496413	R	I	PDX1	Body	shore	Body-shore	chr13:28498226-28499046	NA	NA
cg24311416	-0.505306	0.639841	-16.4077	4.00987e-17	1.00781e-12	29.0336	0.854213	0.348907	-0.505306	11	115138615	R	II	CADM1	Body	opensea	Body-opensea		NA	TRUE
cg25527882	-0.554471	0.610427	-16.3871	4.15691e-17	1.00781e-12	28.9983	0.845657	0.291187	-0.554471	6	41698885	F	II	TFEB	5'UTR	shelf	5'UTR-shelf	chr6:41701881-41703481	NA	NA
cg05035315	-0.406241	0.662275	-16.0049	8.16067e-17	1.85484e-12	28.3368	0.83462	0.428379	-0.406241	11	132691484	F	II	OPCML	Body	opensea	Body-opensea		NA	TRUE
cg07005654	-0.496618	0.527882	-15.935	9.24465e-17	1.97762e-12	28.2143	0.738569	0.24195	-0.496618	4	108918439	F	II	HADH	Body	opensea	Body-opensea		NA	TRUE
cg16300300	-0.523118	0.460447	-15.8832	1.01436e-16	2.04936e-12	28.1232	0.682376	0.159258	-0.523118	13	28501366	F	I		IGR	shore	IGR-shore	chr13:28501859-28502090	NA	NA
cg10827460	-0.366937	0.678766	-15.5623	1.81122e-16	3.46672e-12	27.5534	0.834436	0.4675	-0.366937	1	879375	F	I	SAMD11	Body	shore	Body-shore	chr1:875730-878363	NA	TRUE
cg19093939	-0.416219	0.74531	-15.4983	2.03516e-16	3.70059e-12	27.4388	0.921888	0.505668	-0.416219	2	23772766	R	II	KLHL29	5'UTR	opensea	5'UTR-opensea		NA	TRUE
cg09791440	0.372358	0.31257	15.4564	2.1974e-16	3.80532e-12	27.3633	0.1546	0.526958	0.372358	1	19048903	F	I	PAX7	Body	opensea	Body-opensea		NA	NA
cg20250250	-0.464384	0.656281	-15.4268	2.32005e-16	3.83509e-12	27.3099	0.853292	0.388909	-0.464384	14	100479169	F	II		IGR	opensea	IGR-opensea		NA	TRUE
cg16204205	0.563463	0.483609	15.3276	2.78386e-16	4.40171e-12	27.1305	0.244564	0.808027	0.563463	18	19753432	F	II	GATA6	Body	shore	Body-shore	chr18:19744936-19752363	NA	NA
cg06832449	-0.504672	0.462138	-15.1771	3.67704e-16	5.57171e-12	26.8565	0.676241	0.171569	-0.504672	10	35069982	R	II	PARD3	Body	opensea	Body-opensea		NA	TRUE
cg22396555	-0.537629	0.519042	-14.7957	7.51556e-16	1.09326e-11	26.1517	0.747127	0.209498	-0.537629	13	28502461	R	I		IGR	island	IGR-island	chr13:28502362-28502744	NA	TRUE
cg00975115	-0.337739	0.656878	-14.7314	8.49022e-16	1.18754e-11	26.0314	0.800161	0.462422	-0.337739	16	30958403	F	I	FBXL19	Body	island	Body-island	chr16:30958130-30958495	NA	NA
cg03505501	-0.527297	0.524877	-14.3852	1.64808e-15	2.21981e-11	25.3763	0.748579	0.221282	-0.527297	11	115371789	R	II	CADM1	Body	shore	Body-shore	chr11:115373574-115375881	NA	NA
cg00420347	-0.2805	0.710258	-14.2351	2.20509e-15	2.85817e-11	25.0885	0.829258	0.548758	-0.2805	1	65362428	R	II	JAK1	5'UTR	opensea	5'UTR-opensea		NA	TRUE
cg16822666	-0.522044	0.554057	-14.2182	2.27921e-15	2.85817e-11	25.0558	0.77553	0.253486	-0.522044	17	35656660	R	II	ACACA	5'UTR	opensea	5'UTR-opensea		NA	TRUE
cg25526039	-0.55494	0.519428	-14.1275	2.72135e-15	3.2153e-11	24.8805	0.754857	0.199917	-0.55494	6	107813291	F	II	SOBP	Body	shore	Body-shore	chr6:107810066-107812733	NA	TRUE
cg06883496	-0.546744	0.486937	-14.1238	2.74082e-15	3.2153e-11	24.8734	0.718889	0.172145	-0.546744	13	28503235	R	II		IGR	island	IGR-island	chr13:28503057-28503374	NA	NA
cg24432193	-0.469327	0.488627	-14.0911	2.92213e-15	3.32086e-11	24.8101	0.687735	0.218408	-0.469327	6	102062733	F	II	GRIK2	Body	opensea	Body-opensea		NA	TRUE
cg02483043	-0.440876	0.681959	-14.0592	3.1114e-15	3.42881e-11	24.748	0.868997	0.428121	-0.440876	10	134536498	R	II	INPP5A	Body	shore	Body-shore	chr10:134535957-134536237	NA	TRUE
cg14565465	-0.56624	0.485015	-14.0136	3.40374e-15	3.64066e-11	24.6591	0.725238	0.158998	-0.56624	9	74298933	F	II	TMEM2	3'UTR	opensea	3'UTR-opensea		NA	TRUE
cg26385126	-0.387251	0.385917	-13.9978	3.51115e-15	3.64494e-11	24.6283	0.550205	0.162955	-0.387251	12	124912021	F	I	NCOR2	Body	shore	Body-shore	chr12:124911243-124911464	TRUE	NA
cg27384355	-0.380108	0.669245	-13.984	3.6082e-15	3.64494e-11	24.6014	0.830503	0.450394	-0.380108	3	99844353	F	II	C3orf26	Body	opensea	Body-opensea		NA	TRUE
cg01760189	-0.482557	0.620927	-13.816	5.03418e-15	4.94799e-11	24.2716	0.825648	0.343092	-0.482557	17	35656896	F	II	ACACA	TSS1500	opensea	TSS1500-opensea		NA	TRUE
cg11311053	-0.497532	0.481564	-13.7688	5.53016e-15	5.29243e-11	24.1786	0.692638	0.195106	-0.497532	12	124912049	F	II	NCOR2	Body	shore	Body-shore	chr12:124911243-124911464	TRUE	NA
cg02872914	-0.427687	0.625121	-13.6814	6.58651e-15	6.14176e-11	24.0054	0.806564	0.378877	-0.427687	10	126713578	R	II	CTBP2	Body	shore	Body-shore	chr10:126712013-126712231	NA	TRUE
cg16283362	-0.542972	0.476142	-13.5752	8.1553e-15	7.4145e-11	23.7936	0.706494	0.163522	-0.542972	7	156795914	R	I		IGR	island	IGR-island	chr7:156795355-156799394	TRUE	TRUE
cg20555507	0.494005	0.281829	13.4879	9.72895e-15	8.51227e-11	23.6187	0.0722511	0.566256	0.494005	9	73736452	R	II	TRPM3	5'UTR	opensea	5'UTR-opensea		NA	NA
cg17724147	-0.388429	0.485038	-13.4827	9.8309e-15	8.51227e-11	23.6084	0.649826	0.261397	-0.388429	4	58290751	F	II		IGR	opensea	IGR-opensea		NA	NA
cg09775930	-0.540115	0.3924	-13.4358	1.08128e-14	9.06291e-11	23.514	0.62154	0.0814242	-0.540115	13	28501413	R	I		IGR	shore	IGR-shore	chr13:28501859-28502090	NA	NA
cg17965712	-0.555591	0.510143	-13.4289	1.09653e-14	9.06291e-11	23.5001	0.745849	0.190257	-0.555591	5	2757802	R	II		IGR	shore	IGR-shore	chr5:2748368-2757024	NA	NA
cg21982455	-0.51142	0.512075	-13.4086	1.14278e-14	9.2353e-11	23.4591	0.729042	0.217621	-0.51142	5	2757976	F	II		IGR	shore	IGR-shore	chr5:2748368-2757024	NA	NA
cg25365014	-0.442854	0.694851	-13.36	1.26168e-14	9.9745e-11	23.361	0.882729	0.439874	-0.442854	5	2727713	R	II		IGR	opensea	IGR-opensea		NA	NA
cg12491368	0.456346	0.552584	13.2529	1.57046e-14	1.20252e-10	23.1437	0.358983	0.815328	0.456346	13	32523340	R	II	EEF1DP3	Body	shelf	Body-shelf	chr13:32526882-32527373	NA	TRUE
cg02057755	-0.437709	0.4475	-13.233	1.63599e-14	1.20252e-10	23.1032	0.633195	0.195485	-0.437709	1	48998823	F	II	AGBL4	3'UTR	opensea	3'UTR-opensea		NA	NA
cg04112019	0.367198	0.312861	13.2322	1.63875e-14	1.20252e-10	23.1015	0.15708	0.524278	0.367198	11	2165136	R	II	IGF2AS	Body	island	Body-island	chr11:2165135-2165672	TRUE	NA
cg15012282	-0.406849	0.65467	-13.2235	1.66814e-14	1.20252e-10	23.0839	0.827272	0.420424	-0.406849	3	152059421	R	II	TMEM14E	TSS1500	opensea	TSS1500-opensea		NA	NA
cg21368402	-0.442902	0.644775	-13.2182	1.68641e-14	1.20252e-10	23.0731	0.832673	0.38977	-0.442902	10	130507705	R	II		IGR	shore	IGR-shore	chr10:130508443-130508658	NA	NA
cg12322132	0.42515	0.329063	13.1785	1.82985e-14	1.27971e-10	22.992	0.148696	0.573846	0.42515	11	2165656	F	II	IGF2AS	Body	island	Body-island	chr11:2165135-2165672	TRUE	NA
cg09337897	0.447894	0.269918	13.1581	1.90862e-14	1.30962e-10	22.9502	0.0799027	0.527797	0.447894	13	28394437	F	II		IGR	opensea	IGR-opensea		NA	NA
cg21684845	0.492686	0.497794	13.1382	1.98844e-14	1.33912e-10	22.9095	0.288776	0.781462	0.492686	18	19755501	F	II	GATA6	Body	shore	Body-shore	chr18:19756794-19757080	NA	NA
cg19177125	0.545036	0.442405	13.0967	2.16628e-14	1.43236e-10	22.8245	0.211177	0.756213	0.545036	18	19752414	R	II	GATA6	Body	shore	Body-shore	chr18:19744936-19752363	NA	NA
cg25895490	-0.483135	0.67724	-13.0805	2.24014e-14	1.45475e-10	22.7912	0.882206	0.399072	-0.483135	12	99146745	F	II	ANKS1B	Body	opensea	Body-opensea		NA	TRUE		rs3847879
cg07501919	0.528005	0.350016	12.9998	2.64836e-14	1.68968e-10	22.625	0.126014	0.654019	0.528005	2	219857231	F	II	CRYBA2	Body	shore	Body-shore	chr2:219857682-219858917	NA	TRUE
cg16419361	-0.353847	0.75877	-12.9517	2.92699e-14	1.83525e-10	22.5256	0.908887	0.55504	-0.353847	7	150828577	R	II	AGAP3	Body	opensea	Body-opensea		NA	NA
cg04115878	-0.437184	0.430524	-12.9063	3.21821e-14	1.98364e-10	22.4314	0.615996	0.178812	-0.437184	12	131124403	R	II		IGR	shore	IGR-shore	chr12:131125848-131126059	NA	NA
cg20308663	-0.54607	0.583339	-12.8089	3.94648e-14	2.39199e-10	22.2287	0.815005	0.268935	-0.54607	13	100523121	F	I	CLYBL	Body	opensea	Body-opensea		NA	TRUE
cg02890194	-0.403271	0.496982	-12.748	4.48553e-14	2.67415e-10	22.1014	0.668067	0.264796	-0.403271	7	156791845	F	I		IGR	shore	IGR-shore	chr7:156792318-156793272	TRUE	NA
cg16483867	-0.529616	0.44084	-12.717	4.78863e-14	2.8088e-10	22.0364	0.665525	0.135909	-0.529616	22	29426511	R	II	ZNRF3	Body	island	Body-island	chr22:29426510-29426843	NA	NA
cg03652336	-0.51289	0.54166	-12.6329	5.72044e-14	3.3021e-10	21.8597	0.75925	0.246359	-0.51289	4	141017399	F	II	MAML3	Body	opensea	Body-opensea		NA	TRUE
cg20706597	-0.352762	0.74666	-12.6123	5.97597e-14	3.39571e-10	21.8162	0.896317	0.543555	-0.352762	2	240062121	R	II	HDAC4	Body	shore	Body-shore	chr2:240061326-240061602	NA	NA
cg00458454	-0.39113	0.720199	-12.6001	6.13254e-14	3.43106e-10	21.7905	0.886133	0.495003	-0.39113	10	134499528	R	I	INPP5A	Body	opensea	Body-opensea		TRUE	NA
cg16001689	-0.520245	0.510346	-12.5255	7.1885e-14	3.90763e-10	21.6325	0.731056	0.210812	-0.520245	6	135042205	R	II		IGR	opensea	IGR-opensea		NA	TRUE
cg24522478	-0.343802	0.57421	-12.5237	7.21615e-14	3.90763e-10	21.6287	0.720066	0.376263	-0.343802	11	2177498	R	II	INS-IGF2	Body	shore	Body-shore	chr11:2176839-2177043	NA	NA
cg26228280	-0.356648	0.662387	-12.5178	7.30669e-14	3.90763e-10	21.6163	0.813693	0.457044	-0.356648	1	12514410	R	II	VPS13D	Body	opensea	Body-opensea		NA	TRUE
cg18449021	-0.498693	0.561482	-12.4694	8.10337e-14	4.27089e-10	21.5133	0.773048	0.274355	-0.498693	5	107004816	R	II	EFNA5	Body	shore	Body-shore	chr5:107005130-107008191	NA	NA
cg08756008	-0.421916	0.543694	-12.4414	8.60346e-14	4.46968e-10	21.4538	0.722689	0.300773	-0.421916	10	121427782	R	II	BAG3	Body	opensea	Body-opensea		TRUE	TRUE
cg02770252	-0.406071	0.698651	-12.3628	1.01837e-13	5.21613e-10	21.286	0.870924	0.464853	-0.406071	6	14450312	F	II		IGR	opensea	IGR-opensea		NA	TRUE
cg26331343	0.402456	0.271113	12.294	1.18119e-13	5.96605e-10	21.1384	0.100374	0.50283	0.402456	3	156807520	R	II		IGR	shore	IGR-shore	chr3:156806688-156807069	NA	NA
cg11173941	0.445435	0.37801	12.2678	1.25e-13	6.22715e-10	21.082	0.189038	0.634473	0.445435	5	2750203	F	II	IRX2	Body	island	Body-island	chr5:2748368-2757024	NA	NA
cg21532432	0.324998	0.300186	12.2556	1.28322e-13	6.24306e-10	21.0559	0.162308	0.487307	0.324998	11	2165434	F	I	IGF2AS	Body	island	Body-island	chr11:2165135-2165672	TRUE	NA
cg24232083	-0.452386	0.439833	-12.2483	1.30386e-13	6.24306e-10	21.04	0.631754	0.179369	-0.452386	7	82307046	F	I		IGR	opensea	IGR-opensea		NA	TRUE
cg20703790	-0.434778	0.642133	-12.248	1.3047e-13	6.24306e-10	21.0394	0.826584	0.391806	-0.434778	7	154708774	R	II		IGR	shelf	IGR-shelf	chr7:154705746-154706046	NA	NA
cg15392124	-0.335828	0.529158	-12.2113	1.41261e-13	6.62444e-10	20.9603	0.67163	0.335802	-0.335828	5	123970889	F	II		IGR	opensea	IGR-opensea		NA	TRUE
cg00081602	0.539161	0.538858	12.199	1.45058e-13	6.62444e-10	20.9339	0.310123	0.849284	0.539161	5	72922957	R	II	RGNEF	5'UTR	shore	5'UTR-shore	chr5:72921593-72922527	NA	NA
cg23881926	-0.515367	0.575602	-12.1972	1.45632e-13	6.62444e-10	20.9299	0.794242	0.278875	-0.515367	8	59058656	R	I	FAM110B	5'UTR	island	5'UTR-island	chr8:59058167-59059414	TRUE	TRUE
cg04667640	-0.448971	0.708845	-12.1969	1.45726e-13	6.62444e-10	20.9293	0.899317	0.450346	-0.448971	16	72982116	R	II	ZFHX3	Body	opensea	Body-opensea		NA	NA
cg09507790	0.472451	0.372249	12.1739	1.53194e-13	6.75602e-10	20.8795	0.171815	0.644266	0.472451	18	19752343	R	II	GATA6	Body	island	Body-island	chr18:19744936-19752363	NA	NA
cg14014950	-0.513201	0.640367	-12.1734	1.53359e-13	6.75602e-10	20.8785	0.858088	0.344887	-0.513201	3	64125334	R	II	PRICKLE2	Body	opensea	Body-opensea		NA	TRUE
cg19014368	-0.338363	0.473374	-12.1709	1.54194e-13	6.75602e-10	20.873	0.616922	0.278559	-0.338363	12	131197049	F	I		IGR	shelf	IGR-shelf	chr12:131199824-131200157	NA	NA		rs2895139	rs77234486
cg25578176	-0.457144	0.580039	-12.133	1.67464e-13	7.2501e-10	20.7908	0.773979	0.316835	-0.457144	5	71505573	R	II		IGR	opensea	IGR-opensea		NA	TRUE
cg11631523	-0.655316	0.476944	-12.1178	1.73072e-13	7.40473e-10	20.758	0.754957	0.099641	-0.655316	7	156797390	F	II		IGR	island	IGR-island	chr7:156795355-156799394	TRUE	NA		rs10224770
cg27431877	-0.437549	0.597971	-12.0685	1.92751e-13	8.1508e-10	20.6508	0.783598	0.346049	-0.437549	12	124911924	F	II	NCOR2	Body	shore	Body-shore	chr12:124911243-124911464	TRUE	NA
cg17342132	-0.452696	0.683973	-11.9939	2.26942e-13	9.48629e-10	20.4881	0.876025	0.423329	-0.452696	5	142780254	F	II	NR3C1	Body	shore	Body-shore	chr5:142782071-142785071	NA	NA		rs61759025	rs79138720
cg18254183	-0.42686	0.425249	-11.9022	2.777e-13	1.13972e-09	20.287	0.606341	0.179482	-0.42686	2	18353182	F	II		IGR	opensea	IGR-opensea		NA	TRUE			rs73217189
cg17127235	0.503446	0.43607	11.9002	2.78923e-13	1.13972e-09	20.2827	0.222487	0.725933	0.503446	4	3250745	F	II	C4orf44	TSS200	island	TSS200-island	chr4:3250627-3251447	NA	NA			rs2530594
cg21043481	0.398813	0.586305	11.879	2.92281e-13	1.18103e-09	20.236	0.417111	0.815924	0.398813	4	3250722	F	II	C4orf44	TSS200	island	TSS200-island	chr4:3250627-3251447	NA	NA		rs2530594
cg22260869	-0.516844	0.565753	-11.8518	3.10355e-13	1.24028e-09	20.1763	0.78502	0.268176	-0.516844	15	92398112	F	II	SLCO3A1	Body	shore	Body-shore	chr15:92396013-92397682	NA	NA
cg12887840	0.40751	0.539488	11.8339	3.22906e-13	1.27641e-09	20.1367	0.366605	0.774115	0.40751	6	11218486	R	II	NEDD9	Body	opensea	Body-opensea		NA	TRUE
cg22654055	-0.450696	0.524498	-11.7878	3.57647e-13	1.39853e-09	20.0349	0.715703	0.265006	-0.450696	4	8046793	R	II	ABLIM2	Body	opensea	Body-opensea		NA	NA
cg07826516	-0.347816	0.644199	-11.7759	3.67158e-13	1.42045e-09	20.0087	0.791757	0.443941	-0.347816	5	3106230	F	II		IGR	opensea	IGR-opensea		NA	TRUE
cg16051561	-0.401703	0.469984	-11.768	3.73721e-13	1.43062e-09	19.9911	0.640404	0.238701	-0.401703	5	11529629	R	II	CTNND2	Body	opensea	Body-opensea		NA	TRUE
cg15813460	0.496771	0.489943	11.7548	3.84801e-13	1.45769e-09	19.962	0.279192	0.775963	0.496771	4	3250921	R	II	C4orf44	5'UTR	island	5'UTR-island	chr4:3250627-3251447	NA	NA
cg00184376	-0.569351	0.427277	-11.7352	4.01937e-13	1.50129e-09	19.9185	0.66882	0.0994693	-0.569351	13	28499045	F	II	PDX1	3'UTR	island	3'UTR-island	chr13:28498226-28499046	NA	NA		rs55957037
cg17537719	0.38145	0.59021	11.7323	4.04567e-13	1.50129e-09	19.912	0.428383	0.809833	0.38145	2	191750205	F	II	GLS	Body	shelf	Body-shelf	chr2:191745286-191746599	NA	NA
cg20682563	-0.370523	0.426272	-11.7266	4.09747e-13	1.50516e-09	19.8993	0.583464	0.212941	-0.370523	5	133460874	F	II	TCF7	Body	opensea	Body-opensea		TRUE	TRUE
cg09929930	-0.337957	0.790452	-11.706	4.28928e-13	1.54935e-09	19.8537	0.933828	0.595871	-0.337957	7	150828583	F	I	AGAP3	Body	opensea	Body-opensea		NA	NA
cg05744332	-0.491519	0.542742	-11.7046	4.30299e-13	1.54935e-09	19.8506	0.751265	0.259746	-0.491519	7	156799873	F	II	MNX1	Body	shore	Body-shore	chr7:156801418-156801632	TRUE	NA
cg14953730	-0.507203	0.527557	-11.6829	4.516e-13	1.61011e-09	19.8024	0.742734	0.235531	-0.507203	10	134498830	R	II	INPP5A	Body	opensea	Body-opensea		TRUE	TRUE
cg10018522	-0.331024	0.782433	-11.6464	4.89941e-13	1.70039e-09	19.7211	0.922868	0.591844	-0.331024	1	229122701	F	II		IGR	opensea	IGR-opensea		NA	TRUE
cg26681523	-0.408647	0.724826	-11.6456	4.90899e-13	1.70039e-09	19.7192	0.898191	0.489544	-0.408647	1	22854408	F	II	ZBTB40	3'UTR	opensea	3'UTR-opensea		NA	NA
cg13084536	-0.443641	0.483832	-11.6434	4.93238e-13	1.70039e-09	19.7144	0.672043	0.228402	-0.443641	5	139076824	R	II		IGR	island	IGR-island	chr5:139076542-139077179	NA	NA
cg17218270	0.40255	0.493152	11.6401	4.96915e-13	1.70039e-09	19.707	0.322374	0.724924	0.40255	8	37749412	R	II	RAB11FIP1	Body	opensea	Body-opensea		NA	TRUE
cg08196512	0.501472	0.564991	11.6354	5.0219e-13	1.70039e-09	19.6965	0.352245	0.853717	0.501472	22	38506737	R	II	BAIAP2L2	TSS200	opensea	TSS200-opensea		TRUE	NA
cg25835733	-0.496091	0.430993	-11.6329	5.04975e-13	1.70039e-09	19.691	0.641455	0.145365	-0.496091	10	26503897	F	II	GAD2	TSS1500	shore	TSS1500-shore	chr10:26504383-26507434	NA	NA
cg20122488	-0.310124	0.584522	-11.6215	5.18091e-13	1.72855e-09	19.6654	0.71609	0.405966	-0.310124	17	17396436	R	I	MED9	3'UTR	shore	3'UTR-shore	chr17:17398248-17400346	NA	NA
cg14750367	0.476325	0.383472	11.6066	5.35685e-13	1.76911e-09	19.6321	0.181395	0.65772	0.476325	8	105257227	F	II	RIMS2	Body	opensea	Body-opensea		NA	NA
cg20709046	-0.28821	0.751892	-11.5991	5.44732e-13	1.76911e-09	19.6154	0.874163	0.585953	-0.28821	5	3128355	F	II		IGR	opensea	IGR-opensea		NA	NA
cg13169667	-0.364135	0.499577	-11.599	5.44844e-13	1.76911e-09	19.6152	0.654059	0.289924	-0.364135	8	144519832	F	II	ZC3H3	3'UTR	shore	3'UTR-shore	chr8:144521358-144521608	NA	NA
cg12964657	0.437592	0.595365	11.5823	5.6561e-13	1.82029e-09	19.5779	0.409719	0.847312	0.437592	4	3252413	F	II	C4orf44	Body	shore	Body-shore	chr4:3250627-3251447	TRUE	TRUE
cg06139099	-0.374833	0.638151	-11.5748	5.75204e-13	1.83493e-09	19.5612	0.797171	0.422338	-0.374833	10	134499505	R	I	INPP5A	Body	opensea	Body-opensea		TRUE	NA
cg02921627	-0.300788	0.646682	-11.5253	6.4293e-13	2.03314e-09	19.4501	0.774289	0.473501	-0.300788	8	144589984	F	I	ZC3H3	Body	opensea	Body-opensea		NA	NA			rs60913918
cg13653809	0.523156	0.516237	11.5165	6.5579e-13	2.05593e-09	19.4304	0.294292	0.817448	0.523156	4	1167714	R	II	LOC100130872-SPON2	Body	shore	Body-shore	chr4:1164515-1166582	TRUE	NA
cg25904659	-0.410406	0.677914	-11.5106	6.64575e-13	2.06566e-09	19.4171	0.852026	0.441619	-0.410406	17	916272	F	I	ABR	Body	shore	Body-shore	chr17:915736-915979	NA	NA		rs73283430
cg26171871	-0.502191	0.425084	-11.4932	6.91097e-13	2.1299e-09	19.3781	0.638135	0.135943	-0.502191	7	156796011	F	I		IGR	island	IGR-island	chr7:156795355-156799394	TRUE	TRUE
cg07564962	-0.480132	0.33947	-11.4701	7.28084e-13	2.22503e-09	19.3261	0.543163	0.0630303	-0.480132	5	139076670	F	I		IGR	island	IGR-island	chr5:139076542-139077179	TRUE	NA		rs71579592
cg07209634	-0.55085	0.502067	-11.4631	7.39662e-13	2.22945e-09	19.3103	0.735761	0.184911	-0.55085	7	156796550	R	II		IGR	island	IGR-island	chr7:156795355-156799394	TRUE	TRUE
cg25147026	-0.485481	0.552822	-11.4619	7.4179e-13	2.22945e-09	19.3075	0.758784	0.273302	-0.485481	1	186650441	F	II	PTGS2	TSS1500	shore	TSS1500-shore	chr1:186649310-186650081	NA	NA
cg13581922	-0.400192	0.356544	-11.4418	7.76121e-13	2.31351e-09	19.2623	0.526323	0.126131	-0.400192	12	124938116	F	II	NCOR2	Body	shelf	Body-shelf	chr12:124941314-124941584	TRUE	TRUE			rs35220737
cg12433782	-0.416765	0.672215	-11.4257	8.04899e-13	2.37979e-09	19.226	0.849024	0.432259	-0.416765	3	40427210	R	II	ENTPD3	TSS1500	shore	TSS1500-shore	chr3:40428651-40429015	NA	NA
cg16047471	-0.493758	0.461733	-11.3917	8.69437e-13	2.54987e-09	19.1491	0.671207	0.177448	-0.493758	12	26274563	R	II	BHLHE41	3'UTR	shore	3'UTR-shore	chr12:26275049-26275878	NA	NA
cg06618298	0.40766	0.293439	11.3773	8.98154e-13	2.61302e-09	19.1166	0.120492	0.528153	0.40766	5	16913076	R	II	MYO10	Body	opensea	Body-opensea		NA	TRUE
cg11617006	-0.411267	0.65797	-11.361	9.32001e-13	2.68997e-09	19.0797	0.832447	0.421179	-0.411267	7	105653810	R	II	FLJ23834	Body	shelf	Body-shelf	chr7:105650026-105650233	NA	NA
cg01771019	-0.447841	0.370647	-11.3574	9.39854e-13	2.69128e-09	19.0714	0.560641	0.112799	-0.447841	13	28493057	R	I	PDX1	TSS1500	shore	TSS1500-shore	chr13:28494001-28496099	NA	NA
cg03907847	-0.469269	0.382198	-11.3253	1.01086e-12	2.83795e-09	18.9987	0.581282	0.112013	-0.469269	13	28495908	R	II	PDX1	Body	island	Body-island	chr13:28494001-28496099	NA	TRUE
cg01602153	-0.490932	0.472259	-11.3248	1.01213e-12	2.83795e-09	18.9974	0.680533	0.189601	-0.490932	8	59058660	R	I	FAM110B	5'UTR	island	5'UTR-island	chr8:59058167-59059414	TRUE	TRUE
cg16978168	0.442181	0.578488	11.3237	1.01449e-12	2.83795e-09	18.9951	0.390896	0.833077	0.442181	6	159227784	R	II	EZR	Body	opensea	Body-opensea		NA	TRUE
cg09988837	0.454701	0.360418	11.312	1.04189e-12	2.89237e-09	18.9685	0.167514	0.622215	0.454701	1	224811939	R	II	CNIH3	Body	opensea	Body-opensea		TRUE	TRUE
cg21942770	-0.515576	0.445185	-11.3052	1.05832e-12	2.91571e-09	18.9529	0.663914	0.148338	-0.515576	13	28501860	R	II		IGR	island	IGR-island	chr13:28501859-28502090	NA	TRUE
cg21523601	-0.327885	0.661954	-11.2813	1.11748e-12	3.03276e-09	18.8986	0.801057	0.473172	-0.327885	5	3269793	R	II		IGR	opensea	IGR-opensea		NA	NA
cg20921890	0.39172	0.379471	11.2632	1.16451e-12	3.13696e-09	18.8575	0.213286	0.605007	0.39172	18	19753208	R	II	GATA6	Body	shore	Body-shore	chr18:19744936-19752363	NA	NA
cg00912580	-0.466687	0.602489	-11.2397	1.22886e-12	3.27238e-09	18.8038	0.800477	0.33379	-0.466687	2	135169533	F	II	MGAT5	Body	opensea	Body-opensea		NA	TRUE
cg02700106	-0.414838	0.492894	-11.2383	1.23277e-12	3.27238e-09	18.8006	0.668886	0.254048	-0.414838	10	671406	R	II	DIP2C	Body	shelf	Body-shelf	chr10:669070-669336	TRUE	TRUE
cg14836602	-0.518838	0.381986	-11.2072	1.32365e-12	3.48815e-09	18.7296	0.602099	0.0832607	-0.518838	5	3592718	R	I		IGR	shore	IGR-shore	chr5:3594467-3603054	NA	TRUE			rs35827222
cg07179075	-0.326935	0.683971	-11.1987	1.34958e-12	3.53091e-09	18.7103	0.822671	0.495736	-0.326935	1	97706031	R	II	DPYD	Body	opensea	Body-opensea		NA	NA
cg00790847	-0.403117	0.7093	-11.1775	1.41699e-12	3.68079e-09	18.6616	0.880319	0.477203	-0.403117	12	40497575	F	II	SLC2A13	Body	shore	Body-shore	chr12:40498962-40500017	NA	NA
cg24119607	-0.406618	0.583692	-11.1719	1.43519e-12	3.70162e-09	18.6489	0.756197	0.349579	-0.406618	5	139047739	F	II	CXXC5	5'UTR	shore	5'UTR-shore	chr5:139047905-139048235	NA	TRUE
cg13012868	-0.247308	0.798362	-11.1619	1.46853e-12	3.7566e-09	18.626	0.90328	0.655972	-0.247308	14	91720578	F	II	GPR68	TSS1500	shore	TSS1500-shore	chr14:91719576-91720228	NA	NA
cg00346326	0.450177	0.229903	11.1593	1.47717e-12	3.7566e-09	18.6201	0.0389186	0.489095	0.450177	13	28394537	R	II		IGR	opensea	IGR-opensea		NA	NA
cg21129729	-0.376639	0.774516	-11.1401	1.54383e-12	3.89887e-09	18.576	0.934303	0.557663	-0.376639	2	42719678	R	II	KCNG3	Body	shore	Body-shore	chr2:42719784-42722166	NA	NA
cg01301276	-0.422122	0.727931	-11.1286	1.5853e-12	3.97598e-09	18.5496	0.907013	0.484891	-0.422122	19	15511562	F	II	AKAP8L	Body	shore	Body-shore	chr19:15512025-15512393	NA	NA
cg16503259	-0.467005	0.504151	-11.1194	1.61926e-12	4.03335e-09	18.5284	0.702274	0.235269	-0.467005	6	131831544	R	II		IGR	opensea	IGR-opensea		NA	TRUE
cg08618451	-0.407415	0.68816	-11.1054	1.67218e-12	4.13682e-09	18.4963	0.861003	0.453587	-0.407415	5	96117388	R	II	ERAP1	Body	opensea	Body-opensea		NA	TRUE
cg24888814	-0.413183	0.63119	-11.0807	1.77006e-12	4.34939e-09	18.4395	0.806479	0.393296	-0.413183	12	54723931	F	II	COPZ1	Body	opensea	Body-opensea		NA	TRUE
cg15424989	0.50895	0.445193	11.0732	1.80096e-12	4.39561e-09	18.4222	0.229275	0.738225	0.50895	18	19757468	F	II	GATA6	Body	shore	Body-shore	chr18:19756794-19757080	NA	NA
cg00455424	-0.520784	0.395173	-11.0526	1.88852e-12	4.5786e-09	18.3748	0.616112	0.0953281	-0.520784	1	65468815	F	I		IGR	island	IGR-island	chr1:65468272-65468828	TRUE	NA
cg22839587	-0.432058	0.611997	-11.0372	1.957e-12	4.68702e-09	18.3393	0.795295	0.363236	-0.432058	5	146818610	R	II	DPYSL3	Body	opensea	Body-opensea		NA	TRUE
cg17212127	-0.360073	0.424074	-11.0368	1.95902e-12	4.68702e-09	18.3382	0.576832	0.216759	-0.360073	7	8383356	F	I		IGR	opensea	IGR-opensea		NA	NA
cg21503275	-0.272361	0.754367	-11.0337	1.97303e-12	4.68969e-09	18.3311	0.869914	0.597553	-0.272361	14	68944441	F	II	RAD51L1	Body	opensea	Body-opensea		NA	TRUE		rs36103282
cg25461775	-0.451548	0.474339	-11.0161	2.05477e-12	4.85225e-09	18.2906	0.665905	0.214357	-0.451548	5	123995836	R	II	ZNF608	Body	opensea	Body-opensea		NA	TRUE
cg03962451	0.343272	0.655713	11.0043	2.11159e-12	4.95426e-09	18.2634	0.510083	0.853355	0.343272	2	191754464	R	II	GLS	Body	opensea	Body-opensea		NA	TRUE
cg07916589	-0.603786	0.50066	-10.9745	2.26287e-12	5.27517e-09	18.1943	0.756811	0.153025	-0.603786	7	156797346	F	II		IGR	island	IGR-island	chr7:156795355-156799394	TRUE	NA
cg12516875	-0.492182	0.408269	-10.9173	2.58433e-12	5.98618e-09	18.0616	0.617073	0.124891	-0.492182	22	46463543	R	II		IGR	shelf	IGR-shelf	chr22:46465976-46468528	NA	NA
cg00661855	-0.324887	0.648289	-10.914	2.60427e-12	5.99419e-09	18.0539	0.786119	0.461233	-0.324887	6	3152428	R	II	BPHL	Body	shore	Body-shore	chr6:3154104-3154746	NA	NA
cg01660473	0.340233	0.195508	10.8834	2.79617e-12	6.3799e-09	17.9829	0.0511673	0.3914	0.340233	13	28395757	R	I		IGR	opensea	IGR-opensea		NA	NA
cg25685262	-0.574871	0.485607	-10.8818	2.80693e-12	6.3799e-09	17.9791	0.729492	0.154621	-0.574871	13	28493316	F	II	PDX1	TSS1500	shore	TSS1500-shore	chr13:28494001-28496099	NA	NA
cg26605760	0.430252	0.438014	10.8593	2.958e-12	6.68149e-09	17.9267	0.255483	0.685735	0.430252	17	61597601	R	II		IGR	opensea	IGR-opensea		NA	TRUE
cg24601716	-0.44736	0.368047	-10.8293	3.1725e-12	7.12177e-09	17.8568	0.557836	0.110477	-0.44736	13	28498451	F	II	PDX1	Body	island	Body-island	chr13:28498226-28499046	NA	NA
cg15127702	-0.452073	0.589809	-10.8226	3.22301e-12	7.19077e-09	17.841	0.781597	0.329525	-0.452073	7	101079617	R	II	EMID2	Body	opensea	Body-opensea		NA	TRUE
cg22833175	-0.418833	0.519858	-10.8176	3.26098e-12	7.23112e-09	17.8293	0.697544	0.278711	-0.418833	12	14957520	F	II	WBP11	TSS1500	shore	TSS1500-shore	chr12:14955991-14956471	NA	NA
cg22635676	-0.479838	0.658175	-10.8103	3.31681e-12	7.31035e-09	17.8123	0.861743	0.381905	-0.479838	2	241975971	F	I	SNED1	Body	island	Body-island	chr2:241975533-241976318	TRUE	NA		rs73110161
cg20820996	-0.384164	0.649974	-10.7586	3.74423e-12	8.20269e-09	17.6912	0.812952	0.428789	-0.384164	1	33749849	R	II	ZNF362	Body	shelf	Body-shelf	chr1:33745741-33745990	NA	NA
cg22481960	0.451812	0.243675	10.7514	3.8076e-12	8.28456e-09	17.6745	0.051997	0.503809	0.451812	3	13008800	F	I	IQSEC1	Body	island	Body-island	chr3:13008648-13009210	NA	NA		rs72624444
cg08309529	-0.554908	0.447364	-10.7492	3.82717e-12	8.28456e-09	17.6694	0.682779	0.127871	-0.554908	7	156797833	R	II	MNX1	3'UTR	island	3'UTR-island	chr7:156795355-156799394	NA	NA
cg16755922	-0.264209	0.83481	-10.7403	3.90879e-12	8.40523e-09	17.6483	0.946899	0.68269	-0.264209	17	80536214	F	II	FOXK2	Body	shelf	Body-shelf	chr17:80533761-80534177	NA	NA		rs79752881
cg08252804	-0.367296	0.62964	-10.738	3.92913e-12	8.40523e-09	17.6431	0.785463	0.418167	-0.367296	2	202788592	R	II		IGR	opensea	IGR-opensea		NA	TRUE
cg04988729	-0.315422	0.671234	-10.7228	4.07271e-12	8.66141e-09	17.6072	0.805049	0.489627	-0.315422	11	606583	R	I	PHRF1	Body	opensea	Body-opensea		TRUE	NA
cg14317056	-0.416792	0.685309	-10.7023	4.27374e-12	9.03611e-09	17.5591	0.86213	0.445337	-0.416792	9	113636148	F	II	LPAR1	3'UTR	opensea	3'UTR-opensea		NA	NA			rs75696891
cg17202331	-0.380827	0.727663	-10.6831	4.47175e-12	9.4001e-09	17.5138	0.889226	0.508399	-0.380827	20	11897453	F	II	BTBD3	5'UTR	opensea	5'UTR-opensea		NA	NA
cg03860037	-0.57891	0.4239	-10.6754	4.55349e-12	9.47023e-09	17.4957	0.669498	0.0905879	-0.57891	13	28497359	F	II	PDX1	Body	shore	Body-shore	chr13:28498226-28499046	NA	NA			rs77966623
cg12500879	-0.609515	0.439486	-10.675	4.55719e-12	9.47023e-09	17.4949	0.698068	0.0885532	-0.609515	11	31848649	R	I		IGR	island	IGR-island	chr11:31848487-31848776	NA	TRUE
cg01152015	-0.331088	0.514215	-10.6675	4.63898e-12	9.5667e-09	17.4771	0.654677	0.323589	-0.331088	11	133820837	R	II	IGSF9B	Body	opensea	Body-opensea		TRUE	TRUE
cg14399183	-0.481682	0.449827	-10.6655	4.66058e-12	9.5667e-09	17.4725	0.654177	0.172495	-0.481682	9	124048308	F	II	GSN	5'UTR	opensea	5'UTR-opensea		NA	NA	low-CpG:123088087-123088249
cg23052437	-0.476332	0.41417	-10.6635	4.68253e-12	9.5667e-09	17.4678	0.61625	0.139918	-0.476332	10	26531942	R	II	GAD2	Body	opensea	Body-opensea		NA	TRUE
cg20792294	0.376879	0.270456	10.6558	4.76813e-12	9.68716e-09	17.4497	0.110568	0.487447	0.376879	11	2165425	F	I	IGF2AS	Body	island	Body-island	chr11:2165135-2165672	TRUE	NA
cg16998564	-0.294248	0.595069	-10.6283	5.08855e-12	1.02807e-08	17.3847	0.719902	0.425654	-0.294248	1	88271572	F	II		IGR	opensea	IGR-opensea		NA	TRUE
cg12626076	-0.415859	0.582051	-10.6237	5.14446e-12	1.03362e-08	17.3738	0.758476	0.342617	-0.415859	15	92399195	F	II	SLCO3A1	Body	shore	Body-shore	chr15:92396013-92397682	NA	NA
cg12546474	-0.460964	0.578812	-10.6158	5.24098e-12	1.04723e-08	17.3552	0.774373	0.313409	-0.460964	2	149643009	R	II	KIF5C	Body	shelf	Body-shelf	chr2:149645536-149645834	NA	NA
cg10471743	-0.357522	0.426636	-10.6062	5.36071e-12	1.0653e-08	17.3326	0.578312	0.22079	-0.357522	5	49739158	F	II		IGR	shore	IGR-shore	chr5:49736607-49737300	NA	NA	low-CpG:49774875-49774916	rs303226	rs303227
cg07866131	-0.428016	0.511572	-10.6004	5.43492e-12	1.07418e-08	17.3189	0.693154	0.265138	-0.428016	15	41850280	R	II	TYRO3	TSS1500	shore	TSS1500-shore	chr15:41851723-41851970	NA	NA
cg04851742	-0.51557	0.384094	-10.5929	5.53234e-12	1.08752e-08	17.3011	0.60282	0.0872502	-0.51557	13	28503508	R	II		IGR	shore	IGR-shore	chr13:28501859-28502090	NA	NA
cg24907814	-0.416425	0.555062	-10.5901	5.56954e-12	1.08829e-08	17.2945	0.731727	0.315302	-0.416425	5	2758088	F	II		IGR	shore	IGR-shore	chr5:2748368-2757024	NA	NA
cg17277939	-0.447579	0.6423	-10.5881	5.59607e-12	1.08829e-08	17.2897	0.832182	0.384603	-0.447579	12	70093008	F	II	BEST3	1stExon	opensea	1stExon-opensea		NA	NA		rs17813623
cg13707793	-0.478968	0.564077	-10.5811	5.68882e-12	1.09533e-08	17.2733	0.767275	0.288307	-0.478968	5	139045301	R	I	CXXC5	5'UTR	shelf	5'UTR-shelf	chr5:139047905-139048235	NA	NA
cg11667086	-0.455932	0.339918	-10.5795	5.711e-12	1.09533e-08	17.2694	0.533344	0.0774117	-0.455932	11	31848554	F	I		IGR	island	IGR-island	chr11:31848487-31848776	NA	TRUE
cg05238713	-0.370624	0.686249	-10.5786	5.72263e-12	1.09533e-08	17.2674	0.843484	0.47286	-0.370624	11	31800946	F	II	ELP4	Body	opensea	Body-opensea		NA	TRUE
cg02610486	-0.549291	0.417983	-10.5756	5.76445e-12	1.09755e-08	17.2601	0.651016	0.101725	-0.549291	5	3593809	R	II		IGR	shore	IGR-shore	chr5:3594467-3603054	NA	NA
cg03370106	-0.429875	0.382017	-10.5698	5.84341e-12	1.10433e-08	17.2465	0.564389	0.134513	-0.429875	3	11623800	R	II	VGLL4	Body	opensea	Body-opensea		TRUE	TRUE
cg09858224	-0.311997	0.72773	-10.5686	5.86075e-12	1.10433e-08	17.2435	0.860092	0.548095	-0.311997	16	72981996	R	I	ZFHX3	Body	opensea	Body-opensea		NA	NA
cg10754215	-0.42921	0.681958	-10.5617	5.95773e-12	1.11681e-08	17.2271	0.864047	0.434837	-0.42921	4	8073804	F	I	ABLIM2	Body	opensea	Body-opensea		NA	NA
cg13345957	-0.537024	0.372007	-10.5426	6.23358e-12	1.16253e-08	17.1819	0.599835	0.0628112	-0.537024	7	156797242	F	II		IGR	island	IGR-island	chr7:156795355-156799394	NA	NA
cg16817891	0.356985	0.205642	10.5298	6.42597e-12	1.19041e-08	17.1515	0.0541938	0.411179	0.356985	11	2165827	F	II	IGF2AS	Body	shore	Body-shore	chr11:2165135-2165672	NA	NA
cg23375169	-0.452697	0.539423	-10.5283	6.44853e-12	1.19041e-08	17.148	0.731476	0.278779	-0.452697	17	38708809	R	I		IGR	opensea	IGR-opensea		TRUE	TRUE
cg01622304	-0.541944	0.392647	-10.5032	6.8451e-12	1.2563e-08	17.0883	0.622563	0.0806189	-0.541944	13	28497401	F	II	PDX1	Body	shore	Body-shore	chr13:28498226-28499046	NA	NA
cg14380094	-0.387245	0.36265	-10.5014	6.87456e-12	1.2563e-08	17.084	0.526935	0.13969	-0.387245	11	31849061	R	I		IGR	shore	IGR-shore	chr11:31847132-31847958	NA	TRUE
cg03997145	-0.426015	0.623855	-10.4905	7.056e-12	1.28084e-08	17.058	0.804589	0.378574	-0.426015	7	104619961	R	II		IGR	opensea	IGR-opensea		NA	TRUE
cg25484712	-0.340506	0.796781	-10.4891	7.07927e-12	1.28084e-08	17.0547	0.941238	0.600732	-0.340506	7	150828561	F	I	AGAP3	Body	opensea	Body-opensea		NA	NA
cg15745944	-0.480777	0.542167	-10.4658	7.48332e-12	1.34724e-08	16.9992	0.746133	0.265356	-0.480777	17	39861969	R	II		IGR	opensea	IGR-opensea		NA	TRUE
cg21161126	-0.322152	0.738978	-10.4615	7.55938e-12	1.35423e-08	16.9891	0.875648	0.553496	-0.322152	9	113698814	R	II	LPAR1	Body	opensea	Body-opensea		NA	TRUE
cg00673344	0.35647	0.233818	10.4455	7.85377e-12	1.40007e-08	16.9509	0.0825881	0.439059	0.35647	3	156807691	F	II		IGR	shore	IGR-shore	chr3:156806688-156807069	NA	NA
cg11267810	0.42171	0.330162	10.4374	8.00631e-12	1.4188e-08	16.9317	0.151255	0.572965	0.42171	20	19867026	R	II		IGR	opensea	IGR-opensea		NA	NA	low-CpG:19814697-19815211
cg08927016	-0.471165	0.517253	-10.4359	8.03684e-12	1.4188e-08	16.9279	0.717141	0.245976	-0.471165	7	156796145	R	II		IGR	island	IGR-island	chr7:156795355-156799394	NA	TRUE
cg12018521	0.449157	0.467755	10.4022	8.70883e-12	1.53e-08	16.8476	0.277203	0.72636	0.449157	7	115858134	F	II	TES	Body	opensea	Body-opensea		NA	TRUE
cg01997884	-0.347902	0.63739	-10.3795	9.19511e-12	1.60766e-08	16.7933	0.784985	0.437083	-0.347902	2	224967286	F	II		IGR	opensea	IGR-opensea		TRUE	TRUE
cg05921889	0.439263	0.516206	10.3715	9.37482e-12	1.63124e-08	16.7739	0.329852	0.769115	0.439263	7	34076103	R	II	BMPER	Body	opensea	Body-opensea		NA	TRUE
cg24375221	-0.466773	0.609706	-10.3663	9.49266e-12	1.64388e-08	16.7615	0.807731	0.340958	-0.466773	3	121904275	R	II	CASR	5'UTR	shore	5'UTR-shore	chr3:121902742-121903645	NA	NA
cg18532131	-0.207888	0.840013	-10.3639	9.54629e-12	1.64533e-08	16.7558	0.928208	0.72032	-0.207888	5	3128258	R	II		IGR	opensea	IGR-opensea		NA	NA
cg18892790	-0.378526	0.750626	-10.3605	9.62346e-12	1.65081e-08	16.7478	0.911213	0.532687	-0.378526	22	25819979	F	II		IGR	shelf	IGR-shelf	chr22:25816912-25817539	NA	NA
cg08197579	-0.472738	0.307475	-10.3537	9.78241e-12	1.6702e-08	16.7314	0.50803	0.0352924	-0.472738	8	74208178	F	II	RDH10	Body	island	Body-island	chr8:74206223-74208179	NA	NA
cg13496041	-0.441595	0.375952	-10.3415	1.00722e-11	1.70645e-08	16.7022	0.563296	0.1217	-0.441595	3	14494726	R	I	SLC6A6	Body	opensea	Body-opensea		TRUE	TRUE
cg11989330	-0.541247	0.484637	-10.3409	1.00886e-11	1.70645e-08	16.7006	0.714256	0.17301	-0.541247	1	65468827	F	II		IGR	island	IGR-island	chr1:65468272-65468828	NA	NA
cg25909396	-0.392248	0.674941	-10.3375	1.01701e-11	1.71227e-08	16.6925	0.841349	0.449101	-0.392248	17	64300729	F	II	PRKCA	Body	shore	Body-shore	chr17:64298047-64299617	NA	NA
cg17949969	-0.497467	0.548241	-10.3346	1.02416e-11	1.71637e-08	16.6855	0.759288	0.261821	-0.497467	4	8073790	F	I	ABLIM2	Body	opensea	Body-opensea		NA	NA
cg25499746	-0.41059	0.676563	-10.3245	1.04922e-11	1.74793e-08	16.6614	0.850752	0.440163	-0.41059	6	16346054	F	II	ATXN1	5'UTR	opensea	5'UTR-opensea		TRUE	TRUE
cg06875985	-0.40021	0.499645	-10.3213	1.05731e-11	1.74793e-08	16.6537	0.669431	0.269221	-0.40021	1	182572153	R	II	RGS16	Body	shore	Body-shore	chr1:182573375-182573760	NA	NA
cg16210324	-0.475279	0.624038	-10.3198	1.06116e-11	1.74793e-08	16.65	0.825672	0.350393	-0.475279	6	161860561	R	II	PARK2	Body	opensea	Body-opensea		NA	NA
cg19865375	-0.40873	0.487384	-10.3194	1.06222e-11	1.74793e-08	16.649	0.660785	0.252055	-0.40873	7	86629801	R	II	KIAA1324L	Body	opensea	Body-opensea		NA	TRUE
cg01025302	-0.332795	0.67869	-10.3082	1.09108e-11	1.78378e-08	16.6222	0.819876	0.487081	-0.332795	5	3213214	R	II		IGR	opensea	IGR-opensea		NA	NA
cg09039672	-0.439397	0.503648	-10.3069	1.09473e-11	1.78378e-08	16.6189	0.690059	0.250662	-0.439397	12	52367989	F	II	ACVR1B	Body	opensea	Body-opensea		NA	TRUE
cg17316030	-0.299355	0.769892	-10.3042	1.10166e-11	1.78378e-08	16.6126	0.896891	0.597536	-0.299355	14	64430230	F	II	SYNE2	Body	opensea	Body-opensea		NA	TRUE		rs1255887
cg03563354	0.408921	0.636582	10.3035	1.10362e-11	1.78378e-08	16.6108	0.463101	0.872022	0.408921	10	100083446	R	II		IGR	opensea	IGR-opensea		TRUE	TRUE
cg18305128	-0.376534	0.603683	-10.2924	1.13355e-11	1.82403e-08	16.5841	0.763425	0.38689	-0.376534	5	3286296	F	II		IGR	opensea	IGR-opensea		NA	TRUE		rs4866545
cg01085537	-0.461051	0.582877	-10.2883	1.14481e-11	1.83404e-08	16.5742	0.778474	0.317423	-0.461051	10	130507803	R	II		IGR	shore	IGR-shore	chr10:130508443-130508658	NA	NA
cg22168796	-0.420823	0.466297	-10.2759	1.17941e-11	1.88119e-08	16.5444	0.644828	0.224005	-0.420823	12	124938326	F	I	NCOR2	Body	shelf	Body-shelf	chr12:124941314-124941584	TRUE	TRUE
cg00097452	-0.512818	0.378178	-10.2694	1.19791e-11	1.90235e-08	16.5288	0.595738	0.0829193	-0.512818	1	211306365	F	II	KCNH1	Body	shore	Body-shore	chr1:211306667-211307675	NA	NA		rs12121026
cg04144394	-0.512285	0.34761	-10.2357	1.29941e-11	2.05457e-08	16.4475	0.564943	0.0526581	-0.512285	5	3594178	F	II		IGR	shore	IGR-shore	chr5:3594467-3603054	NA	NA
cg13977320	0.459302	0.534838	10.2211	1.34606e-11	2.11911e-08	16.4122	0.339983	0.799284	0.459302	9	116859631	F	II	KIF12	Body	shore	Body-shore	chr9:116860473-116860695	TRUE	NA		rs34713490
cg27355724	-0.530814	0.387269	-10.2174	1.35809e-11	2.12883e-08	16.4033	0.612463	0.0816487	-0.530814	5	2757457	F	II		IGR	shore	IGR-shore	chr5:2748368-2757024	NA	NA		rs80057296
cg11156702	-0.410226	0.611478	-10.2053	1.39854e-11	2.17936e-08	16.374	0.785513	0.375287	-0.410226	5	9495659	R	II	SEMA5A	5'UTR	opensea	5'UTR-opensea		NA	TRUE
cg11463380	-0.300184	0.766508	-10.2041	1.4023e-11	2.17936e-08	16.3713	0.893858	0.593674	-0.300184	4	3410693	R	II	RGS12	Body	shelf	Body-shelf	chr4:3414681-3415353	NA	TRUE
cg01401641	-0.391288	0.664848	-10.1948	1.43426e-11	2.21953e-08	16.3488	0.830849	0.43956	-0.391288	19	31839171	F	II	TSHZ3	Body	shore	Body-shore	chr19:31839635-31843049	NA	NA
cg15504041	0.413764	0.396085	10.1704	1.52167e-11	2.33815e-08	16.2896	0.220549	0.634313	0.413764	10	127477259	R	II	UROS	3'UTR	opensea	3'UTR-opensea		NA	NA
cg21742058	-0.384956	0.699575	-10.1698	1.52377e-11	2.33815e-08	16.2882	0.862889	0.477933	-0.384956	3	65563196	R	II	MAGI1	Body	opensea	Body-opensea		NA	TRUE
cg05148180	-0.459737	0.546302	-10.1632	1.54822e-11	2.36568e-08	16.2723	0.741342	0.281604	-0.459737	10	4414968	F	II		IGR	opensea	IGR-opensea		TRUE	TRUE
cg26472133	-0.478438	0.394682	-10.1448	1.61907e-11	2.46359e-08	16.2276	0.597656	0.119218	-0.478438	7	156797104	F	I		IGR	island	IGR-island	chr7:156795355-156799394	TRUE	NA
cg10226257	-0.371193	0.617498	-10.1386	1.64371e-11	2.49067e-08	16.2124	0.774974	0.403781	-0.371193	4	183412410	F	II	ODZ3	Body	opensea	Body-opensea		NA	TRUE
cg18224993	-0.372226	0.692189	-10.1267	1.69189e-11	2.55303e-08	16.1836	0.850103	0.477877	-0.372226	11	78521705	R	II	ODZ4	Body	opensea	Body-opensea		NA	TRUE
cg23893460	0.281858	0.35915	10.1018	1.79709e-11	2.70058e-08	16.1232	0.239574	0.521432	0.281858	15	72492422	R	II	PKM2	Body	shelf	Body-shelf	chr15:72489478-72490119	NA	NA
cg20410114	-0.474984	0.512217	-10.0874	1.8613e-11	2.78555e-08	16.0881	0.713725	0.238741	-0.474984	6	3160502	R	II		IGR	shelf	IGR-shelf	chr6:3162832-3163523	TRUE	NA
cg04653928	-0.348452	0.567385	-10.0618	1.9811e-11	2.95269e-08	16.0257	0.715213	0.366761	-0.348452	16	30958289	F	II	FBXL19	Body	island	Body-island	chr16:30958130-30958495	NA	NA
cg26999775	-0.454293	0.689481	-10.0468	2.05486e-11	3.05013e-08	15.9891	0.882211	0.427918	-0.454293	14	105347803	R	II	KIAA0284	Body	shelf	Body-shelf	chr14:105350177-105350925	TRUE	NA
cg20194314	-0.462078	0.347316	-10.0445	2.0661e-11	3.05434e-08	15.9837	0.543349	0.081271	-0.462078	13	28503060	R	I		IGR	island	IGR-island	chr13:28503057-28503374	NA	NA
cg24751154	-0.357972	0.637139	-10.0404	2.08689e-11	3.07259e-08	15.9737	0.789006	0.431034	-0.357972	5	3191887	R	I		IGR	shelf	IGR-shelf	chr5:3188099-3188375	NA	NA
cg25308508	-0.449781	0.341009	-10.0355	2.11203e-11	3.08639e-08	15.9617	0.531825	0.0820443	-0.449781	5	3592638	F	I		IGR	island	IGR-island	chr5:3592391-3592644	NA	TRUE		rs34812884
cg24178740	0.375048	0.329732	10.0353	2.11324e-11	3.08639e-08	15.9611	0.170621	0.545669	0.375048	2	219850465	R	II	FEV	TSS200	island	TSS200-island	chr2:219848919-219850541	NA	NA
cg03815621	-0.367072	0.597644	-10.0304	2.13857e-11	3.11089e-08	15.9492	0.753372	0.3863	-0.367072	12	108039690	F	II	BTBD11	Body	opensea	Body-opensea		NA	TRUE		rs77059582
cg06447341	-0.394048	0.527373	-10.0255	2.16434e-11	3.13583e-08	15.9372	0.694545	0.300497	-0.394048	1	32452930	R	II		IGR	opensea	IGR-opensea		NA	TRUE
cg03938800	-0.243237	0.752958	-10.019	2.19882e-11	3.17314e-08	15.9214	0.856149	0.612913	-0.243237	1	168029713	F	II	DCAF6	Body	shelf	Body-shelf	chr1:168025508-168025722	NA	NA
cg19910802	-0.358446	0.687039	-9.97235	2.46442e-11	3.52919e-08	15.8073	0.839107	0.480661	-0.358446	14	96520233	R	II	C14orf132	Body	opensea	Body-opensea		TRUE	TRUE			rs74086033
cg12880095	0.446483	0.53829	9.97226	2.46495e-11	3.52919e-08	15.8071	0.348873	0.795356	0.446483	17	629613	F	I		IGR	opensea	IGR-opensea		NA	TRUE
cg23445003	-0.323173	0.770735	-9.95902	2.5462e-11	3.63123e-08	15.7747	0.907838	0.584666	-0.323173	7	101535821	F	II	CUX1	Body	opensea	Body-opensea		NA	TRUE
cg26299169	-0.516152	0.446782	-9.95681	2.55999e-11	3.63664e-08	15.7693	0.665756	0.149604	-0.516152	13	28498956	F	I	PDX1	3'UTR	island	3'UTR-island	chr13:28498226-28499046	NA	NA
cg16832407	0.50579	0.440799	9.9543	2.57583e-11	3.63851e-08	15.7631	0.226222	0.732012	0.50579	9	73736539	R	II	TRPM3	TSS200	opensea	TSS200-opensea		NA	NA			rs59612871
cg02719427	0.379834	0.596067	9.95343	2.58132e-11	3.63851e-08	15.761	0.434926	0.81476	0.379834	11	2151725	R	I	INS-IGF2	Body	shelf	Body-shelf	chr11:2154033-2154387	NA	NA	low-CpG:2108225-2108587
cg19737004	-0.488771	0.547175	-9.92915	2.73962e-11	3.84674e-08	15.7014	0.754532	0.265762	-0.488771	6	161860359	F	II	PARK2	Body	opensea	Body-opensea		TRUE	NA		rs79840400
cg06181069	0.341683	0.248951	9.92181	2.78943e-11	3.9016e-08	15.6834	0.103995	0.445678	0.341683	1	154293494	F	II	AQP10	TSS200	opensea	TSS200-opensea		NA	NA
cg17240275	-0.268008	0.822034	-9.9123	2.85531e-11	3.97845e-08	15.66	0.935734	0.667726	-0.268008	15	75500943	R	I	C15orf39	Body	island	Body-island	chr15:75500858-75501157	NA	NA
cg16044777	-0.37365	0.716267	-9.90733	2.89038e-11	4.01195e-08	15.6478	0.874785	0.501135	-0.37365	6	112466086	R	II	LAMA4	Body	opensea	Body-opensea		NA	NA	low-CpG:112572779-112572782
cg03464366	-0.424584	0.649184	-9.89023	3.01437e-11	4.16814e-08	15.6058	0.82931	0.404726	-0.424584	2	106227786	R	II		IGR	opensea	IGR-opensea		NA	NA
cg13379827	-0.47942	0.421844	-9.8867	3.04063e-11	4.18852e-08	15.5971	0.625234	0.145814	-0.47942	1	65468782	F	I		IGR	island	IGR-island	chr1:65468272-65468828	TRUE	NA		rs17127217
cg23186952	-0.308142	0.480506	-9.87332	3.14236e-11	4.31233e-08	15.5642	0.611232	0.303091	-0.308142	11	58384274	F	II	ZFP91	Body	opensea	Body-opensea		NA	TRUE
cg23761497	-0.338958	0.694488	-9.86733	3.18909e-11	4.36e-08	15.5494	0.838288	0.49933	-0.338958	2	3293115	F	II	TSSC1	Body	shore	Body-shore	chr2:3291107-3291503	NA	NA
cg02667102	-0.362106	0.626725	-9.84394	3.37816e-11	4.60119e-08	15.4918	0.780345	0.41824	-0.362106	5	3277120	R	II		IGR	opensea	IGR-opensea		NA	TRUE
cg12232308	-0.454916	0.395594	-9.83731	3.43382e-11	4.65955e-08	15.4755	0.588589	0.133673	-0.454916	6	30711580	F	II	IER3	3'UTR	island	3'UTR-island	chr6:30710307-30712440	NA	NA
cg02002207	0.461404	0.585678	9.82764	3.51665e-11	4.75421e-08	15.4516	0.389931	0.851335	0.461404	16	89913618	R	II	SPIRE2	Body	shelf	Body-shelf	chr16:89916650-89917192	NA	NA
cg07766803	0.358909	0.433388	9.79913	3.77304e-11	5.07218e-08	15.3812	0.281124	0.640032	0.358909	5	2746667	R	II	IRX2	3'UTR	shore	3'UTR-shore	chr5:2748368-2757024	NA	NA			rs28712785
cg08326300	-0.481079	0.545472	-9.79842	3.77975e-11	5.07218e-08	15.3794	0.749566	0.268487	-0.481079	10	80319770	R	II		IGR	opensea	IGR-opensea		NA	TRUE
cg12881765	0.377709	0.445628	9.77802	3.97518e-11	5.31483e-08	15.329	0.285388	0.663097	0.377709	17	48841566	R	II	C17orf73	Body	opensea	Body-opensea		NA	TRUE
cg04856896	-0.370077	0.61303	-9.77077	4.04706e-11	5.39052e-08	15.311	0.770032	0.399955	-0.370077	1	32665450	R	II	CCDC28B	TSS1500	shore	TSS1500-shore	chr1:32666231-32666460	TRUE	TRUE
cg12109291	0.43843	0.287969	9.76934	4.06144e-11	5.39052e-08	15.3075	0.101968	0.540398	0.43843	2	45232117	F	II		IGR	island	IGR-island	chr2:45231781-45232550	NA	NA
cg12219325	-0.555377	0.523747	-9.76189	4.13703e-11	5.45902e-08	15.289	0.759361	0.203984	-0.555377	8	59058585	R	II	FAM110B	5'UTR	island	5'UTR-island	chr8:59058167-59059414	NA	TRUE
cg02541125	-0.307757	0.698027	-9.7613	4.14307e-11	5.45902e-08	15.2876	0.828591	0.520834	-0.307757	10	134499752	F	I	INPP5A	Body	opensea	Body-opensea		NA	NA		rs2786905
cg13585675	-0.275468	0.636751	-9.7523	4.23643e-11	5.56188e-08	15.2653	0.753616	0.478148	-0.275468	7	98250025	F	I	NPTX2	Body	shelf	Body-shelf	chr7:98245805-98247759	NA	NA
cg10600647	-0.311783	0.626753	-9.74606	4.30239e-11	5.62817e-08	15.2498	0.759025	0.447242	-0.311783	2	60763808	R	II	BCL11A	Body	opensea	Body-opensea		NA	NA
cg14583999	-0.448802	0.40386	-9.7361	4.40992e-11	5.74815e-08	15.2251	0.594261	0.145459	-0.448802	3	10019040	R	II	TMEM111	Body	opensea	Body-opensea		TRUE	TRUE
cg11843333	-0.370698	0.475672	-9.73168	4.45853e-11	5.79076e-08	15.2141	0.632938	0.26224	-0.370698	4	15719138	F	II	BST1	Body	opensea	Body-opensea		NA	TRUE
cg03293976	-0.345088	0.75873	-9.70858	4.7214e-11	6.11035e-08	15.1568	0.905131	0.560044	-0.345088	3	152554195	F	II	P2RY1	1stExon	shore	1stExon-shore	chr3:152552602-152553712	NA	NA
cg20253172	-0.277238	0.680579	-9.69821	4.84454e-11	6.24748e-08	15.1311	0.798195	0.520957	-0.277238	1	3107290	F	I	PRDM16	Body	shelf	Body-shelf	chr1:3102540-3103352	NA	NA
cg08477768	0.372792	0.340345	9.67829	5.09045e-11	6.52221e-08	15.0815	0.182191	0.554983	0.372792	5	57925482	F	II	RAB3C	Body	opensea	Body-opensea		NA	TRUE
cg02991571	-0.575693	0.398249	-9.67805	5.09345e-11	6.52221e-08	15.0809	0.642482	0.0667888	-0.575693	13	28501126	R	II		IGR	shore	IGR-shore	chr13:28501859-28502090	NA	NA
cg24083274	-0.235349	0.833657	-9.67117	5.18133e-11	6.61147e-08	15.0638	0.933502	0.698153	-0.235349	7	121977191	F	II	CADPS2	Body	opensea	Body-opensea		NA	TRUE
cg13441142	-0.302537	0.677394	-9.6655	5.25495e-11	6.68196e-08	15.0497	0.805743	0.503206	-0.302537	10	134499734	R	I	INPP5A	Body	opensea	Body-opensea		NA	NA
cg11556164	-0.36293	0.603204	-9.66171	5.30463e-11	6.72163e-08	15.0403	0.757174	0.394244	-0.36293	7	110738315	R	II	LRRN3	5'UTR	opensea	5'UTR-opensea		NA	TRUE
cg09026722	-0.306749	0.543113	-9.65763	5.35886e-11	6.76677e-08	15.0301	0.673249	0.3665	-0.306749	1	156867080	F	I	PEAR1	5'UTR	shelf	5'UTR-shelf	chr1:156863415-156863711	TRUE	TRUE
cg10732560	0.234411	0.727166	9.65213	5.43267e-11	6.83624e-08	15.0164	0.627719	0.86213	0.234411	11	2183864	F	I	INS	TSS1500	shelf	TSS1500-shelf	chr11:2187488-2188245	NA	NA		rs71471689
cg01284306	-0.340583	0.241802	-9.64824	5.48559e-11	6.87902e-08	15.0067	0.386292	0.0457089	-0.340583	21	19190629	R	II	C21orf91	Body	shore	Body-shore	chr21:19191095-19191952	NA	NA
cg10356601	0.420026	0.544306	9.63993	5.60029e-11	6.99873e-08	14.986	0.366114	0.786139	0.420026	8	145998712	R	II	ZNF34	Body	opensea	Body-opensea		NA	NA
cg11087049	-0.454203	0.430396	-9.62493	5.81352e-11	7.21588e-08	14.9486	0.623088	0.168885	-0.454203	14	51296586	R	II	NIN	5'UTR	shore	5'UTR-shore	chr14:51296727-51298477	NA	NA
cg20699548	-0.291803	0.397565	-9.62492	5.81374e-11	7.21588e-08	14.9485	0.52136	0.229557	-0.291803	8	71060638	R	II	NCOA2	Body	opensea	Body-opensea		TRUE	NA
cg23210109	0.415119	0.604272	9.61897	5.90058e-11	7.29876e-08	14.9337	0.428161	0.84328	0.415119	4	3250690	R	I	C4orf44	TSS200	island	TSS200-island	chr4:3250627-3251447	NA	NA
cg26098871	-0.215719	0.640242	-9.61606	5.94365e-11	7.32711e-08	14.9264	0.731759	0.51604	-0.215719	17	77084229	R	II	ENGASE	3'UTR	opensea	3'UTR-opensea		NA	NA
cg18160302	-0.407376	0.6033	-9.60727	6.07536e-11	7.46417e-08	14.9045	0.776126	0.36875	-0.407376	11	115151454	R	II	CADM1	Body	opensea	Body-opensea		NA	TRUE
cg03332469	-0.372482	0.380115	-9.59001	6.34284e-11	7.76657e-08	14.8614	0.538138	0.165656	-0.372482	7	156796967	R	I		IGR	island	IGR-island	chr7:156795355-156799394	TRUE	NA
cg00250409	-0.418668	0.437108	-9.58037	6.49746e-11	7.92919e-08	14.8373	0.614724	0.196057	-0.418668	16	73206310	F	II		IGR	opensea	IGR-opensea		NA	TRUE
cg03975815	-0.429225	0.514875	-9.56809	6.70009e-11	8.14912e-08	14.8065	0.69697	0.267745	-0.429225	1	240270565	F	II	FMN2	Body	opensea	Body-opensea		NA	TRUE
cg26718213	-0.394947	0.567863	-9.56643	6.72791e-11	8.15568e-08	14.8024	0.735416	0.340469	-0.394947	2	241976080	R	II	SNED1	Body	island	Body-island	chr2:241975533-241976318	NA	NA
cg06011086	-0.364002	0.662086	-9.56221	6.79932e-11	8.20731e-08	14.7918	0.816511	0.452509	-0.364002	8	61823275	F	II		IGR	shore	IGR-shore	chr8:61822358-61823028	NA	NA
cg20810645	-0.34813	0.642032	-9.56125	6.81563e-11	8.20731e-08	14.7894	0.789724	0.441593	-0.34813	13	96294863	F	II	DZIP1	5'UTR	shore	5'UTR-shore	chr13:96296143-96297059	NA	TRUE
cg08582840	-0.443953	0.426089	-9.55524	6.91891e-11	8.30417e-08	14.7744	0.614433	0.17048	-0.443953	17	932700	R	II	ABR	Body	shore	Body-shore	chr17:933026-933236	TRUE	TRUE
cg19975346	-0.378766	0.754977	-9.54866	7.03373e-11	8.40853e-08	14.7579	0.915666	0.5369	-0.378766	10	126366131	R	II	FAM53B	Body	opensea	Body-opensea		NA	TRUE
cg04600466	-0.378117	0.391519	-9.54737	7.05652e-11	8.40853e-08	14.7546	0.551932	0.173815	-0.378117	5	139076830	R	I		IGR	island	IGR-island	chr5:139076542-139077179	TRUE	NA
cg26943120	-0.336869	0.479024	-9.54631	7.07522e-11	8.40853e-08	14.752	0.621938	0.285069	-0.336869	4	5472116	F	II	STK32B	Body	opensea	Body-opensea		NA	TRUE
cg20239333	-0.309014	0.487485	-9.53557	7.26817e-11	8.6097e-08	14.7251	0.618582	0.309568	-0.309014	10	133111331	F	I	TCERG1L	TSS1500	shore	TSS1500-shore	chr10:133109193-133111052	NA	NA
cg12819011	0.413264	0.577625	9.53245	7.32515e-11	8.64903e-08	14.7172	0.402301	0.815565	0.413264	12	32138937	F	II	C12orf35	Body	opensea	Body-opensea		NA	TRUE		rs66819601
cg12238015	-0.510523	0.372303	-9.52763	7.41419e-11	8.72583e-08	14.7052	0.588888	0.0783649	-0.510523	13	28496812	F	II	PDX1	Body	shore	Body-shore	chr13:28498226-28499046	NA	NA
cg14017193	0.352316	0.503647	9.52485	7.46608e-11	8.75855e-08	14.6982	0.35418	0.706496	0.352316	4	3250726	F	II	C4orf44	TSS200	island	TSS200-island	chr4:3250627-3251447	NA	NA		rs2530594
cg06637330	-0.399978	0.611918	-9.50039	7.93837e-11	9.25631e-08	14.6368	0.781606	0.381627	-0.399978	5	3587851	R	II		IGR	shelf	IGR-shelf	chr5:3590644-3592000	NA	NA			rs35458463
cg17883068	-0.334913	0.657276	-9.50024	7.94129e-11	9.25631e-08	14.6364	0.79936	0.464447	-0.334913	15	57277634	R	II	TCF12	Body	opensea	Body-opensea		NA	TRUE
cg13211324	0.387182	0.595423	9.49601	8.02609e-11	9.32526e-08	14.6258	0.431164	0.818346	0.387182	3	113373736	R	II	KIAA2018	3'UTR	opensea	3'UTR-opensea		NA	TRUE
cg09756115	-0.285429	0.561918	-9.47703	8.41789e-11	9.74933e-08	14.5781	0.683009	0.39758	-0.285429	1	879415	F	II	SAMD11	Body	shore	Body-shore	chr1:875730-878363	NA	TRUE
cg05827312	0.352805	0.219045	9.47408	8.48054e-11	9.79071e-08	14.5707	0.0693703	0.422175	0.352805	13	28394966	R	II		IGR	opensea	IGR-opensea		NA	TRUE
cg19651578	-0.491377	0.508917	-9.4581	8.82807e-11	1.01597e-07	14.5304	0.71738	0.226003	-0.491377	10	134124882	R	II		IGR	shelf	IGR-shelf	chr10:134120447-134122422	TRUE	NA		rs7894429
cg26981432	-0.368897	0.672977	-9.45058	8.99678e-11	1.03212e-07	14.5115	0.829479	0.460582	-0.368897	8	23307949	R	II	ENTPD4	5'UTR	opensea	5'UTR-opensea		NA	TRUE
cg25249068	0.274187	0.605705	9.44579	9.10593e-11	1.04135e-07	14.4994	0.489383	0.76357	0.274187	3	133118940	F	II	BFSP2	1stExon	opensea	1stExon-opensea		NA	NA
cg06943251	-0.447544	0.688249	-9.44206	9.1916e-11	1.04786e-07	14.4901	0.878116	0.430572	-0.447544	20	57615398	F	II	SLMO2	Body	shelf	Body-shelf	chr20:57617430-57618222	NA	NA
cg10427452	-0.466635	0.365341	-9.428	9.52308e-11	1.08225e-07	14.4546	0.563307	0.0966723	-0.466635	5	3122030	R	II		IGR	opensea	IGR-opensea		NA	TRUE
cg16078597	0.429385	0.565462	9.41841	9.75589e-11	1.10526e-07	14.4304	0.383299	0.812684	0.429385	6	170844404	F	II	PSMB1	Body	opensea	Body-opensea		NA	TRUE			rs10541
cg10179300	-0.41041	0.678896	-9.40614	1.00622e-10	1.13642e-07	14.3995	0.853009	0.442599	-0.41041	5	14147618	F	II	TRIO	Body	shelf	Body-shelf	chr5:14143017-14145350	NA	NA
cg10031769	-0.384965	0.540714	-9.40455	1.01028e-10	1.13747e-07	14.3954	0.704032	0.319067	-0.384965	10	35483963	F	II	CREM	Body	opensea	Body-opensea		NA	TRUE		rs73260897
cg11397854	0.322945	0.19849	9.40178	1.01736e-10	1.14188e-07	14.3884	0.061483	0.384428	0.322945	3	13008878	F	II	IQSEC1	Body	island	Body-island	chr3:13008648-13009210	NA	NA
cg14812474	-0.383778	0.492223	-9.40057	1.02048e-10	1.14188e-07	14.3854	0.655038	0.271259	-0.383778	4	7632386	F	II	SORCS2	Body	opensea	Body-opensea		TRUE	TRUE
cg18773597	-0.372072	0.530187	-9.38722	1.05543e-10	1.17737e-07	14.3517	0.688036	0.315964	-0.372072	6	119854913	F	II		IGR	opensea	IGR-opensea		NA	TRUE
cg13860281	-0.352256	0.538937	-9.3825	1.06809e-10	1.18785e-07	14.3397	0.688379	0.336123	-0.352256	7	55638724	R	II	VOPP1	Body	shore	Body-shore	chr7:55639277-55640599	TRUE	NA
cg27458485	-0.370331	0.379907	-9.36999	1.10237e-10	1.21902e-07	14.3081	0.537017	0.166686	-0.370331	12	99139571	F	II	ANKS1B	Body	island	Body-island	chr12:99139386-99139769	NA	TRUE
cg02379533	0.398876	0.411212	9.36983	1.10282e-10	1.21902e-07	14.3077	0.241992	0.640868	0.398876	5	154214618	R	II	C5orf4	Body	opensea	Body-opensea		NA	NA	low-CpG:154194792-154194813
cg18736835	-0.357512	0.65368	-9.35621	1.14145e-10	1.25789e-07	14.2732	0.805352	0.44784	-0.357512	2	174719603	R	II		IGR	opensea	IGR-opensea		TRUE	TRUE
cg23075506	-0.419751	0.694402	-9.35402	1.14779e-10	1.26063e-07	14.2677	0.872478	0.452727	-0.419751	1	212688997	F	II		IGR	shore	IGR-shore	chr1:212688031-212688448	NA	NA
cg14301844	-0.406997	0.729063	-9.35296	1.15086e-10	1.26063e-07	14.265	0.901728	0.494731	-0.406997	14	100904721	F	II	WDR25	Body	opensea	Body-opensea		NA	TRUE
cg24616539	-0.497006	0.508402	-9.34867	1.16341e-10	1.27054e-07	14.2542	0.719253	0.222247	-0.497006	11	31848828	F	II		IGR	shore	IGR-shore	chr11:31847132-31847958	NA	TRUE		rs1806164
cg20713492	0.276375	0.20411	9.34257	1.18152e-10	1.28646e-07	14.2387	0.08686	0.363235	0.276375	1	154293482	F	II	AQP10	TSS200	opensea	TSS200-opensea		NA	NA
cg02761110	-0.367354	0.631743	-9.3322	1.21293e-10	1.31286e-07	14.2124	0.78759	0.420237	-0.367354	3	65887859	F	II	MAGI1	Body	opensea	Body-opensea		NA	TRUE
cg17301052	-0.353084	0.612847	-9.33218	1.21299e-10	1.31286e-07	14.2124	0.76264	0.409556	-0.353084	5	3387075	F	II		IGR	opensea	IGR-opensea		NA	NA
cg06267075	-0.424982	0.545753	-9.31715	1.26005e-10	1.35975e-07	14.1743	0.726048	0.301066	-0.424982	16	69092182	R	II	TMCO7	Body	opensea	Body-opensea		TRUE	TRUE
cg25707745	-0.406709	0.548979	-9.31292	1.27361e-10	1.37032e-07	14.1636	0.721522	0.314813	-0.406709	3	34884326	F	II		IGR	opensea	IGR-opensea		NA	TRUE
cg14880184	0.415434	0.550633	9.3095	1.28472e-10	1.3782e-07	14.1549	0.374388	0.789822	0.415434	18	19758221	F	II	GATA6	Body	shore	Body-shore	chr18:19756794-19757080	NA	NA
cg15506587	-0.313376	0.603614	-9.30472	1.30037e-10	1.39088e-07	14.1428	0.736561	0.423186	-0.313376	11	13482077	R	II	BTBD10	5'UTR	shelf	5'UTR-shelf	chr11:13484273-13485290	NA	NA
cg10177518	-0.361722	0.536163	-9.30339	1.30477e-10	1.39149e-07	14.1394	0.689621	0.327899	-0.361722	15	26480873	F	II		IGR	opensea	IGR-opensea		NA	TRUE		rs61993485
cg19025272	0.338218	0.588432	9.30109	1.31239e-10	1.39552e-07	14.1335	0.444945	0.783164	0.338218	2	201177919	R	II	SPATS2L	5'UTR	opensea	5'UTR-opensea		NA	TRUE
cg08834057	-0.34264	0.661916	-9.28848	1.35505e-10	1.43669e-07	14.1015	0.807278	0.464639	-0.34264	2	42718078	F	II	KCNG3	Body	shore	Body-shore	chr2:42719784-42722166	NA	NA
cg13607138	-0.211461	0.809927	-9.28279	1.37476e-10	1.45335e-07	14.0871	0.899638	0.688177	-0.211461	20	33539306	R	II	GSS	Body	shelf	Body-shelf	chr20:33543082-33543846	NA	NA
cg01013155	-0.368296	0.543686	-9.28113	1.38058e-10	1.45527e-07	14.0828	0.699932	0.331637	-0.368296	1	11006392	F	II		IGR	opensea	IGR-opensea		NA	NA
cg26612165	-0.468227	0.525199	-9.27977	1.38535e-10	1.45608e-07	14.0794	0.723841	0.255614	-0.468227	1	181059499	F	II	IER5	3'UTR	shore	3'UTR-shore	chr1:181057503-181059176	NA	NA
cg15855251	0.357897	0.412392	9.2625	1.44744e-10	1.51695e-07	14.0355	0.260556	0.618454	0.357897	6	170200021	R	II	C6orf208	Body	opensea	Body-opensea		NA	NA
cg15095327	-0.359611	0.54697	-9.24464	1.51467e-10	1.57831e-07	13.99	0.699532	0.339921	-0.359611	3	9944512	F	II	IL17RE	1stExon	opensea	1stExon-opensea		NA	TRUE
cg26983744	0.393436	0.544879	9.2369	1.54479e-10	1.6051e-07	13.9703	0.377967	0.771403	0.393436	16	89913833	F	II	SPIRE2	Body	shelf	Body-shelf	chr16:89916650-89917192	NA	NA
cg00889398	-0.466785	0.43469	-9.22848	1.57825e-10	1.6352e-07	13.9489	0.63272	0.165935	-0.466785	13	28502089	F	II		IGR	island	IGR-island	chr13:28501859-28502090	NA	TRUE
cg11076487	-0.362724	0.681961	-9.2211	1.60819e-10	1.65748e-07	13.93	0.835844	0.47312	-0.362724	4	186709238	F	II	SORBS2	5'UTR	opensea	5'UTR-opensea		NA	NA
cg04307083	-0.467899	0.510083	-9.22093	1.60887e-10	1.65748e-07	13.9296	0.708585	0.240687	-0.467899	4	57521138	F	II	HOPX	Body	shore	Body-shore	chr4:57521621-57522703	NA	NA
cg00657780	0.465259	0.492277	9.21749	1.623e-10	1.66731e-07	13.9209	0.294894	0.760153	0.465259	16	50285254	R	II		IGR	opensea	IGR-opensea		TRUE	TRUE	low-CpG:48842755-48842756
cg09703679	-0.485258	0.398632	-9.19991	1.69735e-10	1.73878e-07	13.876	0.604499	0.119241	-0.485258	5	3592464	F	II		IGR	island	IGR-island	chr5:3592391-3592644	NA	TRUE		rs2004782	rs4554229
cg02606840	-0.363866	0.730985	-9.18966	1.7423e-10	1.77981e-07	13.8499	0.885353	0.521487	-0.363866	2	99280930	R	II	MGAT4A	TSS1500	opensea	TSS1500-opensea		NA	NA
cg13959831	-0.409308	0.418283	-9.18419	1.76678e-10	1.79945e-07	13.8359	0.591929	0.182621	-0.409308	9	36938341	R	II	PAX5	Body	opensea	Body-opensea		NA	TRUE
cg17104026	0.365062	0.494231	9.18316	1.77142e-10	1.79945e-07	13.8333	0.339356	0.704418	0.365062	20	43598376	F	II	STK4	Body	shelf	Body-shelf	chr20:43594894-43595244	NA	NA		rs6073578
cg22987116	-0.32568	0.599976	-9.17882	1.79115e-10	1.81442e-07	13.8222	0.738143	0.412463	-0.32568	6	37461296	F	I	C6orf129	Body	opensea	Body-opensea		NA	NA
cg16474560	-0.320589	0.686912	-9.16726	1.8448e-10	1.86358e-07	13.7926	0.82292	0.50233	-0.320589	5	3530957	R	II		IGR	opensea	IGR-opensea		NA	TRUE
cg02074780	-0.246054	0.831287	-9.16192	1.87013e-10	1.87947e-07	13.779	0.935673	0.689619	-0.246054	5	33977109	R	II	SLC45A2	Body	opensea	Body-opensea		NA	TRUE			rs79193264
cg05395403	-0.528381	0.361282	-9.16176	1.87086e-10	1.87947e-07	13.7786	0.585444	0.0570622	-0.528381	13	28496641	F	II	PDX1	Body	shore	Body-shore	chr13:28498226-28499046	NA	NA
cg24139639	-0.446927	0.527555	-9.1493	1.9314e-10	1.93494e-07	13.7467	0.717161	0.270233	-0.446927	5	3605884	F	II		IGR	shore	IGR-shore	chr5:3606488-3607135	NA	NA
cg26742187	-0.376495	0.496908	-9.14411	1.95717e-10	1.95514e-07	13.7334	0.656633	0.280138	-0.376495	16	1131907	R	II		IGR	shore	IGR-shore	chr16:1128223-1130394	NA	NA
cg11733958	-0.363261	0.664978	-9.14309	1.96232e-10	1.95514e-07	13.7308	0.819088	0.455827	-0.363261	17	17023057	R	II	MPRIP	Body	opensea	Body-opensea		NA	TRUE
cg22678621	-0.394926	0.575755	-9.13726	1.99176e-10	1.97905e-07	13.7159	0.7433	0.348374	-0.394926	7	24443342	F	II		IGR	opensea	IGR-opensea		NA	TRUE		rs10244401
cg09494378	-0.505106	0.520348	-9.12523	2.054e-10	2.03534e-07	13.6851	0.734635	0.229529	-0.505106	7	18127503	R	II		IGR	shore	IGR-shore	chr7:18125914-18127009	NA	NA	low-CpG:18094007-18094059		rs6976869
cg19408140	-0.352239	0.479352	-9.12339	2.06372e-10	2.03941e-07	13.6803	0.628786	0.276547	-0.352239	5	2537657	F	II		IGR	opensea	IGR-opensea		NA	NA		rs6868293	rs6886502
cg12608633	-0.27123	0.572305	-9.10342	2.17195e-10	2.14054e-07	13.6292	0.687373	0.416142	-0.27123	10	101468959	F	II	ENTPD7	3'UTR	opensea	3'UTR-opensea		NA	TRUE
cg26076793	-0.455693	0.588446	-9.10099	2.18551e-10	2.14809e-07	13.6229	0.78177	0.326077	-0.455693	5	6452065	F	II	UBE2QL1	Body	shelf	Body-shelf	chr5:6448753-6449629	NA	NA		rs57749599	rs11738356
cg00952822	-0.303014	0.742807	-9.09057	2.24463e-10	2.20026e-07	13.5962	0.871358	0.568345	-0.303014	8	144571936	F	II	ZC3H3	Body	shore	Body-shore	chr8:144568915-144570672	NA	TRUE
cg14975227	-0.364107	0.684514	-9.08691	2.26579e-10	2.21502e-07	13.5868	0.838983	0.474877	-0.364107	3	40719085	R	II		IGR	opensea	IGR-opensea		NA	TRUE
cg19423978	-0.364489	0.500122	-9.0831	2.28808e-10	2.22822e-07	13.577	0.654754	0.290265	-0.364489	19	3688477	F	I	PIP5K1C	Body	shore	Body-shore	chr19:3687786-3688262	TRUE	NA		rs75760304
cg08264895	-0.33593	0.514985	-9.08251	2.29154e-10	2.22822e-07	13.5755	0.6575	0.32157	-0.33593	14	70060335	R	II		IGR	opensea	IGR-opensea		NA	TRUE			rs76976386
cg10533103	-0.277068	0.428305	-9.07364	2.34424e-10	2.27338e-07	13.5527	0.545849	0.268781	-0.277068	1	212688961	F	I		IGR	shore	IGR-shore	chr1:212688031-212688448	NA	NA
cg05290737	-0.277046	0.326116	-9.0688	2.37353e-10	2.29417e-07	13.5403	0.44365	0.166605	-0.277046	12	123215151	F	II	GPR81	TSS200	opensea	TSS200-opensea		NA	NA
cg27147000	-0.440744	0.625469	-9.06802	2.3783e-10	2.29417e-07	13.5383	0.812451	0.371708	-0.440744	4	83720626	R	II	SCD5	TSS1500	shore	TSS1500-shore	chr4:83719009-83720241	NA	NA
cg12301814	-0.293637	0.359894	-9.06461	2.39921e-10	2.30822e-07	13.5295	0.484467	0.19083	-0.293637	19	17347791	F	II	NR2F6	Body	shore	Body-shore	chr19:17346165-17346886	NA	NA
cg21771714	0.364894	0.245334	9.06084	2.42254e-10	2.32452e-07	13.5198	0.0905308	0.455424	0.364894	6	119031342	R	II		IGR	opensea	IGR-opensea		NA	NA
cg06515235	-0.497694	0.410821	-9.04891	2.49787e-10	2.38624e-07	13.4892	0.621964	0.12427	-0.497694	13	28501021	F	II		IGR	shore	IGR-shore	chr13:28501859-28502090	NA	NA
cg24345261	-0.312396	0.769538	-9.04776	2.50531e-10	2.38624e-07	13.4862	0.90207	0.589674	-0.312396	4	154196770	R	II	TRIM2	Body	opensea	Body-opensea		NA	TRUE
cg21101465	-0.402366	0.555162	-9.04756	2.50655e-10	2.38624e-07	13.4857	0.725863	0.323497	-0.402366	13	28493404	F	II	PDX1	TSS1500	shore	TSS1500-shore	chr13:28494001-28496099	NA	NA
cg17911420	-0.418253	0.523449	-9.04013	2.55487e-10	2.42589e-07	13.4666	0.70089	0.282637	-0.418253	10	132977265	F	II	TCERG1L	Body	opensea	Body-opensea		NA	NA
cg11225090	0.375851	0.355982	9.03071	2.61749e-10	2.47888e-07	13.4423	0.19653	0.572381	0.375851	4	185276573	F	II		IGR	opensea	IGR-opensea		TRUE	TRUE
cg17312277	-0.339743	0.607911	-9.02859	2.6318e-10	2.48596e-07	13.4369	0.752044	0.412301	-0.339743	13	31306018	R	I		IGR	opensea	IGR-opensea		NA	NA
cg02015741	-0.424157	0.579009	-9.01623	2.71678e-10	2.55958e-07	13.4051	0.758954	0.334797	-0.424157	5	3394050	F	II		IGR	opensea	IGR-opensea		NA	NA
cg10950661	-0.529227	0.501913	-9.0079	2.77567e-10	2.60831e-07	13.3836	0.726434	0.197207	-0.529227	11	31849156	F	II		IGR	shore	IGR-shore	chr11:31847132-31847958	NA	NA
cg20407861	-0.431628	0.577839	-9.00657	2.78518e-10	2.6105e-07	13.3802	0.760954	0.329326	-0.431628	6	151612965	F	II	AKAP12	Body	opensea	Body-opensea		NA	TRUE
cg01707820	-0.324501	0.492561	-8.99687	2.85564e-10	2.66965e-07	13.3552	0.630229	0.305728	-0.324501	2	23819033	R	II	KLHL29	Body	opensea	Body-opensea		TRUE	TRUE
cg05563475	-0.332632	0.679436	-8.99491	2.87009e-10	2.67629e-07	13.3501	0.820552	0.48792	-0.332632	5	3289014	R	II		IGR	opensea	IGR-opensea		NA	NA
cg23867085	-0.326728	0.6332	-8.99182	2.89305e-10	2.6908e-07	13.3421	0.771812	0.445084	-0.326728	6	41561472	F	II	FOXP4	Body	island	Body-island	chr6:41561221-41561473	NA	NA
cg14645841	-0.373503	0.665528	-8.98871	2.9163e-10	2.7055e-07	13.3341	0.823984	0.450481	-0.373503	12	85945089	R	II		IGR	opensea	IGR-opensea		NA	TRUE
cg15732107	-0.448502	0.587199	-8.94771	3.24159e-10	2.99226e-07	13.2282	0.777472	0.32897	-0.448502	12	131171530	F	II		IGR	island	IGR-island	chr12:131171168-131171548	NA	NA		rs80126421
cg14442329	0.438642	0.631861	8.94768	3.24186e-10	2.99226e-07	13.2281	0.44577	0.884412	0.438642	9	111754142	R	II	CTNNAL1	Body	opensea	Body-opensea		NA	TRUE
cg00055986	-0.333825	0.360034	-8.94502	3.26414e-10	3.0052e-07	13.2213	0.501657	0.167832	-0.333825	5	2537520	R	II		IGR	opensea	IGR-opensea		NA	NA			rs73033725
cg07258897	-0.430052	0.574547	-8.94239	3.2864e-10	3.01805e-07	13.2145	0.756993	0.326941	-0.430052	12	108576009	F	II	WSCD2	5'UTR	opensea	5'UTR-opensea		NA	TRUE
cg13577778	0.449605	0.520639	8.94015	3.30545e-10	3.0279e-07	13.2087	0.329898	0.779502	0.449605	14	69481517	F	II		IGR	opensea	IGR-opensea		NA	TRUE
cg18535167	-0.290785	0.677152	-8.9251	3.43656e-10	3.14009e-07	13.1697	0.800515	0.50973	-0.290785	5	170173410	F	II		IGR	shore	IGR-shore	chr5:170171188-170171798	NA	TRUE
cg10782668	-0.506303	0.35592	-8.92335	3.45216e-10	3.14644e-07	13.1652	0.570715	0.0644121	-0.506303	13	28496082	R	II	PDX1	Body	island	Body-island	chr13:28494001-28496099	NA	NA
cg22534509	-0.386431	0.379872	-8.91914	3.48994e-10	3.17292e-07	13.1543	0.543812	0.157381	-0.386431	12	123215119	R	II	GPR81	1stExon	opensea	1stExon-opensea		NA	NA
cg17513787	-0.330789	0.680399	-8.90526	3.61743e-10	3.28063e-07	13.1184	0.820733	0.489945	-0.330789	1	109899941	F	II	SORT1	Body	opensea	Body-opensea		NA	TRUE
cg23401796	-0.463519	0.542948	-8.89371	3.72728e-10	3.37185e-07	13.0884	0.739593	0.276074	-0.463519	8	141248667	R	I	TRAPPC9	Body	opensea	Body-opensea		TRUE	TRUE
cg08100687	-0.450744	0.48394	-8.88573	3.80508e-10	3.43368e-07	13.0677	0.675165	0.224421	-0.450744	13	28502630	F	II		IGR	island	IGR-island	chr13:28502362-28502744	NA	TRUE
cg25090972	-0.467445	0.370196	-8.87867	3.8753e-10	3.48839e-07	13.0494	0.568506	0.10106	-0.467445	7	156797988	R	II	MNX1	3'UTR	island	3'UTR-island	chr7:156795355-156799394	NA	NA			rs66587043
cg23681440	-0.390837	0.3825	-8.87272	3.93548e-10	3.51847e-07	13.034	0.54831	0.157473	-0.390837	13	27498239	F	II		IGR	opensea	IGR-opensea		NA	TRUE
cg24148817	-0.38415	0.620013	-8.87251	3.93768e-10	3.51847e-07	13.0334	0.782986	0.398836	-0.38415	6	37461033	R	I	C6orf129	Body	opensea	Body-opensea		NA	NA
cg04642300	0.402752	0.436995	8.87239	3.93883e-10	3.51847e-07	13.0331	0.266131	0.668883	0.402752	6	109288592	R	II	ARMC2	Body	opensea	Body-opensea		NA	TRUE
cg26475094	0.412011	0.581401	8.87155	3.94741e-10	3.51847e-07	13.031	0.406609	0.81862	0.412011	16	56891111	R	II	MIR138-2	TSS1500	opensea	TSS1500-opensea		NA	NA
cg16402758	-0.437235	0.593921	-8.86953	3.96819e-10	3.52834e-07	13.0257	0.779415	0.34218	-0.437235	16	30958190	F	I	FBXL19	Body	island	Body-island	chr16:30958130-30958495	NA	NA
cg20059337	0.320472	0.299802	8.86549	4.00993e-10	3.55676e-07	13.0152	0.163844	0.484316	0.320472	2	100686693	F	II	AFF3	Body	opensea	Body-opensea		NA	TRUE
cg06629999	0.390927	0.531349	8.86346	4.03113e-10	3.56686e-07	13.01	0.365501	0.756429	0.390927	22	49720192	F	II		IGR	shelf	IGR-shelf	chr22:49717505-49717921	NA	NA
cg04687437	-0.268212	0.316039	-8.86246	4.0416e-10	3.56745e-07	13.0074	0.429826	0.161613	-0.268212	19	511113	F	II	C19orf20	Body	shelf	Body-shelf	chr19:506526-507133	NA	NA
cg07622521	-0.368366	0.543344	-8.85757	4.09311e-10	3.60417e-07	12.9947	0.699621	0.331255	-0.368366	2	85992622	F	II	ATOH8	Body	opensea	Body-opensea		NA	TRUE		rs4832010
cg06742021	-0.380278	0.4539	-8.82678	4.43371e-10	3.88573e-07	12.9146	0.615231	0.234952	-0.380278	5	2659108	F	II		IGR	opensea	IGR-opensea		NA	NA
cg27598761	-0.275488	0.679137	-8.82673	4.43424e-10	3.88573e-07	12.9145	0.796011	0.520522	-0.275488	10	537128	R	II	DIP2C	Body	opensea	Body-opensea		TRUE	TRUE
cg27529668	0.408221	0.601085	8.82453	4.45974e-10	3.89868e-07	12.9088	0.4279	0.836121	0.408221	17	79224770	R	II	SLC38A10	Body	opensea	Body-opensea		NA	NA
cg09361469	0.418494	0.463842	8.82197	4.48943e-10	3.91522e-07	12.9021	0.286299	0.704793	0.418494	10	5688620	F	II	ASB13	Body	opensea	Body-opensea		NA	NA
cg12099971	0.287412	0.50494	8.82067	4.50467e-10	3.91911e-07	12.8987	0.383007	0.67042	0.287412	8	145998731	R	II	ZNF34	Body	opensea	Body-opensea		NA	NA
cg08262002	-0.263224	0.716035	-8.81947	4.51869e-10	3.92193e-07	12.8956	0.827705	0.564482	-0.263224	4	16575323	F	II	LDB2	Body	opensea	Body-opensea		NA	TRUE
cg01938514	0.367809	0.644674	8.81339	4.5907e-10	3.97494e-07	12.8798	0.488634	0.856443	0.367809	16	18166238	R	II		IGR	opensea	IGR-opensea		NA	TRUE
cg26853855	-0.268803	0.342456	-8.81155	4.61273e-10	3.98453e-07	12.875	0.456494	0.187691	-0.268803	2	166428866	R	II	CSRNP3	TSS200	opensea	TSS200-opensea		NA	NA
cg07824897	-0.303658	0.673883	-8.81037	4.62689e-10	3.98729e-07	12.8719	0.802707	0.49905	-0.303658	6	56371192	R	II	DST	Body	opensea	Body-opensea		NA	TRUE
cg03726357	0.309681	0.326839	8.80275	4.71948e-10	4.05747e-07	12.8521	0.195459	0.50514	0.309681	8	29259693	F	II		IGR	opensea	IGR-opensea		NA	TRUE
cg24955824	-0.381668	0.440685	-8.79669	4.79447e-10	4.10739e-07	12.8363	0.602605	0.220937	-0.381668	5	3394109	R	II		IGR	opensea	IGR-opensea		NA	NA
cg09366587	-0.337619	0.656106	-8.79541	4.81041e-10	4.10739e-07	12.833	0.799338	0.461719	-0.337619	12	94559051	R	II	PLXNC1	Body	opensea	Body-opensea		NA	TRUE
cg06592151	0.475679	0.60371	8.79533	4.81142e-10	4.10739e-07	12.8328	0.401906	0.877586	0.475679	17	39204767	R	II	KRTAP2-1	TSS1500	opensea	TSS1500-opensea		TRUE	TRUE
cg11594770	-0.314009	0.416748	-8.79281	4.84307e-10	4.12472e-07	12.8262	0.549964	0.235955	-0.314009	3	43221815	R	II		IGR	opensea	IGR-opensea		NA	TRUE
cg27226320	0.379318	0.423698	8.78637	4.92493e-10	4.18464e-07	12.8094	0.262776	0.642093	0.379318	1	175158326	F	II	KIAA0040	5'UTR	shelf	5'UTR-shelf	chr1:175161900-175162364	NA	NA
cg24887265	0.481173	0.419685	8.76175	5.25103e-10	4.44097e-07	12.7452	0.215551	0.696724	0.481173	2	45233528	R	I	SIX2	Body	shore	Body-shore	chr2:45235511-45237792	NA	NA
cg15921461	0.374881	0.491564	8.74963	5.41966e-10	4.57295e-07	12.7136	0.332524	0.707405	0.374881	7	158373792	F	II	PTPRN2	Body	opensea	Body-opensea		NA	NA		rs76284504
cg09382127	-0.506962	0.38093	-8.7452	5.48262e-10	4.61537e-07	12.702	0.596005	0.089043	-0.506962	5	3592466	F	II		IGR	island	IGR-island	chr5:3592391-3592644	NA	TRUE		rs2004782	rs4554229
cg03587907	0.512341	0.341474	8.74367	5.50444e-10	4.62303e-07	12.698	0.124117	0.636459	0.512341	9	138986185	F	II	NACC2	5'UTR	island	5'UTR-island	chr9:138985837-138987846	NA	NA
cg25057461	-0.388465	0.47546	-8.74073	5.5469e-10	4.64796e-07	12.6903	0.640263	0.251798	-0.388465	10	130507759	R	II		IGR	shore	IGR-shore	chr10:130508443-130508658	NA	NA
cg26511507	-0.31531	0.692719	-8.73729	5.5969e-10	4.67908e-07	12.6813	0.826486	0.511177	-0.31531	10	556548	F	II	DIP2C	Body	opensea	Body-opensea		NA	TRUE
cg00570518	0.353123	0.431564	8.73297	5.66035e-10	4.72126e-07	12.6701	0.281755	0.634878	0.353123	11	2154952	F	II	INS-IGF2	Body	shore	Body-shore	chr11:2154033-2154387	NA	NA		rs3213232
cg16054651	0.422918	0.282539	8.71676	5.90506e-10	4.9141e-07	12.6277	0.10312	0.526037	0.422918	14	70409921	R	II	SMOC1	Body	opensea	Body-opensea		NA	TRUE
cg02544002	-0.406917	0.623711	-8.71535	5.92674e-10	4.92089e-07	12.624	0.796343	0.389426	-0.406917	3	129323778	F	II	PLXND1	Body	shore	Body-shore	chr3:129323915-129325332	NA	NA
cg14927712	-0.357828	0.569328	-8.7106	6.00082e-10	4.95895e-07	12.6116	0.721134	0.363305	-0.357828	2	140443019	F	II		IGR	opensea	IGR-opensea		NA	TRUE
cg25546248	0.380828	0.319587	8.71051	6.00228e-10	4.95895e-07	12.6113	0.158024	0.538852	0.380828	13	28395783	R	I		IGR	opensea	IGR-opensea		NA	NA
cg06710900	0.267375	0.170716	8.70979	6.0135e-10	4.95895e-07	12.6095	0.0572842	0.324659	0.267375	3	13008958	R	II	IQSEC1	Body	island	Body-island	chr3:13008648-13009210	NA	NA
cg05514256	0.346679	0.275649	8.70758	6.04837e-10	4.97193e-07	12.6037	0.128574	0.475252	0.346679	2	45231891	R	I		IGR	island	IGR-island	chr2:45231781-45232550	NA	NA
cg05155595	0.340002	0.480669	8.70706	6.05658e-10	4.97193e-07	12.6023	0.336426	0.676428	0.340002	2	70008161	F	II	ANXA4	5'UTR	opensea	5'UTR-opensea		NA	TRUE
cg18854872	-0.312801	0.531189	-8.70443	6.09832e-10	4.99492e-07	12.5954	0.663892	0.351091	-0.312801	2	198292151	R	II	SF3B1	Body	opensea	Body-opensea		NA	TRUE
cg01443755	-0.474747	0.543957	-8.70107	6.15213e-10	5.02767e-07	12.5866	0.745365	0.270618	-0.474747	12	41221639	F	II	CNTN1	5'UTR	opensea	5'UTR-opensea		NA	NA	low-CpG:39507891-39507967
cg14720773	-0.399111	0.525532	-8.69262	6.28948e-10	5.1216e-07	12.5645	0.694852	0.295741	-0.399111	17	17603531	F	II	RAI1	5'UTR	shore	5'UTR-shore	chr17:17603583-17604147	TRUE	TRUE
cg13396318	0.331705	0.273748	8.69227	6.29523e-10	5.1216e-07	12.5636	0.133024	0.464729	0.331705	20	19866974	R	II		IGR	opensea	IGR-opensea		NA	NA	low-CpG:19814697-19815211
cg18281355	-0.379705	0.527425	-8.67853	6.52561e-10	5.29718e-07	12.5276	0.688512	0.308807	-0.379705	8	33575794	R	II		IGR	opensea	IGR-opensea		NA	TRUE
cg19578183	-0.279202	0.412294	-8.67632	6.56349e-10	5.31606e-07	12.5218	0.530744	0.251542	-0.279202	2	128991530	F	II		IGR	shore	IGR-shore	chr2:128990509-128991325	NA	NA
cg00779313	-0.437071	0.655708	-8.67461	6.59305e-10	5.32814e-07	12.5173	0.841132	0.404061	-0.437071	10	1166994	R	II	WDR37	Body	opensea	Body-opensea		NA	NA
cg20402552	0.303002	0.169078	8.66563	6.74971e-10	5.44265e-07	12.4938	0.040532	0.343534	0.303002	13	28397359	R	I		IGR	opensea	IGR-opensea		NA	NA
cg14890631	-0.226088	0.77277	-8.66445	6.77066e-10	5.44746e-07	12.4907	0.868686	0.642598	-0.226088	8	42772400	F	II	HOOK3	Body	opensea	Body-opensea		NA	TRUE
cg17054060	-0.45579	0.493256	-8.6513	7.00788e-10	5.62587e-07	12.4562	0.686622	0.230832	-0.45579	5	3606081	R	I		IGR	shore	IGR-shore	chr5:3606488-3607135	NA	NA
cg20179907	0.332886	0.232965	8.64764	7.07547e-10	5.66762e-07	12.4466	0.0917405	0.424626	0.332886	11	72336908	F	II	PDE2A	Body	opensea	Body-opensea		NA	TRUE		rs71477736
cg08532862	0.418809	0.527923	8.64553	7.11473e-10	5.68019e-07	12.4411	0.350247	0.769055	0.418809	5	171997457	F	II		IGR	opensea	IGR-opensea		NA	TRUE
cg00635082	-0.390689	0.540331	-8.64512	7.12239e-10	5.68019e-07	12.44	0.706078	0.315389	-0.390689	5	175619368	F	II		IGR	shore	IGR-shore	chr5:175621333-175621827	NA	NA
cg10131879	-0.369361	0.53012	-8.64083	7.20297e-10	5.73188e-07	12.4287	0.686818	0.317457	-0.369361	7	8011594	F	II	GLCCI1	Body	shelf	Body-shelf	chr7:8008097-8009495	NA	NA
cg24454374	0.363068	0.41596	8.63854	7.24628e-10	5.75375e-07	12.4227	0.261931	0.624999	0.363068	3	187896277	R	II	LPP	5'UTR	opensea	5'UTR-opensea		NA	NA
cg05676341	-0.386434	0.749213	-8.6331	7.35033e-10	5.81951e-07	12.4084	0.913154	0.526721	-0.386434	10	135206831	F	II	MTG1	TSS1500	shore	TSS1500-shore	chr10:135207467-135208073	NA	NA		rs4838741
cg14151158	0.369216	0.415242	8.63255	7.3611e-10	5.81951e-07	12.407	0.258605	0.627821	0.369216	6	38141763	F	I	BTBD9	3'UTR	opensea	3'UTR-opensea		NA	NA		rs3800359
cg10472320	-0.339785	0.438048	-8.62511	7.5061e-10	5.92127e-07	12.3874	0.582199	0.242414	-0.339785	16	72892765	F	II	ZFHX3	Body	opensea	Body-opensea		NA	TRUE			rs74028115
cg19576560	0.39261	0.267354	8.61962	7.61492e-10	5.98881e-07	12.373	0.100792	0.493403	0.39261	13	28396039	R	II		IGR	opensea	IGR-opensea		NA	NA
cg04209579	-0.342862	0.672596	-8.61914	7.62465e-10	5.98881e-07	12.3718	0.818053	0.475191	-0.342862	2	188782251	F	II		IGR	opensea	IGR-opensea		NA	TRUE
cg19084059	-0.276781	0.784349	-8.61828	7.64179e-10	5.98933e-07	12.3695	0.901771	0.62499	-0.276781	15	75501025	R	I	C15orf39	Body	island	Body-island	chr15:75500858-75501157	NA	NA
cg20582976	0.434845	0.447582	8.6142	7.72403e-10	6.04077e-07	12.3588	0.263103	0.697948	0.434845	14	90301560	F	II	C14orf143	Body	opensea	Body-opensea		NA	TRUE		rs74080139
cg20490341	-0.360344	0.60803	-8.61249	7.75894e-10	6.05505e-07	12.3543	0.760904	0.400559	-0.360344	8	144549532	R	II	ZC3H3	Body	shelf	Body-shelf	chr8:144552580-144552787	NA	TRUE
cg12629909	-0.354027	0.45532	-8.60796	7.8518e-10	6.1144e-07	12.3424	0.605513	0.251486	-0.354027	6	32126616	R	II	PPT2	Body	opensea	Body-opensea		NA	NA
cg18011099	-0.318553	0.577866	-8.60603	7.89158e-10	6.13225e-07	12.3373	0.71301	0.394457	-0.318553	6	37461253	F	I	C6orf129	Body	opensea	Body-opensea		NA	NA
cg17298326	-0.44692	0.50155	-8.60428	7.9279e-10	6.14734e-07	12.3327	0.691153	0.244233	-0.44692	8	142245477	R	II		IGR	opensea	IGR-opensea		NA	TRUE
cg12869949	-0.355098	0.55067	-8.60162	7.98353e-10	6.1773e-07	12.3257	0.701317	0.346219	-0.355098	5	3116683	R	II		IGR	opensea	IGR-opensea		NA	NA
cg17200768	-0.504624	0.373044	-8.59477	8.12849e-10	6.27611e-07	12.3077	0.587127	0.082503	-0.504624	13	28503373	R	I		IGR	island	IGR-island	chr13:28503057-28503374	NA	NA
cg07283859	-0.216722	0.833352	-8.57434	8.57695e-10	6.59437e-07	12.2539	0.925294	0.708572	-0.216722	5	14160853	F	II	TRIO	Body	opensea	Body-opensea		NA	TRUE
cg03147470	-0.396773	0.496459	-8.57328	8.60104e-10	6.59894e-07	12.2511	0.664787	0.268015	-0.396773	10	537178	F	II	DIP2C	Body	opensea	Body-opensea		TRUE	TRUE
cg04057956	-0.473888	0.507675	-8.5685	8.70967e-10	6.66821e-07	12.2385	0.708719	0.23483	-0.473888	12	6339200	F	II	CD9	Body	opensea	Body-opensea		TRUE	TRUE
cg14001157	-0.401199	0.396661	-8.56036	8.89828e-10	6.7983e-07	12.2171	0.566867	0.165667	-0.401199	7	157483006	F	I	PTPRN2	Body	island	Body-island	chr7:157476886-157486719	NA	NA
cg15572496	0.324093	0.480114	8.55593	9.00276e-10	6.86371e-07	12.2054	0.34262	0.666713	0.324093	11	2189856	F	I	TH	Body	shore	Body-shore	chr11:2187488-2188245	TRUE	NA
cg04061506	-0.300329	0.416804	-8.55274	9.07877e-10	6.90718e-07	12.197	0.544216	0.243887	-0.300329	2	48137261	R	II		IGR	shelf	IGR-shelf	chr2:48133739-48134052	NA	NA
cg13337949	-0.421643	0.446614	-8.5476	9.20233e-10	6.98657e-07	12.1834	0.625493	0.20385	-0.421643	6	30711586	F	II	IER3	3'UTR	island	3'UTR-island	chr6:30710307-30712440	NA	NA
cg19628600	-0.378879	0.570048	-8.54353	9.30146e-10	7.04711e-07	12.1727	0.730784	0.351906	-0.378879	3	71032216	R	II	FOXP1	Body	opensea	Body-opensea		TRUE	TRUE
cg09418000	0.364425	0.558633	8.53201	9.5883e-10	7.24933e-07	12.1423	0.404029	0.768454	0.364425	7	39056400	F	II	POU6F2	Body	opensea	Body-opensea		NA	TRUE
cg02962521	0.35014	0.561224	8.52758	9.7008e-10	7.31917e-07	12.1306	0.41268	0.76282	0.35014	18	19744694	R	I		IGR	shore	IGR-shore	chr18:19744936-19752363	NA	NA
cg26425305	-0.307265	0.32	-8.52389	9.79575e-10	7.37551e-07	12.1208	0.450355	0.14309	-0.307265	5	3592526	F	I		IGR	island	IGR-island	chr5:3592391-3592644	NA	TRUE
cg25649039	-0.334075	0.611877	-8.51538	1.0018e-09	7.52725e-07	12.0984	0.753605	0.419531	-0.334075	17	64335475	R	II	PRKCA	Body	opensea	Body-opensea		NA	TRUE
cg04797323	-0.474686	0.49485	-8.51459	1.00389e-09	7.5274e-07	12.0963	0.696232	0.221546	-0.474686	12	93966978	R	I	SOCS2	Body	island	Body-island	chr12:93963963-93967395	NA	NA
cg07137701	-0.398248	0.496221	-8.51016	1.01568e-09	7.60015e-07	12.0846	0.665174	0.266926	-0.398248	10	31611868	F	II	ZEB1	Body	shore	Body-shore	chr10:31607227-31610094	NA	NA
cg15583014	-0.283496	0.225679	-8.50602	1.02685e-09	7.66795e-07	12.0737	0.34595	0.0624542	-0.283496	1	65468659	R	I		IGR	island	IGR-island	chr1:65468272-65468828	TRUE	NA
cg05543864	0.283129	0.387531	8.50169	1.03865e-09	7.72435e-07	12.0622	0.267416	0.550545	0.283129	22	24979755	F	II	GGT1	5'UTR	opensea	5'UTR-opensea		NA	TRUE
cg05278955	-0.300014	0.526043	-8.49876	1.0467e-09	7.76835e-07	12.0545	0.653321	0.353308	-0.300014	5	76381538	R	II	ZBED3	5'UTR	shore	5'UTR-shore	chr5:76382727-76383167	NA	NA			rs77236575
cg01292299	-0.317941	0.478829	-8.49274	1.06348e-09	7.86905e-07	12.0386	0.613713	0.295773	-0.317941	11	18008039	F	II	SERGEF	Body	opensea	Body-opensea		NA	TRUE
cg10717312	-0.293635	0.681911	-8.4921	1.06527e-09	7.86905e-07	12.0369	0.806483	0.512848	-0.293635	2	241976244	F	I	SNED1	Body	island	Body-island	chr2:241975533-241976318	TRUE	NA
cg19814981	-0.445429	0.473355	-8.49157	1.06676e-09	7.86905e-07	12.0355	0.662325	0.216895	-0.445429	5	3592435	F	I		IGR	island	IGR-island	chr5:3592391-3592644	NA	TRUE		rs4554229
cg17468663	0.28434	0.446974	8.4879	1.07717e-09	7.92974e-07	12.0257	0.326345	0.610685	0.28434	1	19048930	F	II	PAX7	Body	opensea	Body-opensea		NA	NA
cg21376454	-0.327938	0.68355	-8.48064	1.09801e-09	8.06682e-07	12.0066	0.822676	0.494737	-0.327938	17	62203531	R	II	ERN1	Body	shelf	Body-shelf	chr17:62206971-62208050	NA	NA
cg12639429	-0.367557	0.677532	-8.47839	1.10456e-09	8.09858e-07	12.0006	0.833465	0.465908	-0.367557	18	21572622	R	II	TTC39C	TSS200	opensea	TSS200-opensea		NA	TRUE
cg05476182	-0.287362	0.521363	-8.47113	1.12595e-09	8.19248e-07	11.9814	0.643274	0.355912	-0.287362	5	133913122	R	II	PHF15	Body	opensea	Body-opensea		NA	TRUE
cg21336288	-0.359817	0.644976	-8.47111	1.12602e-09	8.19248e-07	11.9813	0.797625	0.437808	-0.359817	8	117742444	F	II	EIF3H	Body	opensea	Body-opensea		NA	TRUE
cg24822529	-0.364007	0.510947	-8.47063	1.12746e-09	8.19248e-07	11.9801	0.665375	0.301368	-0.364007	5	134582880	F	II		IGR	opensea	IGR-opensea		TRUE	TRUE		rs1053774
cg00779638	-0.377289	0.565068	-8.45791	1.16603e-09	8.4471e-07	11.9464	0.72513	0.34784	-0.377289	9	88355164	F	II	AGTPBP1	5'UTR	shore	5'UTR-shore	chr9:88356140-88357365	NA	NA		rs4877304
cg08687386	-0.398535	0.359576	-8.44902	1.19378e-09	8.61994e-07	11.9228	0.528651	0.130117	-0.398535	6	30711206	R	II	IER3	3'UTR	island	3'UTR-island	chr6:30710307-30712440	NA	NA
cg06029905	0.306799	0.52507	8.44875	1.19463e-09	8.61994e-07	11.9221	0.394913	0.701712	0.306799	11	2155521	R	II	INS-IGF2	Body	shore	Body-shore	chr11:2154033-2154387	NA	NA			rs11564729
cg13011961	-0.421279	0.644134	-8.43572	1.23654e-09	8.90471e-07	11.8876	0.822858	0.40158	-0.421279	3	67291183	R	II		IGR	opensea	IGR-opensea		NA	TRUE
cg10853543	-0.345587	0.563873	-8.43379	1.24288e-09	8.93268e-07	11.8825	0.710486	0.364898	-0.345587	2	60763626	F	II	BCL11A	Body	opensea	Body-opensea		NA	NA			rs36025784
cg23390871	0.291747	0.593126	8.42786	1.26257e-09	9.05623e-07	11.8667	0.469355	0.761102	0.291747	11	2183708	R	II	INS	TSS1500	shelf	TSS1500-shelf	chr11:2187488-2188245	NA	NA
cg03707634	-0.311572	0.721224	-8.42092	1.286e-09	9.20614e-07	11.8483	0.853406	0.541834	-0.311572	13	107026178	F	II		IGR	opensea	IGR-opensea		NA	TRUE		rs79985323
cg01776172	-0.340084	0.696002	-8.41412	1.30936e-09	9.35497e-07	11.8303	0.84028	0.500196	-0.340084	6	51481908	F	II	PKHD1	3'UTR	opensea	3'UTR-opensea		NA	NA
cg09736286	-0.278652	0.814254	-8.40691	1.33464e-09	9.51671e-07	11.8111	0.93247	0.653818	-0.278652	12	122712925	R	II	DIABLO	TSS1500	shore	TSS1500-shore	chr12:122710054-122711371	NA	NA
cg04804717	0.316433	0.351153	8.40618	1.33723e-09	9.51671e-07	11.8092	0.216908	0.533341	0.316433	7	1300320	F	I		IGR	opensea	IGR-opensea		NA	NA
cg27300494	0.269684	0.194426	8.40482	1.34205e-09	9.53238e-07	11.8056	0.0800143	0.349699	0.269684	17	77093531	R	I	HRNBP3	Body	island	Body-island	chr17:77093291-77093805	NA	TRUE
cg18775702	-0.36004	0.449156	-8.40347	1.34686e-09	9.54786e-07	11.802	0.6019	0.24186	-0.36004	15	75501277	R	II	C15orf39	Body	shore	Body-shore	chr15:75500858-75501157	NA	NA
cg04674803	0.214251	0.127886	8.39732	1.36903e-09	9.68615e-07	11.7857	0.0369922	0.251243	0.214251	13	28395390	F	I		IGR	opensea	IGR-opensea		NA	TRUE
cg15152595	-0.395338	0.578826	-8.38368	1.41946e-09	1.00235e-06	11.7494	0.746545	0.351208	-0.395338	1	204972818	F	II	NFASC	Body	opensea	Body-opensea		NA	TRUE		rs78901358
cg21928923	-0.340922	0.676679	-8.36868	1.47714e-09	1.04106e-06	11.7096	0.821313	0.480391	-0.340922	7	94630048	F	II	PPP1R9A	Body	opensea	Body-opensea		NA	TRUE
cg20608085	-0.344317	0.58895	-8.36773	1.48089e-09	1.04168e-06	11.707	0.735024	0.390707	-0.344317	11	45943130	F	II	GYLTL1B	TSS200	shore	TSS200-shore	chr11:45943513-45944852	NA	NA
cg14582550	-0.373902	0.615545	-8.36367	1.49695e-09	1.05094e-06	11.6962	0.77417	0.400268	-0.373902	9	97786879	R	II	C9orf3	Body	opensea	Body-opensea		NA	TRUE
cg06432487	-0.233406	0.825849	-8.34629	1.56773e-09	1.09851e-06	11.65	0.924869	0.691463	-0.233406	10	126623651	F	II		IGR	opensea	IGR-opensea		NA	TRUE
cg09539395	0.432055	0.597838	8.344	1.57732e-09	1.10311e-06	11.6439	0.414542	0.846597	0.432055	16	20796389	F	II	ACSM3	Body	opensea	Body-opensea		NA	NA
cg04720348	0.426389	0.398717	8.33643	1.60938e-09	1.12337e-06	11.6237	0.217825	0.644213	0.426389	5	72922873	F	II	RGNEF	5'UTR	shore	5'UTR-shore	chr5:72921593-72922527	NA	NA
cg21046874	-0.446986	0.376665	-8.33161	1.63018e-09	1.13571e-06	11.6108	0.566295	0.119309	-0.446986	13	28500882	F	I		IGR	shore	IGR-shore	chr13:28501859-28502090	NA	NA			rs61944009
cg04610274	-0.352112	0.554213	-8.32643	1.6528e-09	1.14766e-06	11.597	0.703594	0.351482	-0.352112	11	76504541	F	II	TSKU	5'UTR	opensea	5'UTR-opensea		NA	TRUE
cg07589968	-0.280154	0.399706	-8.32624	1.65364e-09	1.14766e-06	11.5965	0.518559	0.238406	-0.280154	20	43729910	F	II	KCNS1	TSS200	shore	TSS200-shore	chr20:43729515-43729791	TRUE	NA
cg02833614	-0.276812	0.790429	-8.32278	1.66892e-09	1.15202e-06	11.5873	0.907864	0.631052	-0.276812	10	134536157	R	II	INPP5A	Body	island	Body-island	chr10:134535957-134536237	NA	TRUE
cg27208169	-0.388185	0.484158	-8.32222	1.67142e-09	1.15202e-06	11.5858	0.648842	0.260658	-0.388185	17	17603584	R	II	RAI1	5'UTR	island	5'UTR-island	chr17:17603583-17604147	TRUE	TRUE
cg20804163	-0.369127	0.645237	-8.32195	1.6726e-09	1.15202e-06	11.5851	0.801837	0.432709	-0.369127	1	168260675	R	I	TBX19	Body	opensea	Body-opensea		NA	TRUE
cg23012855	0.375636	0.522795	8.31631	1.69792e-09	1.16578e-06	11.5701	0.363434	0.73907	0.375636	1	235111328	F	II		IGR	opensea	IGR-opensea		NA	TRUE
cg22658311	-0.306137	0.589541	-8.31607	1.69899e-09	1.16578e-06	11.5694	0.719417	0.41328	-0.306137	4	177640279	R	II	VEGFC	Body	opensea	Body-opensea		NA	TRUE
cg04724489	-0.320672	0.5262	-8.31426	1.70722e-09	1.16922e-06	11.5646	0.662243	0.341571	-0.320672	7	127725176	R	II	SND1	Body	opensea	Body-opensea		TRUE	TRUE
cg23796755	-0.333618	0.754633	-8.30958	1.72863e-09	1.18166e-06	11.5521	0.896167	0.56255	-0.333618	11	126700464	R	II	KIRREL3	Body	opensea	Body-opensea		NA	TRUE
cg01792876	0.323796	0.414624	8.30659	1.74246e-09	1.18888e-06	11.5441	0.277256	0.601052	0.323796	8	116684801	R	II		IGR	shelf	IGR-shelf	chr8:116681380-116681623	NA	NA
cg23414595	-0.370975	0.583421	-8.30446	1.75238e-09	1.19299e-06	11.5385	0.740804	0.36983	-0.370975	22	30129607	F	II	ZMAT5	Body	shelf	Body-shelf	chr22:30125352-30125665	TRUE	NA
cg00223136	-0.307634	0.678423	-8.30389	1.75505e-09	1.19299e-06	11.5369	0.808934	0.501301	-0.307634	5	3609364	F	I		IGR	shelf	IGR-shelf	chr5:3606488-3607135	NA	NA
cg08076018	-0.377866	0.424618	-8.3031	1.75873e-09	1.19326e-06	11.5348	0.584924	0.207059	-0.377866	9	129885080	F	II	ANGPTL2	TSS200	opensea	TSS200-opensea		NA	NA
cg03180486	0.376119	0.489284	8.30157	1.76593e-09	1.19502e-06	11.5308	0.329719	0.705838	0.376119	11	2207455	R	II		IGR	opensea	IGR-opensea		NA	NA
cg19477706	-0.397643	0.508148	-8.30115	1.76789e-09	1.19502e-06	11.5296	0.676845	0.279202	-0.397643	5	2686914	F	II		IGR	opensea	IGR-opensea		NA	NA
cg03124636	-0.431355	0.371768	-8.29794	1.7831e-09	1.20307e-06	11.5211	0.554767	0.123413	-0.431355	6	30711426	R	II	IER3	3'UTR	island	3'UTR-island	chr6:30710307-30712440	NA	NA
cg19714985	-0.422326	0.355325	-8.2948	1.79809e-09	1.21093e-06	11.5127	0.534494	0.112167	-0.422326	10	77043608	R	II		IGR	opensea	IGR-opensea		NA	TRUE
cg19865770	0.376758	0.514567	8.29277	1.80782e-09	1.21523e-06	11.5073	0.35473	0.731488	0.376758	1	221510889	F	II	LOC400804	TSS1500	opensea	TSS1500-opensea		NA	NA			rs78521112
cg08106393	-0.320316	0.657463	-8.29101	1.81632e-09	1.21869e-06	11.5026	0.793355	0.473039	-0.320316	17	17283670	F	II		IGR	shelf	IGR-shelf	chr17:17286964-17287372	NA	NA		rs80297678
cg05064181	0.311977	0.660419	8.28841	1.82898e-09	1.22493e-06	11.4956	0.528065	0.840042	0.311977	10	116445398	R	II	ABLIM1	TSS1500	opensea	TSS1500-opensea		NA	NA
cg06713671	-0.259505	0.440358	-8.2866	1.83781e-09	1.22858e-06	11.4908	0.550451	0.290946	-0.259505	19	5914158	R	II	CAPS	TSS200	shore	TSS200-shore	chr19:5915007-5915301	TRUE	TRUE
cg02560364	-0.296843	0.739461	-8.28412	1.85003e-09	1.23448e-06	11.4842	0.865395	0.568552	-0.296843	16	63219709	F	II		IGR	opensea	IGR-opensea		NA	TRUE
cg15989436	-0.216431	0.661334	-8.28324	1.85436e-09	1.2351e-06	11.4818	0.753154	0.536722	-0.216431	5	150465875	F	II		IGR	opensea	IGR-opensea		NA	TRUE		rs57525278
cg16446824	-0.340317	0.673539	-8.2824	1.85855e-09	1.23563e-06	11.4796	0.817916	0.4776	-0.340317	5	115842919	F	II	SEMA6A	5'UTR	opensea	5'UTR-opensea		NA	TRUE
cg19152255	-0.343641	0.634234	-8.27628	1.88912e-09	1.25367e-06	11.4632	0.780021	0.43638	-0.343641	20	52274268	F	II		IGR	shelf	IGR-shelf	chr20:52276744-52277051	NA	TRUE
cg01024458	-0.376634	0.55784	-8.26455	1.94918e-09	1.29117e-06	11.4319	0.717624	0.34099	-0.376634	1	8703816	R	II	RERE	Body	opensea	Body-opensea		NA	NA
cg09989632	-0.262368	0.737435	-8.26387	1.95274e-09	1.29117e-06	11.4301	0.848742	0.586374	-0.262368	7	150828271	R	II	AGAP3	Body	opensea	Body-opensea		NA	NA
cg00951599	-0.241112	0.638203	-8.25956	1.97532e-09	1.30373e-06	11.4186	0.740493	0.499381	-0.241112	5	2683969	R	II		IGR	opensea	IGR-opensea		NA	NA
cg22462714	0.344611	0.60796	8.25782	1.98453e-09	1.30743e-06	11.4139	0.461762	0.806373	0.344611	17	79224306	R	I	SLC38A10	Body	opensea	Body-opensea		NA	NA
cg26913576	0.220786	0.495648	8.25621	1.99307e-09	1.31069e-06	11.4096	0.401981	0.622767	0.220786	11	2151698	F	I	INS-IGF2	Body	shelf	Body-shelf	chr11:2154033-2154387	NA	NA	low-CpG:2108225-2108587	rs35818489
cg22460204	-0.367107	0.616982	-8.2554	1.9974e-09	1.31116e-06	11.4074	0.772724	0.405617	-0.367107	7	39332836	F	II	POU6F2	Body	opensea	Body-opensea		NA	NA
cg02540736	-0.33176	0.650218	-8.25373	2.00631e-09	1.31464e-06	11.403	0.790964	0.459204	-0.33176	14	100774063	R	II	SLC25A29	TSS1500	shore	TSS1500-shore	chr14:100771820-100773673	NA	NA
cg02400773	-0.260253	0.74425	-8.24138	2.07364e-09	1.35631e-06	11.3699	0.85466	0.594407	-0.260253	17	13502304	F	II	HS3ST3A1	Body	shore	Body-shore	chr17:13503829-13505559	NA	NA
cg02836764	-0.440892	0.613225	-8.23654	2.10061e-09	1.37149e-06	11.357	0.800271	0.359378	-0.440892	10	134499364	R	II	INPP5A	Body	opensea	Body-opensea		TRUE	NA
cg13168012	-0.293586	0.383405	-8.2315	2.12913e-09	1.38762e-06	11.3435	0.507957	0.214371	-0.293586	11	60692978	F	II	TMEM132A	Body	shore	Body-shore	chr11:60691785-60692532	NA	NA
cg04956949	-0.350861	0.555879	-8.22655	2.15747e-09	1.40357e-06	11.3302	0.704729	0.353868	-0.350861	7	73119262	F	II	STX1A	Body	shore	Body-shore	chr7:73118500-73118749	TRUE	TRUE
cg07069636	-0.217536	0.283515	-8.21102	2.24902e-09	1.46052e-06	11.2886	0.375803	0.158267	-0.217536	16	30671749	F	II		IGR	shore	IGR-shore	chr16:30669107-30671155	NA	NA
cg12068916	-0.349852	0.663922	-8.2085	2.26423e-09	1.46778e-06	11.2819	0.812345	0.462492	-0.349852	8	17267342	F	II	MTMR7	Body	shelf	Body-shelf	chr8:17270603-17271120	NA	NA
cg05721476	-0.387159	0.506125	-8.20634	2.27738e-09	1.47367e-06	11.2761	0.670375	0.283216	-0.387159	10	46076550	F	II	2008-03-01	5'UTR	opensea	5'UTR-opensea		NA	TRUE
cg13777717	-0.339356	0.400583	-8.19215	2.36555e-09	1.52801e-06	11.2381	0.544552	0.205196	-0.339356	5	76250527	R	I	CRHBP	Body	island	Body-island	chr5:76249435-76250528	NA	NA
cg07936470	0.351587	0.501494	8.18965	2.38145e-09	1.53555e-06	11.2313	0.352336	0.703923	0.351587	7	1458755	R	II		IGR	shore	IGR-shore	chr7:1460672-1460989	NA	TRUE
cg04498913	0.35389	0.575189	8.18866	2.38778e-09	1.5369e-06	11.2287	0.425054	0.778944	0.35389	7	1135747	F	I	C7orf50	Body	island	Body-island	chr7:1135744-1135992	NA	NA		rs55689421
cg24371574	-0.366414	0.502882	-8.18573	2.40657e-09	1.54627e-06	11.2208	0.65833	0.291916	-0.366414	1	230428167	R	II		IGR	opensea	IGR-opensea		NA	TRUE
cg08845721	-0.442105	0.465897	-8.18088	2.4381e-09	1.56376e-06	11.2078	0.653456	0.211352	-0.442105	5	142780693	R	II	NR3C1	5'UTR	shore	5'UTR-shore	chr5:142782071-142785071	NA	NA
cg07965335	-0.367729	0.656637	-8.17884	2.45143e-09	1.56812e-06	11.2023	0.812643	0.444914	-0.367729	4	186709261	F	II	SORBS2	5'UTR	opensea	5'UTR-opensea		NA	NA
cg12077664	-0.340218	0.525417	-8.17852	2.45353e-09	1.56812e-06	11.2015	0.669752	0.329534	-0.340218	12	125145446	R	II		IGR	island	IGR-island	chr12:125145445-125145669	NA	NA
cg05203346	0.434867	0.512418	8.17317	2.48896e-09	1.58798e-06	11.1871	0.32793	0.762796	0.434867	5	143278195	F	II		IGR	opensea	IGR-opensea		NA	TRUE
cg21557724	-0.262276	0.638429	-8.17146	2.5004e-09	1.59249e-06	11.1825	0.749698	0.487422	-0.262276	2	3317928	R	I	TSSC1	Body	island	Body-island	chr2:3317676-3317935	NA	TRUE
cg13375828	-0.387971	0.36815	-8.16889	2.51768e-09	1.60068e-06	11.1756	0.532744	0.144773	-0.387971	17	3598755	R	II	P2RX5	Body	shore	Body-shore	chr17:3599052-3599551	TRUE	TRUE
cg03646994	-0.383741	0.687582	-8.16736	2.52807e-09	1.60449e-06	11.1715	0.850381	0.46664	-0.383741	2	3285967	R	II	TSSC1	Body	shore	Body-shore	chr2:3286324-3286530	TRUE	NA
cg22396850	-0.254771	0.325131	-8.16639	2.53467e-09	1.60587e-06	11.1689	0.433216	0.178445	-0.254771	17	41121153	R	II	AARSD1	3'UTR	opensea	3'UTR-opensea		NA	TRUE
cg21227325	-0.309153	0.486473	-8.16465	2.54647e-09	1.61054e-06	11.1643	0.617629	0.308476	-0.309153	9	78776599	R	II	PCSK5	Body	opensea	Body-opensea		NA	TRUE
cg04180953	-0.245188	0.619191	-8.16118	2.57033e-09	1.62281e-06	11.1549	0.72321	0.478022	-0.245188	18	28743074	R	II	DSC1	TSS1500	opensea	TSS1500-opensea		NA	NA
cg20460166	-0.336249	0.393131	-8.1605	2.575e-09	1.62294e-06	11.1531	0.535782	0.199533	-0.336249	1	54423202	F	II	LRRC42	Body	opensea	Body-opensea		TRUE	TRUE
cg06948763	0.381465	0.42251	8.1584	2.58952e-09	1.62463e-06	11.1475	0.260676	0.642141	0.381465	1	110763078	R	II	KCNC4	Body	shelf	Body-shelf	chr1:110765665-110766012	NA	NA
cg11005826	0.370659	0.360635	8.15802	2.59222e-09	1.62463e-06	11.1464	0.203386	0.574045	0.370659	11	2165961	R	II	IGF2AS	Body	shore	Body-shore	chr11:2165135-2165672	NA	NA
cg01504030	0.384042	0.463037	8.15801	2.59228e-09	1.62463e-06	11.1464	0.30011	0.684152	0.384042	6	38141879	F	II	BTBD9	3'UTR	opensea	3'UTR-opensea		NA	NA
cg17524651	0.39605	0.443022	8.15754	2.59554e-09	1.62463e-06	11.1452	0.275001	0.67105	0.39605	13	28397176	R	II		IGR	opensea	IGR-opensea		NA	NA
cg26185356	-0.353398	0.714223	-8.1513	2.63935e-09	1.64921e-06	11.1284	0.864149	0.510751	-0.353398	5	17019007	R	II		IGR	opensea	IGR-opensea		NA	TRUE
cg05384664	0.343652	0.522275	8.1429	2.69954e-09	1.68178e-06	11.1058	0.376483	0.720135	0.343652	11	2154934	F	II	INS-IGF2	Body	shore	Body-shore	chr11:2154033-2154387	NA	NA		rs3213232
cg03503642	-0.354359	0.620715	-8.14274	2.70073e-09	1.68178e-06	11.1054	0.771049	0.41669	-0.354359	6	75912711	R	II	COL12A1	5'UTR	shore	5'UTR-shore	chr6:75914705-75916387	NA	NA
cg07588430	-0.329379	0.679443	-8.14016	2.71949e-09	1.69057e-06	11.0984	0.81918	0.489801	-0.329379	6	41561444	F	I	FOXP4	Body	island	Body-island	chr6:41561221-41561473	NA	NA
cg19982668	0.357735	0.210714	8.13184	2.78096e-09	1.72502e-06	11.0761	0.058948	0.416683	0.357735	17	61753497	R	II	MAP3K3	Body	opensea	Body-opensea		TRUE	TRUE			rs77657195
cg18738581	-0.363803	0.642375	-8.13138	2.78439e-09	1.72502e-06	11.0748	0.796715	0.432913	-0.363803	3	9944183	R	II	IL17RE	TSS200	opensea	TSS200-opensea		NA	TRUE
cg20673960	0.405253	0.39504	8.12887	2.80321e-09	1.73372e-06	11.0681	0.223115	0.628367	0.405253	5	126377273	R	II		IGR	opensea	IGR-opensea		NA	TRUE
cg27338353	-0.482538	0.416135	-8.12093	2.86364e-09	1.76809e-06	11.0467	0.620848	0.13831	-0.482538	22	46471129	R	II		IGR	shelf	IGR-shelf	chr22:46465976-46468528	NA	NA
cg26341453	0.384287	0.381472	8.11844	2.88287e-09	1.77695e-06	11.04	0.218441	0.602728	0.384287	1	28593732	F	II	SESN2	Body	opensea	Body-opensea		NA	TRUE
cg09605693	-0.275833	0.750577	-8.11467	2.91225e-09	1.79202e-06	11.0299	0.867598	0.591764	-0.275833	8	143463488	R	I	TSNARE1	5'UTR	opensea	5'UTR-opensea		NA	NA
cg09939375	-0.230655	0.766016	-8.10386	2.99816e-09	1.84177e-06	11.0008	0.863869	0.633214	-0.230655	4	40755027	F	II	NSUN7	Body	shelf	Body-shelf	chr4:40751842-40752493	NA	NA
cg24389488	-0.414082	0.40214	-8.10002	3.02921e-09	1.85648e-06	10.9905	0.577812	0.16373	-0.414082	17	44849857	F	II	WNT3	Body	island	Body-island	chr17:44848308-44849912	NA	NA
cg11219614	-0.361418	0.494176	-8.09964	3.03232e-09	1.85648e-06	10.9894	0.647505	0.286087	-0.361418	8	49984776	R	II	C8orf22	TSS200	opensea	TSS200-opensea		NA	NA
cg26614264	-0.378083	0.581354	-8.09701	3.05392e-09	1.86656e-06	10.9823	0.741752	0.363669	-0.378083	12	110196466	F	II	MGC14436	Body	opensea	Body-opensea		NA	TRUE
cg10549753	-0.405739	0.638362	-8.09308	3.08633e-09	1.8832e-06	10.9718	0.810493	0.404754	-0.405739	12	95226786	F	II	MIR492	TSS1500	opensea	TSS1500-opensea		NA	TRUE		rs55788968
cg23464360	-0.339106	0.617574	-8.08426	3.16051e-09	1.92524e-06	10.948	0.761437	0.422331	-0.339106	8	144513980	R	II	MAFA	TSS1500	shore	TSS1500-shore	chr8:144510850-144513957	NA	NA
cg17425590	-0.388839	0.512609	-8.08182	3.18129e-09	1.93466e-06	10.9414	0.677571	0.288731	-0.388839	1	229830303	R	II		IGR	opensea	IGR-opensea		NA	TRUE
cg01636575	-0.346193	0.499146	-8.0807	3.19089e-09	1.9365e-06	10.9384	0.646016	0.299823	-0.346193	17	13447853	R	II	HS3ST3A1	Body	opensea	Body-opensea		NA	TRUE
cg23620902	0.348785	0.371754	8.08023	3.19497e-09	1.9365e-06	10.9371	0.223785	0.57257	0.348785	2	119566332	F	II		IGR	opensea	IGR-opensea		NA	NA
cg00764307	-0.348633	0.482724	-8.07455	3.2442e-09	1.96306e-06	10.9218	0.630629	0.281996	-0.348633	14	94408121	F	II	ASB2	Body	shore	Body-shore	chr14:94405235-94406170	TRUE	NA
cg22138216	-0.265027	0.687473	-8.07076	3.2775e-09	1.97992e-06	10.9116	0.799908	0.534881	-0.265027	11	77789247	R	II	NDUFC2	Body	shore	Body-shore	chr11:77790478-77791101	NA	NA
cg23740474	-0.300436	0.40723	-8.06989	3.28516e-09	1.98126e-06	10.9093	0.534688	0.234252	-0.300436	11	70455140	F	II	SHANK2	Body	opensea	Body-opensea		NA	NA
cg06026545	-0.360362	0.362434	-8.06241	3.35209e-09	2.01827e-06	10.8891	0.515315	0.154953	-0.360362	17	35656860	R	II	ACACA	Body	opensea	Body-opensea		NA	TRUE
cg09696091	-0.371091	0.556351	-8.05776	3.39434e-09	2.04034e-06	10.8765	0.713784	0.342692	-0.371091	5	3564465	R	II		IGR	opensea	IGR-opensea		NA	TRUE
cg20945465	0.407376	0.33008	8.05615	3.40909e-09	2.04582e-06	10.8722	0.157253	0.564629	0.407376	13	28395271	R	II		IGR	opensea	IGR-opensea		NA	TRUE
cg25626234	-0.259622	0.776824	-8.05466	3.42283e-09	2.05068e-06	10.8682	0.886967	0.627345	-0.259622	7	122004050	F	II	CADPS2	Body	opensea	Body-opensea		NA	TRUE
cg06482830	-0.401637	0.595794	-8.05288	3.43928e-09	2.05715e-06	10.8634	0.766186	0.364549	-0.401637	16	1186203	R	II		IGR	opensea	IGR-opensea		NA	NA
cg25821223	-0.353523	0.474862	-8.0516	3.45115e-09	2.06086e-06	10.8599	0.624841	0.271318	-0.353523	6	138426712	R	II	PERP	Body	shore	Body-shore	chr6:138428188-138428816	NA	TRUE			rs11966595
cg25255893	-0.217421	0.765962	-8.0491	3.47446e-09	2.07138e-06	10.8532	0.858202	0.640781	-0.217421	17	14427896	R	II		IGR	opensea	IGR-opensea		NA	TRUE
cg14467690	-0.425254	0.567629	-8.04128	3.54855e-09	2.11208e-06	10.832	0.74804	0.322785	-0.425254	9	135120707	R	II		IGR	shelf	IGR-shelf	chr9:135116147-135117929	NA	NA
cg26793019	-0.36441	0.656978	-8.03941	3.56653e-09	2.11932e-06	10.827	0.811576	0.447166	-0.36441	8	2795929	F	II	CSMD1	3'UTR	opensea	3'UTR-opensea		NA	NA
cg02672737	-0.448606	0.408275	-8.03769	3.5831e-09	2.12569e-06	10.8223	0.598593	0.149987	-0.448606	15	72476759	R	II	GRAMD2	Body	island	Body-island	chr15:72476676-72476969	NA	TRUE
cg16652303	-0.411555	0.537508	-8.03235	3.63502e-09	2.15298e-06	10.8079	0.712107	0.300553	-0.411555	11	126872777	F	II		IGR	shore	IGR-shore	chr11:126873091-126873809	NA	NA			rs2508557
cg26577252	-0.403936	0.469545	-8.03117	3.64666e-09	2.15636e-06	10.8047	0.640912	0.236976	-0.403936	15	99212332	F	II	IGF1R	Body	opensea	Body-opensea		TRUE	TRUE		rs74851630
cg13247663	-0.380108	0.379187	-8.0296	3.66217e-09	2.16202e-06	10.8005	0.540445	0.160337	-0.380108	8	59058254	R	I	FAM110B	5'UTR	island	5'UTR-island	chr8:59058167-59059414	TRUE	TRUE	high-CpG:59220802-59221031
cg14548777	-0.304708	0.479058	-8.02586	3.69933e-09	2.18041e-06	10.7904	0.608329	0.303621	-0.304708	17	62495003	R	II	DDX5	3'UTR	shore	3'UTR-shore	chr17:62492882-62493323	NA	NA
cg00414077	0.306987	0.451924	8.02465	3.71137e-09	2.18397e-06	10.7871	0.321687	0.628674	0.306987	20	35504511	F	I	C20orf118	TSS200	opensea	TSS200-opensea		NA	NA
cg02912316	-0.238631	0.465819	-8.02242	3.73378e-09	2.19361e-06	10.7811	0.567057	0.328426	-0.238631	1	32527924	F	II		IGR	opensea	IGR-opensea		NA	TRUE
cg22010957	-0.233572	0.627563	-8.02172	3.74088e-09	2.19424e-06	10.7792	0.726654	0.493082	-0.233572	8	49888988	F	I		IGR	shore	IGR-shore	chr8:49890386-49890874	NA	NA
cg08782899	-0.256769	0.474597	-8.00964	3.8649e-09	2.25952e-06	10.7466	0.583529	0.32676	-0.256769	17	79652389	R	I	ARL16	TSS1500	shore	TSS1500-shore	chr17:79650194-79651447	NA	NA
cg12078031	-0.318245	0.367316	-7.99979	3.9692e-09	2.31323e-06	10.7199	0.502329	0.184084	-0.318245	21	28337869	R	II	ADAMTS5	1stExon	island	1stExon-island	chr21:28337856-28340237	TRUE	TRUE			rs61750215
cg13488013	-0.293605	0.391513	-7.99852	3.98275e-09	2.31742e-06	10.7165	0.516072	0.222468	-0.293605	17	47592680	R	II		IGR	shelf	IGR-shelf	chr17:47590142-47590415	NA	TRUE
cg00422638	-0.358535	0.29611	-7.99304	4.04221e-09	2.34826e-06	10.7016	0.448216	0.0896804	-0.358535	10	25466027	R	II	LOC100128811	TSS1500	shore	TSS1500-shore	chr10:25463756-25465639	NA	NA
cg23395749	0.329144	0.415389	7.99077	4.06716e-09	2.3572e-06	10.6955	0.275753	0.604896	0.329144	5	176984246	R	II		IGR	shelf	IGR-shelf	chr5:176980789-176981789	NA	NA
cg06059056	0.329563	0.187	7.99045	4.07057e-09	2.3572e-06	10.6946	0.0471857	0.376748	0.329563	3	13008969	R	I	IQSEC1	Body	island	Body-island	chr3:13008648-13009210	NA	NA
cg11743675	-0.505078	0.450178	-7.98604	4.11943e-09	2.3817e-06	10.6827	0.664453	0.159376	-0.505078	12	41221855	F	II	CNTN1	5'UTR	opensea	5'UTR-opensea		NA	NA
cg07760622	0.267508	0.544458	7.98251	4.15899e-09	2.39759e-06	10.6731	0.430969	0.698478	0.267508	10	117754806	F	II		IGR	opensea	IGR-opensea		NA	TRUE
cg14227773	-0.376386	0.709106	-7.98241	4.1601e-09	2.39759e-06	10.6729	0.868785	0.492399	-0.376386	9	2419272	R	II		IGR	opensea	IGR-opensea		NA	TRUE
cg21678736	0.347842	0.521669	7.98136	4.17194e-09	2.40062e-06	10.67	0.3741	0.721942	0.347842	17	75282776	R	II	2009-09-01	Body	opensea	Body-opensea		NA	TRUE
cg19526353	-0.349745	0.362099	-7.97828	4.20678e-09	2.41684e-06	10.6617	0.510476	0.160731	-0.349745	19	42760742	R	II	ERF	TSS1500	shore	TSS1500-shore	chr19:42757495-42759475	NA	NA
cg22268137	-0.401001	0.349977	-7.96908	4.31279e-09	2.46994e-06	10.6368	0.520098	0.119098	-0.401001	13	28497117	F	I	PDX1	Body	shore	Body-shore	chr13:28498226-28499046	NA	NA		rs4415872
cg16240480	-0.430987	0.467326	-7.96735	4.33313e-09	2.47768e-06	10.6321	0.650169	0.219183	-0.430987	1	236557473	R	II	EDARADD	TSS1500	shore	TSS1500-shore	chr1:236558459-236559336	NA	NA
cg00143249	-0.319738	0.3134	-7.9656	4.35368e-09	2.48553e-06	10.6273	0.449046	0.129308	-0.319738	7	156798810	R	II	MNX1	Body	island	Body-island	chr7:156795355-156799394	TRUE	NA
cg09631880	-0.354413	0.608066	-7.95968	4.42402e-09	2.52173e-06	10.6113	0.758423	0.40401	-0.354413	12	94213192	F	II	CRADD	Body	opensea	Body-opensea		NA	TRUE
cg21373145	-0.311518	0.702124	-7.95742	4.45114e-09	2.53051e-06	10.6052	0.834283	0.522766	-0.311518	12	26110666	F	II	RASSF8	TSS1500	opensea	TSS1500-opensea		NA	NA		rs73074872
cg11742207	0.300834	0.402893	7.95724	4.45335e-09	2.53051e-06	10.6047	0.275266	0.5761	0.300834	15	88784902	R	II	NTRK3	Body	opensea	Body-opensea		NA	TRUE
cg13202213	-0.295319	0.600455	-7.955	4.48041e-09	2.54191e-06	10.5986	0.725742	0.430423	-0.295319	1	7532211	R	II	CAMTA1	Body	opensea	Body-opensea		TRUE	NA
cg26487582	-0.351487	0.482388	-7.95322	4.50198e-09	2.55018e-06	10.5938	0.631503	0.280017	-0.351487	4	25322200	F	II	ZCCHC4	Body	opensea	Body-opensea		NA	TRUE
cg19778647	-0.242909	0.77537	-7.94491	4.60453e-09	2.60421e-06	10.5713	0.878422	0.635513	-0.242909	12	24974720	F	II	BCAT1	Body	opensea	Body-opensea		NA	TRUE
cg11641102	0.418062	0.249513	7.93795	4.69219e-09	2.64966e-06	10.5524	0.0721535	0.490215	0.418062	8	27183873	R	II	PTK2B	5'UTR	shore	5'UTR-shore	chr8:27183090-27183390	NA	TRUE			rs76349593
cg01140244	-0.330012	0.395698	-7.9358	4.71955e-09	2.66098e-06	10.5466	0.535703	0.205691	-0.330012	10	134498960	F	II	INPP5A	Body	opensea	Body-opensea		TRUE	TRUE
cg12407867	0.329867	0.316036	7.93427	4.73922e-09	2.66794e-06	10.5424	0.176093	0.505959	0.329867	4	1167369	F	I	LOC100130872-SPON2	Body	shore	Body-shore	chr4:1164515-1166582	TRUE	TRUE		rs4974567
cg21245132	-0.261881	0.619467	-7.92871	4.81118e-09	2.70426e-06	10.5273	0.730568	0.468687	-0.261881	9	139390655	R	I	NOTCH1	Body	shore	Body-shore	chr9:139391402-139391987	NA	NA
cg24149590	-0.425367	0.450775	-7.92644	4.84085e-09	2.71558e-06	10.5212	0.631234	0.205866	-0.425367	14	75867231	R	II		IGR	opensea	IGR-opensea		TRUE	TRUE
cg06685875	-0.428026	0.724625	-7.92603	4.84625e-09	2.71558e-06	10.52	0.906212	0.478186	-0.428026	5	95744021	R	II	PCSK1	Body	opensea	Body-opensea		TRUE	TRUE	low-CpG:95769765-95769780
cg06900571	-0.431343	0.659727	-7.92517	4.85758e-09	2.71774e-06	10.5177	0.842722	0.411378	-0.431343	8	141248582	F	II	TRAPPC9	Body	opensea	Body-opensea		TRUE	TRUE
cg18147098	-0.387206	0.544924	-7.92386	4.8748e-09	2.72319e-06	10.5142	0.709193	0.321988	-0.387206	1	212688916	F	II		IGR	shore	IGR-shore	chr1:212688031-212688448	NA	NA
cg13945749	-0.39928	0.60824	-7.92228	4.89581e-09	2.73073e-06	10.5099	0.777631	0.378351	-0.39928	5	2866465	R	I		IGR	shore	IGR-shore	chr5:2866699-2867005	NA	NA
cg10091265	-0.35775	0.4446	-7.92055	4.91885e-09	2.73938e-06	10.5052	0.596373	0.238623	-0.35775	2	223288331	F	II	SGPP2	TSS1500	shore	TSS1500-shore	chr2:223288922-223290013	NA	NA		rs6758392
cg14022778	0.397076	0.609369	7.91608	4.9788e-09	2.76853e-06	10.493	0.440912	0.837989	0.397076	1	15653601	R	II	FHAD1	Body	opensea	Body-opensea		NA	NA
cg16206813	-0.3619	0.681397	-7.911	5.04791e-09	2.80267e-06	10.4792	0.834931	0.47303	-0.3619	5	3122162	F	II		IGR	opensea	IGR-opensea		NA	NA		rs75755752
cg06712674	-0.288115	0.644202	-7.90979	5.06452e-09	2.80761e-06	10.4759	0.766433	0.478318	-0.288115	1	88231424	R	II		IGR	opensea	IGR-opensea		NA	TRUE
cg02660643	-0.296977	0.656208	-7.90906	5.07458e-09	2.8089e-06	10.474	0.782198	0.485222	-0.296977	16	87491587	R	II	ZCCHC14	Body	opensea	Body-opensea		TRUE	TRUE
cg20421482	0.319458	0.453158	7.90541	5.12506e-09	2.82926e-06	10.464	0.317631	0.637089	0.319458	12	132169009	F	I		IGR	shore	IGR-shore	chr12:132170874-132171202	NA	NA
cg11869628	-0.412009	0.298231	-7.90527	5.12692e-09	2.82926e-06	10.4637	0.473022	0.0610132	-0.412009	15	83240788	F	I	CPEB1	TSS1500	opensea	TSS1500-opensea		TRUE	TRUE
cg06096184	-0.394455	0.397577	-7.90346	5.15229e-09	2.83895e-06	10.4587	0.564921	0.170466	-0.394455	3	66549732	R	II	LRIG1	Body	shore	Body-shore	chr3:66550318-66551848	NA	NA
cg13209613	-0.341494	0.333702	-7.90099	5.18683e-09	2.85366e-06	10.4521	0.478578	0.137084	-0.341494	17	44849789	R	II	WNT3	Body	island	Body-island	chr17:44848308-44849912	NA	NA
cg13319938	0.279979	0.476658	7.89529	5.26775e-09	2.8938e-06	10.4366	0.357879	0.637858	0.279979	11	2436251	R	II	TRPM5	Body	island	Body-island	chr11:2435295-2436651	NA	NA
cg23488198	-0.418609	0.530177	-7.8935	5.29346e-09	2.90354e-06	10.4317	0.707769	0.28916	-0.418609	5	2537496	F	II		IGR	opensea	IGR-opensea		NA	NA		rs73033725
cg12689529	-0.242974	0.275106	-7.89253	5.30745e-09	2.90683e-06	10.429	0.378186	0.135212	-0.242974	11	126335883	F	II	KIRREL3	Body	opensea	Body-opensea		NA	TRUE
cg02763002	-0.293501	0.729861	-7.89163	5.32035e-09	2.90951e-06	10.4266	0.854377	0.560876	-0.293501	12	129444671	F	II	GLT1D1	Body	opensea	Body-opensea		NA	NA
cg20495418	-0.353714	0.583126	-7.89037	5.33859e-09	2.91218e-06	10.4232	0.733187	0.379473	-0.353714	2	129491398	F	II		IGR	shelf	IGR-shelf	chr2:129494359-129495074	NA	TRUE
cg01903654	0.392595	0.399973	7.89019	5.34124e-09	2.91218e-06	10.4227	0.233418	0.626013	0.392595	5	139225955	F	II		IGR	shore	IGR-shore	chr5:139227605-139228279	NA	NA
cg08064683	-0.353568	0.469003	-7.88906	5.35757e-09	2.91671e-06	10.4196	0.619002	0.265434	-0.353568	4	187572844	F	II	FAT1	Body	opensea	Body-opensea		NA	NA			rs73873676
cg13023621	-0.288972	0.468076	-7.87984	5.49357e-09	2.98458e-06	10.3945	0.59067	0.301698	-0.288972	3	106927529	F	II	LOC100302640	Body	opensea	Body-opensea		NA	TRUE
cg09781307	-0.325529	0.485665	-7.87296	5.59711e-09	3.03349e-06	10.3759	0.623769	0.298239	-0.325529	11	27648324	R	II	BDNFOS	Body	opensea	Body-opensea		NA	TRUE
cg08979041	-0.337365	0.365818	-7.87049	5.63491e-09	3.04944e-06	10.3691	0.508943	0.171578	-0.337365	21	28337857	R	II	ADAMTS5	1stExon	island	1stExon-island	chr21:28337856-28340237	NA	TRUE
cg02632362	-0.464645	0.464271	-7.86823	5.66953e-09	3.06361e-06	10.363	0.661392	0.196748	-0.464645	1	236557579	R	II	EDARADD	TSS200	shore	TSS200-shore	chr1:236558459-236559336	NA	NA
cg17187673	-0.280087	0.797069	-7.86699	5.6888e-09	3.06946e-06	10.3596	0.915894	0.635807	-0.280087	4	5458721	F	II	STK32B	Body	opensea	Body-opensea		NA	NA
cg16252110	-0.410129	0.631178	-7.86611	5.70242e-09	3.07226e-06	10.3572	0.805172	0.395043	-0.410129	5	2866877	F	I		IGR	island	IGR-island	chr5:2866699-2867005	NA	NA		rs10044519
cg11958644	-0.248124	0.765137	-7.86412	5.73333e-09	3.08434e-06	10.3518	0.870401	0.622278	-0.248124	5	130872422	R	II	RAPGEF6	Body	opensea	Body-opensea		NA	TRUE
cg21519900	-0.247578	0.686034	-7.86303	5.75025e-09	3.08887e-06	10.3488	0.791067	0.54349	-0.247578	20	31670612	R	II	C20orf186	Body	opensea	Body-opensea		NA	NA
cg08052292	-0.402004	0.705001	-7.85983	5.80052e-09	3.11128e-06	10.3401	0.875548	0.473544	-0.402004	3	56789178	F	II	ARHGEF3	Body	opensea	Body-opensea		NA	NA
cg02909298	-0.294744	0.78196	-7.85849	5.8218e-09	3.11809e-06	10.3365	0.907003	0.612259	-0.294744	14	56207327	R	II		IGR	opensea	IGR-opensea		NA	TRUE
cg07841059	-0.294458	0.759778	-7.85607	5.86025e-09	3.13407e-06	10.3299	0.884699	0.590241	-0.294458	1	151267394	F	II	PI4KB	Body	opensea	Body-opensea		NA	TRUE
cg02974085	-0.368435	0.479101	-7.84534	6.03367e-09	3.21735e-06	10.3007	0.635407	0.266972	-0.368435	1	222990921	F	II		IGR	shelf	IGR-shelf	chr1:222988244-222988561	TRUE	NA		rs17475536
cg00091960	-0.391291	0.59406	-7.84474	6.04359e-09	3.21792e-06	10.299	0.760063	0.368771	-0.391291	7	126829514	R	II	GRM8	Body	opensea	Body-opensea		NA	TRUE
cg19262377	0.314004	0.231845	7.83864	6.14473e-09	3.26699e-06	10.2824	0.0986309	0.412635	0.314004	8	144503586	F	II		IGR	island	IGR-island	chr8:144503420-144503808	NA	TRUE
cg23057870	-0.276725	0.634404	-7.83096	6.27467e-09	3.32635e-06	10.2615	0.751802	0.475077	-0.276725	8	80679111	F	II	HEY1	Body	shore	Body-shore	chr8:80679669-80681007	NA	NA
cg25724895	0.236863	0.57132	7.82894	6.3092e-09	3.33494e-06	10.256	0.470833	0.707696	0.236863	20	58630390	R	II	C20orf197	TSS1500	opensea	TSS1500-opensea		NA	NA
cg12536527	-0.339022	0.531578	-7.82603	6.3594e-09	3.35659e-06	10.248	0.675406	0.336383	-0.339022	7	81637024	F	II	CACNA2D1	Body	opensea	Body-opensea		NA	NA
cg00602326	-0.285545	0.728965	-7.82319	6.40874e-09	3.37773e-06	10.2403	0.850105	0.56456	-0.285545	5	31427700	R	II	RNASEN	Body	opensea	Body-opensea		NA	TRUE
cg05253480	-0.315292	0.694037	-7.82205	6.42867e-09	3.38237e-06	10.2372	0.827798	0.512506	-0.315292	3	9944537	F	II	IL17RE	1stExon	opensea	1stExon-opensea		NA	TRUE	low-CpG:9919524-9919578
cg04362586	0.453847	0.429131	7.82163	6.43614e-09	3.38237e-06	10.236	0.236589	0.690437	0.453847	2	45231782	F	II		IGR	island	IGR-island	chr2:45231781-45232550	NA	NA
cg04984709	-0.358822	0.714105	-7.81789	6.50195e-09	3.41202e-06	10.2259	0.866333	0.507511	-0.358822	5	76629724	F	II	PDE8B	Body	opensea	Body-opensea		NA	TRUE
cg13746772	-0.277677	0.529697	-7.81261	6.59609e-09	3.45643e-06	10.2115	0.647499	0.369822	-0.277677	9	78789741	F	II	PCSK5	Body	opensea	Body-opensea		NA	NA
cg14802771	-0.374111	0.705757	-7.80934	6.6553e-09	3.48245e-06	10.2025	0.86447	0.49036	-0.374111	2	232903780	F	II	DIS3L2	Body	opensea	Body-opensea		NA	TRUE
cg27548595	0.364288	0.598669	7.80706	6.69662e-09	3.49903e-06	10.1963	0.444123	0.808411	0.364288	17	18904366	F	II	SLC5A10	Body	shelf	Body-shelf	chr17:18906909-18908243	TRUE	NA		rs75511380
cg21962562	-0.209798	0.786219	-7.80635	6.70974e-09	3.50086e-06	10.1944	0.875225	0.665426	-0.209798	5	7331433	F	II		IGR	opensea	IGR-opensea		NA	TRUE
cg09132058	-0.317171	0.465871	-7.80414	6.75021e-09	3.51693e-06	10.1884	0.600429	0.283258	-0.317171	1	232684113	R	II		IGR	opensea	IGR-opensea		NA	TRUE
cg22923006	-0.37982	0.607432	-7.80272	6.77644e-09	3.52513e-06	10.1845	0.768567	0.388748	-0.37982	13	114150139	F	II	TMCO3	Body	shelf	Body-shelf	chr13:114145965-114146172	NA	NA
cg15771244	-0.260987	0.752269	-7.79871	6.85093e-09	3.55413e-06	10.1735	0.862991	0.602003	-0.260987	4	88940651	F	II	PKD2	Body	opensea	Body-opensea		NA	TRUE
cg20390587	0.336839	0.479236	7.79537	6.91358e-09	3.58152e-06	10.1644	0.336335	0.673174	0.336839	8	126154086	R	II	NSMCE2	Body	opensea	Body-opensea		NA	TRUE		rs75236262
cg00285620	-0.265082	0.533594	-7.79398	6.93985e-09	3.59002e-06	10.1606	0.646053	0.380971	-0.265082	11	102147694	R	II		IGR	opensea	IGR-opensea		NA	TRUE
cg13452215	0.33294	0.637228	7.79254	6.96715e-09	3.59902e-06	10.1567	0.49598	0.82892	0.33294	1	42630436	F	II	GUCA2A	TSS200	opensea	TSS200-opensea		NA	NA
cg09027133	-0.310244	0.580529	-7.7877	7.05976e-09	3.64169e-06	10.1435	0.712147	0.401903	-0.310244	1	25945042	F	II	MAN1C1	Body	shore	Body-shore	chr1:25942661-25943191	NA	NA
cg08044454	-0.424959	0.343628	-7.7845	7.12161e-09	3.6632e-06	10.1347	0.523914	0.0989554	-0.424959	7	37024552	R	II	ELMO1	5'UTR	opensea	5'UTR-opensea		NA	NA
cg07830160	0.288106	0.332453	7.78307	7.14953e-09	3.67237e-06	10.1308	0.210227	0.498332	0.288106	1	159880327	F	I		IGR	opensea	IGR-opensea		TRUE	TRUE
cg11798871	-0.300697	0.663943	-7.78249	7.16077e-09	3.67295e-06	10.1293	0.791512	0.490815	-0.300697	1	246315928	R	II	SMYD3	Body	opensea	Body-opensea		NA	TRUE
cg12164596	-0.352327	0.356695	-7.77809	7.24728e-09	3.71209e-06	10.1172	0.506167	0.15384	-0.352327	7	156799224	F	II	MNX1	Body	island	Body-island	chr7:156795355-156799394	TRUE	NA
cg27450010	-0.384314	0.505596	-7.77627	7.28333e-09	3.72531e-06	10.1123	0.668639	0.284325	-0.384314	4	16639181	R	II	LDB2	Body	opensea	Body-opensea		NA	TRUE			rs78854951
cg21449445	-0.374533	0.636341	-7.7739	7.33065e-09	3.74314e-06	10.1058	0.795234	0.420701	-0.374533	8	144546357	R	I	ZC3H3	Body	opensea	Body-opensea		NA	NA
cg11490805	-0.347468	0.408061	-7.77349	7.33879e-09	3.74314e-06	10.1047	0.555472	0.208004	-0.347468	5	3226466	F	II		IGR	opensea	IGR-opensea		NA	NA
cg07666532	-0.334606	0.320596	-7.77211	7.36645e-09	3.75199e-06	10.1009	0.46255	0.127944	-0.334606	7	98249051	F	II	NPTX2	Body	shore	Body-shore	chr7:98245805-98247759	TRUE	NA
cg10577216	-0.292735	0.579525	-7.76904	7.42852e-09	3.77831e-06	10.0925	0.703716	0.410981	-0.292735	6	143265045	R	II	HIVEP2	5'UTR	shore	5'UTR-shore	chr6:143265719-143268791	NA	NA
cg18106366	-0.357482	0.634834	-7.76522	7.50633e-09	3.81255e-06	10.0821	0.786493	0.429011	-0.357482	14	38590628	F	II		IGR	opensea	IGR-opensea		NA	TRUE
cg14040633	0.445816	0.606009	7.76431	7.52506e-09	3.81674e-06	10.0796	0.416875	0.862691	0.445816	17	73996331	F	II	CDK3	TSS1500	opensea	TSS1500-opensea		NA	NA			rs76149185
cg27230984	-0.282687	0.541855	-7.76275	7.55713e-09	3.82767e-06	10.0753	0.661782	0.379096	-0.282687	17	916362	F	II	ABR	Body	shore	Body-shore	chr17:915736-915979	NA	NA
cg03652525	-0.343934	0.570549	-7.76081	7.59744e-09	3.84273e-06	10.07	0.71646	0.372527	-0.343934	3	72149324	R	II		IGR	opensea	IGR-opensea		NA	TRUE
cg13080487	0.253868	0.409815	7.75978	7.61864e-09	3.8481e-06	10.0672	0.302114	0.555981	0.253868	11	34622359	F	II		IGR	opensea	IGR-opensea		NA	TRUE
cg10169539	-0.40905	0.423511	-7.75597	7.69836e-09	3.88037e-06	10.0568	0.597047	0.187997	-0.40905	14	51296612	R	II	NIN	5'UTR	shore	5'UTR-shore	chr14:51296727-51298477	NA	NA
cg11384014	0.39743	0.48779	7.75571	7.70387e-09	3.88037e-06	10.0561	0.319184	0.716613	0.39743	3	139658735	R	II	CLSTN2	Body	shelf	Body-shelf	chr3:139653430-139655115	NA	NA
cg10276869	-0.319703	0.649082	-7.75348	7.7509e-09	3.89866e-06	10.05	0.784714	0.465011	-0.319703	16	85336004	R	II		IGR	opensea	IGR-opensea		TRUE	TRUE
cg05355436	-0.416752	0.616474	-7.75292	7.76277e-09	3.89924e-06	10.0485	0.793278	0.376526	-0.416752	10	63520873	R	II	C10orf107	Body	opensea	Body-opensea		NA	TRUE
cg18281723	-0.322416	0.789851	-7.74998	7.82538e-09	3.92526e-06	10.0404	0.926633	0.604217	-0.322416	4	187039516	F	II		IGR	opensea	IGR-opensea		NA	TRUE
cg03431741	-0.332186	0.349094	-7.74214	7.9949e-09	4.00477e-06	10.019	0.490022	0.157836	-0.332186	6	41528502	F	I	FOXP4	5'UTR	island	5'UTR-island	chr6:41528266-41528900	TRUE	TRUE		rs56835416
cg05652551	0.362824	0.531977	7.73356	8.18478e-09	4.08912e-06	9.99549	0.378051	0.740875	0.362824	3	142383107	F	II	PLS1	Body	opensea	Body-opensea		NA	TRUE
cg00548268	-0.341325	0.34057	-7.73351	8.18577e-09	4.08912e-06	9.99537	0.485375	0.14405	-0.341325	7	98245830	R	II	NPTX2	TSS1500	island	TSS1500-island	chr7:98245805-98247759	NA	NA
cg23336143	-0.41917	0.589415	-7.72923	8.28208e-09	4.13155e-06	9.98366	0.767245	0.348075	-0.41917	2	36635519	R	II	CRIM1	Body	opensea	Body-opensea		NA	TRUE
cg13600947	-0.223687	0.787222	-7.72246	8.43699e-09	4.20306e-06	9.96512	0.88212	0.658433	-0.223687	9	136754396	R	I	VAV2	Body	opensea	Body-opensea		NA	TRUE
cg24753061	0.304204	0.385443	7.72006	8.49254e-09	4.22495e-06	9.95855	0.256386	0.56059	0.304204	18	19752362	F	II	GATA6	Body	island	Body-island	chr18:19744936-19752363	NA	NA
cg03918756	-0.436995	0.625352	-7.71892	8.51901e-09	4.23233e-06	9.95543	0.810744	0.373749	-0.436995	8	141248632	R	II	TRAPPC9	Body	opensea	Body-opensea		TRUE	TRUE
cg04298847	-0.213481	0.692467	-7.71258	8.66806e-09	4.3005e-06	9.93808	0.783035	0.569554	-0.213481	1	156447084	F	II	MEF2D	Body	opensea	Body-opensea		TRUE	TRUE
cg26410840	-0.289254	0.811995	-7.71128	8.69898e-09	4.3032e-06	9.93451	0.934708	0.645454	-0.289254	3	126327437	R	II	TXNRD3IT1	TSS200	opensea	TSS200-opensea		NA	NA
cg13928485	-0.388864	0.675796	-7.71113	8.70266e-09	4.3032e-06	9.93409	0.840768	0.451904	-0.388864	9	136726359	F	II	VAV2	Body	shelf	Body-shelf	chr9:136728386-136728600	NA	NA
cg15835058	-0.318805	0.724312	-7.71047	8.7184e-09	4.3032e-06	9.93228	0.859562	0.540757	-0.318805	6	39022380	R	II	GLP1R	Body	opensea	Body-opensea		NA	TRUE		rs34701476
cg20097219	0.400072	0.430391	7.71037	8.72082e-09	4.3032e-06	9.932	0.260663	0.660736	0.400072	17	77925317	R	II	TBC1D16	Body	shore	Body-shore	chr17:77924080-77924423	TRUE	TRUE
cg01303055	-0.296502	0.259015	-7.70122	8.9419e-09	4.40631e-06	9.90695	0.384803	0.0883018	-0.296502	11	11265429	R	II		IGR	opensea	IGR-opensea		NA	TRUE
cg12718298	0.326405	0.477021	7.69994	8.97342e-09	4.41586e-06	9.90343	0.338546	0.664951	0.326405	8	145998600	F	II	ZNF34	3'UTR	opensea	3'UTR-opensea		NA	NA
cg06669056	-0.32399	0.526823	-7.69281	9.15017e-09	4.49675e-06	9.88391	0.664273	0.340283	-0.32399	4	5570715	F	II	EVC2	Body	shore	Body-shore	chr4:5570135-5570351	NA	NA
cg08738280	-0.291427	0.346868	-7.68647	9.31055e-09	4.56939e-06	9.86652	0.470504	0.179076	-0.291427	1	168197198	F	II	SFT2D2	Body	shore	Body-shore	chr1:168194945-168195839	NA	NA
cg25404758	0.368642	0.555983	7.68528	9.34097e-09	4.57815e-06	9.86325	0.39959	0.768231	0.368642	7	70139561	R	II	AUTS2	Body	opensea	Body-opensea		NA	TRUE			rs75858706
cg11097249	-0.233829	0.775851	-7.68428	9.36647e-09	4.58447e-06	9.86053	0.875051	0.641222	-0.233829	5	167394019	R	II	ODZ2	Body	opensea	Body-opensea		NA	TRUE			rs17069454
cg03834286	-0.361485	0.28436	-7.67915	9.49927e-09	4.63698e-06	9.84644	0.437717	0.076232	-0.361485	5	3590482	R	II		IGR	shore	IGR-shore	chr5:3590644-3592000	NA	TRUE
cg06638795	-0.361345	0.500618	-7.67544	9.59618e-09	4.67801e-06	9.83628	0.653916	0.292571	-0.361345	2	42719933	R	I	KCNG3	Body	island	Body-island	chr2:42719784-42722166	NA	NA
cg18013501	-0.220025	0.801594	-7.67288	9.66391e-09	4.69929e-06	9.82924	0.894938	0.674913	-0.220025	13	112215083	R	II		IGR	shelf	IGR-shelf	chr13:112212062-112212297	NA	NA
cg02416781	-0.322171	0.290811	-7.67241	9.67619e-09	4.69929e-06	9.82797	0.42749	0.105319	-0.322171	5	82331856	R	II		IGR	opensea	IGR-opensea		NA	TRUE
cg14457429	-0.330518	0.581114	-7.67232	9.6786e-09	4.69929e-06	9.82772	0.721334	0.390815	-0.330518	9	93953180	R	II		IGR	shelf	IGR-shelf	chr9:93955500-93956420	NA	NA
cg07163547	-0.421979	0.419084	-7.67177	9.69336e-09	4.70018e-06	9.8262	0.598105	0.176126	-0.421979	1	165413323	R	II	RXRG	Body	opensea	Body-opensea		NA	TRUE
cg16710042	-0.36636	0.514573	-7.66991	9.74284e-09	4.71788e-06	9.8211	0.669998	0.303639	-0.36636	2	165760725	R	II	SLC38A11	Body	opensea	Body-opensea		NA	TRUE
cg04116155	-0.374656	0.685747	-7.66571	9.85578e-09	4.76622e-06	9.80957	0.844692	0.470036	-0.374656	10	31612795	F	II	ZEB1	Body	shelf	Body-shelf	chr10:31607227-31610094	NA	NA			rs80306878
cg23678254	-0.329111	0.670737	-7.66251	9.94263e-09	4.79685e-06	9.80079	0.810359	0.481248	-0.329111	14	55647471	R	II	DLGAP5	Body	opensea	Body-opensea		NA	NA
cg08322448	-0.322997	0.620163	-7.6624	9.94548e-09	4.79685e-06	9.8005	0.757192	0.434195	-0.322997	4	154147841	F	II	TRIM2	Body	shelf	Body-shelf	chr4:154143932-154144463	NA	NA			rs11723625
cg08697732	-0.3571	0.37582	-7.65736	1.0084e-08	4.85077e-06	9.78666	0.527317	0.170217	-0.3571	17	81014091	R	II		IGR	shore	IGR-shore	chr17:81016044-81016295	TRUE	TRUE
cg00024192	0.329866	0.422742	7.65518	1.01446e-08	4.86709e-06	9.78066	0.282799	0.612665	0.329866	2	179828541	F	II		IGR	opensea	IGR-opensea		NA	TRUE		rs75286558
cg17080371	-0.328832	0.593967	-7.65452	1.0163e-08	4.86948e-06	9.77885	0.733471	0.40464	-0.328832	4	77994145	R	II	CCNI	5'UTR	shelf	5'UTR-shelf	chr4:77996421-77997571	NA	NA
cg15159131	-0.247456	0.794029	-7.65283	1.02102e-08	4.88564e-06	9.77422	0.899011	0.651555	-0.247456	11	132107699	F	II	NTM	Body	opensea	Body-opensea		NA	NA		rs79116776
cg25438801	-0.409967	0.43776	-7.65199	1.02337e-08	4.88981e-06	9.77191	0.611685	0.201718	-0.409967	10	671497	F	II	DIP2C	Body	shelf	Body-shelf	chr10:669070-669336	TRUE	TRUE		rs73588195
cg05228186	-0.382876	0.561215	-7.65156	1.02458e-08	4.88981e-06	9.77073	0.723647	0.340771	-0.382876	11	83393344	R	II	DLG2	1stExon	opensea	1stExon-opensea		NA	TRUE
cg14494421	-0.375567	0.318722	-7.64585	1.04075e-08	4.95388e-06	9.75507	0.478054	0.102486	-0.375567	9	139636616	F	II	LCN10	Body	shelf	Body-shelf	chr9:139634062-139634281	NA	TRUE
cg03875996	-0.341576	0.600209	-7.64036	1.05655e-08	5.01606e-06	9.73998	0.74512	0.403544	-0.341576	4	159442782	F	II	RXFP1	TSS1500	opensea	TSS1500-opensea		NA	NA
cg02917603	-0.288396	0.682909	-7.63207	1.08088e-08	5.12271e-06	9.7172	0.805258	0.516863	-0.288396	6	37460940	R	I	C6orf129	Body	opensea	Body-opensea		NA	NA
cg17005319	0.363044	0.520916	7.63175	1.08183e-08	5.12271e-06	9.71632	0.366898	0.729941	0.363044	11	655579	R	I	DEAF1	Body	opensea	Body-opensea		NA	NA
cg24993990	-0.246703	0.407147	-7.62958	1.08829e-08	5.14661e-06	9.71036	0.511809	0.265106	-0.246703	2	166428802	R	II	CSRNP3	TSS200	opensea	TSS200-opensea		NA	NA
cg03127034	-0.272743	0.629198	-7.62877	1.09073e-08	5.15144e-06	9.70812	0.744907	0.472164	-0.272743	6	41561307	F	I	FOXP4	Body	island	Body-island	chr6:41561221-41561473	NA	NA		rs6920720
cg17389738	-0.351089	0.351434	-7.62209	1.11093e-08	5.24002e-06	9.68977	0.500381	0.149292	-0.351089	6	30711642	R	II	IER3	3'UTR	island	3'UTR-island	chr6:30710307-30712440	NA	NA
cg12615766	-0.339798	0.33319	-7.61653	1.12803e-08	5.31378e-06	9.67448	0.477347	0.137548	-0.339798	8	59058273	R	I	FAM110B	5'UTR	island	5'UTR-island	chr8:59058167-59059414	TRUE	TRUE	high-CpG:59220802-59221031
cg08287903	-0.486705	0.589222	-7.61344	1.13765e-08	5.35216e-06	9.66598	0.795703	0.308998	-0.486705	4	115524813	F	II	UGT8	5'UTR	shelf	5'UTR-shelf	chr4:115519422-115520932	NA	NA			rs73846446
cg14401746	-0.330106	0.635889	-7.61226	1.14134e-08	5.3626e-06	9.66274	0.775934	0.445829	-0.330106	12	108039569	F	II	BTBD11	Body	opensea	Body-opensea		NA	TRUE
cg13497089	-0.399191	0.563949	-7.61055	1.14673e-08	5.38023e-06	9.65802	0.733303	0.334112	-0.399191	4	83718406	F	II	SCD5	Body	shore	Body-shore	chr4:83719009-83720241	NA	NA
cg01745437	-0.344824	0.680994	-7.61013	1.14805e-08	5.38023e-06	9.65687	0.827283	0.482459	-0.344824	14	45247593	F	II		IGR	opensea	IGR-opensea		NA	TRUE
cg09212118	0.249079	0.243673	7.60963	1.14963e-08	5.38071e-06	9.6555	0.138004	0.387083	0.249079	1	42630526	R	II	GUCA2A	TSS200	opensea	TSS200-opensea		NA	NA
cg07166896	-0.284129	0.324316	-7.60711	1.15761e-08	5.4111e-06	9.64857	0.444856	0.160727	-0.284129	10	134498925	R	II	INPP5A	Body	opensea	Body-opensea		TRUE	TRUE
cg02752037	0.407626	0.364604	7.60006	1.18028e-08	5.50997e-06	9.62917	0.191672	0.599297	0.407626	19	4829518	R	II	TICAM1	5'UTR	shore	5'UTR-shore	chr19:4831433-4831892	NA	NA			rs28576480
cg16332927	-0.286278	0.650431	-7.59928	1.18279e-08	5.51461e-06	9.62705	0.771882	0.485604	-0.286278	6	37461350	R	I	C6orf129	Body	opensea	Body-opensea		NA	NA
cg10951380	-0.211623	0.702764	-7.59696	1.19039e-08	5.54292e-06	9.62064	0.792543	0.58092	-0.211623	1	158029978	F	II	KIRREL	Body	opensea	Body-opensea		NA	TRUE
cg20046343	-0.3396	0.411614	-7.58623	1.22603e-08	5.70158e-06	9.59112	0.555687	0.216087	-0.3396	6	41528785	F	II	FOXP4	5'UTR	island	5'UTR-island	chr6:41528266-41528900	TRUE	NA
cg07139162	-0.279094	0.780793	-7.58301	1.23694e-08	5.74497e-06	9.58225	0.899196	0.620102	-0.279094	16	70465351	F	II	ST3GAL2	5'UTR	opensea	5'UTR-opensea		NA	TRUE
cg12833018	-0.263831	0.303939	-7.57976	1.24806e-08	5.78923e-06	9.5733	0.415867	0.152036	-0.263831	11	62037564	R	II	SCGB2A2	TSS200	opensea	TSS200-opensea		NA	NA
cg19757176	0.223616	0.207981	7.57563	1.26233e-08	5.84795e-06	9.56193	0.113114	0.33673	0.223616	1	154128041	R	I	TPM3	3'UTR	opensea	3'UTR-opensea		NA	TRUE
cg14501985	-0.303488	0.699941	-7.57167	1.27617e-08	5.90457e-06	9.55101	0.828693	0.525205	-0.303488	9	35603437	R	II		IGR	shore	IGR-shore	chr9:35603968-35605991	NA	NA
cg15867829	-0.256233	0.746309	-7.56571	1.29728e-08	5.99462e-06	9.53459	0.855014	0.598781	-0.256233	4	135121050	R	II	PABPC4L	3'UTR	opensea	3'UTR-opensea		NA	NA
cg04781638	-0.282181	0.262522	-7.56389	1.3038e-08	6.01708e-06	9.52958	0.382235	0.100054	-0.282181	15	83240791	F	II	CPEB1	TSS1500	opensea	TSS1500-opensea		TRUE	TRUE
cg05901279	-0.22674	0.709031	-7.56212	1.31016e-08	6.03879e-06	9.52471	0.805224	0.578484	-0.22674	12	42979568	R	II	PRICKLE1	5'UTR	shelf	5'UTR-shelf	chr12:42982832-42983881	NA	NA
cg02187844	-0.275153	0.650382	-7.55357	1.34138e-08	6.17094e-06	9.50115	0.767114	0.49196	-0.275153	8	315418	R	II		IGR	shore	IGR-shore	chr8:313868-314073	NA	NA
cg00948524	-0.426808	0.32652	-7.55334	1.34223e-08	6.17094e-06	9.50052	0.507591	0.0807822	-0.426808	17	29297757	F	II	RNF135	TSS200	shore	TSS200-shore	chr17:29298046-29298606	NA	NA
cg00242031	-0.244342	0.780356	-7.54751	1.36398e-08	6.26304e-06	9.48443	0.884016	0.639674	-0.244342	5	174869880	F	II	DRD1	Body	shore	Body-shore	chr5:174870753-174872345	NA	NA		rs1799914	rs1042770
cg26717066	-0.293227	0.739733	-7.54317	1.38038e-08	6.33033e-06	9.47248	0.864133	0.570906	-0.293227	5	132581310	F	II	FSTL4	Body	opensea	Body-opensea		TRUE	TRUE
cg02676865	-0.368751	0.400868	-7.54255	1.38273e-08	6.33312e-06	9.47078	0.557308	0.188557	-0.368751	10	99259738	F	II	MMS19	TSS1500	shore	TSS1500-shore	chr10:99257940-99259520	NA	NA
cg01033419	-0.278297	0.695016	-7.53952	1.39433e-08	6.37534e-06	9.46242	0.813081	0.534784	-0.278297	6	56387378	R	II	DST	Body	opensea	Body-opensea		NA	TRUE
cg10488012	-0.292784	0.568262	-7.53923	1.39545e-08	6.37534e-06	9.46161	0.692473	0.399689	-0.292784	5	3306368	R	II		IGR	shore	IGR-shore	chr5:3305587-3306010	NA	NA
cg23395688	-0.206825	0.714119	-7.53677	1.40497e-08	6.41076e-06	9.45481	0.801863	0.595038	-0.206825	12	127386483	R	II		IGR	opensea	IGR-opensea		NA	TRUE
cg23270582	-0.224544	0.799131	-7.52507	1.45104e-08	6.61267e-06	9.42253	0.894392	0.669848	-0.224544	4	70514724	R	II	UGT2A1	TSS1500	opensea	TSS1500-opensea		NA	NA
cg15181441	-0.321295	0.615994	-7.52445	1.45351e-08	6.61564e-06	9.42083	0.752301	0.431006	-0.321295	6	126429144	F	II		IGR	opensea	IGR-opensea		NA	TRUE
cg22017146	-0.281429	0.74439	-7.52117	1.4667e-08	6.66736e-06	9.41179	0.863784	0.582355	-0.281429	15	75500859	R	II	C15orf39	Body	island	Body-island	chr15:75500858-75501157	NA	NA
cg26166717	-0.424116	0.605936	-7.51793	1.4799e-08	6.71895e-06	9.40283	0.785864	0.361749	-0.424116	6	161860203	F	II	PARK2	Body	opensea	Body-opensea		TRUE	NA		rs79402321
cg07858113	-0.419787	0.46242	-7.51637	1.48627e-08	6.73946e-06	9.39853	0.640511	0.220724	-0.419787	6	30711561	F	I	IER3	3'UTR	island	3'UTR-island	chr6:30710307-30712440	NA	NA
cg13277044	-0.2957	0.74444	-7.51542	1.49017e-08	6.74872e-06	9.39591	0.869889	0.574189	-0.2957	8	13742868	F	II		IGR	opensea	IGR-opensea		NA	TRUE			rs73664241
cg02245875	0.282221	0.389167	7.50977	1.51361e-08	6.84634e-06	9.38029	0.269436	0.551658	0.282221	20	17552881	R	II	DSTN	Body	shore	Body-shore	chr20:17550330-17551317	NA	NA
cg23042148	-0.312053	0.523209	-7.50132	1.54934e-08	6.99544e-06	9.35695	0.655595	0.343542	-0.312053	2	25502040	R	II	DNMT3A	Body	shore	Body-shore	chr2:25499763-25500429	TRUE	NA
cg21404980	-0.307082	0.343517	-7.50106	1.55042e-08	6.99544e-06	9.35625	0.473794	0.166712	-0.307082	8	144599027	F	II	ZC3H3	Body	shelf	Body-shelf	chr8:144601691-144601895	NA	NA			rs3058313
cg20918393	0.310699	0.228749	7.50013	1.55441e-08	7.00477e-06	9.35368	0.0969369	0.407636	0.310699	20	19867136	F	I		IGR	opensea	IGR-opensea		NA	NA	low-CpG:19814697-19815211
cg06941869	-0.249658	0.799915	-7.49885	1.55992e-08	7.01432e-06	9.35014	0.905831	0.656173	-0.249658	1	168254154	F	II	TBX19	Body	opensea	Body-opensea		NA	TRUE
cg25291653	0.319229	0.247599	7.49874	1.56039e-08	7.01432e-06	9.34984	0.112168	0.431397	0.319229	20	19867145	F	II		IGR	opensea	IGR-opensea		NA	NA	low-CpG:19814697-19815211
cg04508114	0.383068	0.36129	7.49818	1.56279e-08	7.01644e-06	9.3483	0.198776	0.581844	0.383068	10	116444414	R	II	ABLIM1	TSS200	opensea	TSS200-opensea		NA	TRUE
cg10502324	0.328226	0.217776	7.49608	1.57189e-08	7.04861e-06	9.34249	0.078528	0.406754	0.328226	12	76372038	F	II		IGR	opensea	IGR-opensea		TRUE	TRUE
cg12105691	0.406013	0.520704	7.49523	1.57557e-08	7.05642e-06	9.34015	0.348456	0.754469	0.406013	3	168511423	R	II	C3orf50	Body	opensea	Body-opensea		NA	TRUE
cg07342258	-0.3709	0.466132	-7.49462	1.57826e-08	7.05975e-06	9.33845	0.623483	0.252583	-0.3709	5	2866851	R	II		IGR	island	IGR-island	chr5:2866699-2867005	NA	NA
cg23538901	0.227594	0.248633	7.48963	1.60014e-08	7.14133e-06	9.32467	0.152077	0.379672	0.227594	15	46006849	R	II		IGR	opensea	IGR-opensea		NA	TRUE
cg26207568	-0.371664	0.622998	-7.48957	1.60042e-08	7.14133e-06	9.3245	0.780674	0.409009	-0.371664	5	14173773	F	II	TRIO	Body	opensea	Body-opensea		NA	TRUE		rs77157520
cg03429689	-0.302358	0.575303	-7.48864	1.60453e-08	7.15089e-06	9.32193	0.703576	0.401218	-0.302358	15	93199536	R	II	FAM174B	TSS1500	shore	TSS1500-shore	chr15:93198374-93199181	NA	NA
cg00591406	-0.448765	0.336465	-7.48445	1.62319e-08	7.2252e-06	9.31036	0.52685	0.0780852	-0.448765	2	214014920	R	II	IKZF2	1stExon	shore	1stExon-shore	chr2:214016357-214017105	NA	NA
cg02120433	-0.252072	0.619777	-7.4832	1.62883e-08	7.23429e-06	9.3069	0.726716	0.474644	-0.252072	5	3093118	F	II		IGR	opensea	IGR-opensea		NA	NA
cg18064917	-0.353545	0.537936	-7.48311	1.62921e-08	7.23429e-06	9.30666	0.687924	0.33438	-0.353545	2	47420867	F	II		IGR	opensea	IGR-opensea		NA	TRUE
cg10626063	0.402698	0.460456	7.48101	1.63872e-08	7.2676e-06	9.30084	0.289614	0.692312	0.402698	19	38881032	R	II	SPRED3	1stExon	shore	1stExon-shore	chr19:38879342-38879559	NA	NA
cg00472758	-0.223091	0.804757	-7.48047	1.64118e-08	7.26967e-06	9.29934	0.899401	0.67631	-0.223091	16	2552820	F	II	TBC1D24	3'UTR	shelf	3'UTR-shelf	chr16:2550047-2550508	NA	TRUE
cg27312549	0.424502	0.526047	7.4749	1.66663e-08	7.37341e-06	9.28395	0.345955	0.770457	0.424502	16	2949209	F	II	FLYWCH2	3'UTR	opensea	3'UTR-opensea		NA	NA		rs7281	rs1052167
cg21076424	-0.266351	0.339979	-7.47279	1.67635e-08	7.40741e-06	9.27813	0.452976	0.186625	-0.266351	7	159020356	F	II		IGR	shelf	IGR-shelf	chr7:159023681-159023985	NA	NA
cg19250571	-0.330025	0.673502	-7.46999	1.68939e-08	7.44694e-06	9.27037	0.813512	0.483488	-0.330025	11	4869963	F	II	OR51S1	1stExon	opensea	1stExon-opensea		NA	NA		rs7117389
cg01812047	-0.354408	0.737902	-7.46757	1.70074e-08	7.48788e-06	9.26368	0.888257	0.533849	-0.354408	1	44482771	F	I	SLC6A9	Body	opensea	Body-opensea		NA	TRUE
cg22479161	-0.265357	0.599493	-7.4662	1.70721e-08	7.50731e-06	9.25988	0.712069	0.446712	-0.265357	5	17120060	F	II		IGR	opensea	IGR-opensea		NA	TRUE
cg27280535	-0.403762	0.601278	-7.46324	1.72122e-08	7.55977e-06	9.2517	0.772571	0.368809	-0.403762	8	8746679	R	II	MFHAS1	Body	shore	Body-shore	chr8:8748652-8751478	TRUE	NA
cg08091050	-0.349543	0.594487	-7.46202	1.72704e-08	7.57615e-06	9.24833	0.742778	0.393235	-0.349543	4	26208051	F	II		IGR	opensea	IGR-opensea		NA	TRUE
cg26968498	-0.225485	0.765104	-7.46039	1.73484e-08	7.60122e-06	9.24382	0.860764	0.635279	-0.225485	4	26174157	R	II		IGR	opensea	IGR-opensea		NA	TRUE
cg16904348	-0.321039	0.592853	-7.45644	1.75392e-08	7.67262e-06	9.23288	0.729051	0.408012	-0.321039	1	2377415	F	II		IGR	shore	IGR-shore	chr1:2374818-2375814	TRUE	NA
cg02571636	-0.358419	0.417604	-7.45614	1.75536e-08	7.67262e-06	9.23206	0.56966	0.211241	-0.358419	4	188953906	R	I		IGR	opensea	IGR-opensea		NA	NA		rs6553140
cg18980148	0.246561	0.213358	7.4531	1.77016e-08	7.72803e-06	9.22366	0.108757	0.355317	0.246561	8	134552558	F	II	ST3GAL1	5'UTR	opensea	5'UTR-opensea		NA	TRUE
cg07710328	-0.306312	0.554282	-7.45216	1.77479e-08	7.73895e-06	9.22104	0.684232	0.377921	-0.306312	6	117771886	R	II		IGR	opensea	IGR-opensea		NA	TRUE
cg25738340	0.339809	0.453491	7.44919	1.78943e-08	7.79345e-06	9.21282	0.30933	0.649139	0.339809	17	77174962	R	II	HRNBP3	5'UTR	shelf	5'UTR-shelf	chr17:77178828-77180229	NA	NA
cg07358634	0.319568	0.503055	7.44555	1.80753e-08	7.86288e-06	9.20275	0.367481	0.687048	0.319568	6	167810043	F	II		IGR	opensea	IGR-opensea		NA	NA
cg18552413	-0.25054	0.489651	-7.44468	1.81193e-08	7.87258e-06	9.20032	0.595941	0.345401	-0.25054	1	159174610	R	II	DARC	TSS1500	opensea	TSS1500-opensea		NA	NA			rs72547266
cg11584098	0.298423	0.326052	7.44354	1.81761e-08	7.88786e-06	9.19719	0.199448	0.497871	0.298423	5	115914999	R	II		IGR	shelf	IGR-shelf	chr5:115912001-115912384	NA	NA
cg25484139	0.325807	0.236732	7.43827	1.84433e-08	7.99424e-06	9.1826	0.0985108	0.424317	0.325807	3	13008273	F	II	IQSEC1	Body	shore	Body-shore	chr3:13008648-13009210	NA	NA
cg13625388	-0.315439	0.349396	-7.43669	1.85244e-08	8.01985e-06	9.17821	0.483218	0.16778	-0.315439	13	22546284	R	II		IGR	opensea	IGR-opensea		NA	TRUE
cg13742752	-0.26034	0.52161	-7.43403	1.86612e-08	8.06948e-06	9.17084	0.632057	0.371717	-0.26034	13	21047569	F	II	CRYL1	Body	opensea	Body-opensea		NA	TRUE
cg26794883	0.289355	0.519149	7.4314	1.87973e-08	8.11868e-06	9.16358	0.396392	0.685747	0.289355	12	2376330	F	I	CACNA1C	Body	opensea	Body-opensea		NA	TRUE
cg10100220	0.432715	0.634809	7.43005	1.88676e-08	8.13939e-06	9.15984	0.451233	0.883948	0.432715	13	28155884	R	II	LNX2	5'UTR	opensea	5'UTR-opensea		NA	NA
cg17508905	-0.222547	0.622483	-7.42865	1.89413e-08	8.16146e-06	9.15594	0.716896	0.49435	-0.222547	4	38121914	R	I	TBC1D1	Body	opensea	Body-opensea		TRUE	TRUE			rs75991552
cg23639055	0.305988	0.446195	7.42542	1.91113e-08	8.225e-06	9.147	0.316382	0.62237	0.305988	14	90165602	F	II		IGR	shelf	IGR-shelf	chr14:90167782-90168352	NA	NA			rs75799299
cg19515108	-0.289015	0.404764	-7.42231	1.92765e-08	8.28627e-06	9.1384	0.527376	0.238361	-0.289015	12	123599873	R	II		IGR	opensea	IGR-opensea		NA	TRUE			rs79413500
cg19211851	-0.356441	0.615372	-7.41859	1.94766e-08	8.35468e-06	9.12807	0.766589	0.410149	-0.356441	2	43555466	R	II	THADA	Body	opensea	Body-opensea		NA	TRUE
cg07232003	0.393102	0.425063	7.41748	1.95362e-08	8.36825e-06	9.12501	0.258292	0.651395	0.393102	10	28971331	F	II	BAMBI	3'UTR	opensea	3'UTR-opensea		NA	NA
cg02551980	-0.267234	0.737749	-7.41627	1.96021e-08	8.38659e-06	9.12164	0.851121	0.583887	-0.267234	5	112628419	F	II	MCC	Body	shore	Body-shore	chr5:112630219-112630624	NA	NA		rs73246677
cg18096987	-0.320707	0.621148	-7.41567	1.96347e-08	8.39065e-06	9.11998	0.757206	0.436499	-0.320707	3	11623873	R	II	VGLL4	Body	opensea	Body-opensea		TRUE	TRUE
cg12851401	-0.295991	0.5835	-7.41504	1.96688e-08	8.39539e-06	9.11824	0.709072	0.413081	-0.295991	5	2708678	R	II		IGR	opensea	IGR-opensea		NA	NA
cg00909806	-0.340589	0.383545	-7.40264	2.03563e-08	8.66847e-06	9.08388	0.528037	0.187448	-0.340589	1	212688762	F	II		IGR	shore	IGR-shore	chr1:212688031-212688448	NA	TRUE		rs57377970
cg24576868	-0.361335	0.729313	-7.4007	2.04666e-08	8.70525e-06	9.07847	0.882606	0.521272	-0.361335	17	57046043	R	II	PPM1E	Body	opensea	Body-opensea		NA	TRUE
cg06864443	0.247293	0.318248	7.39902	2.05619e-08	8.73557e-06	9.07382	0.213335	0.460629	0.247293	15	45929860	F	II	SQRDL	5'UTR	shelf	5'UTR-shelf	chr15:45926877-45927758	NA	NA
cg07990390	-0.273418	0.490853	-7.39709	2.0672e-08	8.77207e-06	9.06848	0.606849	0.333431	-0.273418	16	1217211	R	I	CACNA1H	Body	island	Body-island	chr16:1217128-1217336	TRUE	NA
cg16447054	-0.241163	0.688132	-7.39608	2.07299e-08	8.78643e-06	9.06568	0.790444	0.549281	-0.241163	2	139293772	R	II	SPOPL	5'UTR	opensea	5'UTR-opensea		NA	TRUE
cg04580179	-0.371563	0.706237	-7.39295	2.09111e-08	8.84397e-06	9.05698	0.86387	0.492307	-0.371563	2	42719785	R	II	KCNG3	Body	island	Body-island	chr2:42719784-42722166	NA	NA
cg14084888	-0.267672	0.682634	-7.39289	2.09143e-08	8.84397e-06	9.05682	0.796191	0.528519	-0.267672	8	117777782	R	II	UTP23	TSS1500	shore	TSS1500-shore	chr8:117778487-117779146	NA	NA
cg05277054	-0.403161	0.311706	-7.3864	2.12942e-08	8.99414e-06	9.03882	0.482744	0.079583	-0.403161	7	28725646	F	II	CREB5	TSS200	opensea	TSS200-opensea		TRUE	TRUE
cg07545743	0.267937	0.331513	7.38389	2.14428e-08	9.04641e-06	9.03186	0.217843	0.48578	0.267937	12	121409957	R	II	C12orf27	Body	opensea	Body-opensea		NA	TRUE
cg18730926	-0.298754	0.480433	-7.38313	2.14881e-08	9.05195e-06	9.02976	0.607177	0.308423	-0.298754	2	120396872	R	II	PCDP1	Body	opensea	Body-opensea		NA	TRUE
cg12639192	-0.347136	0.551978	-7.38284	2.15057e-08	9.05195e-06	9.02893	0.699248	0.352112	-0.347136	10	1166782	F	II	WDR37	Body	opensea	Body-opensea		NA	NA		rs5014940
cg04658841	-0.308695	0.548709	-7.38036	2.1654e-08	9.10382e-06	9.02206	0.679671	0.370976	-0.308695	16	85478651	F	I		IGR	opensea	IGR-opensea		TRUE	TRUE
cg19145607	0.330411	0.407581	7.37932	2.17166e-08	9.11959e-06	9.01917	0.267406	0.597817	0.330411	3	45983792	R	II	CXCR6	TSS1500	opensea	TSS1500-opensea		NA	NA
cg10296205	-0.270639	0.731684	-7.37749	2.18274e-08	9.15554e-06	9.01409	0.846501	0.575862	-0.270639	6	159084032	R	II	SYTL3	5'UTR	opensea	5'UTR-opensea		NA	TRUE
cg06537652	-0.262695	0.79929	-7.37679	2.18696e-08	9.16269e-06	9.01215	0.910736	0.648042	-0.262695	5	16664426	F	II	MYO10	3'UTR	opensea	3'UTR-opensea		NA	NA
cg21112099	-0.232946	0.687173	-7.37282	2.2112e-08	9.25356e-06	9.00113	0.785999	0.553053	-0.232946	6	75912633	R	II	COL12A1	5'UTR	shore	5'UTR-shore	chr6:75911579-75912133	NA	NA
cg14992144	0.365571	0.481909	7.36593	2.25387e-08	9.42132e-06	8.98201	0.326819	0.69239	0.365571	3	10334743	R	I	GHRLOS	Body	opensea	Body-opensea		NA	NA
cg11550550	-0.291049	0.791566	-7.35957	2.29405e-08	9.57824e-06	8.96434	0.915041	0.623992	-0.291049	5	2726103	F	II		IGR	opensea	IGR-opensea		NA	NA		rs74841043
cg13007784	-0.318035	0.516359	-7.34989	2.35658e-08	9.81113e-06	8.93744	0.651283	0.333248	-0.318035	22	30901249	R	I	SEC14L4	Body	island	Body-island	chr22:30901242-30901744	TRUE	NA
cg24691014	-0.269969	0.68197	-7.34968	2.35792e-08	9.81113e-06	8.93687	0.796502	0.526533	-0.269969	8	111707758	F	II		IGR	opensea	IGR-opensea		NA	TRUE		rs78325328
cg00357958	-0.297437	0.355506	-7.34701	2.37549e-08	9.87294e-06	8.92945	0.481692	0.184255	-0.297437	12	123215010	R	I	GPR81	1stExon	opensea	1stExon-opensea		NA	NA
cg02233614	-0.35138	0.620449	-7.34583	2.38328e-08	9.89401e-06	8.92617	0.76952	0.41814	-0.35138	1	207227965	R	II	PFKFB2	5'UTR	shore	5'UTR-shore	chr1:207226281-207226842	NA	NA
cg07102380	0.385536	0.567427	7.34307	2.40161e-08	9.95875e-06	8.91851	0.403867	0.789402	0.385536	10	612266	R	II	DIP2C	Body	opensea	Body-opensea		NA	NA
cg12197470	-0.207976	0.715591	-7.34255	2.40513e-08	9.96196e-06	8.91704	0.803823	0.595847	-0.207976	3	159755869	R	II		IGR	shore	IGR-shore	chr3:159756632-159756997	NA	NA
cg16101346	-0.385575	0.443148	-7.34026	2.42042e-08	1.00139e-05	8.9107	0.606725	0.22115	-0.385575	1	186650479	R	II	PTGS2	TSS1500	shore	TSS1500-shore	chr1:186649310-186650081	NA	NA
cg02358382	0.378793	0.406399	7.33824	2.43406e-08	1.00589e-05	8.90508	0.245699	0.624492	0.378793	7	158056848	R	II	PTPRN2	Body	shore	Body-shore	chr7:158058751-158059059	NA	NA
cg01759114	-0.400976	0.477259	-7.33624	2.44765e-08	1.01036e-05	8.89952	0.64737	0.246394	-0.400976	8	56494607	F	II		IGR	opensea	IGR-opensea		NA	TRUE		rs16922079
cg01632703	0.273726	0.394678	7.33277	2.47137e-08	1.01899e-05	8.88987	0.278552	0.552278	0.273726	17	77151165	R	I	HRNBP3	5'UTR	opensea	5'UTR-opensea		NA	NA			rs9896373
cg15057046	-0.251249	0.678334	-7.33114	2.48256e-08	1.02245e-05	8.88535	0.784925	0.533676	-0.251249	6	4483078	R	II		IGR	opensea	IGR-opensea		NA	NA
cg09378456	-0.269825	0.72392	-7.32988	2.49128e-08	1.02488e-05	8.88184	0.838391	0.568566	-0.269825	7	117313730	F	I		IGR	opensea	IGR-opensea		NA	TRUE
cg11153891	-0.221756	0.46534	-7.32782	2.50558e-08	1.0296e-05	8.87612	0.559418	0.337662	-0.221756	13	21182994	R	II	IFT88	Body	opensea	Body-opensea		NA	TRUE
cg14714364	0.253388	0.594946	7.32633	2.516e-08	1.03155e-05	8.87197	0.487448	0.740836	0.253388	11	2191606	F	I	TH	Body	shelf	Body-shelf	chr11:2187488-2188245	NA	NA			rs76254173
cg08961196	-0.350393	0.5843	-7.32178	2.54805e-08	1.0427e-05	8.85931	0.732951	0.382559	-0.350393	8	8749494	R	II	MFHAS1	1stExon	island	1stExon-island	chr8:8748652-8751478	NA	NA
cg07871153	-0.2242	0.619189	-7.32165	2.54894e-08	1.0427e-05	8.85896	0.714303	0.490104	-0.2242	10	79602008	F	I	DLG5	Body	opensea	Body-opensea		NA	NA
cg21184174	-0.224678	0.447658	-7.32083	2.55475e-08	1.0439e-05	8.85668	0.542976	0.318298	-0.224678	1	115881214	R	I	NGF	TSS1500	island	TSS1500-island	chr1:115880167-115881332	NA	NA
cg18912520	-0.311831	0.296305	-7.31967	2.56306e-08	1.04612e-05	8.85344	0.428597	0.116766	-0.311831	6	41528623	R	I	FOXP4	5'UTR	island	5'UTR-island	chr6:41528266-41528900	TRUE	NA
cg17352891	-0.229629	0.769209	-7.31738	2.57939e-08	1.05161e-05	8.84709	0.866628	0.636998	-0.229629	12	24636625	R	II	SOX5	5'UTR	opensea	5'UTR-opensea		NA	TRUE
cg17548735	-0.384641	0.61847	-7.31601	2.58928e-08	1.05446e-05	8.84326	0.781651	0.39701	-0.384641	6	41020969	F	II	APOBEC2	5'UTR	opensea	5'UTR-opensea		NA	TRUE
cg14849798	-0.452983	0.338843	-7.30896	2.64052e-08	1.07412e-05	8.82366	0.531018	0.0780351	-0.452983	12	104444017	F	II	GLT8D2	TSS200	opensea	TSS200-opensea		NA	NA
cg05324789	0.431567	0.411047	7.30722	2.6534e-08	1.07815e-05	8.81879	0.227958	0.659525	0.431567	10	134602475	F	II		IGR	island	IGR-island	chr10:134597357-134602649	NA	NA
cg14201467	-0.365771	0.501072	-7.3052	2.66834e-08	1.08277e-05	8.81318	0.656247	0.290476	-0.365771	11	115372348	F	II	CADM1	Body	shore	Body-shore	chr11:115373574-115375881	NA	TRUE
cg00516966	-0.269593	0.522312	-7.30466	2.67234e-08	1.08277e-05	8.81168	0.636685	0.367092	-0.269593	17	19651653	F	II	ALDH3A1	5'UTR	shelf	5'UTR-shelf	chr17:19648139-19648492	NA	NA
cg19554457	0.259249	0.288462	7.30448	2.67368e-08	1.08277e-05	8.81118	0.178478	0.437727	0.259249	12	93774772	F	II	NUDT4	Body	shelf	Body-shelf	chr12:93771465-93772289	NA	NA
cg10634136	-0.237503	0.566762	-7.30255	2.6881e-08	1.08739e-05	8.8058	0.667521	0.430018	-0.237503	2	202901470	F	II	FZD7	1stExon	shore	1stExon-shore	chr2:202897386-202901046	NA	NA
cg01764954	-0.235424	0.185077	-7.29781	2.72378e-08	1.09938e-05	8.79261	0.284954	0.0495304	-0.235424	15	72476792	R	I	GRAMD2	Body	island	Body-island	chr15:72476676-72476969	TRUE	TRUE
cg16721177	-0.454552	0.355559	-7.29577	2.73928e-08	1.10441e-05	8.78694	0.548399	0.0938469	-0.454552	12	104444011	F	II	GLT8D2	TSS200	opensea	TSS200-opensea		NA	NA
cg16227623	-0.316321	0.492439	-7.29382	2.75416e-08	1.10673e-05	8.78152	0.626636	0.310315	-0.316321	5	3605783	F	I		IGR	shore	IGR-shore	chr5:3606488-3607135	NA	NA		rs77779657
cg15443791	-0.288359	0.688217	-7.29382	2.75417e-08	1.10673e-05	8.78152	0.810551	0.522192	-0.288359	7	124364398	R	II		IGR	opensea	IGR-opensea		NA	TRUE
cg14653988	-0.307429	0.558835	-7.29232	2.76574e-08	1.11016e-05	8.77733	0.689259	0.38183	-0.307429	5	167171284	R	II	ODZ2	Body	opensea	Body-opensea		NA	TRUE
cg09228327	-0.312373	0.7364	-7.28795	2.79961e-08	1.12135e-05	8.76515	0.868922	0.556549	-0.312373	12	24908780	R	II		IGR	opensea	IGR-opensea		NA	TRUE
cg16700265	0.348857	0.45269	7.2877	2.8015e-08	1.12135e-05	8.76448	0.30469	0.653547	0.348857	2	233274653	F	II	ALPPL2	3'UTR	shore	3'UTR-shore	chr2:233272404-233272700	NA	NA		rs3189077
cg11122255	-0.284992	0.570397	-7.28753	2.80288e-08	1.12135e-05	8.76399	0.691303	0.406311	-0.284992	10	24995583	F	II	ARHGAP21	Body	opensea	Body-opensea		TRUE	TRUE
cg14465237	-0.216945	0.71523	-7.28546	2.81904e-08	1.1256e-05	8.75824	0.807267	0.590322	-0.216945	11	32816254	F	II	CCDC73	TSS200	opensea	TSS200-opensea		NA	NA
cg01022370	-0.24151	0.682419	-7.28511	2.82182e-08	1.1256e-05	8.75725	0.784878	0.543368	-0.24151	8	8749074	F	II	MFHAS1	1stExon	island	1stExon-island	chr8:8748652-8751478	NA	TRUE
cg20849324	-0.342114	0.698247	-7.28463	2.82559e-08	1.1256e-05	8.75592	0.843386	0.501272	-0.342114	8	20725345	F	II		IGR	opensea	IGR-opensea		NA	TRUE
cg07620571	0.400543	0.544359	7.28459	2.82587e-08	1.1256e-05	8.75582	0.374432	0.774974	0.400543	2	155558382	F	II	KCNJ3	Body	shelf	Body-shelf	chr2:155554005-155556069	NA	NA
cg10275766	0.320938	0.373405	7.2842	2.82898e-08	1.1256e-05	8.75472	0.237249	0.558187	0.320938	2	173591150	R	II	LOC91149	Body	opensea	Body-opensea		NA	TRUE
cg22544881	-0.304775	0.700674	-7.28372	2.83271e-08	1.12586e-05	8.7534	0.829973	0.525198	-0.304775	7	130712346	R	II	FLJ43663	Body	opensea	Body-opensea		TRUE	TRUE
cg04275506	0.383288	0.578181	7.27823	2.87637e-08	1.14196e-05	8.7381	0.415574	0.798862	0.383288	1	12445337	F	II	VPS13D	Body	opensea	Body-opensea		NA	NA
cg26222731	-0.276451	0.496661	-7.27597	2.89453e-08	1.14792e-05	8.73181	0.613943	0.337491	-0.276451	15	57695943	F	II	CGNL1	5'UTR	opensea	5'UTR-opensea		NA	TRUE
cg07570394	-0.304665	0.410849	-7.27435	2.90769e-08	1.15188e-05	8.72727	0.540101	0.235436	-0.304665	6	10310401	R	II		IGR	opensea	IGR-opensea		NA	TRUE
cg13656752	-0.41784	0.4852	-7.27341	2.91529e-08	1.15363e-05	8.72466	0.662465	0.244626	-0.41784	5	171538334	F	I	STK10	Body	opensea	Body-opensea		TRUE	TRUE		rs3111496
cg18720486	0.401899	0.398799	7.26358	2.99625e-08	1.18233e-05	8.69727	0.228296	0.630195	0.401899	3	72870838	F	II	SHQ1	Body	opensea	Body-opensea		NA	TRUE		rs77882632
cg05338397	0.34828	0.386854	7.26342	2.99757e-08	1.18233e-05	8.69683	0.239098	0.587378	0.34828	1	15466556	R	II	C1orf126	Body	opensea	Body-opensea		NA	TRUE
cg03074210	-0.318001	0.575237	-7.26242	3.00598e-08	1.18418e-05	8.69403	0.710147	0.392146	-0.318001	11	606568	R	II	PHRF1	Body	opensea	Body-opensea		TRUE	NA
cg24867501	-0.336445	0.651631	-7.26208	3.00877e-08	1.18418e-05	8.6931	0.794365	0.457921	-0.336445	22	50925337	F	II	MIOX	1stExon	opensea	1stExon-opensea		NA	NA		rs56374281
cg11492886	-0.444834	0.589444	-7.26156	3.01315e-08	1.18462e-05	8.69165	0.778161	0.333327	-0.444834	17	13899286	R	II		IGR	opensea	IGR-opensea		NA	TRUE			rs73979122
cg20893203	-0.392111	0.477286	-7.25993	3.02689e-08	1.18874e-05	8.6871	0.643636	0.251525	-0.392111	6	41499799	R	II		IGR	opensea	IGR-opensea		TRUE	TRUE
cg18634030	0.374947	0.515933	7.25771	3.04564e-08	1.19353e-05	8.68092	0.356864	0.731811	0.374947	17	77105890	F	II	HRNBP3	Body	opensea	Body-opensea		TRUE	NA
cg00202829	-0.245033	0.402987	-7.25506	3.06823e-08	1.20109e-05	8.67353	0.506941	0.261908	-0.245033	15	74609868	F	II	CCDC33	Body	opensea	Body-opensea		NA	NA
cg03285577	-0.407687	0.307734	-7.246	3.14678e-08	1.22919e-05	8.64826	0.480693	0.0730053	-0.407687	5	3605905	F	II		IGR	shore	IGR-shore	chr5:3606488-3607135	NA	NA
cg10727432	-0.330937	0.706365	-7.24429	3.1618e-08	1.23368e-05	8.64349	0.846762	0.515826	-0.330937	14	72083707	F	II	SIPA1L1	Body	opensea	Body-opensea		NA	TRUE		rs79106411
cg14845812	0.371119	0.496583	7.24392	3.16507e-08	1.23368e-05	8.64246	0.339139	0.710258	0.371119	2	45240373	R	II		IGR	island	IGR-island	chr2:45240372-45241579	NA	NA
cg22889620	-0.26918	0.664954	-7.24313	3.1721e-08	1.2351e-05	8.64024	0.779151	0.509971	-0.26918	14	75639473	F	II	TMED10	Body	shelf	Body-shelf	chr14:75642864-75643376	NA	NA
cg14041094	0.29622	0.465612	7.24145	3.18693e-08	1.23859e-05	8.63558	0.339943	0.636164	0.29622	14	89148974	F	II	EML5	Body	opensea	Body-opensea		NA	TRUE
cg13426224	0.378308	0.342002	7.24135	3.18789e-08	1.23859e-05	8.63528	0.181507	0.559815	0.378308	12	133196447	R	II	P2RX2	Body	island	Body-island	chr12:133195922-133196556	NA	NA
cg10606620	-0.257696	0.716651	-7.23904	3.20848e-08	1.24472e-05	8.62884	0.825977	0.568281	-0.257696	4	177824114	F	II		IGR	opensea	IGR-opensea		NA	TRUE
cg04731624	-0.30014	0.26557	-7.23881	3.21051e-08	1.24472e-05	8.62821	0.392903	0.0927626	-0.30014	5	171067585	R	II		IGR	opensea	IGR-opensea		NA	TRUE
cg24067652	-0.327114	0.656425	-7.23807	3.21711e-08	1.24596e-05	8.62615	0.7952	0.468087	-0.327114	5	139626136	R	II	PFDN1	Body	opensea	Body-opensea		NA	TRUE
cg08603188	0.23144	0.155444	7.23698	3.22694e-08	1.2484e-05	8.6231	0.0572577	0.288697	0.23144	13	28395728	F	I		IGR	opensea	IGR-opensea		NA	TRUE
cg23702644	-0.346822	0.545357	-7.23661	3.23029e-08	1.2484e-05	8.62207	0.692494	0.345672	-0.346822	8	3254875	F	II	CSMD1	Body	opensea	Body-opensea		NA	NA		rs73173193
cg26312353	-0.21802	0.790335	-7.23562	3.23921e-08	1.25052e-05	8.61931	0.882828	0.664809	-0.21802	13	24580703	F	II		IGR	opensea	IGR-opensea		NA	TRUE			rs74627047
cg06400590	-0.313574	0.427796	-7.22626	3.32492e-08	1.28089e-05	8.59319	0.560827	0.247253	-0.313574	7	101138089	R	II	EMID2	Body	opensea	Body-opensea		NA	TRUE
cg02693505	-0.2969	0.6003	-7.22289	3.35633e-08	1.29162e-05	8.58379	0.726258	0.429358	-0.2969	6	140371628	R	I		IGR	opensea	IGR-opensea		NA	TRUE
cg18226539	0.226953	0.616077	7.22138	3.37054e-08	1.29572e-05	8.57957	0.519794	0.746747	0.226953	11	2189713	R	II	TH	Body	shore	Body-shore	chr11:2187488-2188245	NA	NA			rs77068614
cg04465730	-0.30931	0.757762	-7.21945	3.38872e-08	1.30133e-05	8.57419	0.888985	0.579675	-0.30931	17	69706099	F	II		IGR	opensea	IGR-opensea		NA	TRUE		rs78229539
cg01336878	-0.374587	0.580407	-7.21404	3.44029e-08	1.31936e-05	8.55909	0.739323	0.364736	-0.374587	19	54963396	R	II	LENG8	Body	shelf	Body-shelf	chr19:54960191-54960948	NA	NA
cg16222790	-0.33711	0.643272	-7.21377	3.44293e-08	1.31936e-05	8.55832	0.786288	0.449178	-0.33711	8	144521374	R	I	ZC3H3	Body	island	Body-island	chr8:144521358-144521608	NA	NA
cg16594299	0.396249	0.602481	7.21254	3.45479e-08	1.32249e-05	8.55488	0.434376	0.830625	0.396249	1	40324054	R	II	TRIT1	Body	opensea	Body-opensea		NA	TRUE
cg22609522	-0.259895	0.344129	-7.21217	3.45837e-08	1.32249e-05	8.55385	0.454387	0.194492	-0.259895	22	46403218	R	II	LOC730668	Body	opensea	Body-opensea		NA	TRUE
cg03844372	-0.298716	0.668725	-7.2107	3.47257e-08	1.32653e-05	8.54975	0.795453	0.496737	-0.298716	10	24160305	R	II	KIAA1217	5'UTR	opensea	5'UTR-opensea		NA	TRUE			rs80257947
cg06127256	-0.40864	0.577306	-7.20987	3.48067e-08	1.32822e-05	8.54742	0.750669	0.342029	-0.40864	16	73206588	F	I		IGR	opensea	IGR-opensea		TRUE	TRUE
cg26272214	-0.365536	0.429538	-7.20788	3.50006e-08	1.33179e-05	8.54187	0.584614	0.219078	-0.365536	1	177225888	R	I	FAM5B	Body	opensea	Body-opensea		TRUE	NA			rs41267152
cg23452220	0.307472	0.383536	7.20765	3.50229e-08	1.33179e-05	8.54123	0.253093	0.560565	0.307472	4	16846297	R	II	LDB2	Body	opensea	Body-opensea		NA	TRUE
cg20495476	-0.235146	0.530299	-7.20738	3.5049e-08	1.33179e-05	8.54048	0.630058	0.394912	-0.235146	22	32506497	F	II	SLC5A1	3'UTR	opensea	3'UTR-opensea		NA	NA
cg06543160	-0.262844	0.539259	-7.20703	3.50833e-08	1.33179e-05	8.53951	0.650769	0.387925	-0.262844	1	3738353	R	II	KIAA0562	Body	opensea	Body-opensea		NA	NA
cg11128021	-0.286406	0.549914	-7.19447	3.6337e-08	1.37794e-05	8.5044	0.67142	0.385013	-0.286406	5	80595275	R	II	RNU5E	Body	shelf	Body-shelf	chr5:80597320-80597734	NA	NA
cg05825400	-0.254292	0.50339	-7.18895	3.69014e-08	1.39789e-05	8.48899	0.611272	0.35698	-0.254292	17	982115	R	II	ABR	Body	shore	Body-shore	chr17:981508-981748	NA	TRUE
cg27291710	-0.219668	0.352018	-7.18777	3.70234e-08	1.40105e-05	8.48569	0.44521	0.225542	-0.219668	1	115866441	R	II	NGF	5'UTR	opensea	5'UTR-opensea		NA	TRUE
cg21392898	-0.201878	0.771593	-7.18631	3.71749e-08	1.4047e-05	8.48161	0.857239	0.65536	-0.201878	12	19375388	R	II	PLEKHA5	5'UTR	opensea	5'UTR-opensea		NA	TRUE
cg02848074	-0.299236	0.598553	-7.1861	3.7197e-08	1.4047e-05	8.48101	0.725501	0.426265	-0.299236	13	31306178	R	II		IGR	opensea	IGR-opensea		NA	NA
cg11208229	-0.377301	0.622916	-7.18567	3.72408e-08	1.40489e-05	8.47984	0.782983	0.405682	-0.377301	11	2182795	R	II	INS	TSS1500	opensea	TSS1500-opensea		TRUE	NA
cg14788242	-0.225548	0.556117	-7.1842	3.73951e-08	1.40925e-05	8.4757	0.651804	0.426256	-0.225548	3	127773954	F	II	SEC61A1	Body	shelf	Body-shelf	chr3:127770741-127771624	NA	NA			rs76722847
cg22563937	-0.307385	0.530724	-7.18184	3.76418e-08	1.41708e-05	8.46913	0.66113	0.353744	-0.307385	13	107649044	R	II		IGR	opensea	IGR-opensea		NA	TRUE
cg15039102	-0.344184	0.555577	-7.18048	3.77856e-08	1.42102e-05	8.46532	0.701594	0.357411	-0.344184	5	3121953	R	II		IGR	opensea	IGR-opensea		NA	TRUE
cg07328579	-0.438552	0.326324	-7.17748	3.81043e-08	1.43153e-05	8.45692	0.512377	0.0738244	-0.438552	12	104443770	F	II	GLT8D2	5'UTR	opensea	5'UTR-opensea		NA	TRUE
cg00977526	-0.209443	0.480174	-7.17491	3.83788e-08	1.44035e-05	8.44974	0.569028	0.359585	-0.209443	2	107202311	R	I		IGR	opensea	IGR-opensea		NA	NA
cg23684198	-0.318937	0.442709	-7.17449	3.84237e-08	1.44055e-05	8.44857	0.578016	0.259079	-0.318937	1	222415751	F	II		IGR	opensea	IGR-opensea		NA	TRUE
cg02483101	-0.271573	0.387259	-7.17288	3.85974e-08	1.44557e-05	8.44407	0.502472	0.230899	-0.271573	8	130365373	F	II		IGR	opensea	IGR-opensea		NA	NA
cg01818121	-0.342413	0.457089	-7.17202	3.86899e-08	1.44581e-05	8.44167	0.602355	0.259943	-0.342413	15	72476917	R	I	GRAMD2	Body	island	Body-island	chr15:72476676-72476969	TRUE	TRUE
cg06568880	0.368331	0.661245	7.17202	3.86902e-08	1.44581e-05	8.44166	0.504983	0.873314	0.368331	17	2166583	R	II	SMG6	Body	opensea	Body-opensea		NA	TRUE
cg14059822	-0.289591	0.671535	-7.17144	3.87529e-08	1.44581e-05	8.44005	0.794392	0.504801	-0.289591	5	3285935	R	II		IGR	opensea	IGR-opensea		NA	NA
cg09580592	-0.247521	0.487108	-7.16927	3.89886e-08	1.45142e-05	8.43398	0.592117	0.344596	-0.247521	17	907643	F	I	ABR	3'UTR	shelf	3'UTR-shelf	chr17:909981-910442	NA	NA
cg24463664	0.328419	0.486786	7.16923	3.8993e-08	1.45142e-05	8.43387	0.347457	0.675876	0.328419	8	38160704	R	II	WHSC1L1	Body	opensea	Body-opensea		NA	NA
cg12478032	-0.293654	0.731852	-7.16858	3.90647e-08	1.4526e-05	8.43204	0.856432	0.562779	-0.293654	5	2634227	F	II		IGR	opensea	IGR-opensea		NA	NA			rs78283074
cg12708799	-0.285447	0.670687	-7.16671	3.92687e-08	1.4587e-05	8.42683	0.791785	0.506338	-0.285447	10	438227	R	I	DIP2C	Body	opensea	Body-opensea		NA	NA
cg01520297	-0.224442	0.777324	-7.1596	4.00585e-08	1.48349e-05	8.40692	0.872542	0.6481	-0.224442	10	134456336	R	I	INPP5A	Body	shelf	Body-shelf	chr10:134460274-134460479	NA	NA
cg17135722	-0.245046	0.747943	-7.15847	4.01855e-08	1.48668e-05	8.40376	0.851902	0.606856	-0.245046	20	17295815	R	II	PCSK2	Body	shore	Body-shore	chr20:17296125-17296531	NA	NA
cg22699768	0.367365	0.569106	7.15777	4.02632e-08	1.48804e-05	8.40182	0.413254	0.780619	0.367365	1	234852797	F	II		IGR	opensea	IGR-opensea		NA	NA
cg09174411	0.328988	0.626247	7.15647	4.041e-08	1.49195e-05	8.39818	0.486677	0.815664	0.328988	12	107792027	F	II	BTBD11	Body	opensea	Body-opensea		NA	TRUE		rs36064639
cg16677647	0.274005	0.343559	7.15517	4.05574e-08	1.49587e-05	8.39455	0.227314	0.501319	0.274005	16	67750395	R	II	GFOD2	5'UTR	shelf	5'UTR-shelf	chr16:67752849-67753446	NA	NA			rs77114723
cg22836434	-0.272781	0.698449	-7.15442	4.06426e-08	1.4975e-05	8.39245	0.814175	0.541394	-0.272781	11	86014570	F	II	C11orf73	Body	opensea	Body-opensea		NA	NA
cg03661409	0.300965	0.33622	7.15391	4.07013e-08	1.49814e-05	8.391	0.208537	0.509503	0.300965	2	191812319	F	II	GLS	Body	opensea	Body-opensea		NA	TRUE		rs16833092
cg06676088	0.269111	0.63638	7.15287	4.08194e-08	1.50097e-05	8.38811	0.522212	0.791323	0.269111	11	2150687	R	II	INS-IGF2	Body	shelf	Body-shelf	chr11:2154033-2154387	NA	NA			rs61745039
cg06147895	0.320552	0.342659	7.15143	4.09848e-08	1.50553e-05	8.38407	0.206667	0.527219	0.320552	10	133791401	R	II	BNIP3	Body	shelf	Body-shelf	chr10:133793426-133793647	NA	NA
cg14069412	-0.287123	0.721161	-7.14962	4.11928e-08	1.51164e-05	8.379	0.842971	0.555848	-0.287123	5	134209415	F	II	TXNDC15	TSS200	shore	TSS200-shore	chr5:134209887-134210504	NA	NA
cg26406407	-0.278791	0.594961	-7.1467	4.15307e-08	1.52232e-05	8.37084	0.713236	0.434445	-0.278791	10	438229	R	I	DIP2C	Body	opensea	Body-opensea		NA	NA
cg13312195	0.222099	0.731505	7.14638	4.15676e-08	1.52232e-05	8.36995	0.637281	0.85938	0.222099	11	2432957	R	II	TRPM5	Body	shelf	Body-shelf	chr11:2435295-2436651	NA	NA
cg15282709	-0.305065	0.663494	-7.13906	4.24288e-08	1.5523e-05	8.34945	0.792916	0.48785	-0.305065	12	26110700	F	II	RASSF8	TSS1500	opensea	TSS1500-opensea		NA	NA
cg12840818	-0.290417	0.333127	-7.13611	4.27807e-08	1.56203e-05	8.34119	0.456334	0.165917	-0.290417	11	64442979	F	II	NRXN2	Body	opensea	Body-opensea		TRUE	TRUE
cg12217560	-0.310852	0.403767	-7.13039	4.34714e-08	1.585e-05	8.32518	0.535644	0.224792	-0.310852	13	24144900	F	II	TNFRSF19	1stExon	opensea	1stExon-opensea		NA	TRUE
cg02630677	-0.404515	0.541082	-7.13018	4.3497e-08	1.585e-05	8.32459	0.712694	0.308179	-0.404515	8	3102222	R	II	CSMD1	Body	opensea	Body-opensea		NA	TRUE
cg04096525	0.366153	0.60589	7.12978	4.3546e-08	1.5852e-05	8.32347	0.450552	0.816705	0.366153	1	231356725	R	II	TRIM67	3'UTR	opensea	3'UTR-opensea		NA	NA
cg22226438	0.294852	0.59432	7.12365	4.43002e-08	1.61104e-05	8.3063	0.469231	0.764083	0.294852	1	854766	F	I	FLJ39609	Body	island	Body-island	chr1:854765-854973	NA	NA		rs13303019
cg26548883	-0.222237	0.775432	-7.12154	4.45631e-08	1.61846e-05	8.30039	0.869714	0.647478	-0.222237	17	34329899	F	II	CCL14-CCL15	TSS1500	opensea	TSS1500-opensea		NA	NA
cg14660733	-0.229753	0.707598	-7.1213	4.45932e-08	1.61846e-05	8.29971	0.805069	0.575316	-0.229753	2	155719622	F	II		IGR	opensea	IGR-opensea		NA	TRUE
cg22816343	0.252948	0.668007	7.12087	4.46465e-08	1.61878e-05	8.29852	0.560696	0.813644	0.252948	8	26243601	F	II	BNIP3L	Body	shelf	Body-shelf	chr8:26240290-26241017	NA	NA
cg09847839	-0.223615	0.805998	-7.11825	4.49759e-08	1.6291e-05	8.29117	0.900865	0.67725	-0.223615	9	213650	R	II	C9orf66	1stExon	shore	1stExon-shore	chr9:214586-215431	NA	NA
cg27576576	-0.357379	0.389068	-7.11785	4.5026e-08	1.62929e-05	8.29006	0.540684	0.183305	-0.357379	7	156786077	R	I		IGR	opensea	IGR-opensea		NA	NA
cg18045973	-0.21457	0.75265	-7.11699	4.51345e-08	1.63159e-05	8.28765	0.843679	0.629109	-0.21457	5	3269604	F	I		IGR	opensea	IGR-opensea		NA	NA		rs79568228
cg12391352	-0.37561	0.417596	-7.11145	4.58413e-08	1.6555e-05	8.27212	0.576946	0.201335	-0.37561	12	99139768	F	I	ANKS1B	Body	island	Body-island	chr12:99139386-99139769	NA	NA
cg12245084	-0.273022	0.615857	-7.10779	4.63142e-08	1.67092e-05	8.26186	0.731684	0.458662	-0.273022	11	78672632	F	II	ODZ4	Body	shore	Body-shore	chr11:78673007-78673213	TRUE	TRUE
cg04657325	-0.317318	0.533194	-7.10585	4.65664e-08	1.67835e-05	8.25643	0.667813	0.350496	-0.317318	4	185435601	F	II		IGR	opensea	IGR-opensea		TRUE	TRUE
cg00504595	-0.289187	0.661442	-7.10125	4.71705e-08	1.69844e-05	8.24355	0.784128	0.494941	-0.289187	13	24144985	F	II	TNFRSF19	1stExon	opensea	1stExon-opensea		NA	TRUE
cg14178775	-0.251582	0.69653	-7.10086	4.72222e-08	1.69862e-05	8.24245	0.803262	0.55168	-0.251582	9	139401589	R	I	NOTCH1	Body	shore	Body-shore	chr9:139402688-139402901	NA	NA		rs3829116
cg14394939	-0.254	0.373738	-7.0986	4.75233e-08	1.70742e-05	8.2361	0.481496	0.227496	-0.254	21	18983396	R	II	BTG3	5'UTR	shore	5'UTR-shore	chr21:18984005-18984298	NA	NA
cg02852529	-0.366792	0.495269	-7.098	4.76031e-08	1.70742e-05	8.23442	0.650878	0.284086	-0.366792	11	20057511	R	II	NAV2	Body	opensea	Body-opensea		TRUE	TRUE
cg13035416	-0.305264	0.47843	-7.09796	4.76077e-08	1.70742e-05	8.23433	0.607936	0.302672	-0.305264	5	2204535	R	II		IGR	opensea	IGR-opensea		NA	TRUE
cg03952578	-0.293757	0.775213	-7.09634	4.78244e-08	1.7135e-05	8.22978	0.899837	0.606081	-0.293757	15	61509038	F	II	RORA	Body	opensea	Body-opensea		NA	TRUE
cg03846076	-0.329165	0.557042	-7.09494	4.8013e-08	1.71857e-05	8.22585	0.696688	0.367522	-0.329165	5	172743837	F	II	STC2	3'UTR	opensea	3'UTR-opensea		NA	TRUE
cg00420997	-0.277841	0.381679	-7.09317	4.82522e-08	1.72543e-05	8.22088	0.499551	0.22171	-0.277841	8	29607076	F	II	C8orf75	TSS1500	opensea	TSS1500-opensea		NA	NA
cg03585323	0.441133	0.46797	7.09255	4.83359e-08	1.72673e-05	8.21915	0.280822	0.721956	0.441133	19	2244196	R	II	SF3A2	Body	shelf	Body-shelf	chr19:2246820-2247035	NA	NA
cg26551072	-0.26452	0.810597	-7.092	4.84102e-08	1.72768e-05	8.21762	0.922818	0.658298	-0.26452	17	67530480	R	II	MAP2K6	Body	opensea	Body-opensea		NA	TRUE
cg16171182	-0.309313	0.481707	-7.08604	4.92271e-08	1.75512e-05	8.20089	0.61293	0.303618	-0.309313	7	114270708	R	II	FOXP2	Body	opensea	Body-opensea		NA	TRUE			rs76806335
cg03082234	-0.356977	0.648927	-7.08266	4.96964e-08	1.76838e-05	8.1914	0.800372	0.443394	-0.356977	7	73926031	F	II	GTF2IRD1	Body	opensea	Body-opensea		NA	TRUE
cg14401309	-0.243679	0.819147	-7.08092	4.99397e-08	1.77257e-05	8.18652	0.922526	0.678847	-0.243679	18	31740096	R	II	NOL4	Body	shore	Body-shore	chr18:31739047-31739522	NA	NA
cg14214856	-0.287555	0.449013	-7.08081	4.99541e-08	1.77257e-05	8.18624	0.571006	0.283451	-0.287555	10	36965362	F	II		IGR	opensea	IGR-opensea		NA	TRUE
cg22487322	-0.362614	0.666417	-7.08067	4.99749e-08	1.77257e-05	8.18582	0.820253	0.457639	-0.362614	6	137366322	F	II	IL20RA	TSS200	shore	TSS200-shore	chr6:137365299-137366126	NA	NA		rs76300506
cg03882071	0.290004	0.581256	7.08042	5.0009e-08	1.77257e-05	8.18514	0.458224	0.748228	0.290004	17	43922210	R	II	LOC100128977	Body	opensea	Body-opensea		NA	NA
cg05096637	-0.36802	0.493303	-7.07593	5.06431e-08	1.79155e-05	8.17254	0.649433	0.281413	-0.36802	2	121846490	F	II		IGR	opensea	IGR-opensea		NA	TRUE
cg09762115	0.37663	0.546688	7.07123	5.13157e-08	1.81358e-05	8.15936	0.386906	0.763536	0.37663	2	86095308	R	II	ST3GAL5	TSS1500	opensea	TSS1500-opensea		NA	NA
cg14364926	-0.313918	0.568189	-7.06785	5.18055e-08	1.82734e-05	8.14986	0.701367	0.387449	-0.313918	9	131492178	R	II	ZER1	3'UTR	opensea	3'UTR-opensea		NA	NA
cg15702185	-0.24961	0.545722	-7.06785	5.18056e-08	1.82734e-05	8.14986	0.651617	0.402007	-0.24961	22	46507771	R	II	MIRLET7A3	TSS1500	opensea	TSS1500-opensea		NA	TRUE
cg03537591	-0.280178	0.626331	-7.06254	5.25834e-08	1.85298e-05	8.13497	0.745195	0.465017	-0.280178	10	72727859	F	II		IGR	opensea	IGR-opensea		NA	TRUE
cg07509240	0.287191	0.655618	7.0614	5.27522e-08	1.85713e-05	8.13176	0.533779	0.82097	0.287191	7	65420297	R	II		IGR	opensea	IGR-opensea		NA	NA	low-CpG:65057402-65057970
cg14497697	-0.252805	0.784026	-7.06062	5.28682e-08	1.85941e-05	8.12957	0.891277	0.638472	-0.252805	7	2069790	R	II	MAD1L1	Body	opensea	Body-opensea		NA	NA		rs3735211
cg21958524	-0.270603	0.495485	-7.05932	5.30611e-08	1.86439e-05	8.12593	0.610286	0.339684	-0.270603	12	99139867	R	II	ANKS1B	Body	shore	Body-shore	chr12:99139386-99139769	NA	NA
cg19910940	-0.257475	0.697672	-7.05751	5.3332e-08	1.87131e-05	8.12084	0.806904	0.549429	-0.257475	1	91605041	R	II		IGR	opensea	IGR-opensea		NA	TRUE
cg19716038	-0.24172	0.578893	-7.057	5.34086e-08	1.87131e-05	8.1194	0.681441	0.439721	-0.24172	6	104151530	F	II		IGR	opensea	IGR-opensea		NA	TRUE
cg15808835	-0.306217	0.383565	-7.05697	5.34122e-08	1.87131e-05	8.11933	0.513475	0.207258	-0.306217	10	110282010	R	II		IGR	opensea	IGR-opensea		NA	TRUE
cg03345925	-0.344788	0.630137	-7.05627	5.35177e-08	1.8732e-05	8.11736	0.776411	0.431623	-0.344788	8	144599347	F	II	ZC3H3	Body	shelf	Body-shelf	chr8:144601691-144601895	NA	NA
cg11360522	-0.265014	0.692092	-7.05572	5.36001e-08	1.87428e-05	8.11583	0.804522	0.539508	-0.265014	13	113379828	F	II	ATP11A	Body	shelf	Body-shelf	chr13:113382598-113383007	TRUE	TRUE
cg24974982	-0.270657	0.615821	-7.05196	5.41698e-08	1.89229e-05	8.10526	0.730645	0.459988	-0.270657	22	46403316	R	I	LOC730668	Body	opensea	Body-opensea		NA	TRUE
cg03625515	0.318939	0.597796	7.05163	5.42193e-08	1.89229e-05	8.10435	0.462488	0.781427	0.318939	16	18157108	R	II		IGR	opensea	IGR-opensea		NA	TRUE
cg23655651	-0.310643	0.373109	-7.0478	5.48057e-08	1.91092e-05	8.09359	0.504897	0.194254	-0.310643	12	20365720	F	II		IGR	opensea	IGR-opensea		TRUE	TRUE
cg03450635	0.390678	0.324945	7.04535	5.51857e-08	1.92233e-05	8.08669	0.159203	0.549881	0.390678	4	159094213	F	II	FAM198B	TSS200	opensea	TSS200-opensea		NA	NA
cg26746309	-0.2717	0.399159	-7.04183	5.57329e-08	1.93953e-05	8.07683	0.514426	0.242726	-0.2717	10	101943528	R	II	ERLIN1	Body	shelf	Body-shelf	chr10:101945571-101945907	NA	NA
cg22277154	-0.314472	0.350431	-7.04064	5.59209e-08	1.9429e-05	8.07346	0.483843	0.169371	-0.314472	13	31020468	F	II		IGR	shore	IGR-shore	chr13:31019860-31020137	TRUE	TRUE
cg27153759	0.30182	0.350886	7.04054	5.59364e-08	1.9429e-05	8.07318	0.222841	0.524661	0.30182	4	5054079	F	II	STK32B	Body	island	Body-island	chr4:5053230-5054092	NA	NA		rs73088002
cg15693937	-0.209131	0.282143	-7.03986	5.60428e-08	1.94473e-05	8.07128	0.370865	0.161734	-0.209131	5	76429218	R	II	LOC728723	Body	opensea	Body-opensea		TRUE	TRUE
cg26462457	0.280068	0.610288	7.03337	5.70747e-08	1.97865e-05	8.05305	0.491471	0.771539	0.280068	12	25535797	F	II		IGR	shelf	IGR-shelf	chr12:25538132-25538344	NA	NA
cg09634469	0.367833	0.602725	7.03274	5.71753e-08	1.98025e-05	8.05129	0.446675	0.814508	0.367833	22	21128411	R	II	SERPIND1	1stExon	opensea	1stExon-opensea		NA	NA	low-CpG:19458378-19458414
cg27252970	-0.316279	0.659437	-7.02812	5.79235e-08	2.00426e-05	8.0383	0.793616	0.477338	-0.316279	2	220348312	R	I	SPEG	Body	shore	Body-shore	chr2:220348955-220349784	NA	NA
cg05337594	0.290464	0.680799	7.02474	5.84758e-08	2.02144e-05	8.02881	0.557572	0.848036	0.290464	7	21081930	F	II		IGR	opensea	IGR-opensea		NA	TRUE			rs60583895
cg17991843	-0.315023	0.492285	-7.02418	5.85692e-08	2.02275e-05	8.02722	0.625931	0.310909	-0.315023	8	51553739	R	II	SNTG1	Body	opensea	Body-opensea		NA	TRUE
cg02151983	0.307598	0.59005	7.02354	5.86733e-08	2.02442e-05	8.02544	0.459553	0.767152	0.307598	3	194756646	F	II		IGR	opensea	IGR-opensea		NA	NA
cg15454698	-0.275	0.606698	-7.02259	5.88317e-08	2.02791e-05	8.02275	0.723364	0.448364	-0.275	3	14473580	F	II	SLC6A6	5'UTR	opensea	5'UTR-opensea		TRUE	TRUE
cg01594662	-0.337301	0.586125	-7.02226	5.88859e-08	2.02791e-05	8.02183	0.729222	0.391921	-0.337301	12	33595118	R	II		IGR	shelf	IGR-shelf	chr12:33591763-33593050	NA	NA
cg17328407	0.35103	0.486146	7.0188	5.94616e-08	2.0458e-05	8.0121	0.337224	0.688254	0.35103	5	157288521	R	II		IGR	shelf	IGR-shelf	chr5:157285769-157286254	NA	NA
cg04506190	-0.387235	0.428632	-7.01318	6.04086e-08	2.07642e-05	7.99631	0.592914	0.205679	-0.387235	3	129323941	F	II	PLXND1	Body	island	Body-island	chr3:129323915-129325332	NA	NA
cg09524686	0.390635	0.422927	7.01165	6.0669e-08	2.08183e-05	7.99202	0.257203	0.647838	0.390635	11	829182	F	II	EFCAB4A	Body	shore	Body-shore	chr11:829284-833558	NA	TRUE
cg07145988	-0.312794	0.582322	-7.01158	6.06806e-08	2.08183e-05	7.99183	0.715022	0.402228	-0.312794	1	8692312	R	II	RERE	Body	opensea	Body-opensea		NA	NA
cg20786131	-0.326452	0.344818	-7.01068	6.08346e-08	2.08515e-05	7.98929	0.483313	0.15686	-0.326452	18	20714496	F	II	CABLES1	TSS1500	shore	TSS1500-shore	chr18:20714968-20717071	NA	NA
cg09845296	-0.261753	0.655969	-7.00847	6.12146e-08	2.0962e-05	7.98307	0.767016	0.505263	-0.261753	5	14094101	F	II		IGR	opensea	IGR-opensea		NA	TRUE			rs77604749
cg11503210	-0.251687	0.332859	-7.00196	6.23459e-08	2.13293e-05	7.96477	0.439635	0.187948	-0.251687	12	31662153	R	II	DENND5B	Body	opensea	Body-opensea		NA	TRUE
cg11100581	-0.299927	0.678825	-7.00124	6.24726e-08	2.13525e-05	7.96274	0.806066	0.506139	-0.299927	6	75910011	R	II	COL12A1	Body	shore	Body-shore	chr6:75911579-75912133	NA	NA			rs73463825
cg00473633	-0.303693	0.400299	-6.99963	6.27564e-08	2.14294e-05	7.95821	0.529138	0.225445	-0.303693	17	75260903	F	II		IGR	opensea	IGR-opensea		NA	TRUE		rs592461
cg26707718	-0.370705	0.642839	-6.99354	6.38419e-08	2.17592e-05	7.94107	0.800108	0.429403	-0.370705	13	41064482	F	II		IGR	opensea	IGR-opensea		NA	NA
cg04204669	0.270101	0.450682	6.99207	6.41055e-08	2.18286e-05	7.93696	0.336093	0.606195	0.270101	11	2193742	R	II	TH	TSS1500	opensea	TSS1500-opensea		NA	NA
cg25072262	-0.296673	0.671958	-6.99164	6.41835e-08	2.18347e-05	7.93574	0.797819	0.501146	-0.296673	17	78336438	F	II	RNF213	Body	opensea	Body-opensea		NA	TRUE
cg27017562	-0.265254	0.610925	-6.99091	6.43157e-08	2.18592e-05	7.93368	0.723457	0.458203	-0.265254	19	35782899	F	II	MAG	TSS200	shelf	TSS200-shelf	chr19:35786551-35786962	NA	NA			rs79032782
cg11798758	0.463216	0.59519	6.98815	6.48184e-08	2.20095e-05	7.9259	0.398675	0.86189	0.463216	1	5957004	F	II	NPHP4	Body	opensea	Body-opensea		NA	NA		rs77789908
cg19438860	0.349939	0.359652	6.98722	6.49875e-08	2.20463e-05	7.9233	0.211193	0.561132	0.349939	5	11385821	R	II	CTNND2	Body	shore	Body-shore	chr5:11384681-11385521	NA	NA
cg05278650	0.275295	0.17546	6.98637	6.51431e-08	2.20764e-05	7.92091	0.0586679	0.333963	0.275295	3	13009132	F	I	IQSEC1	Body	island	Body-island	chr3:13008648-13009210	NA	NA	high-CpG:12984073-12984257
cg25407557	0.26231	0.59409	6.98607	6.51974e-08	2.20764e-05	7.92008	0.482807	0.745117	0.26231	12	132168981	R	II		IGR	shore	IGR-shore	chr12:132170874-132171202	NA	NA
cg27652893	-0.435586	0.522441	-6.98344	6.56837e-08	2.22203e-05	7.91265	0.707235	0.271649	-0.435586	4	187026970	F	II		IGR	shore	IGR-shore	chr4:187025732-187026873	TRUE	TRUE
cg17210933	-0.446362	0.351349	-6.98214	6.59238e-08	2.22462e-05	7.90901	0.540715	0.094353	-0.446362	5	3428696	R	II		IGR	opensea	IGR-opensea		NA	NA
cg27458152	-0.296036	0.636574	-6.98203	6.59435e-08	2.22462e-05	7.90871	0.762165	0.466129	-0.296036	8	22249664	F	II	SLC39A14	5'UTR	opensea	5'UTR-opensea		NA	TRUE
cg25233672	0.276446	0.20298	6.97846	6.66103e-08	2.24503e-05	7.89865	0.0856998	0.362146	0.276446	5	172087055	F	II	NEURL1B	Body	opensea	Body-opensea		TRUE	TRUE
cg10997860	-0.230668	0.794099	-6.9754	6.71878e-08	2.2603e-05	7.89003	0.891958	0.661289	-0.230668	7	156267828	F	II		IGR	opensea	IGR-opensea		NA	TRUE
cg04888360	-0.269063	0.326942	-6.9722	6.77953e-08	2.27863e-05	7.88103	0.44109	0.172027	-0.269063	10	99648780	R	II	CRTAC1	Body	opensea	Body-opensea		TRUE	TRUE
cg06007282	0.283787	0.386262	6.96822	6.85598e-08	2.30007e-05	7.86983	0.265868	0.549655	0.283787	2	45231467	R	I		IGR	island	IGR-island	chr2:45231211-45231482	NA	NA
cg11707067	-0.33665	0.500866	-6.9669	6.8816e-08	2.30654e-05	7.8661	0.643687	0.307038	-0.33665	19	59073430	R	I	MZF1	3'UTR	island	3'UTR-island	chr19:59073413-59074755	NA	NA
cg13606287	-0.367189	0.693923	-6.96546	6.90953e-08	2.31377e-05	7.86206	0.8497	0.482511	-0.367189	9	5672070	F	II	KIAA1432	Body	opensea	Body-opensea		NA	NA
cg00572089	-0.27822	0.670003	-6.96482	6.9219e-08	2.31578e-05	7.86027	0.788036	0.509816	-0.27822	12	33750494	R	II		IGR	opensea	IGR-opensea		NA	TRUE
cg09550041	-0.374613	0.304893	-6.95925	7.03155e-08	2.3494e-05	7.84456	0.463819	0.0892066	-0.374613	1	165513343	F	II	LOC400794	Body	opensea	Body-opensea		NA	TRUE
cg03460527	-0.34049	0.248995	-6.95906	7.0353e-08	2.3494e-05	7.84403	0.393446	0.0529557	-0.34049	1	95008117	F	II	F3	TSS1500	shore	TSS1500-shore	chr1:95006837-95008051	NA	NA
cg13470504	-0.389979	0.376072	-6.95788	7.0587e-08	2.35505e-05	7.84071	0.541517	0.151538	-0.389979	6	6546375	F	II	LOC285780	Body	island	Body-island	chr6:6546370-6547230	NA	TRUE		rs9392802
cg12364115	-0.209824	0.620794	-6.9519	7.17878e-08	2.39292e-05	7.82386	0.70981	0.499986	-0.209824	5	2780544	R	I		IGR	opensea	IGR-opensea		NA	TRUE
cg06728135	-0.293024	0.331345	-6.95086	7.1997e-08	2.39769e-05	7.82095	0.455658	0.162634	-0.293024	5	2466293	F	II		IGR	opensea	IGR-opensea		NA	NA
cg17750109	-0.285805	0.599257	-6.95022	7.21286e-08	2.39809e-05	7.81913	0.720508	0.434702	-0.285805	1	115844232	F	II	NGF	5'UTR	opensea	5'UTR-opensea		NA	TRUE
cg11893698	-0.303753	0.697429	-6.95016	7.21407e-08	2.39809e-05	7.81896	0.826294	0.522541	-0.303753	8	143463667	F	I	TSNARE1	5'UTR	opensea	5'UTR-opensea		NA	NA
cg27656754	-0.249898	0.716004	-6.94931	7.23126e-08	2.4016e-05	7.81658	0.822021	0.572124	-0.249898	6	137366492	R	II	IL20RA	TSS200	shore	TSS200-shore	chr6:137365299-137366126	NA	NA
cg01331275	-0.275896	0.431713	-6.94673	7.2841e-08	2.41695e-05	7.8093	0.54876	0.272864	-0.275896	2	9908576	R	II		IGR	opensea	IGR-opensea		TRUE	TRUE
cg14553338	-0.362384	0.591896	-6.94549	7.30962e-08	2.4232e-05	7.80581	0.745634	0.38325	-0.362384	2	66689807	F	II	MEIS1	Body	opensea	Body-opensea		NA	TRUE
cg03782220	0.283962	0.419374	6.94499	7.3199e-08	2.4244e-05	7.80441	0.298906	0.582867	0.283962	12	54985731	R	II		IGR	shelf	IGR-shelf	chr12:54981933-54982591	NA	NA
cg22861587	-0.25941	0.347298	-6.94466	7.3267e-08	2.42445e-05	7.80348	0.457351	0.19794	-0.25941	7	91196675	F	II		IGR	opensea	IGR-opensea		NA	TRUE
cg03897866	-0.265557	0.338239	-6.94384	7.34379e-08	2.42789e-05	7.80115	0.450899	0.185343	-0.265557	1	181059633	F	I	IER5	3'UTR	shore	3'UTR-shore	chr1:181057503-181059176	NA	NA
cg24805559	-0.270874	0.717917	-6.93956	7.43291e-08	2.45512e-05	7.7891	0.832833	0.561959	-0.270874	12	115786178	R	II		IGR	opensea	IGR-opensea		NA	NA
cg20062681	-0.249367	0.653344	-6.93903	7.444e-08	2.45646e-05	7.78761	0.759136	0.509769	-0.249367	11	94988642	R	II		IGR	opensea	IGR-opensea		NA	TRUE
cg23629935	-0.387141	0.504021	-6.93872	7.45048e-08	2.45646e-05	7.78674	0.668263	0.281122	-0.387141	14	90167459	F	II		IGR	shore	IGR-shore	chr14:90167782-90168352	NA	NA		rs7143726
cg08554860	0.290548	0.455225	6.9328	7.57586e-08	2.49328e-05	7.77006	0.331962	0.62251	0.290548	4	7512177	F	II	SORCS2	Body	island	Body-island	chr4:7511868-7512428	NA	NA
cg23881566	-0.401548	0.407565	-6.93003	7.63535e-08	2.51059e-05	7.76225	0.577919	0.176371	-0.401548	12	119457146	R	II	SRRM4	Body	opensea	Body-opensea		NA	TRUE
cg06875162	-0.318371	0.530958	-6.927	7.70088e-08	2.52905e-05	7.75371	0.666024	0.347654	-0.318371	1	28184973	R	II		IGR	opensea	IGR-opensea		NA	TRUE
cg00033165	-0.325974	0.664697	-6.92679	7.70541e-08	2.52905e-05	7.75312	0.802989	0.477015	-0.325974	4	169952114	R	II		IGR	opensea	IGR-opensea		NA	TRUE
cg01560873	-0.313133	0.667062	-6.92646	7.71268e-08	2.52916e-05	7.75218	0.799907	0.486774	-0.313133	5	3116792	F	II		IGR	opensea	IGR-opensea		NA	NA		rs74410832
cg25010041	-0.226097	0.238286	-6.92605	7.72167e-08	2.52982e-05	7.75102	0.334206	0.108108	-0.226097	15	72476680	F	I	GRAMD2	Body	island	Body-island	chr15:72476676-72476969	TRUE	TRUE
cg16837557	0.300862	0.481777	6.92537	7.73646e-08	2.53236e-05	7.74911	0.354139	0.655001	0.300862	11	126322576	R	II	KIRREL3	Body	opensea	Body-opensea		NA	TRUE
cg24211388	0.377763	0.608922	6.92505	7.74334e-08	2.53236e-05	7.74822	0.448659	0.826422	0.377763	6	31582837	F	II	AIF1	TSS1500	opensea	TSS1500-opensea		NA	NA		rs75518670
cg11696108	-0.306901	0.507553	-6.92249	7.79946e-08	2.54742e-05	7.741	0.637753	0.330852	-0.306901	13	112191272	F	II		IGR	opensea	IGR-opensea		NA	NA
cg10842229	-0.318655	0.270437	-6.92231	7.80342e-08	2.54742e-05	7.7405	0.405624	0.0869694	-0.318655	1	165513322	R	II	LOC400794	Body	opensea	Body-opensea		NA	TRUE
cg13853591	-0.302177	0.283988	-6.91849	7.88807e-08	2.57275e-05	7.72972	0.412184	0.110007	-0.302177	1	65468921	F	II		IGR	shore	IGR-shore	chr1:65468272-65468828	TRUE	NA
cg12817840	-0.424088	0.420975	-6.91712	7.91856e-08	2.58038e-05	7.72586	0.600891	0.176802	-0.424088	5	124070989	F	II	ZNF608	Body	opensea	Body-opensea		TRUE	TRUE
cg04016922	-0.275648	0.764176	-6.91624	7.93847e-08	2.58394e-05	7.72335	0.881118	0.605469	-0.275648	3	99691269	R	II	C3orf26	Body	opensea	Body-opensea		NA	TRUE
cg03429643	-0.311389	0.702741	-6.916	7.94369e-08	2.58394e-05	7.7227	0.834846	0.523457	-0.311389	2	99280963	R	II	MGAT4A	TSS1500	opensea	TSS1500-opensea		NA	NA
cg13583088	-0.302231	0.397035	-6.91242	8.02452e-08	2.60449e-05	7.71258	0.525254	0.223023	-0.302231	14	94360154	R	I		IGR	opensea	IGR-opensea		NA	TRUE
cg12668122	0.34769	0.464641	6.91229	8.02748e-08	2.60449e-05	7.71221	0.317136	0.664827	0.34769	3	133094221	R	II	TMEM108	Body	opensea	Body-opensea		NA	TRUE
cg24946791	0.294149	0.398058	6.91225	8.02835e-08	2.60449e-05	7.71211	0.273268	0.567416	0.294149	17	7534937	F	II	SHBG	Body	shelf	Body-shelf	chr17:7530705-7531251	NA	NA
cg03744842	0.278895	0.634322	6.91061	8.06556e-08	2.61423e-05	7.70749	0.516003	0.794898	0.278895	7	45067319	F	II	CCM2	Body	opensea	Body-opensea		NA	TRUE		rs77090093
cg15125472	-0.276553	0.220776	-6.90978	8.08447e-08	2.61802e-05	7.70515	0.338102	0.0615484	-0.276553	19	36248077	F	II	HSPB6	TSS200	shore	TSS200-shore	chr19:36248979-36249307	NA	NA
cg26377880	-0.254849	0.716746	-6.90841	8.11583e-08	2.62584e-05	7.70128	0.824863	0.570015	-0.254849	5	7851487	F	II	C5orf49	TSS1500	shore	TSS1500-shore	chr5:7849945-7850439	TRUE	NA
cg24017800	-0.242803	0.721113	-6.9052	8.18968e-08	2.64738e-05	7.69223	0.82412	0.581317	-0.242803	17	14276682	R	II		IGR	opensea	IGR-opensea		NA	TRUE			rs73979338
cg24972876	0.262038	0.651283	6.90338	8.23176e-08	2.65862e-05	7.68711	0.540115	0.802153	0.262038	7	65420302	R	I		IGR	opensea	IGR-opensea		NA	NA	low-CpG:65057402-65057970
cg17407629	-0.294257	0.658562	-6.90155	8.27462e-08	2.67009e-05	7.68192	0.783398	0.489141	-0.294257	5	102200701	F	II	PAM	TSS1500	shore	TSS1500-shore	chr5:102201583-102201912	NA	TRUE		rs12657095
cg01560422	-0.329559	0.756366	-6.9007	8.2943e-08	2.67407e-05	7.67955	0.896179	0.56662	-0.329559	9	15509362	R	II	PSIP1	Body	shore	Body-shore	chr9:15510176-15511338	NA	NA
cg11716598	-0.388823	0.458253	-6.89927	8.32792e-08	2.68253e-05	7.67551	0.623208	0.234385	-0.388823	10	135139716	F	II	CALY	Body	island	Body-island	chr10:135138682-135139717	NA	NA
cg03613618	-0.30977	0.565718	-6.8959	8.40749e-08	2.70576e-05	7.66601	0.697136	0.387365	-0.30977	8	97658325	F	II	PGCP	5'UTR	shore	5'UTR-shore	chr8:97657174-97657943	NA	NA
cg06505273	0.303456	0.467414	6.89559	8.41498e-08	2.70578e-05	7.66512	0.338675	0.642131	0.303456	16	24850292	F	II		IGR	opensea	IGR-opensea		NA	TRUE
cg05115424	-0.342339	0.475188	-6.8934	8.46724e-08	2.72018e-05	7.65893	0.620422	0.278083	-0.342339	17	64787379	F	II	PRKCA	Body	opensea	Body-opensea		NA	NA
cg05375686	-0.321459	0.612562	-6.89273	8.48333e-08	2.72294e-05	7.65703	0.748939	0.427479	-0.321459	12	131171181	R	II		IGR	island	IGR-island	chr12:131171168-131171548	NA	NA
cg25477497	0.411052	0.407069	6.89157	8.51105e-08	2.72943e-05	7.65378	0.232683	0.643735	0.411052	7	87228808	R	II	ABCB1	Body	shore	Body-shore	chr7:87229551-87229890	NA	NA
cg05558330	0.22749	0.716173	6.88901	8.57294e-08	2.74685e-05	7.64654	0.619662	0.847153	0.22749	6	17919174	R	II	KIF13A	Body	opensea	Body-opensea		NA	TRUE
cg20349812	-0.3522	0.48064	-6.88729	8.61454e-08	2.75775e-05	7.6417	0.630058	0.277858	-0.3522	7	4764941	F	II	FOXK1	Body	island	Body-island	chr7:4764684-4765252	TRUE	TRUE
cg24882334	-0.291275	0.720464	-6.88561	8.6555e-08	2.76843e-05	7.63696	0.844035	0.55276	-0.291275	12	24902649	R	II		IGR	opensea	IGR-opensea		NA	TRUE
cg21585409	-0.277189	0.705714	-6.88465	8.6792e-08	2.77224e-05	7.63423	0.82331	0.54612	-0.277189	7	5270512	R	II	WIPI2	Body	shelf	Body-shelf	chr7:5266921-5267306	NA	NA
cg17157462	-0.263431	0.681826	-6.88437	8.68588e-08	2.77224e-05	7.63346	0.793584	0.530153	-0.263431	13	37268404	R	II	C13orf36	5'UTR	opensea	5'UTR-opensea		NA	NA
cg24781973	-0.310724	0.735828	-6.88419	8.69028e-08	2.77224e-05	7.63296	0.86765	0.556926	-0.310724	15	33111288	F	II	FMN1	Body	opensea	Body-opensea		NA	TRUE
cg20765441	-0.239254	0.734372	-6.88345	8.70855e-08	2.77563e-05	7.63086	0.835873	0.596619	-0.239254	6	25931659	R	II	SLC17A2	TSS1500	opensea	TSS1500-opensea		NA	NA
cg11543196	0.308946	0.67335	6.88185	8.7481e-08	2.7858e-05	7.62633	0.542282	0.851228	0.308946	17	36958457	F	II	CCDC49	Body	shelf	Body-shelf	chr17:36955256-36956380	NA	NA
cg26866174	-0.222347	0.729507	-6.88018	8.78941e-08	2.79e-05	7.62163	0.823836	0.601489	-0.222347	10	71177163	F	II	TACR2	TSS1500	opensea	TSS1500-opensea		NA	NA
cg06532823	-0.305603	0.703894	-6.88015	8.79007e-08	2.79e-05	7.62155	0.833544	0.527941	-0.305603	10	27803293	F	II	RAB18	Body	opensea	Body-opensea		NA	TRUE
cg27505627	0.375881	0.635607	6.87963	8.80297e-08	2.79e-05	7.62009	0.476142	0.852023	0.375881	22	38506589	R	I	BAIAP2L2	1stExon	opensea	1stExon-opensea		TRUE	NA
cg20072359	0.320536	0.490539	6.87944	8.80789e-08	2.79e-05	7.61953	0.354555	0.67509	0.320536	17	77147272	F	II	HRNBP3	5'UTR	opensea	5'UTR-opensea		NA	NA
cg19835040	-0.238892	0.725547	-6.87937	8.8095e-08	2.79e-05	7.61935	0.826895	0.588003	-0.238892	3	46538742	R	II	RTP3	TSS1500	opensea	TSS1500-opensea		NA	TRUE
cg10037049	0.360891	0.420651	6.87877	8.82454e-08	2.79e-05	7.61764	0.267546	0.628437	0.360891	12	48276633	F	II	VDR	5'UTR	opensea	5'UTR-opensea		NA	TRUE
cg09058542	-0.257498	0.648268	-6.87862	8.82816e-08	2.79e-05	7.61723	0.75751	0.500012	-0.257498	1	115572863	F	II	TSHB	5'UTR	opensea	5'UTR-opensea		NA	NA		rs75327873
cg05622882	-0.241819	0.453435	-6.8786	8.82868e-08	2.79e-05	7.61717	0.556025	0.314206	-0.241819	6	54846606	F	II		IGR	opensea	IGR-opensea		NA	TRUE
cg00905220	-0.295335	0.783545	-6.87854	8.83034e-08	2.79e-05	7.61699	0.908839	0.613504	-0.295335	17	982154	F	II	ABR	Body	shore	Body-shore	chr17:981508-981748	NA	TRUE
cg03327619	-0.230059	0.192605	-6.87757	8.85442e-08	2.79518e-05	7.61427	0.290206	0.0601471	-0.230059	2	159810515	F	II		IGR	opensea	IGR-opensea		TRUE	TRUE
cg05534060	0.443739	0.549465	6.87676	8.8748e-08	2.79918e-05	7.61197	0.361212	0.804951	0.443739	17	80768693	R	II	TBCD	Body	shelf	Body-shelf	chr17:80764626-80764842	NA	NA
cg00753138	-0.246305	0.803962	-6.87612	8.89079e-08	2.80098e-05	7.61017	0.908455	0.662149	-0.246305	2	149679934	R	II	KIF5C	Body	opensea	Body-opensea		NA	TRUE
cg15505219	-0.371936	0.635281	-6.87548	8.90684e-08	2.80098e-05	7.60837	0.793072	0.421136	-0.371936	14	61858317	F	II	PRKCH	Body	opensea	Body-opensea		NA	NA		rs77218592	rs58609100
cg01780164	0.251876	0.282634	6.87531	8.91132e-08	2.80098e-05	7.60787	0.175778	0.427654	0.251876	14	70343734	F	II		IGR	shelf	IGR-shelf	chr14:70345943-70346527	NA	NA
cg01749742	0.237672	0.24951	6.87449	8.93182e-08	2.805e-05	7.60557	0.14868	0.386352	0.237672	2	18944047	R	II		IGR	opensea	IGR-opensea		NA	TRUE
cg07186962	0.213	0.152317	6.86784	9.10129e-08	2.85575e-05	7.5868	0.0619535	0.274954	0.213	6	11393478	R	II		IGR	opensea	IGR-opensea		NA	TRUE
cg06400857	-0.271937	0.730465	-6.86603	9.14799e-08	2.86613e-05	7.58168	0.845832	0.573895	-0.271937	9	139901972	R	II	ABCA2	3'UTR	island	3'UTR-island	chr9:139901954-139902205	NA	TRUE
cg12593431	-0.222507	0.618133	-6.86595	9.15013e-08	2.86613e-05	7.58145	0.71253	0.490023	-0.222507	13	112240754	F	I		IGR	shore	IGR-shore	chr13:112238672-112238893	NA	NA
cg22255773	-0.355368	0.648301	-6.86344	9.21542e-08	2.8841e-05	7.57435	0.799063	0.443695	-0.355368	7	154557556	R	II	DPP6	Body	opensea	Body-opensea		NA	TRUE
cg03577139	-0.324024	0.643682	-6.86112	9.27594e-08	2.90055e-05	7.56781	0.781147	0.457123	-0.324024	4	24796988	R	II	SOD3	TSS200	opensea	TSS200-opensea		TRUE	TRUE		rs7688692
cg03515844	-0.3406	0.499182	-6.85507	9.43604e-08	2.94807e-05	7.55071	0.643679	0.303079	-0.3406	1	16277545	F	II	ZBTB17	5'UTR	opensea	5'UTR-opensea		NA	NA
cg20155875	-0.312148	0.327483	-6.85439	9.45419e-08	2.95121e-05	7.54879	0.459909	0.147761	-0.312148	17	66452567	F	II	WIPI1	Body	shore	Body-shore	chr17:66453349-66454137	NA	NA
cg25094931	-0.205627	0.737088	-6.85336	9.48172e-08	2.95726e-05	7.54589	0.824323	0.618697	-0.205627	20	52275233	F	II		IGR	shore	IGR-shore	chr20:52276744-52277051	NA	NA
cg01312394	-0.416479	0.422607	-6.85054	9.55772e-08	2.97759e-05	7.53792	0.599294	0.182816	-0.416479	2	47109380	F	II		IGR	opensea	IGR-opensea		TRUE	TRUE		rs78245734
cg19963025	-0.344477	0.293735	-6.84996	9.57333e-08	2.97817e-05	7.53629	0.439876	0.0953995	-0.344477	22	29426649	R	I	ZNRF3	Body	island	Body-island	chr22:29426510-29426843	NA	NA
cg14102880	-0.274275	0.630882	-6.84887	9.60286e-08	2.98481e-05	7.53321	0.747241	0.472966	-0.274275	17	915634	F	I	ABR	Body	shore	Body-shore	chr17:915736-915979	NA	NA
cg18129282	0.368406	0.51381	6.84722	9.64799e-08	2.99627e-05	7.52853	0.357517	0.725923	0.368406	10	89987284	F	II		IGR	opensea	IGR-opensea		NA	TRUE		rs11202686
cg21687300	0.3341	0.496391	6.84519	9.70338e-08	3.0109e-05	7.52281	0.354651	0.688751	0.3341	1	52284363	F	II	NRD1	Body	opensea	Body-opensea		NA	TRUE		rs11576377
cg03801183	-0.388066	0.485964	-6.83939	9.86401e-08	3.05814e-05	7.50641	0.650598	0.262532	-0.388066	7	150212873	F	II	GIMAP7	5'UTR	opensea	5'UTR-opensea		NA	NA
cg11841522	-0.312369	0.67589	-6.83887	9.87866e-08	3.06007e-05	7.50493	0.80841	0.496041	-0.312369	2	220348592	R	II	SPEG	Body	shore	Body-shore	chr2:220348955-220349784	NA	NA
cg16655765	-0.300653	0.720331	-6.8368	9.93651e-08	3.07537e-05	7.49909	0.847881	0.547228	-0.300653	6	110680256	R	II	C6orf186	TSS1500	shore	TSS1500-shore	chr6:110678854-110679108	NA	NA
cg12577850	-0.344024	0.48173	-6.83379	1.00217e-07	3.09911e-05	7.49056	0.627679	0.283655	-0.344024	6	139351113	R	II	C6orf115	5'UTR	shore	5'UTR-shore	chr6:139349955-139350740	NA	NA
cg14231369	-0.223968	0.782399	-6.83259	1.00556e-07	3.10432e-05	7.48719	0.877416	0.653448	-0.223968	9	113792896	F	II	LPAR1	5'UTR	opensea	5'UTR-opensea		NA	TRUE
cg09245698	-0.280796	0.701883	-6.83	1.01298e-07	3.12455e-05	7.47985	0.821008	0.540212	-0.280796	6	159084370	R	II	SYTL3	Body	opensea	Body-opensea		NA	TRUE
cg00671823	-0.282895	0.546312	-6.82933	1.01488e-07	3.12777e-05	7.47798	0.666328	0.383433	-0.282895	16	27558770	F	II	GTF3C1	Body	shelf	Body-shelf	chr16:27560979-27561560	TRUE	NA
cg15961993	-0.295706	0.337284	-6.82896	1.01595e-07	3.12841e-05	7.47693	0.462735	0.167029	-0.295706	3	132930478	F	II	TMEM108	5'UTR	opensea	5'UTR-opensea		NA	TRUE
cg07152355	-0.341054	0.637723	-6.82809	1.01847e-07	3.13352e-05	7.47445	0.782412	0.441358	-0.341054	7	51303122	R	II	COBL	Body	opensea	Body-opensea		NA	TRUE
cg14371343	-0.246975	0.748327	-6.82778	1.01935e-07	3.13358e-05	7.47359	0.853104	0.606129	-0.246975	7	122097744	R	II	CADPS2	Body	opensea	Body-opensea		NA	TRUE
cg10584024	-0.393064	0.617056	-6.8265	1.02306e-07	3.14233e-05	7.46996	0.78381	0.390746	-0.393064	1	84234998	F	II		IGR	opensea	IGR-opensea		NA	TRUE
cg02085660	-0.26712	0.517999	-6.82601	1.02448e-07	3.14322e-05	7.46857	0.631322	0.364202	-0.26712	8	145751749	R	II	LRRC24	5'UTR	shore	5'UTR-shore	chr8:145751955-145756326	TRUE	NA
cg08800396	-0.257952	0.294458	-6.8254	1.02625e-07	3.14322e-05	7.46685	0.403892	0.14594	-0.257952	12	114200279	R	II		IGR	opensea	IGR-opensea		NA	TRUE
cg25069596	-0.283181	0.718343	-6.82528	1.02661e-07	3.14322e-05	7.4665	0.838481	0.555299	-0.283181	17	916509	F	II	ABR	Body	shore	Body-shore	chr17:915736-915979	NA	NA		rs78616171
cg09057412	-0.377923	0.663957	-6.82521	1.02681e-07	3.14322e-05	7.46631	0.824288	0.446365	-0.377923	6	158903203	R	II	TULP4	Body	opensea	Body-opensea		TRUE	TRUE
cg05391884	-0.447134	0.593326	-6.82169	1.03707e-07	3.16446e-05	7.45638	0.783019	0.335885	-0.447134	16	73206607	F	II		IGR	opensea	IGR-opensea		TRUE	TRUE
cg27154237	-0.23902	0.685789	-6.82164	1.03723e-07	3.16446e-05	7.45622	0.787191	0.548171	-0.23902	9	139412404	F	II	NOTCH1	Body	island	Body-island	chr9:139412167-139412405	NA	NA
cg11341199	-0.397967	0.592242	-6.81383	1.06044e-07	3.22716e-05	7.43412	0.761076	0.363109	-0.397967	5	2643534	R	II		IGR	shore	IGR-shore	chr5:2643105-2643309	NA	NA
cg16677112	0.375056	0.426492	6.81344	1.06159e-07	3.22797e-05	7.43303	0.267377	0.642433	0.375056	1	155103905	R	II	EFNA1	Body	shelf	Body-shelf	chr1:155098434-155100451	NA	NA
cg04995978	0.259922	0.742865	6.81007	1.07179e-07	3.25537e-05	7.42348	0.632595	0.892517	0.259922	3	12940949	R	I	IQSEC1	3'UTR	island	3'UTR-island	chr3:12940753-12941134	NA	NA
cg06943309	-0.347829	0.51724	-6.80987	1.0724e-07	3.25537e-05	7.42292	0.664803	0.316975	-0.347829	1	163392482	R	II		IGR	shore	IGR-shore	chr1:163392877-163393100	NA	NA
cg00351750	0.320607	0.606479	6.80912	1.07468e-07	3.25957e-05	7.4208	0.470464	0.791072	0.320607	1	246038775	R	II	SMYD3	Body	opensea	Body-opensea		TRUE	TRUE			rs76336267
cg02923264	-0.30524	0.513106	-6.80605	1.08406e-07	3.28528e-05	7.41212	0.642601	0.337361	-0.30524	22	30901647	F	I	SEC14L4	1stExon	island	1stExon-island	chr22:30901242-30901744	TRUE	NA
cg21805731	0.203081	0.284499	6.80507	1.08706e-07	3.29163e-05	7.40936	0.198344	0.401425	0.203081	1	204560985	R	II		IGR	opensea	IGR-opensea		TRUE	TRUE
cg16341836	-0.360453	0.426453	-6.80187	1.09698e-07	3.31634e-05	7.40029	0.579373	0.218919	-0.360453	10	90641389	F	II	STAMBPL1	5'UTR	shore	5'UTR-shore	chr10:90639787-90640623	NA	NA
cg18384588	-0.43888	0.474437	-6.80185	1.09704e-07	3.31634e-05	7.40023	0.660629	0.221748	-0.43888	22	46463747	F	II		IGR	shelf	IGR-shelf	chr22:46465976-46468528	NA	NA
cg00715197	0.270507	0.469726	6.79891	1.1062e-07	3.34126e-05	7.39192	0.354966	0.625473	0.270507	14	68604594	F	II	RAD51L1	Body	opensea	Body-opensea		TRUE	TRUE
cg02300147	0.282964	0.230077	6.79564	1.11651e-07	3.36959e-05	7.38266	0.110031	0.392996	0.282964	17	77093524	F	II	HRNBP3	Body	island	Body-island	chr17:77093291-77093805	NA	TRUE
cg19071976	-0.301731	0.478219	-6.79413	1.12128e-07	3.38119e-05	7.3784	0.606226	0.304496	-0.301731	6	32026656	F	II	TNXB	Body	opensea	Body-opensea		NA	NA
cg01128460	-0.287702	0.805051	-6.79176	1.12886e-07	3.40123e-05	7.37167	0.927106	0.639404	-0.287702	16	1243544	R	I	CACNA1H	Body	shore	Body-shore	chr16:1244669-1245067	TRUE	NA
cg17837517	-0.321366	0.489226	-6.7902	1.13385e-07	3.41341e-05	7.36727	0.625563	0.304198	-0.321366	4	189541174	R	II		IGR	opensea	IGR-opensea		NA	TRUE
cg21136544	-0.437079	0.526897	-6.78844	1.13953e-07	3.42767e-05	7.36228	0.712324	0.275245	-0.437079	6	3160547	F	II		IGR	shelf	IGR-shelf	chr6:3162832-3163523	TRUE	NA		rs3757084
cg11157440	0.397428	0.531464	6.78715	1.14369e-07	3.43692e-05	7.35864	0.362858	0.760286	0.397428	8	19316005	R	II	CSGALNACT1	Body	shelf	Body-shelf	chr8:19319030-19319255	NA	NA			rs76263557
cg26902647	-0.211892	0.724205	-6.78574	1.14828e-07	3.44547e-05	7.35464	0.814098	0.602206	-0.211892	5	3188957	F	II		IGR	shore	IGR-shore	chr5:3188099-3188375	NA	NA
cg13858227	-0.212757	0.705519	-6.78497	1.1508e-07	3.45017e-05	7.35245	0.795779	0.583023	-0.212757	10	95517463	R	II	LGI1	TSS200	opensea	TSS200-opensea		NA	TRUE
cg12596914	0.310222	0.646346	6.78431	1.15293e-07	3.4537e-05	7.35061	0.514737	0.824959	0.310222	1	22903406	R	II	EPHA8	Body	island	Body-island	chr1:22902802-22903413	NA	NA
cg27606671	0.291727	0.506029	6.78035	1.16597e-07	3.48991e-05	7.33937	0.382266	0.673993	0.291727	11	67914463	F	II		IGR	opensea	IGR-opensea		TRUE	TRUE
cg19533443	0.461226	0.553601	6.77811	1.17337e-07	3.50629e-05	7.33305	0.35793	0.819156	0.461226	3	124711101	R	II	HEG1	Body	opensea	Body-opensea		NA	TRUE			rs59471264
cg14488390	-0.38271	0.314413	-6.76932	1.20301e-07	3.58781e-05	7.30814	0.476775	0.0940649	-0.38271	9	112812363	R	II	AKAP2	Body	shore	Body-shore	chr9:112810858-112811128	NA	NA
cg03463994	-0.24454	0.725793	-6.76679	1.21166e-07	3.60655e-05	7.30099	0.829537	0.584997	-0.24454	2	189046152	R	II		IGR	opensea	IGR-opensea		NA	TRUE
cg05060949	-0.402971	0.391444	-6.76647	1.21278e-07	3.60655e-05	7.30007	0.562401	0.15943	-0.402971	7	156798581	F	I	MNX1	Body	island	Body-island	chr7:156795355-156799394	TRUE	NA
cg22599115	-0.222229	0.652876	-6.76644	1.21288e-07	3.60655e-05	7.29999	0.747155	0.524926	-0.222229	5	1223262	F	I	SLC6A19	3'UTR	shelf	3'UTR-shelf	chr5:1226976-1227305	NA	NA		rs59722688
cg15837100	-0.202805	0.761115	-6.76116	1.23118e-07	3.65313e-05	7.28503	0.847153	0.644348	-0.202805	1	22647529	F	II		IGR	opensea	IGR-opensea		NA	TRUE
cg09370982	-0.344149	0.68917	-6.76105	1.23155e-07	3.65313e-05	7.28473	0.835173	0.491023	-0.344149	16	2547559	R	II	TBC1D24	Body	shore	Body-shore	chr16:2546264-2547039	TRUE	NA
cg26674546	0.261513	0.300198	6.75589	1.24971e-07	3.70094e-05	7.27011	0.189253	0.450767	0.261513	17	75282872	R	II	2009-09-01	Body	opensea	Body-opensea		NA	TRUE
cg05844193	-0.320786	0.401041	-6.75525	1.252e-07	3.7046e-05	7.26828	0.537132	0.216346	-0.320786	4	25033206	F	II	LGI2	TSS1500	shore	TSS1500-shore	chr4:25032028-25032311	TRUE	NA
cg18749309	0.372969	0.50812	6.75497	1.25298e-07	3.7046e-05	7.2675	0.349891	0.72286	0.372969	11	61434800	F	II		IGR	opensea	IGR-opensea		NA	NA	low-CpG:61191375-61191387
cg17679987	-0.297172	0.576208	-6.75168	1.26474e-07	3.73328e-05	7.25818	0.702281	0.405109	-0.297172	8	106535882	F	II	ZFPM2	Body	opensea	Body-opensea		NA	TRUE		rs78652181
cg01661844	0.284789	0.764559	6.74702	1.28157e-07	3.77992e-05	7.24497	0.64374	0.928529	0.284789	2	241941064	R	II	SNED1	Body	shelf	Body-shelf	chr2:241937716-241938468	NA	NA
cg00407150	-0.277007	0.535068	-6.74631	1.28416e-07	3.78449e-05	7.24295	0.652587	0.375579	-0.277007	3	42743794	R	II	HHATL	5'UTR	opensea	5'UTR-opensea		NA	TRUE
cg25331880	-0.333318	0.610243	-6.74539	1.28752e-07	3.79129e-05	7.24035	0.75165	0.418332	-0.333318	19	30435467	F	II	C19orf2	Body	shore	Body-shore	chr19:30433004-30433865	NA	NA
cg14419046	-0.265153	0.611647	-6.74346	1.29459e-07	3.80904e-05	7.23488	0.724136	0.458983	-0.265153	9	90043268	R	II		IGR	opensea	IGR-opensea		NA	TRUE
cg26500588	-0.201394	0.74747	-6.7413	1.30257e-07	3.82941e-05	7.22875	0.83291	0.631516	-0.201394	5	1076017	R	II	SLC12A7	Body	shore	Body-shore	chr5:1077844-1078056	NA	NA
cg23092449	-0.422933	0.51904	-6.73974	1.30835e-07	3.84329e-05	7.22433	0.698466	0.275533	-0.422933	7	38669789	F	II	AMPH	Body	shore	Body-shore	chr7:38670439-38671008	NA	NA
cg20740157	-0.396633	0.522269	-6.73876	1.31199e-07	3.8509e-05	7.22155	0.690538	0.293904	-0.396633	4	83720629	F	I	SCD5	TSS1500	shore	TSS1500-shore	chr4:83719009-83720241	NA	NA
cg27375642	-0.315805	0.635285	-6.73819	1.3141e-07	3.85367e-05	7.21995	0.769263	0.453457	-0.315805	4	20960712	F	II	KCNIP4	Body	opensea	Body-opensea		NA	NA		rs76190686
cg12338657	-0.33409	0.671885	-6.73793	1.31506e-07	3.85367e-05	7.21922	0.813621	0.47953	-0.33409	10	80384267	F	II		IGR	opensea	IGR-opensea		NA	TRUE
cg24643158	-0.227068	0.407803	-6.73765	1.31612e-07	3.85369e-05	7.21841	0.504135	0.277067	-0.227068	11	45001657	R	II		IGR	opensea	IGR-opensea		TRUE	TRUE
cg11183144	-0.276354	0.655345	-6.73651	1.32041e-07	3.85539e-05	7.21516	0.772586	0.496232	-0.276354	13	100776866	F	II	PCCA	Body	opensea	Body-opensea		NA	TRUE
cg06566994	-0.347187	0.564523	-6.73642	1.32072e-07	3.85539e-05	7.21493	0.711814	0.364627	-0.347187	3	44596384	R	II	ZNF167	TSS1500	shore	TSS1500-shore	chr3:44596535-44597018	TRUE	NA
cg07166409	-0.374954	0.320805	-6.73637	1.32093e-07	3.85539e-05	7.21477	0.479876	0.104922	-0.374954	2	97534057	F	II	SEMA4C	5'UTR	shore	5'UTR-shore	chr2:97534100-97536270	NA	NA
cg09046399	-0.256033	0.791005	-6.73569	1.32345e-07	3.85685e-05	7.21286	0.899625	0.643592	-0.256033	5	179264098	R	II	SQSTM1	3'UTR	opensea	3'UTR-opensea		NA	NA			rs10027
cg26715883	-0.232459	0.818017	-6.73566	1.32357e-07	3.85685e-05	7.21278	0.916636	0.684177	-0.232459	6	34464251	R	II	PACSIN1	5'UTR	opensea	5'UTR-opensea		NA	TRUE
cg25959149	-0.376629	0.517395	-6.73531	1.32491e-07	3.85767e-05	7.21177	0.677177	0.300548	-0.376629	20	17674250	R	II	BANF2	TSS200	opensea	TSS200-opensea		NA	NA
cg11969813	-0.291421	0.670778	-6.73329	1.33252e-07	3.87672e-05	7.20605	0.794411	0.50299	-0.291421	17	79816559	R	I	P4HB	Body	shore	Body-shore	chr17:79818230-79819299	NA	NA
cg05760765	-0.444021	0.532687	-6.73135	1.33988e-07	3.89501e-05	7.20055	0.721059	0.277039	-0.444021	12	125243098	F	II		IGR	opensea	IGR-opensea		NA	NA
cg07834682	0.278103	0.545765	6.73007	1.34476e-07	3.90608e-05	7.19692	0.427782	0.705885	0.278103	2	45232641	F	II	SIX2	3'UTR	shore	3'UTR-shore	chr2:45231211-45231482	NA	NA		rs2290030
cg13180844	0.334999	0.47975	6.72961	1.34652e-07	3.90809e-05	7.19561	0.33763	0.672628	0.334999	2	2711168	F	II		IGR	opensea	IGR-opensea		NA	TRUE
cg15131001	-0.28343	0.724952	-6.7278	1.35345e-07	3.92506e-05	7.19048	0.845195	0.561765	-0.28343	8	12978975	F	II	DLC1	Body	opensea	Body-opensea		NA	TRUE			rs76369377
cg00275126	-0.332793	0.717051	-6.72653	1.35835e-07	3.93614e-05	7.18688	0.858235	0.525443	-0.332793	5	35902250	F	II		IGR	opensea	IGR-opensea		NA	TRUE		rs76810595
cg05316601	-0.208932	0.710527	-6.72418	1.36745e-07	3.95934e-05	7.18021	0.799165	0.590233	-0.208932	11	5008936	F	II	MMP26	TSS1500	opensea	TSS1500-opensea		NA	NA
cg14666946	-0.238549	0.722645	-6.7234	1.37046e-07	3.96491e-05	7.17801	0.823848	0.585298	-0.238549	13	112249733	R	I		IGR	opensea	IGR-opensea		NA	TRUE		rs4773399
cg00557536	-0.260798	0.513734	-6.72249	1.37403e-07	3.97208e-05	7.17542	0.624375	0.363577	-0.260798	3	56231018	R	II	ERC2	Body	opensea	Body-opensea		NA	TRUE
cg23320499	0.332028	0.370754	6.72206	1.37572e-07	3.97379e-05	7.17419	0.229893	0.561921	0.332028	12	12659177	R	II	DUSP16	Body	opensea	Body-opensea		TRUE	TRUE
cg04703620	-0.341018	0.507494	-6.72138	1.37836e-07	3.97826e-05	7.17228	0.652168	0.31115	-0.341018	5	2703395	F	I		IGR	opensea	IGR-opensea		NA	NA		rs16870330
cg13560452	0.22181	0.390349	6.72104	1.3797e-07	3.97898e-05	7.17131	0.296247	0.518057	0.22181	6	137813584	F	II	OLIG3	1stExon	shore	1stExon-shore	chr6:137814355-137815202	NA	NA
cg25828346	-0.279216	0.728041	-6.71968	1.38504e-07	3.98804e-05	7.16745	0.846497	0.567281	-0.279216	2	240062051	R	II	HDAC4	Body	shore	Body-shore	chr2:240061326-240061602	NA	NA
cg02582587	-0.270935	0.767366	-6.71743	1.39392e-07	4.01045e-05	7.16107	0.882308	0.611373	-0.270935	7	39374989	R	II	POU6F2	Body	opensea	Body-opensea		NA	TRUE
cg14472888	-0.321693	0.506539	-6.71548	1.40166e-07	4.02952e-05	7.15554	0.643015	0.321322	-0.321693	2	151477988	F	II		IGR	opensea	IGR-opensea		NA	TRUE
cg01497921	0.234698	0.318867	6.71518	1.40285e-07	4.02976e-05	7.15469	0.219298	0.453996	0.234698	16	89718583	F	II	CHMP1A	Body	shelf	Body-shelf	chr16:89713911-89714850	NA	NA		rs72055028
cg17290127	-0.264957	0.604713	-6.71443	1.40586e-07	4.03404e-05	7.15255	0.717119	0.452162	-0.264957	8	1728777	F	I	CLN8	3'UTR	opensea	3'UTR-opensea		NA	NA
cg00680696	-0.304449	0.719296	-6.71425	1.40656e-07	4.03404e-05	7.15206	0.848457	0.544007	-0.304449	2	220360817	F	II		IGR	shore	IGR-shore	chr2:220361462-220363254	NA	TRUE
cg08618173	0.211438	0.583396	6.7135	1.40955e-07	4.03944e-05	7.14993	0.493696	0.705133	0.211438	16	81709749	F	I	CMIP	Body	shelf	Body-shelf	chr16:81711864-81712214	NA	NA
cg18240347	0.321767	0.566198	6.71103	1.4195e-07	4.05798e-05	7.14291	0.42969	0.751457	0.321767	17	17909262	F	II	LRRC48	Body	shore	Body-shore	chr17:17910139-17910468	NA	TRUE
cg09645818	0.340891	0.503019	6.71093	1.41987e-07	4.05798e-05	7.14265	0.358399	0.699289	0.340891	11	10764592	R	II		IGR	opensea	IGR-opensea		NA	TRUE
cg11802583	0.225314	0.718982	6.71078	1.42048e-07	4.05798e-05	7.14222	0.623394	0.848709	0.225314	18	29178454	F	I	TTR	Body	opensea	Body-opensea		NA	NA
cg22956483	0.311639	0.377791	6.70869	1.42895e-07	4.07662e-05	7.13628	0.245581	0.55722	0.311639	11	2154432	R	II	INS-IGF2	Body	shore	Body-shore	chr11:2154033-2154387	NA	NA
cg08151442	0.301631	0.47628	6.70862	1.42925e-07	4.07662e-05	7.13608	0.348315	0.649947	0.301631	2	238632428	F	II	LRRFIP1	Body	opensea	Body-opensea		TRUE	TRUE
cg09399281	0.376954	0.505402	6.70575	1.44096e-07	4.10679e-05	7.12793	0.345482	0.722436	0.376954	19	31846367	F	II		IGR	shore	IGR-shore	chr19:31847946-31848209	NA	TRUE
cg00404400	-0.316244	0.273797	-6.70487	1.44456e-07	4.11132e-05	7.12544	0.407961	0.0917171	-0.316244	3	186078568	R	II	DGKG	5'UTR	shore	5'UTR-shore	chr3:186078710-186080111	NA	NA
cg06687772	0.273108	0.559301	6.70481	1.44481e-07	4.11132e-05	7.12527	0.443437	0.716545	0.273108	19	46383540	R	II		IGR	shelf	IGR-shelf	chr19:46386027-46386264	NA	NA
cg23837867	0.382376	0.27079	6.70444	1.44631e-07	4.11157e-05	7.12423	0.10857	0.490946	0.382376	2	219849133	R	II	FEV	Body	island	Body-island	chr2:219848919-219850541	NA	NA
cg11068938	0.313491	0.392077	6.70401	1.44811e-07	4.11157e-05	7.12299	0.259081	0.572572	0.313491	17	80753237	F	II	TBCD	Body	opensea	Body-opensea		TRUE	NA
cg20566840	-0.330886	0.446543	-6.70396	1.44829e-07	4.11157e-05	7.12287	0.586919	0.256032	-0.330886	12	123215288	R	II	GPR81	TSS200	opensea	TSS200-opensea		NA	NA			rs75873566
cg03828874	-0.326525	0.296437	-6.69485	1.4863e-07	4.21291e-05	7.097	0.434963	0.108438	-0.326525	5	3605954	R	II		IGR	shore	IGR-shore	chr5:3606488-3607135	NA	NA
cg15681229	-0.208344	0.751835	-6.69378	1.49084e-07	4.22247e-05	7.09396	0.840224	0.63188	-0.208344	8	144610644	F	I	ZC3H3	Body	opensea	Body-opensea		NA	NA			rs34437358
cg06234863	-0.265767	0.757628	-6.69118	1.50187e-07	4.2504e-05	7.0866	0.870378	0.604611	-0.265767	17	55739985	F	II	MSI2	Body	opensea	Body-opensea		NA	TRUE		rs78622996
cg26484108	-0.415486	0.529626	-6.68929	1.50997e-07	4.27002e-05	7.08122	0.705893	0.290407	-0.415486	12	117580995	R	II		IGR	opensea	IGR-opensea		TRUE	NA
cg15442678	-0.324006	0.687315	-6.68876	1.51224e-07	4.2731e-05	7.07973	0.824772	0.500766	-0.324006	3	79065762	R	II	ROBO1	Body	shelf	Body-shelf	chr3:79067882-79068566	NA	NA
cg18302940	-0.261313	0.664744	-6.68793	1.51584e-07	4.27963e-05	7.07735	0.775604	0.514291	-0.261313	17	33391960	R	II	RFFL	5'UTR	opensea	5'UTR-opensea		NA	NA
cg18947175	0.327299	0.463193	6.68768	1.5169e-07	4.27963e-05	7.07666	0.324339	0.651638	0.327299	17	77093804	F	II	HRNBP3	Body	island	Body-island	chr17:77093291-77093805	NA	TRUE		rs78259884
cg21964481	-0.220254	0.646706	-6.68682	1.5206e-07	4.28342e-05	7.07422	0.740148	0.519893	-0.220254	9	140125696	F	II	SLC34A3	5'UTR	shelf	5'UTR-shelf	chr9:140128562-140129023	NA	NA
cg22912834	0.326554	0.629037	6.68632	1.52276e-07	4.28617e-05	7.07281	0.490499	0.817053	0.326554	2	45227645	R	II		IGR	island	IGR-island	chr2:45227644-45228783	NA	NA
cg01476842	0.284365	0.572221	6.68603	1.52401e-07	4.28639e-05	7.07199	0.451581	0.735946	0.284365	7	1422820	R	II		IGR	shore	IGR-shore	chr7:1423824-1424053	NA	NA
cg09895029	0.350568	0.452916	6.68438	1.53118e-07	4.29886e-05	7.0673	0.304191	0.654758	0.350568	7	99674959	F	II	ZNF3	Body	shelf	Body-shelf	chr7:99678768-99679702	NA	NA
cg09931793	-0.294459	0.66888	-6.68437	1.53126e-07	4.29886e-05	7.06725	0.793802	0.499343	-0.294459	9	114090261	R	II	OR2K2	1stExon	opensea	1stExon-opensea		NA	NA
cg24457743	0.343536	0.551189	6.68387	1.53342e-07	4.29956e-05	7.06584	0.405446	0.748982	0.343536	10	71181606	F	II		IGR	opensea	IGR-opensea		NA	TRUE		rs77246631	rs74915199
cg04157272	0.310658	0.55022	6.68287	1.53777e-07	4.30843e-05	7.06301	0.418426	0.729084	0.310658	2	68017838	R	I		IGR	opensea	IGR-opensea		NA	TRUE
cg04216235	-0.275978	0.604848	-6.68217	1.54087e-07	4.31378e-05	7.061	0.721929	0.445952	-0.275978	5	172738061	R	II		IGR	opensea	IGR-opensea		NA	TRUE
cg04843046	0.350596	0.546053	6.68092	1.54635e-07	4.32579e-05	7.05746	0.397315	0.747912	0.350596	9	111930197	R	II	C9orf4	TSS1500	shore	TSS1500-shore	chr9:111929197-111929587	NA	NA
cg01883051	-0.239754	0.691417	-6.68056	1.54791e-07	4.32682e-05	7.05646	0.79313	0.553376	-0.239754	6	67178610	F	II		IGR	opensea	IGR-opensea		NA	TRUE			rs79827453
cg08390209	-0.358216	0.624133	-6.67863	1.55646e-07	4.34668e-05	7.05095	0.776104	0.417887	-0.358216	9	22005563	R	II	CDKN2BAS	Body	shore	Body-shore	chr9:22005887-22006229	NA	TRUE
cg18298920	-0.380318	0.34272	-6.67536	1.57098e-07	4.3745e-05	7.04169	0.504067	0.123749	-0.380318	5	3607033	R	II		IGR	island	IGR-island	chr5:3606488-3607135	NA	NA
cg21500799	-0.244338	0.237254	-6.67448	1.57495e-07	4.3822e-05	7.03917	0.340913	0.0965744	-0.244338	8	144242362	R	II	LY6H	TSS1500	shore	TSS1500-shore	chr8:144240761-144242113	TRUE	NA
cg09227119	0.280824	0.34515	6.6725	1.58382e-07	4.4003e-05	7.03356	0.226013	0.506836	0.280824	20	35504403	R	II	C20orf118	TSS200	opensea	TSS200-opensea		NA	NA
cg13743736	-0.271052	0.463519	-6.66851	1.60191e-07	4.44446e-05	7.02222	0.578511	0.307458	-0.271052	9	35609853	R	II	TESK1	3'UTR	shelf	3'UTR-shelf	chr9:35603968-35605991	NA	NA
cg10991175	-0.289461	0.447996	-6.66723	1.60776e-07	4.4551e-05	7.01858	0.570797	0.281336	-0.289461	11	2182300	F	II	INS-IGF2	5'UTR	opensea	5'UTR-opensea		NA	NA		rs9282754
cg24296397	-0.270838	0.767071	-6.66707	1.6085e-07	4.4551e-05	7.01812	0.881972	0.611134	-0.270838	3	49692537	F	II	BSN	Body	shelf	Body-shelf	chr3:49690022-49690329	NA	NA
cg14043752	0.26907	0.379812	6.66494	1.61824e-07	4.47867e-05	7.0121	0.265661	0.534731	0.26907	2	64770117	F	II	AFTPH	5'UTR	opensea	5'UTR-opensea		NA	TRUE
cg01790523	-0.311277	0.456227	-6.66433	1.62107e-07	4.48309e-05	7.01035	0.588283	0.277006	-0.311277	2	167229656	F	II	SCN9A	5'UTR	shelf	5'UTR-shelf	chr2:167232388-167232711	NA	NA
cg15167959	-0.442082	0.381955	-6.66374	1.62378e-07	4.48716e-05	7.00869	0.569504	0.127423	-0.442082	13	28502559	F	II		IGR	island	IGR-island	chr13:28502362-28502744	NA	TRUE
cg19668315	-0.304765	0.513321	-6.66213	1.63125e-07	4.49866e-05	7.0041	0.642615	0.33785	-0.304765	5	106988446	F	II	EFNA5	Body	opensea	Body-opensea		NA	TRUE
cg05384139	-0.21406	0.666244	-6.66207	1.63152e-07	4.49866e-05	7.00394	0.757058	0.542998	-0.21406	12	123548027	F	II	PITPNM2	5'UTR	opensea	5'UTR-opensea		NA	TRUE
cg01966277	-0.27342	0.400698	-6.66204	1.63165e-07	4.49866e-05	7.00386	0.516694	0.243274	-0.27342	7	82435009	F	II	PCLO	Body	opensea	Body-opensea		NA	TRUE		rs12668093
cg14792081	-0.404115	0.291858	-6.66003	1.64101e-07	4.5199e-05	6.99815	0.4633	0.0591856	-0.404115	1	65468460	F	I		IGR	island	IGR-island	chr1:65468272-65468828	TRUE	NA
cg01884917	-0.288184	0.582633	-6.65986	1.64184e-07	4.5199e-05	6.99765	0.704893	0.416708	-0.288184	17	1038155	R	I	ABR	Body	opensea	Body-opensea		NA	NA
cg24904788	0.319841	0.581613	6.65938	1.64406e-07	4.52259e-05	6.9963	0.445923	0.765763	0.319841	11	45114842	F	I	PRDM11	TSS1500	opensea	TSS1500-opensea		NA	NA		rs78464930
cg09427374	0.325818	0.464357	6.65879	1.64683e-07	4.5268e-05	6.99461	0.326131	0.651949	0.325818	2	86095320	R	II	ST3GAL5	TSS1500	opensea	TSS1500-opensea		NA	NA
cg24151995	0.320677	0.229748	6.65601	1.65993e-07	4.55935e-05	6.98671	0.0937033	0.41438	0.320677	11	22364293	R	II	SLC17A6	Body	shore	Body-shore	chr11:22362862-22363377	NA	TRUE
cg05647431	0.339276	0.638954	6.65536	1.663e-07	4.56435e-05	6.98486	0.495019	0.834295	0.339276	2	241971306	F	II	SNED1	Body	shelf	Body-shelf	chr2:241974906-241975143	NA	NA
cg24619998	0.373423	0.617409	6.65477	1.66577e-07	4.5685e-05	6.9832	0.458987	0.83241	0.373423	2	45858653	R	II		IGR	opensea	IGR-opensea		NA	TRUE
cg06890464	-0.204911	0.658947	-6.65347	1.67194e-07	4.57922e-05	6.97951	0.745879	0.540967	-0.204911	5	2833124	R	II		IGR	opensea	IGR-opensea		NA	TRUE
cg01041239	-0.349236	0.365374	-6.65342	1.6722e-07	4.57922e-05	6.97936	0.513535	0.164298	-0.349236	18	13222581	F	I	C18orf1	5'UTR	shelf	5'UTR-shelf	chr18:13217073-13219044	NA	NA		rs34107757
cg20315150	0.328607	0.439575	6.64953	1.69079e-07	4.62665e-05	6.96832	0.300166	0.628773	0.328607	7	28647577	R	II	CREB5	Body	opensea	Body-opensea		NA	TRUE
cg07572927	0.308594	0.378896	6.6483	1.69676e-07	4.63949e-05	6.9648	0.247977	0.556571	0.308594	14	21155679	F	II	RNASE4	TSS1500	shelf	TSS1500-shelf	chr14:21152483-21152740	NA	NA
cg27052113	-0.239297	0.332096	-6.64604	1.70771e-07	4.66592e-05	6.95838	0.433616	0.19432	-0.239297	19	47951305	R	I	SLC8A2	Body	island	Body-island	chr19:47950869-47951566	TRUE	NA
cg20301308	-0.394534	0.532747	-6.64461	1.71464e-07	4.68135e-05	6.95434	0.700125	0.305591	-0.394534	1	65534742	R	II		IGR	shore	IGR-shore	chr1:65532161-65533212	NA	NA
cg12700788	-0.295495	0.448661	-6.64431	1.71612e-07	4.68187e-05	6.95347	0.574023	0.278527	-0.295495	17	72348160	R	I	KIF19	Body	island	Body-island	chr17:72347924-72348322	NA	NA
cg15470365	-0.230245	0.74566	-6.64302	1.72244e-07	4.69559e-05	6.94981	0.843339	0.613095	-0.230245	4	186709143	F	II	SORBS2	5'UTR	opensea	5'UTR-opensea		NA	NA
cg17363629	-0.335662	0.621577	-6.64216	1.72666e-07	4.70005e-05	6.94736	0.763979	0.428317	-0.335662	15	47704221	R	II		IGR	opensea	IGR-opensea		NA	TRUE
cg03326215	-0.387904	0.671814	-6.63012	1.78691e-07	4.85673e-05	6.91313	0.83638	0.448476	-0.387904	2	2328391	R	I	MYT1L	5'UTR	opensea	5'UTR-opensea		NA	NA
cg00174718	-0.333225	0.555161	-6.62977	1.78866e-07	4.85673e-05	6.91215	0.696529	0.363304	-0.333225	6	47136110	R	II		IGR	opensea	IGR-opensea		TRUE	TRUE
cg26866014	-0.320655	0.656457	-6.6296	1.78956e-07	4.85673e-05	6.91165	0.792493	0.471838	-0.320655	7	148287712	R	II	C7orf33	1stExon	opensea	1stExon-opensea		NA	NA
cg09463650	-0.28169	0.62411	-6.62916	1.79177e-07	4.8591e-05	6.91042	0.743615	0.461925	-0.28169	3	115378386	F	II	GAP43	Body	shore	Body-shore	chr3:115377267-115377787	NA	TRUE
cg20821314	-0.247754	0.679068	-6.62832	1.79606e-07	4.86709e-05	6.90803	0.784176	0.536422	-0.247754	2	10950732	F	II	PDIA6	Body	shore	Body-shore	chr2:10952402-10953384	NA	NA
cg07254706	-0.228319	0.74955	-6.62779	1.79882e-07	4.87094e-05	6.9065	0.846413	0.618094	-0.228319	5	30870768	F	II		IGR	opensea	IGR-opensea		NA	TRUE
cg02247300	-0.359645	0.621383	-6.62696	1.80304e-07	4.87511e-05	6.90416	0.77396	0.414315	-0.359645	8	144521435	R	I	ZC3H3	Body	island	Body-island	chr8:144521358-144521608	NA	NA
cg20964423	-0.273609	0.217713	-6.62408	1.81789e-07	4.91161e-05	6.89597	0.33379	0.0601805	-0.273609	1	165513361	R	II	LOC400794	Body	opensea	Body-opensea		NA	TRUE
cg08239858	-0.356528	0.380451	-6.62208	1.8283e-07	4.93258e-05	6.89028	0.531705	0.175177	-0.356528	5	2739131	F	I		IGR	island	IGR-island	chr5:2738953-2741237	NA	NA
cg11292836	-0.217301	0.549472	-6.62189	1.8293e-07	4.93258e-05	6.88973	0.64166	0.424359	-0.217301	12	78361907	F	II	NAV3	Body	opensea	Body-opensea		NA	TRUE
cg20669414	0.328745	0.373906	6.62094	1.83426e-07	4.94115e-05	6.88703	0.234438	0.563184	0.328745	17	37808629	R	II	STARD3	5'UTR	opensea	5'UTR-opensea		NA	TRUE
cg10190863	-0.314981	0.415678	-6.62027	1.83773e-07	4.94645e-05	6.88514	0.549306	0.234326	-0.314981	5	139077047	F	I		IGR	island	IGR-island	chr5:139076542-139077179	TRUE	NA
cg23283839	-0.277345	0.285123	-6.62004	1.83894e-07	4.94645e-05	6.88448	0.402784	0.12544	-0.277345	6	158939381	R	II		IGR	shore	IGR-shore	chr6:158937285-158937491	TRUE	TRUE
cg05712938	-0.228691	0.720932	-6.61953	1.84162e-07	4.94997e-05	6.88303	0.817953	0.589262	-0.228691	5	3187456	F	II		IGR	shore	IGR-shore	chr5:3188099-3188375	NA	TRUE
cg25899154	-0.202838	0.594418	-6.61784	1.85053e-07	4.96454e-05	6.87821	0.68047	0.477632	-0.202838	11	72897143	R	II		IGR	opensea	IGR-opensea		TRUE	TRUE
cg24502027	-0.224752	0.500813	-6.61758	1.85191e-07	4.96454e-05	6.87747	0.596162	0.371411	-0.224752	10	556470	F	I	DIP2C	Body	opensea	Body-opensea		NA	TRUE
cg25986727	-0.302302	0.620739	-6.61746	1.8525e-07	4.96454e-05	6.87715	0.748988	0.446686	-0.302302	11	71723428	R	II	NUMA1	Body	opensea	Body-opensea		NA	TRUE
cg02581163	0.319021	0.546598	6.61541	1.86339e-07	4.99005e-05	6.8713	0.411256	0.730277	0.319021	10	73063873	F	II		IGR	opensea	IGR-opensea		NA	TRUE
cg18817801	-0.26492	0.477895	-6.61078	1.88814e-07	5.05261e-05	6.85813	0.590285	0.325365	-0.26492	3	42743744	F	II	HHATL	5'UTR	opensea	5'UTR-opensea		NA	TRUE			rs57373619
cg05707655	-0.287715	0.417838	-6.60705	1.90831e-07	5.09909e-05	6.84753	0.539899	0.252184	-0.287715	17	908690	R	II	ABR	3'UTR	shore	3'UTR-shore	chr17:909981-910442	TRUE	NA
cg01871427	0.222955	0.326571	6.60679	1.90974e-07	5.09917e-05	6.84678	0.231984	0.454939	0.222955	12	90341955	F	II		IGR	opensea	IGR-opensea		NA	TRUE
cg06866375	0.208235	0.200474	6.60357	1.92733e-07	5.13857e-05	6.83763	0.112132	0.320367	0.208235	2	122757127	R	II		IGR	opensea	IGR-opensea		NA	TRUE
cg27604672	-0.351016	0.520171	-6.60132	1.93976e-07	5.16272e-05	6.83121	0.669087	0.318071	-0.351016	11	97073773	R	II		IGR	opensea	IGR-opensea		NA	TRUE
cg27064337	-0.217384	0.631141	-6.60116	1.9406e-07	5.16272e-05	6.83078	0.723365	0.505981	-0.217384	8	18925266	R	II		IGR	opensea	IGR-opensea		TRUE	TRUE
cg21656925	0.283098	0.701499	6.60116	1.94064e-07	5.16272e-05	6.83076	0.581397	0.864495	0.283098	8	24049786	R	II		IGR	opensea	IGR-opensea		NA	TRUE
cg13116789	-0.287465	0.503915	-6.59798	1.95828e-07	5.20584e-05	6.82173	0.62587	0.338404	-0.287465	12	111883369	R	II	SH2B3	Body	opensea	Body-opensea		NA	TRUE
cg07298299	-0.307683	0.40415	-6.59427	1.97914e-07	5.25745e-05	6.81115	0.534682	0.226999	-0.307683	11	45943237	R	II	GYLTL1B	1stExon	shore	1stExon-shore	chr11:45943513-45944852	TRUE	NA
cg11563860	-0.325946	0.46036	-6.59394	1.98099e-07	5.25852e-05	6.81022	0.59864	0.272694	-0.325946	3	2141937	F	II	CNTN4	TSS1500	shore	TSS1500-shore	chr3:2140029-2141784	NA	NA
cg10927461	-0.307613	0.418524	-6.59045	2.00077e-07	5.30714e-05	6.80031	0.549027	0.241414	-0.307613	2	122530159	R	II		IGR	opensea	IGR-opensea		NA	TRUE
cg03675171	0.292849	0.306668	6.58083	2.05645e-07	5.44293e-05	6.77291	0.182429	0.475278	0.292849	13	113777109	F	II	F10	TSS200	opensea	TSS200-opensea		TRUE	TRUE		rs3212994	rs78778503
cg07599881	-0.251999	0.588908	-6.58032	2.05943e-07	5.44686e-05	6.77147	0.695817	0.443818	-0.251999	1	5907508	F	I		IGR	opensea	IGR-opensea		TRUE	NA
cg18468796	-0.296051	0.624694	-6.57971	2.06304e-07	5.45244e-05	6.76972	0.750291	0.45424	-0.296051	15	74612177	R	II	CCDC33	Body	opensea	Body-opensea		NA	TRUE
cg02968918	-0.336966	0.466486	-6.57794	2.0735e-07	5.4761e-05	6.76468	0.609441	0.272475	-0.336966	4	184908541	F	I	STOX2	Body	opensea	Body-opensea		NA	TRUE
cg06623274	-0.241329	0.640933	-6.57747	2.07624e-07	5.47937e-05	6.76335	0.743315	0.501986	-0.241329	8	16050111	R	II	MSR1	5'UTR	opensea	5'UTR-opensea		NA	NA
cg10379209	-0.338755	0.604035	-6.57705	2.07877e-07	5.48206e-05	6.76214	0.747749	0.408994	-0.338755	19	45569281	R	II	SFRS16	Body	shore	Body-shore	chr19:45567150-45567940	NA	NA
cg14188856	0.243046	0.535104	6.57045	2.11825e-07	5.58212e-05	6.74337	0.431993	0.675039	0.243046	9	134717506	F	II		IGR	island	IGR-island	chr9:134717284-134717594	NA	NA
cg00987461	-0.428906	0.3211	-6.56891	2.1276e-07	5.6027e-05	6.73897	0.50306	0.0741544	-0.428906	12	104444006	F	II	GLT8D2	TSS200	opensea	TSS200-opensea		NA	NA
cg24720604	-0.328339	0.580534	-6.56353	2.16049e-07	5.67289e-05	6.72366	0.71983	0.39149	-0.328339	5	172982639	F	II		IGR	opensea	IGR-opensea		NA	NA
cg19741273	0.266442	0.705969	6.56313	2.16298e-07	5.67533e-05	6.72251	0.592933	0.859375	0.266442	14	101123263	R	II	C14orf70	TSS1500	shore	TSS1500-shore	chr14:101121008-101121365	NA	NA			rs78626520
cg01996653	-0.262881	0.500043	-6.56251	2.16683e-07	5.68134e-05	6.72074	0.611568	0.348687	-0.262881	11	61323413	F	II	SYT7	Body	shore	Body-shore	chr11:61322732-61323285	TRUE	NA
cg02770724	-0.310147	0.532655	-6.5602	2.18115e-07	5.71475e-05	6.71417	0.664232	0.354085	-0.310147	7	73132837	R	II	STX1A	Body	shore	Body-shore	chr7:73133388-73134204	NA	NA
cg11784667	0.279968	0.630285	6.55835	2.19265e-07	5.74076e-05	6.70892	0.51151	0.791478	0.279968	12	132163589	F	II		IGR	opensea	IGR-opensea		NA	NA
cg00618312	-0.309385	0.512458	-6.55723	2.19968e-07	5.75502e-05	6.70572	0.643713	0.334327	-0.309385	13	41556559	R	I	ELF1	TSS200	opensea	TSS200-opensea		NA	NA
cg17037231	-0.244534	0.241669	-6.55068	2.24124e-07	5.85531e-05	6.68705	0.34541	0.100876	-0.244534	2	220387027	F	II	ACCN4	Body	shore	Body-shore	chr2:220387075-220388075	NA	TRUE
cg00423871	0.225495	0.33856	6.55032	2.24351e-07	5.85626e-05	6.68604	0.242896	0.468391	0.225495	19	4827986	R	II	TICAM1	5'UTR	shelf	5'UTR-shelf	chr19:4831433-4831892	NA	NA
cg14461974	-0.276216	0.720212	-6.54854	2.25495e-07	5.87846e-05	6.68097	0.837395	0.561179	-0.276216	2	3318039	R	I	TSSC1	Body	shore	Body-shore	chr2:3317676-3317935	NA	TRUE
cg17206555	-0.423067	0.477383	-6.54811	2.2577e-07	5.88143e-05	6.67975	0.656867	0.233799	-0.423067	7	90227371	F	II		IGR	shore	IGR-shore	chr7:90225082-90226364	NA	NA
cg27489873	-0.255844	0.737428	-6.54505	2.27754e-07	5.92461e-05	6.67102	0.845968	0.590124	-0.255844	2	217088135	F	II		IGR	opensea	IGR-opensea		NA	TRUE
cg05860190	-0.322826	0.482587	-6.54401	2.28433e-07	5.93802e-05	6.66805	0.619544	0.296717	-0.322826	20	30794065	F	II	PLAGL2	5'UTR	shore	5'UTR-shore	chr20:30795282-30795841	NA	NA		rs60907087
cg21960303	-0.232904	0.417532	-6.54367	2.28655e-07	5.93956e-05	6.66708	0.51634	0.283436	-0.232904	6	170353177	R	II		IGR	opensea	IGR-opensea		NA	TRUE
cg04696181	-0.214909	0.757191	-6.54192	2.298e-07	5.96503e-05	6.6621	0.848365	0.633456	-0.214909	5	3386790	F	I		IGR	opensea	IGR-opensea		NA	NA		rs76378508
cg03393444	-0.274422	0.374935	-6.53999	2.3107e-07	5.98944e-05	6.6566	0.491356	0.216934	-0.274422	11	47293049	F	II	MADD	5'UTR	shore	5'UTR-shore	chr11:47291200-47291858	NA	NA
cg04004363	0.319542	0.394285	6.5378	2.32516e-07	6.02264e-05	6.65037	0.258722	0.578264	0.319542	17	70964490	R	II	SLC39A11	Body	opensea	Body-opensea		NA	TRUE
cg15985184	0.246563	0.195285	6.53617	2.33606e-07	6.04656e-05	6.64571	0.0906828	0.337246	0.246563	19	51830311	F	I	IGLON5	Body	island	Body-island	chr19:51830064-51831145	TRUE	NA
cg12253414	-0.246308	0.674639	-6.53366	2.35284e-07	6.08201e-05	6.63857	0.779133	0.532825	-0.246308	3	124592580	R	II	ITGB5	Body	opensea	Body-opensea		NA	TRUE
cg09898793	0.292098	0.376336	6.53362	2.3531e-07	6.08201e-05	6.63846	0.252416	0.544514	0.292098	1	110756235	F	II	KCNC4	Body	shore	Body-shore	chr1:110752256-110754794	NA	NA		rs80136765
cg24041118	-0.257936	0.623745	-6.53303	2.3571e-07	6.08803e-05	6.63676	0.733173	0.475237	-0.257936	5	1202449	R	I	SLC6A19	Body	shore	Body-shore	chr5:1201443-1202138	NA	NA
cg23620049	-0.371384	0.666731	-6.53215	2.36302e-07	6.099e-05	6.63426	0.824288	0.452904	-0.371384	3	185270558	F	II	LIPH	TSS200	opensea	TSS200-opensea		NA	NA
cg26085607	0.34346	0.602158	6.53189	2.36477e-07	6.09918e-05	6.63352	0.456448	0.799908	0.34346	10	134603703	F	I		IGR	shore	IGR-shore	chr10:134605584-134606388	NA	NA
cg18130905	-0.307026	0.505107	-6.52957	2.38052e-07	6.13544e-05	6.6269	0.63536	0.328334	-0.307026	18	30517666	R	I	C18orf34	3'UTR	opensea	3'UTR-opensea		NA	TRUE
cg03371613	-0.293897	0.384517	-6.52865	2.38674e-07	6.14712e-05	6.62429	0.509201	0.215304	-0.293897	17	43043737	R	II	C1QL1	Body	shore	Body-shore	chr17:43044369-43046424	NA	NA
cg12611243	0.218291	0.235884	6.52629	2.40294e-07	6.18053e-05	6.61754	0.143276	0.361567	0.218291	5	149897230	F	I	NDST1	5'UTR	opensea	5'UTR-opensea		TRUE	TRUE
cg07273051	-0.342782	0.29856	-6.52626	2.40311e-07	6.18053e-05	6.61747	0.443983	0.101201	-0.342782	5	3428639	F	II		IGR	opensea	IGR-opensea		NA	NA		rs73032755
cg09645993	-0.308304	0.777416	-6.52378	2.42023e-07	6.21814e-05	6.61039	0.908211	0.599907	-0.308304	5	77289836	R	II		IGR	opensea	IGR-opensea		NA	TRUE
cg16776035	-0.241754	0.579689	-6.52364	2.42115e-07	6.21814e-05	6.61001	0.682252	0.440498	-0.241754	17	74542680	F	II		IGR	opensea	IGR-opensea		NA	TRUE
cg12667732	0.298167	0.543391	6.52285	2.42663e-07	6.22782e-05	6.60775	0.416896	0.715063	0.298167	15	92673594	R	II	SLCO3A1	Body	opensea	Body-opensea		NA	TRUE
cg01602001	-0.277504	0.301917	-6.52235	2.43014e-07	6.23241e-05	6.60631	0.419646	0.142142	-0.277504	16	65104932	R	II	CDH11	5'UTR	opensea	5'UTR-opensea		TRUE	TRUE
cg19481686	-0.250163	0.67011	-6.52157	2.43556e-07	6.24015e-05	6.60409	0.77624	0.526077	-0.250163	9	22005288	F	II	CDKN2BAS	Body	shore	Body-shore	chr9:22005887-22006229	NA	NA		rs3217986
cg23251701	-0.288689	0.317833	-6.52142	2.43659e-07	6.24015e-05	6.60367	0.440307	0.151618	-0.288689	5	2537228	R	II		IGR	opensea	IGR-opensea		NA	NA
cg12331505	-0.267888	0.766474	-6.51905	2.45311e-07	6.27804e-05	6.59693	0.880123	0.612235	-0.267888	5	3093646	F	II		IGR	opensea	IGR-opensea		NA	NA		rs12109136
cg23115083	-0.233037	0.782046	-6.51776	2.46219e-07	6.29684e-05	6.59324	0.88091	0.647872	-0.233037	5	1054427	F	II	SLC12A7	Body	shore	Body-shore	chr5:1054619-1054880	NA	NA
cg03650119	0.326639	0.595598	6.51729	2.46548e-07	6.30083e-05	6.59191	0.457024	0.783663	0.326639	1	228346014	R	I	GJC2	Body	island	Body-island	chr1:228345377-228346700	NA	NA
cg26599630	-0.280595	0.614855	-6.5168	2.46892e-07	6.3052e-05	6.59052	0.733895	0.4533	-0.280595	1	4718212	F	I	AJAP1	Body	shore	Body-shore	chr1:4713989-4716555	NA	TRUE
cg18183618	-0.314193	0.652036	-6.51625	2.47284e-07	6.30626e-05	6.58893	0.785329	0.471137	-0.314193	3	170894132	F	II	TNIK	Body	opensea	Body-opensea		NA	TRUE
cg13681776	0.232189	0.783354	6.51586	2.47563e-07	6.30626e-05	6.58781	0.684849	0.917038	0.232189	10	1549991	R	II	ADARB2	Body	opensea	Body-opensea		NA	NA
cg13530474	-0.297563	0.571044	-6.51585	2.47566e-07	6.30626e-05	6.5878	0.697282	0.39972	-0.297563	8	97339939	R	II	PTDSS1	Body	opensea	Body-opensea		NA	TRUE
cg22796593	-0.305147	0.305577	-6.51559	2.47753e-07	6.30626e-05	6.58704	0.435033	0.129886	-0.305147	10	105836777	R	II	COL17A1	Body	opensea	Body-opensea		TRUE	TRUE
cg14669379	-0.365983	0.426624	-6.51552	2.47801e-07	6.30626e-05	6.58685	0.581889	0.215906	-0.365983	1	112058559	F	I	ADORA3	Body	island	Body-island	chr1:112058184-112058590	TRUE	TRUE
cg25692785	0.263649	0.603881	6.51302	2.49578e-07	6.34396e-05	6.57972	0.49203	0.755679	0.263649	3	32023996	R	II	ZNF860	5'UTR	shore	5'UTR-shore	chr3:32021969-32023364	NA	NA
cg13439595	-0.263234	0.806362	-6.51294	2.49631e-07	6.34396e-05	6.57951	0.918037	0.654803	-0.263234	9	113704153	R	II	LPAR1	Body	opensea	Body-opensea		NA	TRUE
cg05423304	0.281548	0.55021	6.50846	2.52852e-07	6.41869e-05	6.56672	0.430765	0.712313	0.281548	7	102500111	F	II	FBXL13	Body	opensea	Body-opensea		NA	TRUE
cg00523012	-0.339862	0.419952	-6.50836	2.52925e-07	6.41869e-05	6.56643	0.564136	0.224274	-0.339862	19	13264324	F	I	IER2	Body	island	Body-island	chr19:13260562-13264924	TRUE	NA	high-CpG:13125321-13125327
cg11325950	-0.350955	0.609172	-6.50808	2.53128e-07	6.41938e-05	6.56563	0.758062	0.407107	-0.350955	1	3182736	F	II	PRDM16	Body	shore	Body-shore	chr1:3182821-3183216	NA	NA
cg25287257	-0.392098	0.356025	-6.5068	2.54055e-07	6.43669e-05	6.56198	0.52237	0.130272	-0.392098	7	156798258	R	I	MNX1	Body	island	Body-island	chr7:156795355-156799394	TRUE	NA
cg13364311	-0.286611	0.585961	-6.50665	2.54165e-07	6.43669e-05	6.56155	0.707554	0.420943	-0.286611	2	222333289	R	II	EPHA4	Body	opensea	Body-opensea		NA	TRUE
cg11281961	-0.283124	0.4335	-6.50564	2.54896e-07	6.45071e-05	6.55869	0.553614	0.270489	-0.283124	2	97498902	R	II	CNNM3	3'UTR	opensea	3'UTR-opensea		TRUE	TRUE			rs77076462
cg12720921	0.36117	0.440919	6.50416	2.55978e-07	6.4736e-05	6.55446	0.287695	0.648865	0.36117	4	40310457	R	II		IGR	opensea	IGR-opensea		NA	TRUE
cg23412850	-0.308146	0.546125	-6.50241	2.57261e-07	6.50151e-05	6.54948	0.676853	0.368707	-0.308146	12	93967387	F	II	SOCS2	Body	island	Body-island	chr12:93963963-93967395	NA	NA
cg20373747	0.295552	0.690309	6.50083	2.58424e-07	6.52636e-05	6.54498	0.564924	0.860476	0.295552	6	25930943	R	II	SLC17A2	TSS200	opensea	TSS200-opensea		NA	NA
cg12723026	0.265993	0.682154	6.4974	2.60977e-07	6.58628e-05	6.53517	0.569308	0.835302	0.265993	1	110764594	R	II	KCNC4	Body	shore	Body-shore	chr1:110765665-110766012	NA	NA
cg17699214	-0.344861	0.587443	-6.49664	2.61545e-07	6.59603e-05	6.533	0.733747	0.388886	-0.344861	4	40890013	R	II	APBB2	Body	opensea	Body-opensea		NA	TRUE
cg08101375	-0.310549	0.233145	-6.49595	2.62057e-07	6.60437e-05	6.53105	0.364893	0.0543438	-0.310549	12	104443925	R	I	GLT8D2	TSS200	opensea	TSS200-opensea		NA	NA
cg18274619	-0.222349	0.307321	-6.49482	2.62904e-07	6.61653e-05	6.52783	0.401651	0.179302	-0.222349	3	127494852	R	I	MGLL	Body	opensea	Body-opensea		TRUE	TRUE
cg09904907	-0.254551	0.462998	-6.49454	2.63114e-07	6.61725e-05	6.52703	0.570989	0.316438	-0.254551	11	66024375	R	II	KLC2	TSS1500	shore	TSS1500-shore	chr11:66024910-66026253	NA	NA
cg23942311	-0.331177	0.654684	-6.49299	2.64285e-07	6.63846e-05	6.5226	0.795184	0.464006	-0.331177	14	51606299	F	II		IGR	opensea	IGR-opensea		NA	TRUE		rs4309324	rs78512457
cg04510459	-0.387578	0.379706	-6.49294	2.64323e-07	6.63846e-05	6.52246	0.544133	0.156554	-0.387578	1	92048287	F	II		IGR	opensea	IGR-opensea		TRUE	TRUE		rs12023393
cg08494738	0.325852	0.507125	6.49159	2.65348e-07	6.65961e-05	6.5186	0.368885	0.694737	0.325852	16	4369512	R	II		IGR	shelf	IGR-shelf	chr16:4364966-4365716	NA	NA
cg16546376	-0.297528	0.662258	-6.49086	2.65897e-07	6.66878e-05	6.51654	0.788482	0.490954	-0.297528	18	52550263	F	II	RAB27B	Body	opensea	Body-opensea		NA	NA
cg07963705	0.300581	0.703419	6.48901	2.67309e-07	6.69957e-05	6.51125	0.575899	0.87648	0.300581	10	33212865	R	II	ITGB1	Body	opensea	Body-opensea		NA	TRUE
cg14503464	-0.257893	0.650192	-6.48842	2.67764e-07	6.70637e-05	6.50956	0.759601	0.501709	-0.257893	5	2334402	F	II		IGR	opensea	IGR-opensea		NA	NA			rs77685737
cg06743037	-0.274051	0.588665	-6.4858	2.69779e-07	6.75218e-05	6.50208	0.704929	0.430878	-0.274051	7	80550531	R	II		IGR	shore	IGR-shore	chr7:80548306-80548726	NA	NA
cg22724943	-0.313502	0.406245	-6.48508	2.70336e-07	6.76148e-05	6.50002	0.539245	0.225744	-0.313502	1	26070246	F	II	MAN1C1	Body	opensea	Body-opensea		TRUE	TRUE
cg05604800	0.321215	0.758249	6.48328	2.71725e-07	6.79154e-05	6.49491	0.621976	0.943191	0.321215	16	89913972	R	II	SPIRE2	Body	shelf	Body-shelf	chr16:89916650-89917192	NA	NA			rs76735555
cg20406460	-0.39775	0.303	-6.483	2.71948e-07	6.79243e-05	6.49409	0.471743	0.0739928	-0.39775	5	3606489	R	II		IGR	island	IGR-island	chr5:3606488-3607135	NA	NA
cg23943309	-0.270097	0.572201	-6.48198	2.72737e-07	6.80469e-05	6.4912	0.686787	0.416691	-0.270097	5	115087169	F	II		IGR	opensea	IGR-opensea		NA	TRUE
cg27556492	-0.249894	0.578313	-6.48189	2.72813e-07	6.80469e-05	6.49092	0.684329	0.434435	-0.249894	1	218223075	F	II		IGR	opensea	IGR-opensea		NA	TRUE
cg18369680	-0.276536	0.478786	-6.48123	2.73328e-07	6.81286e-05	6.48904	0.596105	0.319569	-0.276536	20	41984014	R	II		IGR	opensea	IGR-opensea		NA	NA
cg00232092	-0.357872	0.640332	-6.48078	2.73678e-07	6.81692e-05	6.48776	0.792156	0.434284	-0.357872	7	5518887	R	II	FBXL18	3'UTR	shelf	3'UTR-shelf	chr7:5521368-5521615	TRUE	NA
cg26157803	-0.236192	0.202222	-6.4801	2.7421e-07	6.82549e-05	6.48583	0.302425	0.0662323	-0.236192	14	100773599	R	II	MIR345	TSS1500	island	TSS1500-island	chr14:100771820-100773673	NA	NA
cg19980260	0.290725	0.249756	6.47804	2.75833e-07	6.8612e-05	6.47994	0.126419	0.417143	0.290725	3	171858472	F	II	FNDC3B	Body	opensea	Body-opensea		NA	TRUE
cg13403259	-0.309121	0.643924	-6.47623	2.77262e-07	6.88815e-05	6.47479	0.775067	0.465946	-0.309121	9	123145884	F	II		IGR	opensea	IGR-opensea		NA	TRUE
cg21334045	-0.278782	0.61996	-6.47619	2.77295e-07	6.88815e-05	6.47467	0.738232	0.459449	-0.278782	12	24709862	F	II	SOX5	5'UTR	opensea	5'UTR-opensea		NA	NA		rs78238661
cg08945756	-0.254894	0.671001	-6.47475	2.7844e-07	6.91188e-05	6.47056	0.779138	0.524244	-0.254894	6	54573250	R	II		IGR	opensea	IGR-opensea		NA	TRUE
cg12610744	0.30394	0.549527	6.47316	2.79708e-07	6.93615e-05	6.46602	0.420583	0.724523	0.30394	12	53208762	F	II	KRT4	TSS1500	opensea	TSS1500-opensea		NA	NA
cg13039539	-0.233611	0.830867	-6.47305	2.798e-07	6.93615e-05	6.4657	0.929975	0.696364	-0.233611	7	70038627	F	II	AUTS2	Body	opensea	Body-opensea		NA	TRUE
cg26271283	-0.22209	0.765597	-6.46976	2.82447e-07	6.99173e-05	6.45631	0.859817	0.637727	-0.22209	5	3185755	R	I		IGR	shelf	IGR-shelf	chr5:3188099-3188375	NA	NA
cg26912269	-0.277481	0.769714	-6.46945	2.82696e-07	6.99173e-05	6.45543	0.887433	0.609952	-0.277481	1	236714011	R	II	HEATR1	3'UTR	opensea	3'UTR-opensea		NA	NA			rs76933417
cg14611402	-0.342052	0.478955	-6.46936	2.82769e-07	6.99173e-05	6.45517	0.624069	0.282016	-0.342052	6	117803162	R	II	DCBLD1	TSS1500	shore	TSS1500-shore	chr6:117803497-117804671	NA	NA
cg02310386	-0.244034	0.358306	-6.46931	2.82811e-07	6.99173e-05	6.45502	0.461835	0.217801	-0.244034	12	103311761	F	II	PAH	TSS1500	shore	TSS1500-shore	chr12:103311040-103311253	NA	TRUE
cg16728323	0.409953	0.399345	6.46858	2.83398e-07	7.00149e-05	6.45295	0.225425	0.635378	0.409953	13	111212174	F	II	RAB20	Body	shore	Body-shore	chr13:111213589-111214477	TRUE	NA
cg12815918	-0.380478	0.311368	-6.46807	2.83812e-07	7.00549e-05	6.4515	0.472783	0.0923043	-0.380478	13	28498544	F	II	PDX1	Body	island	Body-island	chr13:28498226-28499046	NA	NA
cg14859417	-0.256512	0.374744	-6.46791	2.83945e-07	7.00549e-05	6.45103	0.483568	0.227055	-0.256512	10	129704949	F	II	PTPRE	TSS1500	shore	TSS1500-shore	chr10:129705217-129706237	TRUE	NA
cg04201750	-0.318689	0.223914	-6.46694	2.84734e-07	7.02018e-05	6.44826	0.359115	0.0404263	-0.318689	5	3591012	F	II		IGR	island	IGR-island	chr5:3590644-3592000	NA	TRUE		rs79159967	rs74376363
cg21359793	0.338067	0.450099	6.46659	2.85021e-07	7.02249e-05	6.44726	0.306677	0.644744	0.338067	12	53208752	F	II	KRT4	TSS1500	opensea	TSS1500-opensea		NA	NA
cg06785293	-0.321341	0.473558	-6.46478	2.86499e-07	7.05414e-05	6.4421	0.609884	0.288543	-0.321341	6	157187520	F	II	ARID1B	Body	opensea	Body-opensea		NA	TRUE
cg02464901	0.370449	0.458933	6.46397	2.87167e-07	7.06341e-05	6.43977	0.301773	0.672222	0.370449	2	188851274	F	II		IGR	opensea	IGR-opensea		NA	TRUE			rs76912865
cg01768926	-0.231777	0.495684	-6.46385	2.87264e-07	7.06341e-05	6.43944	0.594014	0.362237	-0.231777	18	32820085	R	II	ZNF397	TSS1500	shore	TSS1500-shore	chr18:32820785-32821203	NA	NA
cg23271915	-0.242788	0.396008	-6.46341	2.87623e-07	7.06746e-05	6.43819	0.499009	0.256222	-0.242788	11	82689648	F	II		IGR	opensea	IGR-opensea		NA	TRUE
cg24866363	-0.425476	0.490022	-6.46215	2.88659e-07	7.08812e-05	6.43461	0.670527	0.245051	-0.425476	5	80050837	R	II	MSH3	Body	opensea	Body-opensea		NA	TRUE
cg02638523	0.304676	0.41761	6.46181	2.8894e-07	7.09024e-05	6.43363	0.288353	0.593029	0.304676	2	236548728	R	II	AGAP1	Body	opensea	Body-opensea		NA	TRUE
cg14373994	0.208434	0.626823	6.45424	2.95277e-07	7.23109e-05	6.412	0.538397	0.74683	0.208434	9	138021739	R	II		IGR	shelf	IGR-shelf	chr9:138023963-138024164	NA	NA
cg16255816	-0.268732	0.324406	-6.45361	2.95809e-07	7.23925e-05	6.4102	0.438414	0.169682	-0.268732	17	39889811	R	II	HAP1	Body	shore	Body-shore	chr17:39889956-39891489	TRUE	NA			rs73983629
cg01027405	-0.334887	0.580984	-6.45133	2.97746e-07	7.28176e-05	6.40369	0.723057	0.38817	-0.334887	5	35860337	R	II	IL7R	Body	opensea	Body-opensea		NA	TRUE
cg09895653	-0.299168	0.558244	-6.45014	2.98761e-07	7.30167e-05	6.4003	0.685164	0.385996	-0.299168	22	50925201	R	II	MIOX	TSS200	opensea	TSS200-opensea		NA	NA
cg16232234	-0.226401	0.616547	-6.44912	2.99631e-07	7.31803e-05	6.39739	0.712596	0.486195	-0.226401	5	35247879	R	II		IGR	opensea	IGR-opensea		NA	TRUE
cg05468458	-0.275765	0.618315	-6.44788	3.00694e-07	7.33905e-05	6.39386	0.735307	0.459542	-0.275765	5	171059363	F	II		IGR	shelf	IGR-shelf	chr5:171057071-171057340	NA	NA		rs11954101
cg00940140	-0.22562	0.705108	-6.44644	3.01936e-07	7.35949e-05	6.38975	0.800826	0.575206	-0.22562	20	57480494	F	II	GNAS	Body	opensea	Body-opensea		NA	NA	low-CpG:56913889-56913890	rs77096466
cg00720047	-0.347891	0.5296	-6.44594	3.02376e-07	7.36529e-05	6.3883	0.67719	0.329299	-0.347891	16	1186227	F	II		IGR	opensea	IGR-opensea		NA	NA		rs1983599
cg08295111	-0.223945	0.33427	-6.4454	3.02838e-07	7.3716e-05	6.38678	0.429277	0.205332	-0.223945	5	133866097	F	II	PHF15	5'UTR	shelf	5'UTR-shelf	chr5:133859942-133863428	NA	TRUE
cg17296078	-0.312058	0.543557	-6.44405	3.04016e-07	7.3934e-05	6.38291	0.675946	0.363887	-0.312058	10	99259721	F	II	MMS19	TSS1500	shore	TSS1500-shore	chr10:99257940-99259520	NA	NA
cg00850538	-0.351749	0.545958	-6.44341	3.0457e-07	7.3934e-05	6.38109	0.695185	0.343436	-0.351749	2	36582038	F	II	CRIM1	TSS1500	shore	TSS1500-shore	chr2:36582397-36584260	NA	NA
cg08264805	-0.350553	0.528029	-6.4434	3.04581e-07	7.3934e-05	6.38105	0.676749	0.326196	-0.350553	1	155291224	F	I	RUSC1	5'UTR	shore	5'UTR-shore	chr1:155292469-155295433	TRUE	TRUE		rs72704152
cg18924222	-0.400795	0.351136	-6.4432	3.04751e-07	7.3934e-05	6.3805	0.52117	0.120375	-0.400795	12	104444128	F	II	GLT8D2	TSS1500	opensea	TSS1500-opensea		NA	NA
cg07084941	0.274697	0.587143	6.43776	3.09538e-07	7.50453e-05	6.36495	0.470605	0.745302	0.274697	8	129061382	R	II	MIR1207	TSS200	opensea	TSS200-opensea		NA	TRUE
cg06308720	-0.259964	0.369791	-6.43656	3.10606e-07	7.52541e-05	6.36152	0.480079	0.220115	-0.259964	10	81006066	R	II	ZMIZ1	Body	shelf	Body-shelf	chr10:81002109-81003687	TRUE	NA
cg00091302	-0.232598	0.347901	-6.43494	3.12053e-07	7.55198e-05	6.35688	0.446579	0.213981	-0.232598	1	182602986	F	II		IGR	opensea	IGR-opensea		NA	TRUE
cg10852875	-0.230699	0.53202	-6.43486	3.12118e-07	7.55198e-05	6.35668	0.629892	0.399194	-0.230699	5	2537697	F	I		IGR	opensea	IGR-opensea		NA	NA		rs62328332	rs73735803
cg15420159	-0.246998	0.349148	-6.43449	3.12455e-07	7.55512e-05	6.3556	0.453935	0.206937	-0.246998	5	2866767	R	II		IGR	island	IGR-island	chr5:2866699-2867005	NA	NA
cg05600609	-0.268235	0.61404	-6.42839	3.17958e-07	7.68241e-05	6.33819	0.727837	0.459601	-0.268235	5	167315790	R	II	ODZ2	Body	opensea	Body-opensea		NA	TRUE
cg13285387	0.264086	0.66764	6.42819	3.18142e-07	7.68241e-05	6.33761	0.555604	0.81969	0.264086	2	168863366	R	II	STK39	Body	opensea	Body-opensea		NA	TRUE
cg09596818	-0.21921	0.220862	-6.42691	3.19311e-07	7.70149e-05	6.33395	0.313861	0.0946504	-0.21921	7	98245716	F	II	NPTX2	TSS1500	shore	TSS1500-shore	chr7:98245805-98247759	NA	NA			rs28699196
cg07928086	-0.283102	0.295162	-6.42686	3.19356e-07	7.70149e-05	6.33381	0.415266	0.132164	-0.283102	1	5907446	R	II		IGR	opensea	IGR-opensea		TRUE	NA
cg25838968	-0.220782	0.707143	-6.42515	3.20926e-07	7.73424e-05	6.32892	0.800808	0.580026	-0.220782	1	208250847	F	II	PLXNA2	Body	opensea	Body-opensea		NA	TRUE
cg21411366	-0.255629	0.676649	-6.42344	3.22502e-07	7.76707e-05	6.32403	0.785097	0.529469	-0.255629	4	24797176	F	II	SOD3	5'UTR	shelf	5'UTR-shelf	chr4:24801109-24801902	TRUE	NA	low-CpG:24406165-24406342
cg09289251	0.339967	0.431854	6.42134	3.24449e-07	7.80362e-05	6.31803	0.287626	0.627593	0.339967	16	2207865	R	II	TRAF7	5'UTR	shore	5'UTR-shore	chr16:2205207-2205902	NA	NA
cg24375938	-0.404707	0.473652	-6.42039	3.25334e-07	7.81974e-05	6.31531	0.645346	0.240639	-0.404707	17	13505799	F	II	HS3ST3A1	TSS1500	shore	TSS1500-shore	chr17:13503829-13505559	TRUE	NA
cg16665866	-0.321248	0.64218	-6.41847	3.27127e-07	7.85765e-05	6.30983	0.778467	0.457219	-0.321248	16	1222626	F	I	CACNA1H	Body	shore	Body-shore	chr16:1221808-1222208	NA	NA
cg25428846	-0.327482	0.641626	-6.41534	3.3007e-07	7.91787e-05	6.3009	0.780558	0.453076	-0.327482	4	141107931	R	II		IGR	opensea	IGR-opensea		NA	TRUE
cg03720762	-0.259781	0.713861	-6.41462	3.3075e-07	7.92896e-05	6.29885	0.824071	0.56429	-0.259781	17	17604184	F	II	RAI1	5'UTR	shore	5'UTR-shore	chr17:17603583-17604147	TRUE	TRUE
cg01123035	-0.301381	0.553141	-6.41063	3.34555e-07	8.01489e-05	6.28744	0.680999	0.379618	-0.301381	21	48079700	F	II	PRMT2	Body	shore	Body-shore	chr21:48081241-48081849	NA	NA
cg17469359	-0.348832	0.656709	-6.41022	3.34951e-07	8.0191e-05	6.28626	0.804698	0.455866	-0.348832	7	39393612	F	I	POU6F2	Body	opensea	Body-opensea		NA	TRUE
cg06548369	-0.221677	0.746613	-6.40776	3.37324e-07	8.07059e-05	6.27922	0.840658	0.618981	-0.221677	7	54142704	R	II		IGR	opensea	IGR-opensea		NA	NA
cg05316627	-0.332499	0.684084	-6.40711	3.37949e-07	8.08023e-05	6.27738	0.825144	0.492645	-0.332499	6	87861261	R	II		IGR	shore	IGR-shore	chr6:87861526-87862513	NA	NA
cg02368096	-0.369727	0.308902	-6.40679	3.38259e-07	8.08232e-05	6.27646	0.465756	0.0960287	-0.369727	7	98248993	R	II	NPTX2	Body	shore	Body-shore	chr7:98245805-98247759	TRUE	NA
cg25755057	-0.325111	0.477685	-6.40527	3.39736e-07	8.1123e-05	6.27212	0.615611	0.2905	-0.325111	13	76323667	R	II	LMO7	Body	opensea	Body-opensea		NA	TRUE
cg11188666	-0.233554	0.834072	-6.40214	3.42802e-07	8.18013e-05	6.26316	0.933155	0.699601	-0.233554	4	83718165	R	II	SCD5	Body	shore	Body-shore	chr4:83719009-83720241	NA	NA
cg08401143	0.372559	0.6827	6.40143	3.43499e-07	8.19139e-05	6.26113	0.524644	0.897203	0.372559	7	157658762	R	II	PTPRN2	Body	shore	Body-shore	chr7:157659433-157660322	NA	NA
cg00585174	-0.350536	0.568255	-6.40119	3.4373e-07	8.19153e-05	6.26046	0.716967	0.366431	-0.350536	10	134499472	R	II	INPP5A	Body	opensea	Body-opensea		TRUE	NA
cg13777668	0.323312	0.426955	6.39913	3.45771e-07	8.23477e-05	6.25456	0.289792	0.613104	0.323312	14	69351311	F	II	ACTN1	Body	opensea	Body-opensea		TRUE	TRUE
cg09463656	-0.293684	0.370743	-6.39758	3.47314e-07	8.2661e-05	6.25012	0.495336	0.201652	-0.293684	17	13505751	F	II	HS3ST3A1	TSS1500	shore	TSS1500-shore	chr17:13503829-13505559	TRUE	NA
cg27042278	-0.285681	0.477044	-6.397	3.47886e-07	8.26889e-05	6.24848	0.598242	0.312561	-0.285681	14	91720527	F	II	GPR68	TSS1500	shore	TSS1500-shore	chr14:91719576-91720228	NA	NA
cg06351981	-0.366617	0.520741	-6.39599	3.48897e-07	8.28683e-05	6.24559	0.676275	0.309658	-0.366617	2	220350567	R	II	SPEG	Body	shore	Body-shore	chr2:220348955-220349784	NA	NA
cg02557933	-0.380679	0.586598	-6.39579	3.49097e-07	8.28683e-05	6.24502	0.748098	0.367419	-0.380679	2	220351040	F	II	SPEG	Body	shore	Body-shore	chr2:220348955-220349784	NA	TRUE		rs1022120
cg01172419	-0.242824	0.45728	-6.39435	3.50538e-07	8.31562e-05	6.24091	0.560296	0.317472	-0.242824	16	1159092	R	I		IGR	shelf	IGR-shelf	chr16:1154940-1155319	NA	NA
cg05287297	0.283608	0.304259	6.39299	3.51906e-07	8.34263e-05	6.23702	0.18394	0.467549	0.283608	13	28396052	F	II		IGR	opensea	IGR-opensea		NA	NA
cg24300607	0.346305	0.390073	6.39231	3.52596e-07	8.35353e-05	6.23507	0.243155	0.58946	0.346305	7	73699346	F	II		IGR	opensea	IGR-opensea		TRUE	NA
cg15207662	-0.283253	0.532632	-6.39204	3.52873e-07	8.35467e-05	6.23429	0.6528	0.369547	-0.283253	5	175108315	R	II	HRH2	5'UTR	opensea	5'UTR-opensea		NA	NA
cg14315891	0.247805	0.548848	6.39019	3.54751e-07	8.39366e-05	6.22899	0.443719	0.691524	0.247805	22	49490950	F	II		IGR	shelf	IGR-shelf	chr22:49487327-49487535	NA	NA		rs77644430	rs73442204
cg01057573	-0.250973	0.817183	-6.389	3.55956e-07	8.41121e-05	6.22561	0.923656	0.672683	-0.250973	5	118683890	F	II	TNFAIP8	Body	opensea	Body-opensea		NA	TRUE
cg10930540	0.28791	0.429409	6.38865	3.56318e-07	8.41432e-05	6.2246	0.307266	0.595176	0.28791	8	19339859	R	II	CSGALNACT1	Body	opensea	Body-opensea		NA	TRUE
cg14352298	-0.293088	0.407073	-6.38676	3.58253e-07	8.45274e-05	6.2192	0.531414	0.238325	-0.293088	13	112236639	R	II		IGR	shelf	IGR-shelf	chr13:112238672-112238893	NA	NA
cg19491599	-0.226715	0.548944	-6.38661	3.5841e-07	8.45274e-05	6.21876	0.645125	0.418411	-0.226715	4	149000607	F	II	NR3C2	3'UTR	opensea	3'UTR-opensea		NA	NA		rs72647601
cg07722360	0.382602	0.395138	6.38401	3.61094e-07	8.50966e-05	6.21132	0.232822	0.615424	0.382602	20	17691454	F	II	BANF2	5'UTR	opensea	5'UTR-opensea		NA	TRUE
cg19446077	-0.321319	0.717797	-6.38352	3.61597e-07	8.51133e-05	6.20994	0.854114	0.532795	-0.321319	3	172085860	R	II	FNDC3B	Body	opensea	Body-opensea		NA	TRUE
cg19968840	-0.354829	0.482463	-6.38266	3.62492e-07	8.52689e-05	6.20747	0.632996	0.278167	-0.354829	15	45409319	F	I	DUOXA2	Body	island	Body-island	chr15:45408573-45409528	NA	NA
cg18535410	0.311945	0.37527	6.3734	3.72252e-07	8.75081e-05	6.18098	0.24293	0.554875	0.311945	13	113793268	R	II	F10	Body	opensea	Body-opensea		NA	NA
cg17519749	-0.352163	0.580783	-6.37003	3.75859e-07	8.82989e-05	6.17137	0.730185	0.378023	-0.352163	2	2111648	F	II	MYT1L	5'UTR	opensea	5'UTR-opensea		NA	NA
cg01287054	-0.310589	0.65592	-6.36896	3.77022e-07	8.8515e-05	6.16828	0.787685	0.477096	-0.310589	7	156795156	R	II		IGR	shore	IGR-shore	chr7:156795355-156799394	NA	NA
cg05165044	-0.27245	0.222405	-6.36844	3.77577e-07	8.85881e-05	6.16682	0.33799	0.0655394	-0.27245	4	37829008	R	II	PGM2	Body	shore	Body-shore	chr4:37828144-37828945	NA	NA
cg06969287	-0.378698	0.277267	-6.36806	3.77997e-07	8.86237e-05	6.16571	0.437927	0.0592291	-0.378698	22	28838631	F	II	TTC28	Body	opensea	Body-opensea		TRUE	TRUE
cg27587095	-0.275191	0.548201	-6.36768	3.78406e-07	8.86237e-05	6.16463	0.664949	0.389758	-0.275191	2	240062186	R	II	HDAC4	Body	shore	Body-shore	chr2:240061326-240061602	NA	NA
cg18336854	0.28931	0.323503	6.36763	3.7846e-07	8.86237e-05	6.16449	0.200765	0.490075	0.28931	8	15559567	F	II	TUSC3	Body	opensea	Body-opensea		NA	TRUE		rs80299146
cg08001580	0.281864	0.47076	6.36727	3.78854e-07	8.8659e-05	6.16345	0.351181	0.633046	0.281864	8	6637992	F	II		IGR	opensea	IGR-opensea		NA	NA		rs9774297	rs67896860
cg11073602	-0.28156	0.533882	-6.36564	3.80623e-07	8.90156e-05	6.15881	0.653332	0.371772	-0.28156	1	10768738	F	II	CASZ1	5'UTR	shelf	5'UTR-shelf	chr1:10764449-10764925	NA	NA
cg17650028	-0.232995	0.43226	-6.36457	3.81796e-07	8.91888e-05	6.15574	0.531106	0.298111	-0.232995	5	1201713	F	I	SLC6A19	5'UTR	island	5'UTR-island	chr5:1201443-1202138	NA	NA		rs67330201
cg08954601	-0.306818	0.549537	-6.36452	3.81854e-07	8.91888e-05	6.15559	0.679702	0.372884	-0.306818	13	32460504	R	II	EEF1DP3	Body	opensea	Body-opensea		NA	TRUE
cg05589784	-0.339742	0.533629	-6.36415	3.82257e-07	8.92256e-05	6.15454	0.677762	0.33802	-0.339742	5	2915123	R	I		IGR	opensea	IGR-opensea		NA	TRUE		rs80186030
cg20292636	-0.273891	0.311035	-6.3613	3.85398e-07	8.9901e-05	6.14638	0.427231	0.15334	-0.273891	1	204328377	F	II	PLEKHA6	5'UTR	opensea	5'UTR-opensea		NA	TRUE
cg19649172	-0.365598	0.478717	-6.35803	3.89027e-07	9.06894e-05	6.13703	0.633819	0.268221	-0.365598	10	134499266	R	II	INPP5A	Body	opensea	Body-opensea		TRUE	TRUE
cg02093902	-0.382425	0.452812	-6.35729	3.89863e-07	9.0826e-05	6.13489	0.615053	0.232628	-0.382425	2	45501532	R	II		IGR	opensea	IGR-opensea		NA	TRUE
cg26707709	-0.281882	0.356163	-6.35591	3.91403e-07	9.10776e-05	6.13096	0.475749	0.193867	-0.281882	2	241975756	F	II	SNED1	Body	island	Body-island	chr2:241975533-241976318	TRUE	NA		rs79350715
cg10092257	-0.211002	0.641763	-6.35588	3.91444e-07	9.10776e-05	6.13086	0.731278	0.520277	-0.211002	18	19476959	F	II		IGR	island	IGR-island	chr18:19476852-19477103	NA	NA		rs55714019
cg11784243	-0.374626	0.506215	-6.35468	3.92792e-07	9.12746e-05	6.12743	0.665147	0.290521	-0.374626	6	25369563	R	II	LRRC16A	Body	opensea	Body-opensea		NA	TRUE
cg09095525	0.22437	0.26234	6.35379	3.93791e-07	9.14482e-05	6.1249	0.167152	0.391523	0.22437	16	11852095	R	II	ZC3H7A	Body	opensea	Body-opensea		NA	TRUE
cg19476622	-0.225235	0.264814	-6.34978	3.98357e-07	9.24045e-05	6.1134	0.360368	0.135133	-0.225235	18	20714485	R	II	CABLES1	TSS1500	shore	TSS1500-shore	chr18:20714968-20717071	NA	NA
cg06634441	-0.266747	0.473637	-6.34972	3.98417e-07	9.24045e-05	6.11326	0.586802	0.320055	-0.266747	4	70514647	R	II	UGT2A1	TSS1500	opensea	TSS1500-opensea		NA	NA
cg20776543	-0.276618	0.738624	-6.34835	3.99988e-07	9.26524e-05	6.10933	0.855977	0.579359	-0.276618	7	921156	R	I	C7orf20	Body	shelf	Body-shelf	chr7:917632-917859	NA	NA
cg06697448	0.293974	0.374784	6.34835	3.99995e-07	9.26524e-05	6.10931	0.250068	0.544042	0.293974	3	8544912	F	II	LMCD1	Body	shore	Body-shore	chr3:8543201-8543579	NA	TRUE		rs77607012
cg12594648	0.260478	0.620274	6.34779	4.00637e-07	9.2742e-05	6.10772	0.509768	0.770246	0.260478	2	68157113	R	II		IGR	opensea	IGR-opensea		NA	TRUE
cg22539744	0.429584	0.527717	6.3465	4.02126e-07	9.30275e-05	6.10402	0.34547	0.775054	0.429584	3	64476370	F	II		IGR	opensea	IGR-opensea		NA	TRUE		rs11708999
cg02951847	-0.306619	0.566592	-6.34567	4.03081e-07	9.31892e-05	6.10165	0.696672	0.390053	-0.306619	4	41614490	F	II	LIMCH1	Body	opensea	Body-opensea		NA	TRUE
cg06779553	-0.214922	0.545452	-6.34503	4.03821e-07	9.33009e-05	6.09982	0.636632	0.421709	-0.214922	8	60020513	R	II	TOX	Body	opensea	Body-opensea		NA	TRUE
cg22914897	-0.304327	0.674444	-6.34415	4.04837e-07	9.34763e-05	6.09732	0.803552	0.499225	-0.304327	19	59073414	R	II	MZF1	3'UTR	island	3'UTR-island	chr19:59073413-59074755	NA	NA
cg21469059	-0.262796	0.674189	-6.34381	4.05239e-07	9.35097e-05	6.09633	0.785678	0.522883	-0.262796	15	78860376	F	II	CHRNA5	Body	shelf	Body-shelf	chr15:78857725-78858269	NA	NA
cg11070176	-0.234943	0.495159	-6.34211	4.07223e-07	9.3908e-05	6.09146	0.594831	0.359889	-0.234943	11	70489806	F	II	SHANK2	Body	opensea	Body-opensea		NA	TRUE
cg24392939	-0.351357	0.613747	-6.34156	4.07864e-07	9.39961e-05	6.08989	0.762808	0.411451	-0.351357	3	97591258	F	II		IGR	opensea	IGR-opensea		TRUE	TRUE
cg23145322	-0.212222	0.655439	-6.34052	4.09078e-07	9.42162e-05	6.08693	0.745473	0.53325	-0.212222	3	15674495	R	II	BTD	Body	opensea	Body-opensea		NA	TRUE
cg12034345	-0.286847	0.370905	-6.33964	4.10122e-07	9.43968e-05	6.08439	0.492598	0.205751	-0.286847	6	29975427	F	II	HLA-J	Body	shore	Body-shore	chr6:29974220-29975369	NA	NA		rs2240619
cg02347487	-0.228192	0.512834	-6.33863	4.11313e-07	9.46111e-05	6.0815	0.609643	0.381451	-0.228192	11	7059103	F	II	NLRP14	5'UTR	opensea	5'UTR-opensea		NA	NA		rs35685325
cg11392848	-0.282244	0.693826	-6.33779	4.12299e-07	9.47779e-05	6.07911	0.813566	0.531322	-0.282244	8	49987774	F	II	C8orf22	Body	opensea	Body-opensea		NA	NA		rs72641628
cg15970890	-0.291142	0.692442	-6.33721	4.12995e-07	9.48779e-05	6.07743	0.815956	0.524815	-0.291142	10	17246596	R	II		IGR	shelf	IGR-shelf	chr10:17243304-17243787	NA	NA		rs3758414
cg09442613	-0.309702	0.557236	-6.33437	4.16372e-07	9.55934e-05	6.06931	0.688624	0.378923	-0.309702	12	76054089	R	II		IGR	opensea	IGR-opensea		NA	TRUE
cg09168153	-0.295376	0.378085	-6.33366	4.17217e-07	9.57269e-05	6.06729	0.503396	0.20802	-0.295376	13	110779117	R	II		IGR	opensea	IGR-opensea		TRUE	TRUE
cg10501065	0.281026	0.321072	6.33219	4.18988e-07	9.60726e-05	6.06307	0.201849	0.482874	0.281026	11	2164976	R	II	IGF2AS	Body	shore	Body-shore	chr11:2165135-2165672	TRUE	NA
cg20225745	-0.328322	0.574634	-6.33006	4.2156e-07	9.66016e-05	6.05697	0.713922	0.3856	-0.328322	12	52585849	F	II	KRT80	TSS200	opensea	TSS200-opensea		TRUE	TRUE
cg18824446	-0.33454	0.438453	-6.32701	4.2526e-07	9.7388e-05	6.04826	0.580379	0.245839	-0.33454	15	89154058	R	II	MIR7-2	TSS1500	opensea	TSS1500-opensea		NA	TRUE
cg04449953	0.225222	0.448438	6.32664	4.25721e-07	9.74023e-05	6.04718	0.352889	0.578111	0.225222	8	144486939	R	II		IGR	shelf	IGR-shelf	chr8:144489534-144489962	NA	NA
cg25766801	-0.228886	0.756949	-6.32653	4.25858e-07	9.74023e-05	6.04686	0.854052	0.625166	-0.228886	8	2990464	R	II	CSMD1	Body	opensea	Body-opensea		NA	TRUE
cg10075819	-0.356316	0.513121	-6.32544	4.2719e-07	9.76456e-05	6.04374	0.664286	0.307969	-0.356316	2	109229337	F	II	LIMS1	5'UTR	opensea	5'UTR-opensea		NA	TRUE
cg00968638	-0.344109	0.286344	-6.32452	4.28323e-07	9.78431e-05	6.0411	0.432329	0.0882203	-0.344109	2	43450965	F	II	ZFP36L2	3'UTR	shore	3'UTR-shore	chr2:43451445-43454951	NA	NA
cg04919234	0.290854	0.390907	6.32236	4.30987e-07	9.8328e-05	6.03492	0.267515	0.558369	0.290854	6	99392478	R	II	FBXL4	5'UTR	shelf	5'UTR-shelf	chr6:99395302-99395855	NA	NA
cg03223072	-0.286691	0.485854	-6.32172	4.31776e-07	9.83533e-05	6.0331	0.607481	0.32079	-0.286691	10	116398913	R	II	ABLIM1	Body	opensea	Body-opensea		NA	TRUE			rs76755893
cg14749678	0.252174	0.518773	6.32164	4.31869e-07	9.83533e-05	6.03288	0.41179	0.663965	0.252174	3	46449636	F	II	CCRL2	Body	opensea	Body-opensea		NA	NA
cg17756105	-0.276927	0.73835	-6.32161	4.31909e-07	9.83533e-05	6.03279	0.855834	0.578907	-0.276927	7	3613164	F	II	SDK1	Body	opensea	Body-opensea		NA	TRUE
cg14862864	-0.200605	0.794965	-6.32037	4.33454e-07	9.86433e-05	6.02923	0.88007	0.679465	-0.200605	6	128434269	R	II	PTPRK	Body	opensea	Body-opensea		NA	TRUE
cg09386073	-0.387058	0.425727	-6.31757	4.36948e-07	9.93762e-05	6.02123	0.589933	0.202875	-0.387058	17	73007747	R	II	ICT1	TSS1500	shore	TSS1500-shore	chr17:73008562-73009170	NA	NA
cg18527669	-0.268184	0.234596	-6.31514	4.40017e-07	9.99325e-05	6.01425	0.348371	0.0801866	-0.268184	8	144509298	F	I		IGR	shore	IGR-shore	chr8:144510850-144513957	NA	NA
cg06743703	-0.219247	0.385967	-6.31509	4.40081e-07	9.99325e-05	6.01411	0.478981	0.259734	-0.219247	13	23500367	F	I		IGR	shore	IGR-shore	chr13:23500589-23501398	TRUE	NA
cg06181286	-0.275913	0.569891	-6.31498	4.40218e-07	9.99325e-05	6.0138	0.686945	0.411032	-0.275913	3	27064121	F	II		IGR	opensea	IGR-opensea		NA	TRUE
cg13446689	-0.377789	0.295892	-6.31401	4.41442e-07	0.000100024	6.01103	0.456166	0.0783771	-0.377789	1	172328377	F	II	DNM3	Body	opensea	Body-opensea		NA	TRUE
cg12306367	-0.239909	0.840522	-6.314	4.41453e-07	0.000100024	6.01101	0.942302	0.702393	-0.239909	18	19777305	F	II	GATA6	Body	shelf	Body-shelf	chr18:19780619-19780899	NA	NA
cg21764632	-0.21798	0.779243	-6.31381	4.417e-07	0.000100024	6.01045	0.87172	0.65374	-0.21798	7	5270553	F	II	WIPI2	Body	shelf	Body-shelf	chr7:5266921-5267306	NA	NA		rs35040365
cg20878925	-0.303313	0.524938	-6.31379	4.41719e-07	0.000100024	6.0104	0.653617	0.350303	-0.303313	13	112332120	R	II		IGR	opensea	IGR-opensea		NA	NA
cg16031980	0.324579	0.552049	6.31331	4.4234e-07	0.000100102	6.009	0.414349	0.738927	0.324579	14	35023597	R	II		IGR	shore	IGR-shore	chr14:35025181-35025395	NA	TRUE
cg12835118	-0.358693	0.598206	-6.30991	4.46678e-07	0.000101021	5.99928	0.750378	0.391686	-0.358693	3	56789110	R	I	ARHGEF3	Body	opensea	Body-opensea		NA	NA
cg07766572	-0.298563	0.503803	-6.3079	4.49263e-07	0.000101542	5.99352	0.630467	0.331903	-0.298563	16	84252213	F	II		IGR	shelf	IGR-shelf	chr16:84256189-84256462	NA	NA
cg00984060	-0.315518	0.360186	-6.30594	4.51803e-07	0.000102035	5.9879	0.494042	0.178525	-0.315518	22	40081520	R	II	CACNA1I	Body	island	Body-island	chr22:40081519-40082390	NA	NA
cg14166869	0.234547	0.660734	6.30578	4.52003e-07	0.000102035	5.98746	0.56123	0.795776	0.234547	9	138045301	F	II		IGR	opensea	IGR-opensea		NA	TRUE		rs1778990
cg20131596	-0.298841	0.317166	-6.30438	4.53836e-07	0.000102385	5.98343	0.443947	0.145106	-0.298841	5	102201128	F	II	PAM	TSS1500	shore	TSS1500-shore	chr5:102201583-102201912	NA	TRUE
cg03259564	-0.310261	0.382593	-6.29979	4.59863e-07	0.00010368	5.97028	0.514219	0.203958	-0.310261	16	1131805	F	I		IGR	shore	IGR-shore	chr16:1128223-1130394	NA	NA
cg18087256	-0.227746	0.734965	-6.29836	4.61753e-07	0.000104021	5.96619	0.831584	0.603838	-0.227746	13	45495954	R	II		IGR	opensea	IGR-opensea		NA	TRUE
cg15819360	-0.25911	0.711135	-6.29821	4.61948e-07	0.000104021	5.96577	0.821061	0.56195	-0.25911	8	134462357	R	II		IGR	opensea	IGR-opensea		NA	TRUE
cg23943495	-0.303049	0.582411	-6.29603	4.64849e-07	0.000104595	5.95953	0.710978	0.407929	-0.303049	19	16012049	F	II		IGR	shore	IGR-shore	chr19:16013629-16014016	NA	NA
cg02217247	0.302125	0.466508	6.29587	4.65069e-07	0.000104595	5.95906	0.338334	0.640458	0.302125	10	15355978	R	II	FAM171A1	Body	opensea	Body-opensea		NA	TRUE
cg17742559	0.257083	0.503184	6.29438	4.67061e-07	0.000104978	5.9548	0.394118	0.651201	0.257083	17	27068495	F	II	NEK8	Body	shelf	Body-shelf	chr17:27070538-27071570	NA	NA
cg18341905	0.24587	0.555384	6.29376	4.67897e-07	0.0001051	5.95302	0.451076	0.696946	0.24587	8	26323315	F	II		IGR	opensea	IGR-opensea		NA	TRUE
cg22515475	0.236188	0.658757	6.29194	4.70344e-07	0.000105585	5.94782	0.558556	0.794744	0.236188	1	30404680	R	II		IGR	opensea	IGR-opensea		NA	TRUE
cg06556435	-0.226581	0.834884	-6.2914	4.71081e-07	0.000105685	5.94626	0.931009	0.704428	-0.226581	5	74350752	R	II		IGR	shore	IGR-shore	chr5:74348241-74349681	NA	NA
cg06773488	0.269557	0.392536	6.29018	4.72732e-07	0.00010599	5.94277	0.278178	0.547735	0.269557	18	74726002	R	II	MBP	Body	opensea	Body-opensea		NA	TRUE
cg02204637	-0.417995	0.544449	-6.28815	4.75503e-07	0.00010648	5.93695	0.72178	0.303785	-0.417995	5	146888445	R	II		IGR	shore	IGR-shore	chr5:146888750-146889840	NA	NA
cg15894315	0.287975	0.687377	6.28745	4.76453e-07	0.000106602	5.93496	0.565206	0.853181	0.287975	1	55331361	F	II	DHCR24	Body	opensea	Body-opensea		NA	NA	low-CpG:55103782-55103970		rs57882605
cg23740758	0.235723	0.547691	6.28732	4.76634e-07	0.000106602	5.93458	0.447687	0.68341	0.235723	6	11324433	R	I	NEDD9	5'UTR	opensea	5'UTR-opensea		NA	TRUE
cg20808613	0.273213	0.317367	6.28548	4.79166e-07	0.000106943	5.9293	0.201459	0.474672	0.273213	15	89168305	R	II	AEN	5'UTR	shelf	5'UTR-shelf	chr15:89164376-89164952	NA	NA
cg01601639	-0.291102	0.620768	-6.28543	4.79228e-07	0.000106943	5.92917	0.744265	0.453163	-0.291102	12	24901377	R	II		IGR	opensea	IGR-opensea		NA	TRUE
cg01592108	-0.246176	0.779186	-6.28543	4.79238e-07	0.000106943	5.92915	0.883624	0.637448	-0.246176	2	175830522	R	II	CHN1	Body	opensea	Body-opensea		NA	TRUE
cg14097153	0.246701	0.526266	6.28536	4.79333e-07	0.000106943	5.92895	0.421605	0.668306	0.246701	17	607441	F	II	VPS53	Body	opensea	Body-opensea		NA	TRUE
cg24813588	-0.232726	0.481703	-6.28475	4.80176e-07	0.000107065	5.9272	0.580435	0.347709	-0.232726	20	62606499	R	II	SAMD10	3'UTR	shore	3'UTR-shore	chr20:62605261-62605463	NA	TRUE		rs78990754
cg18832348	-0.269351	0.594752	-6.28389	4.81358e-07	0.000107263	5.92475	0.709023	0.439672	-0.269351	5	94844511	R	II	TTC37	Body	opensea	Body-opensea		NA	TRUE
cg03813964	0.30964	0.497087	6.28302	4.82566e-07	0.000107466	5.92225	0.365724	0.675365	0.30964	2	24709887	F	II		IGR	shelf	IGR-shelf	chr2:24713710-24715168	NA	NA
cg00890145	-0.256321	0.662337	-6.28272	4.82976e-07	0.000107492	5.92141	0.77108	0.514759	-0.256321	1	145028465	F	II	PDE4DIP	Body	opensea	Body-opensea		NA	TRUE
cg19860515	0.291536	0.524379	6.28216	4.83757e-07	0.0001076	5.9198	0.400697	0.692233	0.291536	2	119248072	R	II		IGR	opensea	IGR-opensea		NA	TRUE
cg04898124	-0.284748	0.66184	-6.28076	4.85716e-07	0.000107969	5.91577	0.782642	0.497894	-0.284748	20	46410405	R	II	SULF2	5'UTR	shelf	5'UTR-shelf	chr20:46413742-46415507	NA	NA
cg06874144	-0.25403	0.605672	-6.27995	4.86841e-07	0.000108153	5.91346	0.713443	0.459413	-0.25403	2	231576873	R	II	CAB39	TSS1500	shore	TSS1500-shore	chr2:231577309-231578504	NA	NA
cg01971590	-0.276948	0.681739	-6.27858	4.88762e-07	0.000108514	5.90954	0.799233	0.522284	-0.276948	8	102898712	R	II	NCALD	5'UTR	opensea	5'UTR-opensea		NA	TRUE
cg10492511	-0.328973	0.364287	-6.27817	4.89336e-07	0.000108575	5.90837	0.503852	0.174879	-0.328973	4	108853489	R	II	CYP2U1	Body	shore	Body-shore	chr4:108852495-108853387	NA	NA
cg00849148	-0.288116	0.279343	-6.2777	4.90008e-07	0.000108658	5.907	0.401575	0.113458	-0.288116	4	186951273	F	II		IGR	opensea	IGR-opensea		NA	TRUE
cg22366943	-0.234464	0.651069	-6.27739	4.90445e-07	0.000108685	5.90611	0.750539	0.516075	-0.234464	6	124882293	F	II	NKAIN2	Body	opensea	Body-opensea		NA	TRUE
cg18333339	0.241255	0.219486	6.27719	4.9073e-07	0.000108685	5.90553	0.117135	0.358391	0.241255	3	112885856	R	II		IGR	opensea	IGR-opensea		NA	TRUE
cg23957159	-0.254189	0.411017	-6.27602	4.92375e-07	0.000108917	5.9022	0.518854	0.264665	-0.254189	1	10843154	R	II	CASZ1	5'UTR	opensea	5'UTR-opensea		NA	NA
cg24014795	-0.282379	0.437495	-6.27573	4.92791e-07	0.000108943	5.90136	0.557292	0.274913	-0.282379	14	81893935	R	II		IGR	opensea	IGR-opensea		NA	NA
cg07394914	-0.322741	0.417488	-6.2743	4.9482e-07	0.000109325	5.89726	0.554408	0.231667	-0.322741	4	185371335	R	II	IRF2	5'UTR	opensea	5'UTR-opensea		NA	TRUE
cg06384134	0.362891	0.468303	6.27399	4.95258e-07	0.000109355	5.89638	0.314349	0.67724	0.362891	7	158056548	F	II	PTPRN2	Body	shelf	Body-shelf	chr7:158058751-158059059	NA	NA			rs77670071
cg07110008	-0.311973	0.446358	-6.27058	5.00141e-07	0.000110366	5.8866	0.578711	0.266738	-0.311973	16	1158991	R	II		IGR	shelf	IGR-shelf	chr16:1154940-1155319	NA	NA		rs74001197
cg26758131	-0.221202	0.506943	-6.26843	5.03238e-07	0.000110982	5.88045	0.600786	0.379584	-0.221202	10	63671403	F	II	ARID5B	Body	opensea	Body-opensea		NA	TRUE
cg07905054	-0.306432	0.413965	-6.2664	5.06187e-07	0.000111498	5.87463	0.543966	0.237534	-0.306432	12	102272136	R	II	DRAM1	Body	shore	Body-shore	chr12:102270754-102271801	NA	NA
cg08911543	-0.289874	0.70951	-6.26522	5.07907e-07	0.000111809	5.87125	0.832487	0.542612	-0.289874	7	75620548	F	II	TMEM120A	Body	shelf	Body-shelf	chr7:75623357-75624164	TRUE	NA
cg01945223	0.334994	0.654617	6.26448	5.08985e-07	0.000111978	5.86913	0.512498	0.847493	0.334994	3	121980683	R	II	CASR	Body	opensea	Body-opensea		NA	NA
cg16527552	0.284133	0.411599	6.26379	5.10004e-07	0.000112135	5.86714	0.291057	0.575191	0.284133	19	42816045	R	II	TMEM145	TSS1500	shore	TSS1500-shore	chr19:42817412-42818038	NA	NA
cg27079341	0.337571	0.638255	6.26193	5.12742e-07	0.000112605	5.8618	0.495043	0.832615	0.337571	5	154033185	R	II		IGR	opensea	IGR-opensea		NA	TRUE			rs72797548
cg24441899	-0.324591	0.361724	-6.26187	5.12822e-07	0.000112605	5.86165	0.499429	0.174838	-0.324591	7	4244372	F	II	SDK1	Body	opensea	Body-opensea		NA	NA
cg14126392	0.346494	0.469548	6.26154	5.1332e-07	0.000112605	5.86068	0.322551	0.669044	0.346494	9	138985942	F	II	NACC2	5'UTR	island	5'UTR-island	chr9:138985837-138987846	NA	NA
cg26217588	-0.244423	0.669874	-6.26149	5.13384e-07	0.000112605	5.86056	0.773568	0.529145	-0.244423	6	100444303	F	II		IGR	shelf	IGR-shelf	chr6:100441406-100442152	NA	NA		rs2397691
cg06977987	-0.212763	0.617656	-6.26036	5.15055e-07	0.000112904	5.85732	0.70792	0.495156	-0.212763	11	4902464	R	II	OR51T1	TSS1500	opensea	TSS1500-opensea		NA	TRUE
cg00986742	-0.300816	0.23065	-6.26009	5.15458e-07	0.000112924	5.85654	0.358269	0.0574531	-0.300816	1	165513318	R	II	LOC400794	Body	opensea	Body-opensea		NA	TRUE
cg04241342	0.330878	0.555523	6.25855	5.1775e-07	0.000113358	5.85212	0.415151	0.746029	0.330878	1	16336321	R	II		IGR	opensea	IGR-opensea		NA	NA
cg20806172	0.306803	0.527402	6.25619	5.21271e-07	0.000114043	5.84537	0.397243	0.704046	0.306803	1	5953106	R	I	NPHP4	Body	shelf	Body-shelf	chr1:5950824-5951029	NA	NA
cg26471371	-0.224648	0.809756	-6.25604	5.21505e-07	0.000114043	5.84492	0.905061	0.680413	-0.224648	4	152092747	R	II	SH3D19	Body	opensea	Body-opensea		NA	TRUE
cg27614723	-0.249392	0.294284	-6.25505	5.22995e-07	0.0001143	5.84207	0.400086	0.150694	-0.249392	15	92399897	F	II	SLCO3A1	Body	shelf	Body-shelf	chr15:92396013-92397682	NA	NA		rs7162591
cg05643188	-0.292911	0.487338	-6.25085	5.29351e-07	0.00011555	5.83004	0.611603	0.318693	-0.292911	1	197873430	F	II	C1orf53	Body	shore	Body-shore	chr1:197871588-197872299	NA	NA
cg23308184	-0.319291	0.606686	-6.25054	5.29821e-07	0.000115583	5.82915	0.742143	0.422852	-0.319291	10	132977221	F	II	TCERG1L	Body	opensea	Body-opensea		NA	NA
cg17611647	-0.257198	0.753273	-6.24953	5.31354e-07	0.000115748	5.82627	0.862387	0.60519	-0.257198	17	75260857	R	II		IGR	opensea	IGR-opensea		NA	TRUE
cg08895618	0.325981	0.39644	6.24942	5.31531e-07	0.000115748	5.82594	0.258145	0.584126	0.325981	5	149887008	R	II	NDST1	TSS1500	opensea	TSS1500-opensea		NA	TRUE
cg00239657	-0.31686	0.497489	-6.24884	5.32421e-07	0.000115872	5.82428	0.631914	0.315054	-0.31686	5	2703942	R	II		IGR	opensea	IGR-opensea		NA	NA
cg07382943	0.309382	0.166962	6.24734	5.34721e-07	0.000116234	5.81998	0.0357088	0.34509	0.309382	19	51830477	R	II	IGLON5	Body	island	Body-island	chr19:51830064-51831145	TRUE	NA
cg09338412	0.225848	0.51253	6.2468	5.35556e-07	0.000116345	5.81842	0.416715	0.642564	0.225848	22	24979554	F	I	GGT1	TSS200	opensea	TSS200-opensea		NA	TRUE
cg27480573	-0.273289	0.647034	-6.24659	5.3587e-07	0.000116345	5.81784	0.762975	0.489686	-0.273289	19	13811565	R	II		IGR	shore	IGR-shore	chr19:13813261-13813599	NA	NA
cg09168222	-0.24262	0.428125	-6.24535	5.3779e-07	0.000116622	5.81428	0.531055	0.288435	-0.24262	4	89299733	R	II	HERC6	TSS200	shore	TSS200-shore	chr4:89299990-89300429	NA	NA
cg09845205	0.283921	0.652746	6.24485	5.38566e-07	0.000116721	5.81284	0.532294	0.816215	0.283921	16	81591792	R	II	CMIP	Body	opensea	Body-opensea		NA	NA
cg10577534	0.263396	0.291618	6.24379	5.40212e-07	0.00011695	5.8098	0.179874	0.44327	0.263396	15	67354460	F	II		IGR	shelf	IGR-shelf	chr15:67357339-67359061	NA	NA		rs76420914
cg26144909	-0.244827	0.413077	-6.24371	5.40337e-07	0.00011695	5.80957	0.516943	0.272116	-0.244827	5	2262036	F	I		IGR	opensea	IGR-opensea		NA	NA		rs76603580
cg08415391	-0.269069	0.681859	-6.24355	5.40589e-07	0.00011695	5.8091	0.796009	0.52694	-0.269069	4	20574555	R	II	SLIT2	Body	opensea	Body-opensea		NA	TRUE
cg05368740	-0.278666	0.594942	-6.24321	5.41104e-07	0.000116992	5.80816	0.713164	0.434498	-0.278666	19	36246882	F	I	HSPB6	Body	island	Body-island	chr19:36246328-36247982	TRUE	NA
cg19913626	-0.311134	0.464486	-6.24068	5.45059e-07	0.000117777	5.8009	0.596482	0.285348	-0.311134	8	49533357	F	II		IGR	opensea	IGR-opensea		NA	TRUE
cg15205204	-0.221114	0.468682	-6.23519	5.53744e-07	0.000119583	5.78515	0.562488	0.341374	-0.221114	1	6545172	R	I	PLEKHG5	5'UTR	island	5'UTR-island	chr1:6545143-6545559	NA	NA
cg00181327	-0.238032	0.430631	-6.23445	5.54934e-07	0.000119769	5.78301	0.531614	0.293582	-0.238032	13	31439278	R	II		IGR	opensea	IGR-opensea		TRUE	TRUE
cg22047487	-0.264606	0.710796	-6.23348	5.56486e-07	0.000120032	5.78023	0.823053	0.558447	-0.264606	5	3220947	F	II		IGR	opensea	IGR-opensea		NA	NA
cg01385708	0.279553	0.376021	6.23309	5.57101e-07	0.000120094	5.77912	0.257423	0.536976	0.279553	16	4373570	R	II		IGR	shelf	IGR-shelf	chr16:4377508-4378162	NA	TRUE
cg13655242	-0.268124	0.685751	-6.23284	5.575e-07	0.000120108	5.77841	0.7995	0.531377	-0.268124	4	20988275	R	II	KCNIP4	Body	opensea	Body-opensea		NA	TRUE			rs80019746
cg17384897	-0.223921	0.301923	-6.23151	5.59647e-07	0.0001205	5.77458	0.39692	0.172999	-0.223921	2	23610273	R	II	KLHL29	5'UTR	shore	5'UTR-shore	chr2:23607729-23610124	NA	NA
cg24813857	-0.273608	0.61584	-6.23065	5.61031e-07	0.000120726	5.77212	0.731916	0.458308	-0.273608	4	16859428	R	II	LDB2	Body	opensea	Body-opensea		NA	TRUE
cg01428071	-0.305418	0.364939	-6.22968	5.62596e-07	0.000120835	5.76935	0.49451	0.189092	-0.305418	6	79785773	R	II	PHIP	Body	shore	Body-shore	chr6:79787608-79788337	NA	NA
cg07123730	0.30567	0.644336	6.22944	5.62989e-07	0.000120835	5.76865	0.514658	0.820328	0.30567	8	144502809	F	II		IGR	shore	IGR-shore	chr8:144503420-144503808	NA	NA
cg09028204	-0.334049	0.353451	-6.22911	5.63524e-07	0.000120835	5.7677	0.495168	0.161119	-0.334049	20	43729808	R	I	KCNS1	TSS200	shore	TSS200-shore	chr20:43729515-43729791	TRUE	NA
cg07950397	-0.211819	0.554326	-6.2289	5.63863e-07	0.000120835	5.7671	0.644189	0.43237	-0.211819	19	10022659	R	II	OLFM2	Body	shore	Body-shore	chr19:10023835-10025602	NA	NA
cg26915370	-0.368102	0.588925	-6.22851	5.64494e-07	0.000120899	5.76599	0.74509	0.376988	-0.368102	7	134575524	F	II	CALD1	TSS1500	opensea	TSS1500-opensea		NA	NA
cg11427534	-0.365484	0.646937	-6.22735	5.66389e-07	0.000121234	5.76265	0.801991	0.436506	-0.365484	5	132155233	R	II		IGR	shore	IGR-shore	chr5:132155288-132155497	NA	NA
cg02041677	0.261184	0.587712	6.22665	5.67533e-07	0.000121322	5.76064	0.476907	0.738091	0.261184	10	121771263	F	II		IGR	island	IGR-island	chr10:121770981-121771423	NA	NA
cg18850728	-0.330091	0.498239	-6.22665	5.67534e-07	0.000121322	5.76064	0.638277	0.308187	-0.330091	18	48346838	R	II	MRO	TSS1500	opensea	TSS1500-opensea		NA	NA			rs74598971
cg23793104	-0.282644	0.675027	-6.2262	5.68261e-07	0.000121324	5.75936	0.794936	0.512293	-0.282644	4	85401758	R	II		IGR	shore	IGR-shore	chr4:85402764-85403175	NA	TRUE
cg02575092	0.29647	0.389599	6.22607	5.68479e-07	0.000121324	5.75898	0.263824	0.560294	0.29647	17	77100187	F	II	HRNBP3	Body	island	Body-island	chr17:77099995-77100203	NA	TRUE
cg18675128	-0.213004	0.751265	-6.22529	5.69748e-07	0.000121523	5.75676	0.841631	0.628627	-0.213004	10	71177172	F	II	TACR2	TSS1500	opensea	TSS1500-opensea		NA	NA
cg04017672	0.259927	0.295453	6.22458	5.70919e-07	0.000121702	5.75471	0.185181	0.445108	0.259927	1	182359056	R	II	GLUL	5'UTR	shore	5'UTR-shore	chr1:182359697-182361563	NA	NA
cg02400735	-0.213917	0.323455	-6.22366	5.72436e-07	0.000121954	5.75207	0.414208	0.200291	-0.213917	7	6391166	F	II		IGR	shelf	IGR-shelf	chr7:6388210-6388743	NA	NA
cg27651243	-0.353691	0.275823	-6.22326	5.73095e-07	0.000122023	5.75092	0.425874	0.0721824	-0.353691	7	156799148	R	II	MNX1	Body	island	Body-island	chr7:156795355-156799394	TRUE	NA
cg16096631	-0.278806	0.470417	-6.22191	5.7533e-07	0.000122305	5.74704	0.588698	0.309892	-0.278806	1	42092165	R	II	HIVEP3	5'UTR	opensea	5'UTR-opensea		TRUE	TRUE
cg00519537	0.363757	0.652363	6.22185	5.7543e-07	0.000122305	5.74687	0.498042	0.861799	0.363757	16	7796774	R	II		IGR	opensea	IGR-opensea		NA	TRUE
cg13331626	-0.287039	0.513146	-6.22118	5.7653e-07	0.000122467	5.74497	0.63492	0.347881	-0.287039	10	99080071	F	II	FRAT1	1stExon	island	1stExon-island	chr10:99078811-99081048	NA	TRUE
cg12390585	-0.26741	0.414811	-6.22013	5.7828e-07	0.000122767	5.74195	0.528257	0.260847	-0.26741	1	198669986	R	II	PTPRC	Body	opensea	Body-opensea		NA	TRUE
cg11790673	-0.309463	0.465045	-6.21969	5.79006e-07	0.00012285	5.7407	0.596332	0.286869	-0.309463	1	212845129	R	II		IGR	opensea	IGR-opensea		NA	TRUE
cg26880493	-0.405015	0.323986	-6.2168	5.83859e-07	0.000123735	5.73238	0.49581	0.090795	-0.405015	5	31855185	R	I	PDZD2	Body	island	Body-island	chr5:31855003-31855426	TRUE	TRUE
cg27626334	0.230714	0.589482	6.21655	5.84266e-07	0.000123749	5.73169	0.491603	0.722317	0.230714	11	2203686	F	I		IGR	opensea	IGR-opensea		NA	NA
cg03853208	-0.384432	0.434692	-6.21551	5.86024e-07	0.000124049	5.7287	0.597784	0.213352	-0.384432	7	25989763	F	II	MIR148A	TSS200	shore	TSS200-shore	chr7:25990012-25991320	NA	NA
cg27484541	-0.289346	0.721743	-6.21486	5.87118e-07	0.000124208	5.72684	0.844496	0.55515	-0.289346	20	57461542	F	II	GNAS	3'UTR	shelf	3'UTR-shelf	chr20:57463652-57467739	NA	NA			rs78744807
cg19170881	-0.30595	0.590629	-6.21339	5.8962e-07	0.00012464	5.7226	0.720426	0.414476	-0.30595	7	101129980	R	I	EMID2	Body	opensea	Body-opensea		NA	TRUE
cg16405211	-0.262524	0.647298	-6.21305	5.90185e-07	0.00012464	5.72165	0.758671	0.496148	-0.262524	7	146897691	R	II	CNTNAP2	Body	opensea	Body-opensea		NA	TRUE
cg25650256	-0.348745	0.450758	-6.21305	5.90185e-07	0.00012464	5.72165	0.59871	0.249966	-0.348745	5	171538557	F	II	STK10	Body	opensea	Body-opensea		TRUE	TRUE
cg06663149	-0.270102	0.574435	-6.21175	5.924e-07	0.000125035	5.71791	0.689024	0.418922	-0.270102	4	41457558	F	II	LIMCH1	Body	opensea	Body-opensea		NA	TRUE
cg10767554	-0.333567	0.654372	-6.20732	6.00011e-07	0.000126421	5.7052	0.795885	0.462318	-0.333567	15	61404686	R	II	RORA	Body	opensea	Body-opensea		NA	TRUE
cg06601266	-0.235582	0.739629	-6.20625	6.01853e-07	0.000126736	5.70214	0.839573	0.603991	-0.235582	10	121620547	R	II	C10orf119	Body	opensea	Body-opensea		NA	TRUE
cg00850332	0.290145	0.563458	6.20556	6.03058e-07	0.000126916	5.70015	0.440366	0.730511	0.290145	7	1141971	F	II	C7orf50	Body	shore	Body-shore	chr7:1142631-1142862	NA	NA
cg07040303	-0.349536	0.47283	-6.20161	6.09964e-07	0.000128295	5.68881	0.621118	0.271582	-0.349536	5	2915185	F	II		IGR	opensea	IGR-opensea		NA	TRUE		rs74645687
cg10985145	-0.219391	0.722498	-6.19793	6.16453e-07	0.00012951	5.67826	0.815573	0.596182	-0.219391	5	135227049	R	II		IGR	opensea	IGR-opensea		NA	TRUE
cg16661269	-0.373342	0.559387	-6.19762	6.17006e-07	0.000129552	5.67737	0.717774	0.344432	-0.373342	2	223103743	F	II	PAX3	Body	opensea	Body-opensea		NA	TRUE
cg26275543	-0.229135	0.677012	-6.19669	6.18664e-07	0.000129825	5.6747	0.774221	0.545086	-0.229135	7	130130383	R	II	MESTIT1	Body	shore	Body-shore	chr7:130130739-130133111	NA	TRUE
cg14205016	-0.356983	0.32867	-6.19565	6.20522e-07	0.000129997	5.67171	0.480117	0.123134	-0.356983	11	8290476	R	II		IGR	shore	IGR-shore	chr11:8289532-8290322	TRUE	TRUE
cg00462971	0.314778	0.6671	6.19557	6.20672e-07	0.000129997	5.67147	0.533558	0.848336	0.314778	3	194784405	F	II		IGR	shore	IGR-shore	chr3:194785977-194786549	NA	NA		rs55806011	rs2676839
cg03014622	-0.277666	0.344453	-6.19543	6.20915e-07	0.000129997	5.67108	0.462251	0.184585	-0.277666	22	30901707	R	II	SEC14L4	TSS200	island	TSS200-island	chr22:30901242-30901744	TRUE	NA
cg10091458	0.326778	0.456886	6.19444	6.22692e-07	0.000130294	5.66823	0.318253	0.645031	0.326778	9	116858634	R	II	KIF12	Body	shore	Body-shore	chr9:116860473-116860695	NA	NA			rs6478062
cg06715661	-0.224158	0.642537	-6.19251	6.26159e-07	0.000130869	5.6627	0.737635	0.513476	-0.224158	19	18088495	R	II	KCNN1	Body	shelf	Body-shelf	chr19:18092430-18092948	NA	NA
cg13840252	-0.328578	0.612389	-6.19136	6.28233e-07	0.000131077	5.65941	0.751786	0.423208	-0.328578	1	10732744	F	II	CASZ1	Body	opensea	Body-opensea		NA	NA
cg05365469	0.325072	0.620672	6.19082	6.29218e-07	0.000131207	5.65785	0.482762	0.807834	0.325072	1	193024276	R	II	UCHL5	Body	shelf	Body-shelf	chr1:193028221-193029271	NA	NA
cg08288107	0.205398	0.777294	6.18957	6.31494e-07	0.000131606	5.65425	0.690155	0.895553	0.205398	12	66362223	R	II		IGR	opensea	IGR-opensea		NA	TRUE
cg11409837	-0.252617	0.656929	-6.18799	6.34377e-07	0.000132055	5.64971	0.7641	0.511483	-0.252617	4	47430173	F	II		IGR	shelf	IGR-shelf	chr4:47427692-47427905	NA	NA
cg23600701	0.320175	0.456003	6.18758	6.35123e-07	0.000132135	5.64854	0.320171	0.640346	0.320175	11	829050	R	II	EFCAB4A	Body	shore	Body-shore	chr11:829284-833558	NA	TRUE
cg00903932	0.32275	0.664126	6.18721	6.3579e-07	0.000132198	5.6475	0.527202	0.849952	0.32275	1	101258727	F	II		IGR	opensea	IGR-opensea		NA	TRUE
cg06775073	-0.278502	0.460351	-6.18685	6.36458e-07	0.000132261	5.64645	0.578503	0.300001	-0.278502	17	17603749	F	I	RAI1	5'UTR	island	5'UTR-island	chr17:17603583-17604147	TRUE	TRUE
cg27135692	-0.288035	0.228672	-6.18652	6.3706e-07	0.000132311	5.64551	0.350868	0.0628332	-0.288035	14	60097536	R	II	RTN1	Body	island	Body-island	chr14:60097208-60097553	NA	TRUE
cg21984374	-0.295464	0.334494	-6.18597	6.38073e-07	0.000132403	5.64393	0.459843	0.164378	-0.295464	6	166290219	F	II		IGR	opensea	IGR-opensea		NA	TRUE		rs66677968
cg21055684	-0.312041	0.244146	-6.18588	6.38233e-07	0.000132403	5.64368	0.376527	0.0644866	-0.312041	5	107005047	F	II	EFNA5	Body	shore	Body-shore	chr5:107005130-107008191	NA	NA
cg20953310	-0.304422	0.45732	-6.1856	6.38754e-07	0.000132436	5.64286	0.586469	0.282046	-0.304422	4	157059347	R	II		IGR	opensea	IGR-opensea		NA	TRUE
cg08212913	-0.244267	0.538883	-6.18525	6.39401e-07	0.000132494	5.64186	0.642511	0.398244	-0.244267	2	8634827	R	II		IGR	opensea	IGR-opensea		NA	TRUE
cg14577707	-0.358321	0.393435	-6.18454	6.40713e-07	0.000132691	5.63981	0.54545	0.187129	-0.358321	4	184797463	R	II		IGR	opensea	IGR-opensea		TRUE	TRUE
cg11732134	-0.325609	0.705448	-6.18341	6.42787e-07	0.000133044	5.63659	0.843585	0.517976	-0.325609	1	10732912	F	I	CASZ1	Body	opensea	Body-opensea		NA	NA
cg19576422	-0.23827	0.532436	-6.183	6.43548e-07	0.000133111	5.63542	0.63352	0.39525	-0.23827	10	12256343	R	I	CDC123	Body	opensea	Body-opensea		NA	TRUE
cg01597553	-0.318106	0.383326	-6.18285	6.43839e-07	0.000133111	5.63496	0.51828	0.200175	-0.318106	18	13219225	F	II	C18orf1	5'UTR	shore	5'UTR-shore	chr18:13217073-13219044	NA	TRUE
cg07449209	0.299721	0.633031	6.1825	6.44487e-07	0.000133169	5.63396	0.505877	0.805598	0.299721	3	117267936	F	II		IGR	opensea	IGR-opensea		NA	TRUE
cg27176614	-0.243732	0.40122	-6.18024	6.48684e-07	0.00013396	5.6275	0.504621	0.260889	-0.243732	16	88717989	R	II	CYBA	TSS1500	shore	TSS1500-shore	chr16:88716989-88717606	NA	NA
cg00339782	0.260317	0.315077	6.1799	6.49331e-07	0.000134018	5.6265	0.20464	0.464957	0.260317	1	149908099	R	II	MTMR11	Body	opensea	Body-opensea		NA	NA
cg26311501	-0.233936	0.393811	-6.17904	6.50937e-07	0.000134273	5.62404	0.493056	0.25912	-0.233936	14	55865623	F	II	KIAA0831	Body	opensea	Body-opensea		TRUE	TRUE
cg17011134	0.300879	0.532537	6.17794	6.53006e-07	0.000134623	5.62088	0.404892	0.705771	0.300879	1	57293848	R	II		IGR	opensea	IGR-opensea		NA	NA
cg09809672	-0.375309	0.670797	-6.17647	6.55784e-07	0.000135119	5.61665	0.830019	0.454709	-0.375309	1	236557682	R	II	EDARADD	TSS1500	shore	TSS1500-shore	chr1:236558459-236559336	NA	NA
cg05986067	-0.373656	0.567006	-6.175	6.58559e-07	0.000135538	5.61245	0.725527	0.351871	-0.373656	4	184908573	F	II	STOX2	Body	opensea	Body-opensea		NA	TRUE
cg02068351	0.299342	0.426842	6.17193	6.64424e-07	0.00013659	5.60362	0.299848	0.59919	0.299342	6	132832336	R	II	STX7	5'UTR	shore	5'UTR-shore	chr6:132833798-132834349	NA	NA
cg06742628	-0.275914	0.51738	-6.17047	6.6721e-07	0.000137085	5.59945	0.634435	0.35852	-0.275914	5	16886424	F	I	MYO10	Body	opensea	Body-opensea		TRUE	TRUE		rs72732274
cg17663418	0.332981	0.376802	6.16901	6.70023e-07	0.000137585	5.59526	0.235537	0.568518	0.332981	3	184013877	R	II		IGR	shelf	IGR-shelf	chr3:184016577-184017416	NA	NA
cg19439123	-0.264297	0.291642	-6.16773	6.72506e-07	0.000138017	5.59157	0.403768	0.139471	-0.264297	17	17687621	R	I	RAI1	5'UTR	shore	5'UTR-shore	chr17:17685016-17687240	NA	TRUE
cg00925339	-0.330498	0.569186	-6.16373	6.80312e-07	0.000139541	5.58008	0.709397	0.378899	-0.330498	6	86162725	F	II	NT5E	Body	shelf	Body-shelf	chr6:86159425-86160395	NA	TRUE
cg18361975	-0.365622	0.697566	-6.16327	6.8121e-07	0.000139646	5.57876	0.852678	0.487056	-0.365622	5	106738731	R	II	EFNA5	Body	opensea	Body-opensea		NA	TRUE
cg03626024	-0.354485	0.663287	-6.16254	6.82636e-07	0.00013986	5.57668	0.813675	0.45919	-0.354485	12	108524345	F	II	WSCD2	5'UTR	shore	5'UTR-shore	chr12:108522950-108523852	NA	NA
cg07722840	0.212685	0.791795	6.16062	6.86435e-07	0.00014037	5.57115	0.701565	0.91425	0.212685	7	1460880	R	I		IGR	island	IGR-island	chr7:1460672-1460989	NA	NA
cg05032607	-0.217343	0.763014	-6.1605	6.86674e-07	0.00014037	5.57081	0.85522	0.637878	-0.217343	7	122587034	F	II		IGR	opensea	IGR-opensea		NA	NA
cg05150608	-0.226748	0.416317	-6.16001	6.87645e-07	0.00014049	5.5694	0.512513	0.285765	-0.226748	14	102990211	R	II		IGR	opensea	IGR-opensea		NA	NA
cg00591515	-0.27615	0.748091	-6.15911	6.89432e-07	0.000140776	5.56681	0.865245	0.589095	-0.27615	19	54971526	R	II	LENG8	Body	shore	Body-shore	chr19:54971878-54972090	NA	NA
cg17793608	0.28967	0.355009	6.15888	6.89887e-07	0.00014079	5.56616	0.232119	0.521789	0.28967	13	46717665	R	II	LCP1	Body	opensea	Body-opensea		NA	NA
cg15930777	-0.252716	0.644733	-6.15677	6.941e-07	0.000141491	5.56009	0.751946	0.49923	-0.252716	6	12343201	F	II		IGR	opensea	IGR-opensea		NA	TRUE
cg20875427	-0.282509	0.513709	-6.15273	7.02225e-07	0.000142987	5.5485	0.633561	0.351053	-0.282509	2	152585111	F	II	NEB	Body	opensea	Body-opensea		NA	TRUE
cg13714540	-0.353624	0.682471	-6.15183	7.04043e-07	0.000143277	5.54593	0.832494	0.47887	-0.353624	6	137366432	F	II	IL20RA	TSS200	shore	TSS200-shore	chr6:137365299-137366126	NA	NA
cg22983282	-0.290728	0.266623	-6.15158	7.04565e-07	0.000143303	5.54519	0.389963	0.0992345	-0.290728	5	3428598	F	I		IGR	opensea	IGR-opensea		NA	NA
cg17549513	-0.286826	0.694383	-6.14897	7.09878e-07	0.000144303	5.53771	0.816067	0.529241	-0.286826	17	9694789	R	II	DHRS7C	TSS200	opensea	TSS200-opensea		NA	NA
cg06454982	-0.252198	0.665329	-6.14789	7.12103e-07	0.000144674	5.53459	0.772322	0.520124	-0.252198	11	74990502	F	II	ARRB1	Body	opensea	Body-opensea		NA	TRUE		rs34899069
cg02378006	-0.289784	0.516827	-6.14741	7.13092e-07	0.00014475	5.53321	0.639766	0.349982	-0.289784	10	73026288	F	I	UNC5B	Body	opensea	Body-opensea		TRUE	TRUE
cg14412187	-0.291954	0.581979	-6.14732	7.1327e-07	0.00014475	5.53296	0.705838	0.413884	-0.291954	8	82510379	F	II		IGR	opensea	IGR-opensea		NA	TRUE
cg12102181	-0.262306	0.616576	-6.14618	7.15611e-07	0.000145144	5.5297	0.727857	0.465551	-0.262306	3	136468191	F	II	STAG1	5'UTR	shelf	5'UTR-shelf	chr3:136470433-136471923	NA	NA
cg23500208	-0.213745	0.76027	-6.14516	7.17731e-07	0.000145492	5.52675	0.850949	0.637204	-0.213745	5	109076415	R	II	MAN2A1	Body	opensea	Body-opensea		NA	TRUE
cg08821747	-0.277556	0.709948	-6.14439	7.1933e-07	0.000145735	5.52453	0.827699	0.550143	-0.277556	4	39641752	F	II	C4orf34	TSS1500	shore	TSS1500-shore	chr4:39640156-39640923	NA	NA
cg00700008	-0.200992	0.768157	-6.1439	7.20346e-07	0.00014586	5.52313	0.853427	0.652435	-0.200992	4	120138107	F	II	USP53	5'UTR	shelf	5'UTR-shelf	chr4:120133564-120134289	NA	NA
cg10331829	-0.352022	0.511829	-6.14222	7.23838e-07	0.00014644	5.51831	0.661172	0.30915	-0.352022	11	35343789	R	II	SLC1A2	Body	opensea	Body-opensea		NA	TRUE
cg15836317	-0.204026	0.722582	-6.1421	7.2408e-07	0.00014644	5.51798	0.809138	0.605112	-0.204026	5	2252878	F	II		IGR	opensea	IGR-opensea		NA	NA		rs73732649
cg18503291	0.280357	0.570404	6.14166	7.25008e-07	0.000146478	5.5167	0.451464	0.731821	0.280357	10	612314	F	II	DIP2C	Body	opensea	Body-opensea		NA	NA
cg08783647	-0.213402	0.799878	-6.14127	7.25816e-07	0.00014656	5.51559	0.890412	0.677011	-0.213402	6	39081641	R	II	C6orf64	Body	shore	Body-shore	chr6:39082427-39083054	NA	NA
cg21134096	-0.299068	0.276361	-6.14102	7.26356e-07	0.000146587	5.51485	0.403238	0.10417	-0.299068	7	151217883	R	II	RHEB	TSS1500	island	TSS1500-island	chr7:151216068-151217901	NA	NA
cg26410540	-0.283932	0.536983	-6.14069	7.27034e-07	0.000146643	5.51392	0.657439	0.373507	-0.283932	15	45900639	F	II	PLDN	3'UTR	opensea	3'UTR-opensea		NA	NA
cg17298751	0.379342	0.503258	6.13679	7.35257e-07	0.000148219	5.50272	0.342324	0.721667	0.379342	11	22363370	F	II	SLC17A6	Body	island	Body-island	chr11:22362862-22363377	NA	NA		rs1562447
cg24997986	-0.277181	0.314263	-6.13249	7.4444e-07	0.000149972	5.49036	0.431854	0.154674	-0.277181	8	67098906	R	II		IGR	opensea	IGR-opensea		NA	TRUE
cg25449950	-0.2546	0.677341	-6.13233	7.44775e-07	0.000149972	5.48991	0.785353	0.530753	-0.2546	4	24797174	F	I	SOD3	5'UTR	shelf	5'UTR-shelf	chr4:24801109-24801902	TRUE	NA	low-CpG:24406165-24406342
cg01977473	-0.304989	0.610838	-6.13168	7.46184e-07	0.000150172	5.48803	0.740227	0.435238	-0.304989	5	125800916	R	II	GRAMD3	Body	opensea	Body-opensea		NA	NA
cg24820936	-0.271284	0.535908	-6.13134	7.46912e-07	0.000150235	5.48706	0.650998	0.379715	-0.271284	8	101270745	F	II	RNF19A	3'UTR	opensea	3'UTR-opensea		NA	TRUE
cg05500575	-0.323159	0.574078	-6.13092	7.47812e-07	0.000150287	5.48586	0.711175	0.388016	-0.323159	5	2537834	F	II		IGR	opensea	IGR-opensea		NA	NA		rs34821275
cg11744966	0.263584	0.517472	6.13084	7.47994e-07	0.000150287	5.48562	0.405649	0.669232	0.263584	22	38506771	R	II	BAIAP2L2	TSS200	opensea	TSS200-opensea		TRUE	NA
cg23282964	0.289169	0.659229	6.13063	7.48445e-07	0.000150294	5.48502	0.536551	0.82572	0.289169	6	7417780	F	II	RIOK1	3'UTR	opensea	3'UTR-opensea		NA	NA
cg10767216	-0.217915	0.739734	-6.12779	7.54601e-07	0.000151447	5.47686	0.832182	0.614268	-0.217915	7	130130187	R	II	MESTIT1	Body	shore	Body-shore	chr7:130130739-130133111	NA	TRUE
cg15267216	0.201153	0.783784	6.12555	7.59498e-07	0.00015232	5.47042	0.698447	0.8996	0.201153	7	131807698	F	II		IGR	opensea	IGR-opensea		NA	TRUE		rs79332401
cg20363891	0.26447	0.222083	6.12467	7.61431e-07	0.000152565	5.46789	0.109883	0.374354	0.26447	2	241938818	R	II	SNED1	Body	shore	Body-shore	chr2:241937716-241938468	NA	NA
cg04540882	-0.28058	0.568718	-6.12417	7.62521e-07	0.000152699	5.46646	0.687752	0.407172	-0.28058	17	27703877	R	II		IGR	opensea	IGR-opensea		TRUE	TRUE
cg20704530	0.336103	0.40567	6.12195	7.6743e-07	0.000153513	5.46007	0.263081	0.599184	0.336103	1	57265449	R	II	C1orf168	Body	opensea	Body-opensea		NA	TRUE			rs6684923
cg12279518	-0.307884	0.48958	-6.12014	7.71444e-07	0.000154232	5.45488	0.620197	0.312313	-0.307884	1	85190400	R	II		IGR	opensea	IGR-opensea		NA	TRUE
cg16124188	-0.341797	0.539807	-6.11888	7.74251e-07	0.000154623	5.45126	0.684812	0.343014	-0.341797	6	74647315	F	II		IGR	opensea	IGR-opensea		NA	TRUE
cg09695996	0.36866	0.381809	6.11626	7.80116e-07	0.000155709	5.44375	0.225408	0.594068	0.36866	16	1138489	R	II	C1QTNF8	3'UTR	shore	3'UTR-shore	chr16:1139732-1139937	NA	NA
cg02721602	0.339052	0.653375	6.11585	7.81056e-07	0.000155811	5.44255	0.509535	0.848586	0.339052	6	99755198	F	II	C6orf168	Body	opensea	Body-opensea		NA	TRUE
cg00710466	-0.238805	0.481488	-6.11478	7.83454e-07	0.000156203	5.4395	0.582799	0.343995	-0.238805	2	3290128	F	II	TSSC1	Body	shore	Body-shore	chr2:3291107-3291503	NA	NA
cg06756069	-0.218437	0.735309	-6.11364	7.86049e-07	0.000156635	5.4362	0.827979	0.609543	-0.218437	1	208523382	R	I		IGR	opensea	IGR-opensea		NA	TRUE
cg21951797	-0.253786	0.730406	-6.11272	7.88131e-07	0.000156964	5.43357	0.838072	0.584287	-0.253786	6	32026605	F	II	TNXB	Body	opensea	Body-opensea		NA	NA
cg20932898	-0.301433	0.552492	-6.11234	7.89003e-07	0.000157051	5.43247	0.680372	0.378939	-0.301433	2	14542180	F	II		IGR	opensea	IGR-opensea		NA	NA		rs62131641
cg16286055	0.361289	0.517915	6.11214	7.89448e-07	0.000157054	5.43191	0.36464	0.72593	0.361289	7	28216851	F	II	JAZF1	Body	shelf	Body-shelf	chr7:28219435-28219697	NA	NA
cg23907852	0.238797	0.587747	6.1087	7.9734e-07	0.000158451	5.422	0.48644	0.725237	0.238797	17	43922244	F	II	LOC100128977	Body	opensea	Body-opensea		NA	NA
cg13001097	-0.420624	0.584043	-6.10784	7.99305e-07	0.000158661	5.41955	0.762489	0.341865	-0.420624	6	144652488	F	II	UTRN	Body	opensea	Body-opensea		NA	TRUE
cg19307545	-0.30592	0.386508	-6.10767	7.99709e-07	0.000158661	5.41905	0.516292	0.210372	-0.30592	10	35028929	F	I	PARD3	Body	opensea	Body-opensea		TRUE	TRUE
cg00215425	-0.217743	0.76046	-6.10728	8.00613e-07	0.00015868	5.41792	0.852835	0.635092	-0.217743	5	1054795	F	I	SLC12A7	Body	island	Body-island	chr5:1054619-1054880	NA	NA		rs4975570	rs4975571
cg00537837	-0.29389	0.538096	-6.10725	8.00674e-07	0.00015868	5.41785	0.662777	0.368887	-0.29389	16	85363209	R	I		IGR	island	IGR-island	chr16:85363116-85363360	TRUE	TRUE
cg06601579	0.350414	0.649639	6.10314	8.1022e-07	0.000160397	5.40605	0.500979	0.851392	0.350414	7	142966	F	II		IGR	opensea	IGR-opensea		NA	NA
cg26514578	-0.306611	0.391429	-6.09974	8.18222e-07	0.000161893	5.39626	0.521506	0.214895	-0.306611	4	5892628	F	II	CRMP1	Body	shore	Body-shore	chr4:5894071-5895116	NA	NA
cg25447144	-0.338478	0.655248	-6.09938	8.19068e-07	0.000161972	5.39523	0.798845	0.460367	-0.338478	15	37330213	R	II	MEIS2	Body	opensea	Body-opensea		NA	TRUE
cg21403761	0.32124	0.486109	6.09917	8.19576e-07	0.000161984	5.39461	0.349825	0.671065	0.32124	7	135396089	R	II	SLC13A4	Body	opensea	Body-opensea		NA	NA			rs73160740
cg09975620	-0.366169	0.329116	-6.09873	8.20602e-07	0.000162099	5.39337	0.48446	0.118291	-0.366169	13	28498384	R	I	PDX1	Body	island	Body-island	chr13:28498226-28499046	NA	NA
cg27061836	0.329846	0.409188	6.09774	8.22967e-07	0.000162392	5.3905	0.269253	0.599099	0.329846	19	49310606	F	II	BCAT2	Body	shelf	Body-shelf	chr19:49314097-49314434	NA	TRUE		rs521398
cg03463153	0.251992	0.677715	6.09773	8.2298e-07	0.000162392	5.39049	0.57081	0.822802	0.251992	7	22586925	R	II		IGR	shelf	IGR-shelf	chr7:22589310-22589513	NA	NA
cg08507178	-0.210698	0.263033	-6.09725	8.24128e-07	0.000162531	5.3891	0.35242	0.141722	-0.210698	22	50357265	F	II	PIM3	3'UTR	shore	3'UTR-shore	chr22:50353596-50357215	NA	NA
cg07213415	0.219543	0.677135	6.09664	8.25573e-07	0.000162727	5.38735	0.583996	0.803539	0.219543	8	144254866	F	II		IGR	opensea	IGR-opensea		NA	NA
cg01472113	-0.348491	0.440645	-6.09452	8.3065e-07	0.000163632	5.38125	0.588489	0.239998	-0.348491	9	114658195	R	II	UGCG	TSS1500	shore	TSS1500-shore	chr9:114658618-114659773	NA	NA
cg23167246	-0.264359	0.750817	-6.09419	8.31428e-07	0.000163632	5.38032	0.862969	0.59861	-0.264359	13	114150035	R	I	TMCO3	Body	shelf	Body-shelf	chr13:114145965-114146172	NA	NA
cg26932623	0.230906	0.325406	6.09416	8.31511e-07	0.000163632	5.38022	0.227446	0.458352	0.230906	1	201987158	F	II		IGR	opensea	IGR-opensea		NA	TRUE
cg11561301	-0.223994	0.602623	-6.0929	8.3453e-07	0.000164099	5.37661	0.697651	0.473657	-0.223994	4	5526510	F	II	C4orf6	TSS1500	opensea	TSS1500-opensea		NA	NA
cg09308942	-0.205486	0.510956	-6.0926	8.35257e-07	0.000164101	5.37574	0.598133	0.392646	-0.205486	12	91573372	R	II	DCN	TSS1500	opensea	TSS1500-opensea		NA	NA
cg01063935	-0.274361	0.770603	-6.09242	8.35698e-07	0.000164101	5.37522	0.886999	0.612637	-0.274361	1	10616085	R	II	PEX14	Body	opensea	Body-opensea		NA	TRUE
cg13061124	0.273513	0.282211	6.09132	8.38343e-07	0.000164531	5.37207	0.166175	0.439688	0.273513	8	58903894	F	II		IGR	shelf	IGR-shelf	chr8:58907001-58907822	NA	NA
cg01934790	-0.275424	0.231211	-6.09102	8.39081e-07	0.000164587	5.3712	0.348057	0.0726334	-0.275424	16	756400	F	II	FBXL16	TSS1500	island	TSS1500-island	chr16:755037-756696	NA	NA
cg22851944	-0.410788	0.401351	-6.08956	8.42632e-07	0.000165016	5.36699	0.575625	0.164837	-0.410788	6	101847388	R	II	GRIK2	Body	shore	Body-shore	chr6:101846766-101847135	NA	NA
cg10354655	-0.300976	0.636507	-6.08474	8.54441e-07	0.00016702	5.35313	0.764194	0.463218	-0.300976	12	23146960	R	II		IGR	opensea	IGR-opensea		NA	TRUE
cg02068388	0.258199	0.46005	6.08463	8.54699e-07	0.00016702	5.35283	0.350511	0.60871	0.258199	5	107979173	F	II		IGR	opensea	IGR-opensea		NA	TRUE
cg23936766	-0.335624	0.510552	-6.08301	8.5871e-07	0.000167714	5.34817	0.652938	0.317314	-0.335624	1	230406371	R	II	GALNT2	Body	opensea	Body-opensea		NA	TRUE
cg13100753	-0.290407	0.580615	-6.08118	8.63261e-07	0.000168392	5.34291	0.703818	0.413411	-0.290407	1	198510253	F	II	ATP6V1G3	TSS200	opensea	TSS200-opensea		NA	NA
cg22368507	0.279464	0.513756	6.08091	8.6393e-07	0.000168392	5.34214	0.395196	0.67466	0.279464	3	58159978	R	II		IGR	shelf	IGR-shelf	chr3:58163469-58163680	NA	TRUE
cg10443421	-0.218695	0.689552	-6.08087	8.64035e-07	0.000168392	5.34202	0.782332	0.563637	-0.218695	16	56644991	R	II		IGR	shelf	IGR-shelf	chr16:56642129-56642595	NA	NA
cg27156359	-0.291548	0.22373	-6.08026	8.65563e-07	0.000168599	5.34026	0.347417	0.0558689	-0.291548	12	104443742	R	II	GLT8D2	5'UTR	opensea	5'UTR-opensea		NA	TRUE
cg02201012	0.345421	0.484339	6.07931	8.67929e-07	0.00016897	5.33754	0.337796	0.683218	0.345421	4	5055867	R	II	STK32B	Body	shore	Body-shore	chr4:5053230-5054092	NA	NA
cg24210280	-0.270582	0.75129	-6.07826	8.70575e-07	0.000169359	5.33451	0.866083	0.595501	-0.270582	17	933179	F	I	ABR	Body	island	Body-island	chr17:933026-933236	NA	TRUE		rs7210410	rs59358117
cg12324598	0.262445	0.688792	6.07814	8.70861e-07	0.000169359	5.33418	0.577452	0.839897	0.262445	5	95244262	F	II	ELL2	Body	opensea	Body-opensea		NA	TRUE
cg18725573	-0.267162	0.627493	-6.07647	8.75082e-07	0.000170089	5.32937	0.740835	0.473672	-0.267162	20	62368956	R	II	LIME1	Body	island	Body-island	chr20:62368955-62371962	NA	NA
cg27349129	0.221103	0.428507	6.07599	8.76301e-07	0.000170235	5.32798	0.334705	0.555808	0.221103	19	5080888	F	I	KDM4B	Body	shelf	Body-shelf	chr19:5076031-5076905	NA	NA
cg04339553	-0.347505	0.625308	-6.07459	8.79853e-07	0.000170834	5.32396	0.772735	0.42523	-0.347505	15	37307513	R	II	MEIS2	Body	opensea	Body-opensea		NA	TRUE
cg14881187	-0.27771	0.577638	-6.07431	8.80559e-07	0.00017088	5.32316	0.695455	0.417744	-0.27771	7	86784227	R	II	DMTF1	5'UTR	shelf	5'UTR-shelf	chr7:86781624-86782194	NA	NA
cg08773180	-0.238012	0.678496	-6.0734	8.82867e-07	0.000171145	5.32055	0.77947	0.541459	-0.238012	11	57157607	R	II	PRG2	5'UTR	opensea	5'UTR-opensea		NA	NA
cg21181474	-0.320626	0.510909	-6.07133	8.88178e-07	0.000172027	5.31458	0.646933	0.326306	-0.320626	9	139396047	F	II	NOTCH1	Body	shore	Body-shore	chr9:139396205-139397040	NA	NA
cg21842959	-0.27255	0.698157	-6.07125	8.88363e-07	0.000172027	5.31437	0.813785	0.541234	-0.27255	2	3260677	F	II	TSSC1	Body	opensea	Body-opensea		NA	NA		rs2602746
cg03078239	-0.280907	0.716442	-6.07059	8.90067e-07	0.00017223	5.31247	0.835615	0.554708	-0.280907	8	9040449	R	II		IGR	opensea	IGR-opensea		NA	TRUE
cg09589443	-0.31983	0.59626	-6.07048	8.90358e-07	0.00017223	5.31214	0.731945	0.412115	-0.31983	20	35489221	F	II	C20orf117	Body	shore	Body-shore	chr20:35491001-35492805	NA	TRUE		rs1146265
cg15107869	0.261609	0.418491	6.06987	8.91925e-07	0.000172375	5.31039	0.307505	0.569114	0.261609	3	156269381	R	II	SSR3	Body	shelf	Body-shelf	chr3:156272636-156273099	NA	NA
cg26419883	0.231768	0.642668	6.06982	8.92056e-07	0.000172375	5.31024	0.544342	0.77611	0.231768	11	2434192	F	II	TRPM5	Body	shore	Body-shore	chr11:2435295-2436651	NA	NA
cg18388786	0.283596	0.393175	6.06832	8.95912e-07	0.000173028	5.30595	0.272862	0.556458	0.283596	10	134924050	F	II	GPR123	Body	shore	Body-shore	chr10:134925815-134926878	TRUE	NA		rs76114090
cg20469139	-0.391721	0.559028	-6.06806	8.96606e-07	0.00017307	5.30518	0.725212	0.333491	-0.391721	17	29297458	F	II	RNF135	TSS1500	shore	TSS1500-shore	chr17:29298046-29298606	NA	NA	low-CpG:26321506-26321705
cg04851992	-0.214379	0.76331	-6.06672	9.00081e-07	0.000173601	5.30133	0.854259	0.639879	-0.214379	5	179443887	R	II	MIR340	TSS1500	opensea	TSS1500-opensea		NA	NA
cg00064255	-0.279551	0.592789	-6.06653	9.00559e-07	0.000173601	5.3008	0.711386	0.431835	-0.279551	1	90100012	R	I	LRRC8C	5'UTR	shore	5'UTR-shore	chr1:90098230-90099292	NA	NA
cg10473842	-0.231894	0.775337	-6.06645	9.00788e-07	0.000173601	5.30055	0.873716	0.641822	-0.231894	5	2515396	R	II		IGR	opensea	IGR-opensea		NA	NA
cg09179249	-0.34927	0.632595	-6.06612	9.01642e-07	0.000173621	5.2996	0.78077	0.4315	-0.34927	1	10732900	R	I	CASZ1	Body	opensea	Body-opensea		NA	NA
cg25889581	-0.30147	0.712857	-6.06498	9.0461e-07	0.000173877	5.29633	0.840753	0.539283	-0.30147	4	16708336	F	II	LDB2	Body	opensea	Body-opensea		NA	TRUE
cg20321319	-0.247194	0.533376	-6.06434	9.06287e-07	0.000174107	5.29449	0.638246	0.391052	-0.247194	8	61088307	R	II		IGR	shore	IGR-shore	chr8:61086125-61086327	NA	NA
cg25398044	0.316311	0.599854	6.06236	9.11489e-07	0.000174922	5.28879	0.465661	0.781972	0.316311	7	105615808	F	II	FLJ23834	Body	opensea	Body-opensea		NA	TRUE
cg10488031	-0.200158	0.364087	-6.06203	9.12361e-07	0.000174997	5.28784	0.449002	0.248844	-0.200158	13	110437561	R	II	IRS2	1stExon	island	1stExon-island	chr13:110434466-110440180	NA	NA
cg02061660	-0.301578	0.424092	-6.06184	9.12845e-07	0.000174997	5.28731	0.552034	0.250456	-0.301578	5	110088130	F	II	SLC25A46	Body	opensea	Body-opensea		NA	TRUE
cg08696931	-0.256308	0.372964	-6.0614	9.14005e-07	0.000175127	5.28605	0.4817	0.225392	-0.256308	12	123754071	R	I	CDK2AP1	Body	island	Body-island	chr12:123754049-123754373	NA	TRUE
cg09649586	-0.285176	0.700723	-6.06073	9.1579e-07	0.000175377	5.2841	0.821707	0.536531	-0.285176	11	128807835	F	II	TP53AIP1	5'UTR	opensea	5'UTR-opensea		NA	NA
cg09954813	0.345181	0.592617	6.05942	9.19251e-07	0.000175947	5.28035	0.446177	0.791358	0.345181	17	80753363	R	II	TBCD	Body	opensea	Body-opensea		TRUE	NA
cg26255996	0.283473	0.709756	6.05855	9.21576e-07	0.000176207	5.27783	0.589495	0.872968	0.283473	15	92170589	R	II		IGR	opensea	IGR-opensea		NA	TRUE
cg06664433	-0.405132	0.443952	-6.05756	9.24195e-07	0.000176556	5.27501	0.615826	0.210694	-0.405132	5	139077178	F	II		IGR	island	IGR-island	chr5:139076542-139077179	TRUE	TRUE
cg26736200	-0.301339	0.571543	-6.0575	9.24374e-07	0.000176556	5.27482	0.699384	0.398044	-0.301339	16	69951706	F	I	WWP2	Body	opensea	Body-opensea		TRUE	TRUE
cg04411625	-0.27946	0.22489	-6.05657	9.26841e-07	0.000176934	5.27216	0.343449	0.0639891	-0.27946	14	105953462	R	II	CRIP1	5'UTR	island	5'UTR-island	chr14:105952603-105954296	NA	NA
cg08286551	-0.210157	0.66332	-6.0551	9.308e-07	0.000177597	5.26792	0.752477	0.54232	-0.210157	19	1168841	R	II	SBNO2	5'UTR	island	5'UTR-island	chr19:1168576-1169139	TRUE	TRUE
cg27095222	-0.288461	0.498646	-6.0547	9.31863e-07	0.000177706	5.26678	0.621023	0.332563	-0.288461	11	88090861	R	II		IGR	opensea	IGR-opensea		NA	TRUE
cg06854306	-0.278698	0.737727	-6.05315	9.36052e-07	0.000178214	5.26232	0.855963	0.577265	-0.278698	4	10575210	R	II	CLNK	Body	opensea	Body-opensea		NA	TRUE			rs28592618
cg22630939	0.273703	0.517583	6.05299	9.36487e-07	0.000178214	5.26186	0.401467	0.67517	0.273703	7	1135958	R	I	C7orf50	Body	island	Body-island	chr7:1135744-1135992	NA	NA
cg18643055	-0.248752	0.747171	-6.05145	9.40656e-07	0.000178885	5.25744	0.852702	0.60395	-0.248752	4	168159018	R	II		IGR	shelf	IGR-shelf	chr4:168155005-168155765	NA	NA
cg17245230	-0.271382	0.715934	-6.05133	9.40993e-07	0.000178885	5.25708	0.831066	0.559684	-0.271382	2	237379137	F	II	IQCA1	Body	opensea	Body-opensea		NA	NA
cg22868272	-0.30836	0.656453	-6.05074	9.42605e-07	0.000179097	5.25538	0.787272	0.478912	-0.30836	8	65936215	R	II		IGR	opensea	IGR-opensea		NA	TRUE
cg08145067	-0.252281	0.601856	-6.05009	9.44381e-07	0.000179341	5.2535	0.708884	0.456604	-0.252281	19	3688176	F	I	PIP5K1C	Body	island	Body-island	chr19:3687786-3688262	TRUE	NA
cg24183098	-0.276255	0.467005	-6.04905	9.47219e-07	0.000179786	5.25051	0.584204	0.30795	-0.276255	14	101296297	F	II	MEG3	Body	shore	Body-shore	chr14:101293427-101294433	NA	NA
cg27038348	0.315605	0.579623	6.04854	9.48617e-07	0.000179958	5.24905	0.44573	0.761335	0.315605	10	48389841	F	II	RBP3	1stExon	shore	1stExon-shore	chr10:48389019-48389375	NA	NA
cg24630957	-0.297725	0.639406	-6.04627	9.5485e-07	0.000181021	5.24253	0.765714	0.467989	-0.297725	12	105503674	F	II	KIAA1033	Body	shore	Body-shore	chr12:105501333-105501908	NA	NA		rs11112373
cg07811160	-0.29184	0.591735	-6.0455	9.56985e-07	0.000181261	5.2403	0.715546	0.423706	-0.29184	18	48346843	R	II	MRO	TSS1500	opensea	TSS1500-opensea		NA	NA
cg25210796	-0.356442	0.37285	-6.04333	9.62995e-07	0.000182305	5.23407	0.524067	0.167626	-0.356442	1	65089808	R	II	CACHD1	Body	opensea	Body-opensea		NA	TRUE
cg13752545	0.262694	0.570916	6.04204	9.66589e-07	0.00018289	5.23037	0.45947	0.722164	0.262694	9	38071235	R	II		IGR	shore	IGR-shore	chr9:38067683-38069628	NA	NA
cg01549315	-0.366815	0.445543	-6.04148	9.68154e-07	0.000182997	5.22875	0.601162	0.234347	-0.366815	5	3589702	F	II		IGR	shore	IGR-shore	chr5:3590644-3592000	NA	NA
cg20427144	-0.293542	0.464862	-6.04148	9.68161e-07	0.000182997	5.22875	0.589394	0.295853	-0.293542	7	5518918	F	II	FBXL18	3'UTR	shelf	3'UTR-shelf	chr7:5521368-5521615	TRUE	NA
cg07155495	-0.213029	0.629068	-6.04108	9.69269e-07	0.000183111	5.22761	0.719444	0.506415	-0.213029	8	2793467	F	II	CSMD1	3'UTR	opensea	3'UTR-opensea		NA	NA		rs78937142
cg00340958	0.260126	0.410587	6.04025	9.71612e-07	0.000183413	5.22521	0.30023	0.560356	0.260126	20	48328658	R	II	B4GALT5	Body	shore	Body-shore	chr20:48329645-48330682	NA	NA
cg22882539	-0.243771	0.511922	-6.04	9.72313e-07	0.000183413	5.22449	0.615341	0.371569	-0.243771	12	131438523	R	I	GPR133	5'UTR	opensea	5'UTR-opensea		NA	NA	low-CpG:130004404-130004494
cg20178172	-0.299736	0.273112	-6.03979	9.72886e-07	0.000183413	5.2239	0.400272	0.100536	-0.299736	6	30711655	R	I	IER3	3'UTR	island	3'UTR-island	chr6:30710307-30712440	NA	NA
cg21875802	0.330058	0.329519	6.03906	9.74948e-07	0.000183707	5.22179	0.189494	0.519552	0.330058	2	45231382	R	I		IGR	island	IGR-island	chr2:45231211-45231482	NA	NA
cg00287536	-0.311557	0.657108	-6.0383	9.77093e-07	0.000184016	5.21961	0.789284	0.477727	-0.311557	10	34925718	F	I	PARD3	Body	opensea	Body-opensea		NA	TRUE
cg01557792	-0.302586	0.362024	-6.03791	9.78208e-07	0.00018413	5.21847	0.490394	0.187808	-0.302586	14	70162755	F	II	KIAA0247	Body	opensea	Body-opensea		NA	TRUE
cg11348994	-0.358153	0.274225	-6.03695	9.80918e-07	0.00018447	5.21572	0.426169	0.068016	-0.358153	5	95769993	F	II	PCSK1	TSS1500	shore	TSS1500-shore	chr5:95768874-95769080	TRUE	NA
cg09129334	-0.350244	0.619045	-6.03623	9.82972e-07	0.00018474	5.21364	0.767633	0.417389	-0.350244	13	111837676	R	II	ARHGEF7	Body	opensea	Body-opensea		NA	NA
cg12386061	0.228321	0.253339	6.03417	9.88838e-07	0.000185747	5.20771	0.156475	0.384796	0.228321	3	37906586	F	II	CTDSPL	Body	shelf	Body-shelf	chr3:37901938-37904039	NA	NA
cg18211014	-0.200013	0.635055	-6.03394	9.89489e-07	0.000185773	5.20706	0.719909	0.519896	-0.200013	8	15441731	F	II	TUSC3	Body	opensea	Body-opensea		NA	TRUE
cg23824902	0.248969	0.73448	6.03257	9.93398e-07	0.000186315	5.20313	0.628857	0.877826	0.248969	1	9619882	F	II	SLC25A33	Body	opensea	Body-opensea		NA	NA
cg25922624	-0.274239	0.35622	-6.02893	1.00393e-06	0.000188095	5.19264	0.472563	0.198324	-0.274239	4	154075471	R	II	TRIM2	5'UTR	shore	5'UTR-shore	chr4:154074383-154075045	NA	NA
cg06308538	-0.202694	0.76683	-6.02863	1.00479e-06	0.00018816	5.19179	0.852821	0.650127	-0.202694	4	184129198	R	II	WWC2	Body	opensea	Body-opensea		NA	NA
cg24292487	-0.325442	0.555604	-6.0247	1.01626e-06	0.000190104	5.18049	0.69367	0.368228	-0.325442	19	54963304	R	II	LENG8	Body	shelf	Body-shelf	chr19:54960191-54960948	NA	NA	low-CpG:59655101-59655167
cg09899496	-0.281579	0.636628	-6.02436	1.01726e-06	0.000190104	5.17951	0.756086	0.474507	-0.281579	8	127623696	R	II		IGR	opensea	IGR-opensea		NA	TRUE			rs61289165
cg08785166	-0.212	0.734016	-6.02252	1.02268e-06	0.000190863	5.17422	0.823956	0.611955	-0.212	17	39340694	R	II	KRTAP4-1	Body	opensea	Body-opensea		NA	NA
cg10060562	-0.295588	0.638039	-6.02245	1.0229e-06	0.000190863	5.17401	0.76344	0.467852	-0.295588	4	82127274	F	II	PRKG2	TSS1500	opensea	TSS1500-opensea		NA	TRUE
cg08761490	-0.246421	0.761523	-6.02191	1.02451e-06	0.000190968	5.17244	0.866065	0.619644	-0.246421	7	130135961	F	II	MEST	Body	shelf	Body-shelf	chr7:130130739-130133111	NA	NA
cg14903331	-0.279614	0.596582	-6.02132	1.02624e-06	0.000191192	5.17076	0.715206	0.435592	-0.279614	7	28943581	R	II		IGR	opensea	IGR-opensea		NA	TRUE
cg08353308	-0.268176	0.759287	-6.02088	1.02756e-06	0.000191341	5.16948	0.873059	0.604883	-0.268176	6	90234227	F	II	ANKRD6	5'UTR	opensea	5'UTR-opensea		NA	NA
cg08447387	-0.246055	0.410018	-6.0195	1.03167e-06	0.000191935	5.16551	0.514405	0.26835	-0.246055	8	131369596	F	II	ASAP1	Body	shore	Body-shore	chr8:131370087-131371317	NA	NA
cg07990111	-0.202917	0.314475	-6.01945	1.03181e-06	0.000191935	5.16538	0.400561	0.197644	-0.202917	17	904364	F	II	TIMM22	3'UTR	shelf	3'UTR-shelf	chr17:899842-900763	TRUE	NA			rs74971146
cg11825436	-0.273038	0.657554	-6.01589	1.04247e-06	0.00019372	5.15514	0.773388	0.500351	-0.273038	1	157961169	R	II		IGR	shelf	IGR-shelf	chr1:157963540-157963947	NA	NA
cg19033943	0.330471	0.481585	6.0143	1.04728e-06	0.000194514	5.15057	0.341385	0.671857	0.330471	7	1140782	F	I	C7orf50	Body	shore	Body-shore	chr7:1141229-1141545	NA	NA		rs13230528
cg15272762	0.222799	0.313255	6.01392	1.04844e-06	0.00019455	5.14946	0.218734	0.441533	0.222799	10	14716589	F	II	FAM107B	Body	opensea	Body-opensea		NA	TRUE		rs58784787
cg03316587	-0.30217	0.441489	-6.01376	1.04893e-06	0.00019455	5.14899	0.569683	0.267513	-0.30217	8	142245164	F	II		IGR	opensea	IGR-opensea		NA	TRUE
cg20259814	0.303211	0.340055	6.01371	1.04908e-06	0.00019455	5.14886	0.21142	0.514631	0.303211	15	52361955	R	II		IGR	opensea	IGR-opensea		NA	TRUE
cg20779334	-0.266531	0.471452	-6.0118	1.05487e-06	0.000195525	5.14338	0.584526	0.317995	-0.266531	6	168593168	R	II		IGR	shore	IGR-shore	chr6:168590832-168591394	NA	NA
cg00650386	0.280072	0.560284	6.01115	1.05686e-06	0.000195766	5.14151	0.441466	0.721538	0.280072	4	72248830	R	II	SLC4A4	Body	opensea	Body-opensea		NA	TRUE
cg14334350	-0.252409	0.578085	-6.01103	1.05725e-06	0.000195766	5.14114	0.685168	0.432759	-0.252409	9	139400168	R	II	NOTCH1	Body	island	Body-island	chr9:139399040-139400388	NA	NA
cg14212447	0.270958	0.450929	6.01083	1.05785e-06	0.000195777	5.14057	0.335977	0.606936	0.270958	2	226243703	F	II		IGR	opensea	IGR-opensea		NA	TRUE
cg08799394	-0.296505	0.567449	-6.01061	1.05851e-06	0.000195799	5.13995	0.693239	0.396734	-0.296505	10	97049193	F	II	PDLIM1	Body	shore	Body-shore	chr10:97050185-97051124	NA	NA
cg16542473	-0.220676	0.686259	-6.00928	1.0626e-06	0.000196356	5.13612	0.779879	0.559203	-0.220676	5	123424832	R	II		IGR	opensea	IGR-opensea		NA	TRUE
cg25821304	-0.37932	0.307369	-6.00787	1.06694e-06	0.000197059	5.13206	0.468293	0.088973	-0.37932	17	29297824	R	II	RNF135	TSS200	shore	TSS200-shore	chr17:29298046-29298606	NA	NA
cg01915791	-0.283576	0.331045	-6.00671	1.07051e-06	0.00019757	5.12873	0.45135	0.167774	-0.283576	19	36247526	F	II	HSPB6	Body	island	Body-island	chr19:36246328-36247982	NA	NA
cg17758137	0.209827	0.638642	6.00662	1.0708e-06	0.00019757	5.12847	0.549624	0.759451	0.209827	1	2779563	F	II		IGR	shelf	IGR-shelf	chr1:2777157-2777361	NA	NA
cg01129958	0.337459	0.66191	6.00538	1.07465e-06	0.000198181	5.12489	0.518745	0.856204	0.337459	8	19458710	R	II	CSGALNACT1	5'UTR	shore	5'UTR-shore	chr8:19459905-19460137	NA	TRUE
cg06416110	0.358175	0.417804	6.00447	1.07748e-06	0.000198402	5.12227	0.265851	0.624026	0.358175	7	157190100	R	II	DNAJB6	Body	shelf	Body-shelf	chr7:157192920-157193155	NA	NA
cg08088525	-0.285044	0.465161	-6.0025	1.08364e-06	0.00019926	5.1166	0.586089	0.301045	-0.285044	4	21546029	F	II	KCNIP4	Body	opensea	Body-opensea		NA	NA
cg27585376	-0.264569	0.253228	-6.00223	1.08449e-06	0.000199287	5.11582	0.36547	0.100901	-0.264569	7	74021333	F	II		IGR	shore	IGR-shore	chr7:74020801-74021118	TRUE	TRUE
cg12854483	-0.203437	0.316945	-6.00161	1.08643e-06	0.000199536	5.11405	0.403252	0.199815	-0.203437	19	11649671	F	II	CNN1	1stExon	opensea	1stExon-opensea		NA	TRUE		rs8109708
cg17506563	-0.234974	0.824654	-6.00145	1.08694e-06	0.000199536	5.11358	0.92434	0.689366	-0.234974	1	57290756	F	II		IGR	opensea	IGR-opensea		NA	TRUE
cg23548455	-0.294841	0.633653	-5.99908	1.09441e-06	0.000200705	5.10676	0.758737	0.463896	-0.294841	2	233377587	F	II		IGR	opensea	IGR-opensea		NA	TRUE
cg00400165	0.296831	0.534411	5.99655	1.10244e-06	0.000202075	5.09949	0.408483	0.705313	0.296831	11	64659060	F	II	MIR192	TSS1500	shelf	TSS1500-shelf	chr11:64662462-64662880	NA	NA
cg10045354	0.249047	0.333705	5.99539	1.10616e-06	0.000202651	5.09613	0.228049	0.477096	0.249047	11	111169427	R	II	C11orf93	TSS1500	island	TSS1500-island	chr11:111169304-111170428	TRUE	NA
cg14691671	0.308905	0.299172	5.99522	1.10669e-06	0.000202651	5.09566	0.168121	0.477026	0.308905	17	73642503	F	II	RECQL5	Body	opensea	Body-opensea		TRUE	NA
cg24181605	0.354116	0.515641	5.99474	1.10822e-06	0.000202828	5.09428	0.36541	0.719526	0.354116	15	62458847	R	II	C2CD4B	TSS1500	shore	TSS1500-shore	chr15:62456015-62457648	NA	NA
cg02425416	0.295523	0.359204	5.99443	1.10923e-06	0.000202912	5.09337	0.233831	0.529354	0.295523	11	2163808	F	II	IGF2AS	Body	shore	Body-shore	chr11:2165135-2165672	TRUE	NA		rs17885389
cg12219390	-0.321902	0.49304	-5.99321	1.11314e-06	0.000203512	5.08987	0.629605	0.307702	-0.321902	11	2177018	F	II	INS-IGF2	Body	island	Body-island	chr11:2176839-2177043	NA	NA		rs12789738
cg15552843	-0.337897	0.466496	-5.99306	1.11363e-06	0.000203512	5.08943	0.609846	0.27195	-0.337897	22	24890809	F	I	C22orf45	TSS200	island	TSS200-island	chr22:24890412-24891453	NA	TRUE
cg12380772	0.319428	0.397943	5.9925	1.11543e-06	0.000203738	5.08783	0.262428	0.581856	0.319428	9	34374990	F	II	KIAA1161	5'UTR	shore	5'UTR-shore	chr9:34376500-34377187	NA	NA
cg24164238	0.227091	0.63608	5.99095	1.12044e-06	0.000204551	5.08336	0.539738	0.766829	0.227091	13	114199055	F	II	TMCO3	Body	shore	Body-shore	chr13:114198318-114198552	NA	NA
cg25123881	0.267393	0.672328	5.99049	1.12195e-06	0.000204588	5.08203	0.558889	0.826282	0.267393	4	187510100	R	II	FAT1	Body	opensea	Body-opensea		NA	NA
cg12121162	-0.355312	0.472839	-5.9902	1.12289e-06	0.000204588	5.08119	0.623577	0.268265	-0.355312	6	144904561	R	II	UTRN	Body	opensea	Body-opensea		NA	TRUE
cg06082883	-0.228778	0.630517	-5.98941	1.12545e-06	0.000204933	5.07893	0.727574	0.498796	-0.228778	16	89686744	R	II	DPEP1	5'UTR	opensea	5'UTR-opensea		NA	NA
cg18176712	-0.203396	0.491833	-5.98879	1.12748e-06	0.000205013	5.07713	0.578122	0.374727	-0.203396	4	671489	F	II	MYL5	TSS1500	shelf	TSS1500-shelf	chr4:674843-676091	TRUE	NA
cg13014457	-0.369179	0.500401	-5.988	1.13006e-06	0.000205379	5.07486	0.657022	0.287844	-0.369179	11	115333041	F	II	CADM1	Body	opensea	Body-opensea		NA	TRUE
cg22839476	0.255426	0.749537	5.98052	1.15478e-06	0.000209662	5.05333	0.641175	0.896601	0.255426	10	131686739	F	II	EBF3	Body	shore	Body-shore	chr10:131686365-131686595	NA	NA
cg19908856	0.223751	0.762534	5.97941	1.15847e-06	0.000210209	5.05015	0.66761	0.89136	0.223751	1	114649389	F	II	SYT6	Body	opensea	Body-opensea		NA	TRUE
cg07804276	0.251387	0.178781	5.97927	1.15895e-06	0.000210209	5.04974	0.0721321	0.323519	0.251387	2	219856889	R	II	CRYBA2	Body	shore	Body-shore	chr2:219857682-219858917	NA	NA
cg03754044	0.287557	0.333259	5.97853	1.16142e-06	0.000210449	5.04762	0.211265	0.498822	0.287557	6	10112908	F	II		IGR	opensea	IGR-opensea		NA	NA
cg18729186	-0.254901	0.737127	-5.97789	1.1636e-06	0.000210625	5.04576	0.845267	0.590366	-0.254901	14	20795055	R	II	SNORD126	TSS1500	opensea	TSS1500-opensea		NA	NA
cg10625686	-0.244616	0.397385	-5.97773	1.16414e-06	0.000210625	5.0453	0.501161	0.256546	-0.244616	1	67244062	F	II	TCTEX1D1	3'UTR	opensea	3'UTR-opensea		NA	NA
cg24075412	0.220316	0.428293	5.97593	1.17021e-06	0.000211619	5.04012	0.334826	0.555141	0.220316	17	77479966	R	I	HRNBP3	TSS1500	opensea	TSS1500-opensea		NA	NA
cg09809567	-0.424086	0.454815	-5.97484	1.1739e-06	0.00021218	5.03699	0.63473	0.210644	-0.424086	12	104444136	F	II	GLT8D2	TSS1500	opensea	TSS1500-opensea		NA	NA
cg06978117	-0.217048	0.694569	-5.97454	1.17491e-06	0.000212257	5.03613	0.78665	0.569602	-0.217048	11	111155014	F	I	C11orf53	Body	opensea	Body-opensea		NA	NA
cg03835824	-0.273803	0.666258	-5.97196	1.18374e-06	0.000213746	5.02869	0.782417	0.508614	-0.273803	15	90744010	F	II	SEMA4B	TSS1500	shore	TSS1500-shore	chr15:90744131-90745323	NA	NA
cg01979352	-0.233102	0.625015	-5.97033	1.1893e-06	0.000214644	5.02402	0.723907	0.490805	-0.233102	1	182569418	R	I	RGS16	3'UTR	shelf	3'UTR-shelf	chr1:182573375-182573760	NA	NA
cg19722706	0.24999	0.639616	5.96999	1.19048e-06	0.00021475	5.02303	0.53356	0.78355	0.24999	15	83732977	R	II	BTBD1	Body	shelf	Body-shelf	chr15:83735240-83736089	NA	TRUE
cg12441919	-0.227713	0.633926	-5.9693	1.19288e-06	0.000215047	5.02103	0.730531	0.502818	-0.227713	1	44483099	F	I	SLC6A9	Body	opensea	Body-opensea		NA	TRUE		rs72544123	rs72544122
cg16544704	-0.250699	0.69434	-5.96917	1.19331e-06	0.000215047	5.02067	0.800697	0.549999	-0.250699	21	44037277	F	I		IGR	island	IGR-island	chr21:44037276-44037478	NA	NA
cg15035324	0.340862	0.376646	5.96809	1.19706e-06	0.000215616	5.01755	0.232038	0.5729	0.340862	2	46269605	F	II	PRKCE	Body	opensea	Body-opensea		NA	TRUE
cg09069900	0.213622	0.22453	5.96788	1.19779e-06	0.000215641	5.01694	0.133902	0.347525	0.213622	13	113776964	R	I	F10	TSS200	shelf	TSS200-shelf	chr13:113772727-113773012	TRUE	TRUE
cg15883181	-0.201635	0.688301	-5.96701	1.20079e-06	0.000216074	5.01445	0.773843	0.572209	-0.201635	17	78336395	R	I	RNF213	Body	opensea	Body-opensea		NA	TRUE
cg02469909	-0.327968	0.46724	-5.96651	1.20254e-06	0.000216282	5.013	0.606378	0.27841	-0.327968	22	24890831	F	I	C22orf45	TSS200	island	TSS200-island	chr22:24890412-24891453	NA	TRUE
cg00521703	0.247817	0.538002	5.96556	1.20585e-06	0.00021677	5.01027	0.432867	0.680685	0.247817	19	34112157	F	II	CHST8	TSS1500	shore	TSS1500-shore	chr19:34112279-34114353	NA	NA
cg26389756	-0.212189	0.705125	-5.96365	1.21253e-06	0.000217828	5.00478	0.795144	0.582956	-0.212189	4	126369090	F	II	FAT4	Body	opensea	Body-opensea		NA	NA
cg13661172	0.367906	0.491997	5.96351	1.21301e-06	0.000217828	5.00438	0.335915	0.703822	0.367906	7	157792100	F	II	PTPRN2	Body	opensea	Body-opensea		NA	TRUE		rs80104004
cg01354879	-0.375988	0.602421	-5.96213	1.21788e-06	0.000218501	5.00039	0.761931	0.385943	-0.375988	6	84140050	F	II	ME1	Body	shore	Body-shore	chr6:84140412-84140998	NA	NA
cg16696035	-0.284537	0.663371	-5.96162	1.21966e-06	0.000218711	4.99894	0.784083	0.499546	-0.284537	17	17126176	R	I	FLCN	Body	shore	Body-shore	chr17:17124698-17124931	NA	NA
cg08891559	-0.211307	0.755929	-5.95923	1.22814e-06	0.000219907	4.99205	0.845574	0.634268	-0.211307	10	119480849	R	II		IGR	opensea	IGR-opensea		NA	TRUE
cg01128736	-0.289274	0.577481	-5.95852	1.23065e-06	0.000220248	4.99002	0.700204	0.41093	-0.289274	6	4461158	F	II		IGR	opensea	IGR-opensea		NA	TRUE
cg08005208	-0.290543	0.602604	-5.95681	1.23677e-06	0.000221235	4.98508	0.725865	0.435321	-0.290543	1	163395211	R	II		IGR	shelf	IGR-shelf	chr1:163392877-163393100	NA	NA
cg16592832	-0.238464	0.603262	-5.95588	1.24012e-06	0.000221725	4.98239	0.704428	0.465964	-0.238464	22	24891141	R	I	C22orf45	TSS1500	island	TSS1500-island	chr22:24890412-24891453	NA	TRUE
cg01056004	-0.332484	0.52046	-5.9551	1.24289e-06	0.000222112	4.98017	0.661513	0.329029	-0.332484	10	98948259	F	II		IGR	shelf	IGR-shelf	chr10:98945062-98946239	NA	NA		rs78595058
cg22974467	-0.274956	0.652492	-5.95276	1.25136e-06	0.000223294	4.97342	0.769141	0.494184	-0.274956	11	77168514	R	II	PAK1	5'UTR	opensea	5'UTR-opensea		NA	TRUE
cg20662737	-0.216714	0.515681	-5.94883	1.26567e-06	0.000225516	4.96211	0.607621	0.390906	-0.216714	5	4941328	R	I		IGR	opensea	IGR-opensea		NA	NA
cg19891924	-0.257093	0.648378	-5.94762	1.2701e-06	0.000226195	4.95863	0.757448	0.500354	-0.257093	5	157039265	F	II		IGR	opensea	IGR-opensea		NA	TRUE
cg20993386	-0.211764	0.338729	-5.94698	1.27246e-06	0.000226505	4.95678	0.428569	0.216804	-0.211764	17	65408367	R	II	PITPNC1	Body	opensea	Body-opensea		NA	TRUE
cg09854011	0.346114	0.400314	5.94672	1.27343e-06	0.000226566	4.95602	0.253478	0.599592	0.346114	1	17907024	R	II	ARHGEF10L	TSS200	opensea	TSS200-opensea		NA	NA
cg14584935	-0.234746	0.650305	-5.94562	1.27747e-06	0.000227174	4.95287	0.749894	0.515148	-0.234746	7	130130481	F	II	MESTIT1	Body	shore	Body-shore	chr7:130130739-130133111	TRUE	TRUE		rs74779025
cg06943835	-0.226828	0.57245	-5.94508	1.27948e-06	0.000227388	4.95131	0.668679	0.441852	-0.226828	11	64662577	R	I	ATG2A	Body	island	Body-island	chr11:64662462-64662880	NA	NA
cg00093544	-0.228667	0.506606	-5.94496	1.27992e-06	0.000227388	4.95096	0.603616	0.374949	-0.228667	22	30901640	F	I	SEC14L4	1stExon	island	1stExon-island	chr22:30901242-30901744	TRUE	NA
cg23238315	-0.296877	0.670562	-5.94451	1.2816e-06	0.000227533	4.94966	0.79651	0.499633	-0.296877	7	156259194	R	I		IGR	opensea	IGR-opensea		NA	NA
cg11738543	-0.332299	0.506262	-5.9444	1.28199e-06	0.000227533	4.94936	0.647238	0.314939	-0.332299	12	93967225	F	II	SOCS2	Body	island	Body-island	chr12:93963963-93967395	NA	NA
cg18868540	0.283374	0.653166	5.94287	1.2877e-06	0.000228308	4.94494	0.532947	0.816321	0.283374	11	46740032	R	II	F2	TSS1500	opensea	TSS1500-opensea		NA	NA
cg05876174	0.272945	0.246067	5.94272	1.28824e-06	0.000228308	4.94452	0.130272	0.403217	0.272945	5	2747922	F	II	IRX2	Body	shore	Body-shore	chr5:2748368-2757024	NA	NA
cg14528979	-0.278581	0.63584	-5.9422	1.2902e-06	0.000228499	4.94301	0.754026	0.475445	-0.278581	9	139390733	R	II	NOTCH1	Body	shore	Body-shore	chr9:139391402-139391987	NA	NA
cg04158018	0.259517	0.434282	5.9421	1.29057e-06	0.000228499	4.94272	0.324184	0.5837	0.259517	12	54696210	R	II	NFE2	TSS1500	opensea	TSS1500-opensea		NA	NA
cg13959031	-0.274202	0.541467	-5.94186	1.29146e-06	0.000228503	4.94204	0.657795	0.383593	-0.274202	9	88896340	F	II	ISCA1	Body	shore	Body-shore	chr9:88896741-88897721	NA	NA
cg25457200	-0.288211	0.420198	-5.94145	1.29298e-06	0.000228591	4.94087	0.542469	0.254258	-0.288211	15	65811116	R	II	DPP8	TSS1500	shore	TSS1500-shore	chr15:65809685-65810168	NA	NA
cg04103052	-0.293363	0.730107	-5.94026	1.29746e-06	0.000229271	4.93743	0.854564	0.561201	-0.293363	2	1203162	R	II	SNTG2	Body	opensea	Body-opensea		NA	NA
cg13698883	0.327313	0.433356	5.93991	1.29876e-06	0.000229391	4.93643	0.294497	0.621809	0.327313	9	38422614	F	II	IGFBPL1	Body	shore	Body-shore	chr9:38423947-38424584	NA	TRUE
cg19753914	-0.247508	0.605195	-5.93958	1.3e-06	0.000229497	4.93548	0.710199	0.462691	-0.247508	2	189305149	F	II	GULP1	5'UTR	opensea	5'UTR-opensea		NA	TRUE
cg23219748	0.318544	0.471662	5.9388	1.30296e-06	0.000229796	4.93322	0.336522	0.655066	0.318544	11	134877533	R	II		IGR	opensea	IGR-opensea		NA	TRUE
cg06283478	0.261381	0.530056	5.93861	1.30367e-06	0.00022981	4.93268	0.419168	0.680548	0.261381	4	7649606	R	II	SORCS2	Body	shore	Body-shore	chr4:7647755-7647960	NA	NA
cg22688072	-0.26994	0.631262	-5.93751	1.30781e-06	0.000230317	4.92952	0.745782	0.475842	-0.26994	8	28272953	F	II		IGR	shelf	IGR-shelf	chr8:28269236-28269990	NA	NA
cg19845136	0.275259	0.524318	5.93576	1.31448e-06	0.000231267	4.92446	0.407542	0.682801	0.275259	2	232789413	R	II		IGR	shore	IGR-shore	chr2:232789995-232791286	NA	NA
cg08690379	0.263482	0.145903	5.93558	1.31516e-06	0.000231275	4.92395	0.0341232	0.297605	0.263482	2	233250571	R	II	ECEL1P2	Body	shore	Body-shore	chr2:233251361-233253414	TRUE	NA
cg10092957	-0.211402	0.172801	-5.93325	1.32404e-06	0.000232612	4.91725	0.262487	0.051084	-0.211402	19	39687079	F	II	NCCRP1	TSS1500	shore	TSS1500-shore	chr19:39687597-39687964	NA	NA		rs867348
cg22563815	-0.288452	0.723847	-5.9314	1.33116e-06	0.000233749	4.91192	0.84622	0.557768	-0.288452	15	78856949	F	II	CHRNA5	TSS1500	shore	TSS1500-shore	chr15:78857725-78858269	NA	NA
cg14145632	0.219545	0.466823	5.93067	1.334e-06	0.000234136	4.9098	0.373683	0.593228	0.219545	8	86112946	R	II	E2F5	5'UTR	opensea	5'UTR-opensea		NA	TRUE
cg07942500	0.326121	0.322198	5.9294	1.33891e-06	0.00023477	4.90615	0.183843	0.509964	0.326121	14	65173434	R	II	PLEKHG3	5'UTR	shore	5'UTR-shore	chr14:65170876-65172007	NA	TRUE
cg06539434	-0.236512	0.677519	-5.92896	1.34061e-06	0.000234926	4.90488	0.777857	0.541345	-0.236512	6	101120796	R	II	ASCC3	Body	opensea	Body-opensea		NA	TRUE
cg17349632	-0.293731	0.639157	-5.92871	1.34156e-06	0.000234926	4.90417	0.76377	0.47004	-0.293731	7	131830544	R	II	PLXNA4	Body	opensea	Body-opensea		TRUE	NA
cg13729285	-0.273764	0.343993	-5.92867	1.34173e-06	0.000234926	4.90405	0.460135	0.186371	-0.273764	9	84764156	F	II		IGR	opensea	IGR-opensea		NA	TRUE		rs74814338
cg13935485	-0.231996	0.709825	-5.92832	1.34308e-06	0.000235049	4.90305	0.808248	0.576252	-0.231996	5	3177823	R	II		IGR	opensea	IGR-opensea		NA	NA
cg10731020	0.300915	0.482937	5.92765	1.3457e-06	0.000235281	4.90111	0.355276	0.656192	0.300915	10	34496374	F	II	PARD3	Body	opensea	Body-opensea		NA	TRUE
cg26915924	-0.335385	0.57433	-5.92738	1.34676e-06	0.000235354	4.90033	0.716615	0.38123	-0.335385	16	8807043	F	II	ABAT	5'UTR	opensea	5'UTR-opensea		NA	TRUE	low-CpG:8714165-8715094	rs74008009
cg15855924	-0.340582	0.541436	-5.92573	1.35319e-06	0.000236363	4.89559	0.685925	0.345343	-0.340582	13	111565111	R	II	ANKRD10	Body	shore	Body-shore	chr13:111566486-111568366	NA	NA
cg27422872	-0.357925	0.252845	-5.9234	1.36238e-06	0.000237855	4.88886	0.404691	0.0467668	-0.357925	22	28839137	F	I	TTC28	Body	opensea	Body-opensea		TRUE	NA
cg06974034	-0.417605	0.533455	-5.92307	1.36365e-06	0.000237961	4.88793	0.710621	0.293016	-0.417605	2	158453600	R	II	ACVR1C	Body	shore	Body-shore	chr2:158453799-158454111	NA	NA
cg12615205	0.296103	0.587667	5.92279	1.36477e-06	0.000238041	4.88711	0.462048	0.75815	0.296103	1	3495611	F	II	MEGF6	Body	opensea	Body-opensea		NA	NA
cg22377814	-0.240998	0.689448	-5.92263	1.36542e-06	0.000238041	4.88664	0.79169	0.550691	-0.240998	7	28091875	R	II	JAZF1	Body	opensea	Body-opensea		NA	TRUE
cg18131810	-0.318552	0.487673	-5.92217	1.36722e-06	0.000238241	4.88533	0.622816	0.304264	-0.318552	2	220348515	F	II	SPEG	Body	shore	Body-shore	chr2:220348955-220349784	NA	NA
cg26058508	-0.349035	0.606188	-5.92151	1.36985e-06	0.000238489	4.88342	0.754263	0.405228	-0.349035	2	3425687	R	I	TTC15	Body	opensea	Body-opensea		NA	NA
cg17298279	-0.273169	0.308152	-5.92148	1.36995e-06	0.000238489	4.88335	0.424042	0.150873	-0.273169	6	158982078	F	I	TMEM181	Body	shore	Body-shore	chr6:158980976-158981830	NA	NA
cg22444720	0.304601	0.300324	5.92096	1.37202e-06	0.000238736	4.88184	0.171099	0.4757	0.304601	6	126240414	F	II	NCOA7	Body	opensea	Body-opensea		NA	NA	low-CpG:126282078-126282145
cg08964948	-0.223059	0.835759	-5.91745	1.38605e-06	0.00024106	4.87173	0.930391	0.707331	-0.223059	16	3860816	F	II	CREBBP	Body	opensea	Body-opensea		NA	TRUE
cg05757907	0.263963	0.573757	5.91693	1.38815e-06	0.00024131	4.87022	0.461772	0.725735	0.263963	11	114312777	F	II	REXO2	Body	shelf	Body-shelf	chr11:114310001-114310586	NA	NA		rs60464764
cg04889688	0.234203	0.610391	5.91648	1.38995e-06	0.000241508	4.86893	0.511032	0.745235	0.234203	10	130508795	R	II		IGR	shore	IGR-shore	chr10:130508443-130508658	NA	NA
cg07185041	0.359831	0.576484	5.91597	1.392e-06	0.000241749	4.86746	0.423829	0.78366	0.359831	6	31845721	R	II	SLC44A4	Body	opensea	Body-opensea		NA	TRUE
cg05832070	-0.30651	0.478407	-5.9152	1.39511e-06	0.000242058	4.86525	0.608442	0.301932	-0.30651	7	152592753	F	II		IGR	shore	IGR-shore	chr7:152591060-152591360	NA	NA
cg01990910	-0.293544	0.689716	-5.91055	1.414e-06	0.000244984	4.85187	0.81425	0.520706	-0.293544	16	12207648	R	I	SNX29	Body	shelf	Body-shelf	chr16:12210655-12211296	TRUE	NA
cg12476129	-0.248747	0.644414	-5.90913	1.41986e-06	0.000245882	4.84776	0.749943	0.501196	-0.248747	13	112237440	R	II		IGR	shore	IGR-shore	chr13:112238672-112238893	NA	NA
cg12458932	-0.236085	0.757084	-5.90864	1.42187e-06	0.000246113	4.84635	0.857241	0.621156	-0.236085	2	224937869	R	II		IGR	opensea	IGR-opensea		NA	TRUE
cg21720385	-0.29381	0.516661	-5.90728	1.42746e-06	0.000246854	4.84245	0.641307	0.347497	-0.29381	19	4455239	F	II	UBXN6	5'UTR	shelf	5'UTR-shelf	chr19:4457493-4458040	NA	TRUE
cg02105211	-0.242113	0.6714	-5.90727	1.4275e-06	0.000246854	4.84242	0.774115	0.532002	-0.242113	3	4625188	R	II	ITPR1	Body	opensea	Body-opensea		NA	TRUE
cg00890916	-0.292148	0.706872	-5.90645	1.43091e-06	0.000247208	4.84004	0.830813	0.538666	-0.292148	20	30158833	F	II		IGR	shore	IGR-shore	chr20:30160786-30161107	NA	NA
cg09870137	-0.214455	0.293114	-5.90599	1.43281e-06	0.000247418	4.83873	0.384095	0.16964	-0.214455	22	46320026	F	II	WNT7B	Body	shore	Body-shore	chr22:46318693-46319087	NA	NA
cg15815084	-0.420947	0.423719	-5.90532	1.43562e-06	0.000247785	4.83678	0.602303	0.181356	-0.420947	17	54912870	F	II	DGKE	Body	shore	Body-shore	chr17:54910496-54912470	NA	NA
cg10112943	-0.275707	0.515306	-5.90442	1.43936e-06	0.000248314	4.83419	0.632273	0.356566	-0.275707	4	148401351	F	II	EDNRA	TSS1500	shore	TSS1500-shore	chr4:148402198-148402760	NA	NA		rs10305844
cg04181032	-0.302802	0.676188	-5.90255	1.44718e-06	0.000249545	4.8288	0.804649	0.501847	-0.302802	4	147165097	R	II		IGR	opensea	IGR-opensea		NA	NA
cg12492885	-0.289797	0.490936	-5.90211	1.44902e-06	0.000249695	4.82754	0.613881	0.324083	-0.289797	22	24890814	F	I	C22orf45	TSS200	island	TSS200-island	chr22:24890412-24891453	NA	TRUE
cg12537394	0.318514	0.412228	5.90141	1.45196e-06	0.000250012	4.82552	0.277101	0.595615	0.318514	7	155411902	R	II		IGR	opensea	IGR-opensea		NA	TRUE
cg25758828	0.28652	0.370423	5.90115	1.45306e-06	0.000250083	4.82477	0.248869	0.535389	0.28652	2	113976143	R	II	PAX8	3'UTR	opensea	3'UTR-opensea		TRUE	TRUE
cg19856013	-0.2593	0.696072	-5.89981	1.4587e-06	0.00025086	4.82091	0.806077	0.546778	-0.2593	6	51342462	F	II		IGR	opensea	IGR-opensea		NA	TRUE
cg01116477	-0.236781	0.735641	-5.89975	1.45895e-06	0.00025086	4.82075	0.836093	0.599312	-0.236781	5	34053399	R	II		IGR	opensea	IGR-opensea		TRUE	TRUE
cg19798170	-0.329082	0.586632	-5.89918	1.46138e-06	0.000251159	4.81909	0.726243	0.397161	-0.329082	11	44995362	F	II	LOC221122	TSS200	opensea	TSS200-opensea		NA	NA
cg07434438	-0.282864	0.676966	-5.89855	1.46404e-06	0.000251497	4.81728	0.796969	0.514105	-0.282864	16	72961899	R	II	ZFHX3	Body	opensea	Body-opensea		TRUE	TRUE		rs36130000
cg25363337	-0.317123	0.616563	-5.89769	1.46768e-06	0.000251884	4.81481	0.7511	0.433976	-0.317123	8	72548659	F	II		IGR	opensea	IGR-opensea		NA	TRUE
cg03503516	-0.262952	0.500356	-5.89735	1.46913e-06	0.000252014	4.81383	0.611911	0.348959	-0.262952	22	24890811	F	I	C22orf45	TSS200	island	TSS200-island	chr22:24890412-24891453	NA	TRUE
cg18449964	-0.233138	0.361642	-5.89665	1.4721e-06	0.000252405	4.81182	0.460549	0.227411	-0.233138	18	72917101	F	II	ZADH2	Body	island	Body-island	chr18:72916107-72917233	NA	NA
cg01100322	-0.205625	0.670368	-5.89345	1.48583e-06	0.00025452	4.80259	0.757603	0.551978	-0.205625	12	96042879	F	II		IGR	opensea	IGR-opensea		NA	NA
cg13298859	0.337999	0.456277	5.89269	1.48911e-06	0.00025496	4.8004	0.312884	0.650883	0.337999	7	2551996	F	II	LFNG	TSS200	opensea	TSS200-opensea		NA	NA
cg10891959	-0.315554	0.643462	-5.88789	1.50993e-06	0.000258283	4.78659	0.777333	0.461779	-0.315554	13	81432486	R	II		IGR	opensea	IGR-opensea		NA	TRUE
cg14578311	0.298064	0.705875	5.8876	1.51123e-06	0.000258384	4.78573	0.579424	0.877488	0.298064	10	1019787	R	II		IGR	shore	IGR-shore	chr10:1021641-1022509	NA	TRUE
cg14007156	0.214055	0.659194	5.8871	1.51339e-06	0.000258631	4.78431	0.568382	0.782437	0.214055	9	138071294	R	II		IGR	shelf	IGR-shelf	chr9:138068090-138068294	NA	NA
cg04980590	-0.333169	0.249784	-5.88674	1.515e-06	0.000258785	4.78326	0.391128	0.0579592	-0.333169	5	3590820	F	II		IGR	island	IGR-island	chr5:3590644-3592000	NA	TRUE
cg01931994	-0.238911	0.249705	-5.88587	1.51883e-06	0.000259317	4.78074	0.351062	0.11215	-0.238911	1	177225850	F	I	FAM5B	Body	opensea	Body-opensea		TRUE	NA		rs41267152
cg00977384	-0.255283	0.521842	-5.88551	1.5204e-06	0.000259461	4.77972	0.630144	0.374861	-0.255283	4	76521531	R	II	CDKL2	Body	opensea	Body-opensea		NA	NA			rs56229013
cg11484936	-0.267263	0.658363	-5.88535	1.5211e-06	0.000259461	4.77926	0.771747	0.504484	-0.267263	3	168060761	F	II	C3orf50	Body	opensea	Body-opensea		NA	TRUE
cg02704181	-0.337391	0.662651	-5.88448	1.52494e-06	0.000259994	4.77675	0.805787	0.468396	-0.337391	5	15572568	R	II	FBXL7	Body	opensea	Body-opensea		NA	TRUE
cg25682097	-0.330065	0.328726	-5.88406	1.52679e-06	0.000260188	4.77555	0.468753	0.138689	-0.330065	14	105954118	F	II	CRIP1	Body	island	Body-island	chr14:105952603-105954296	NA	NA
cg00274203	-0.283097	0.557196	-5.88295	1.53172e-06	0.000260905	4.77234	0.677298	0.3942	-0.283097	12	56661537	R	II	COQ10A	Body	shore	Body-shore	chr12:56660442-56661131	NA	NA
cg20573931	-0.283002	0.600653	-5.88191	1.53634e-06	0.00026157	4.76934	0.720714	0.437712	-0.283002	8	79710803	F	II	IL7	Body	opensea	Body-opensea		NA	NA
cg16730824	0.296378	0.511129	5.88111	1.53991e-06	0.000262055	4.76704	0.385393	0.681771	0.296378	1	20809793	R	II	CAMK2N1	3'UTR	shore	3'UTR-shore	chr1:20810462-20813511	NA	NA	low-CpG:20682332-20682546
cg12633998	-0.262645	0.459723	-5.88092	1.54076e-06	0.000262077	4.76649	0.571149	0.308504	-0.262645	1	144928806	F	II	PDE4DIP	Body	shelf	Body-shelf	chr1:144931339-144932626	NA	NA
cg11942603	0.247132	0.322562	5.88035	1.54332e-06	0.000262267	4.76484	0.217718	0.46485	0.247132	2	69969794	F	II	ANXA4	5'UTR	shore	5'UTR-shore	chr2:69968749-69969592	NA	NA
cg09230870	0.300139	0.446799	5.87774	1.555e-06	0.000264005	4.75734	0.319467	0.619606	0.300139	17	61216274	R	II	TANC2	Body	opensea	Body-opensea		NA	TRUE
cg07906046	-0.360714	0.379785	-5.87687	1.55894e-06	0.00026449	4.75482	0.532815	0.172101	-0.360714	16	4131584	R	II	ADCY9	Body	opensea	Body-opensea		NA	TRUE			rs12923825
cg25601366	-0.239878	0.75809	-5.87672	1.55963e-06	0.00026449	4.75438	0.859856	0.619979	-0.239878	17	132826	F	I	RPH3AL	Body	opensea	Body-opensea		NA	NA
cg04322162	-0.243131	0.708166	-5.8765	1.56061e-06	0.00026449	4.75376	0.811312	0.568181	-0.243131	2	189315917	F	II	GULP1	5'UTR	opensea	5'UTR-opensea		NA	TRUE
cg09353345	-0.292549	0.752421	-5.87647	1.56076e-06	0.00026449	4.75366	0.876533	0.583984	-0.292549	15	78918560	R	II	CHRNB4	Body	opensea	Body-opensea		NA	NA
cg06685437	-0.270938	0.665373	-5.87621	1.56191e-06	0.000264561	4.75293	0.780316	0.509378	-0.270938	17	17669973	R	II	RAI1	5'UTR	opensea	5'UTR-opensea		NA	TRUE
cg04344000	-0.263903	0.652457	-5.87539	1.56562e-06	0.000265046	4.75057	0.764416	0.500512	-0.263903	6	117869857	F	II	DCBLD1	Body	shore	Body-shore	chr6:117869097-117869530	NA	TRUE
cg21198586	-0.22968	0.505814	-5.87526	1.56623e-06	0.000265046	4.75018	0.603254	0.373574	-0.22968	11	12791832	F	II	TEAD1	Body	opensea	Body-opensea		NA	TRUE
cg17894088	-0.309076	0.462949	-5.8751	1.56697e-06	0.000265047	4.74972	0.594073	0.284996	-0.309076	8	136470817	F	II	KHDRBS3	Body	shore	Body-shore	chr8:136468939-136470342	TRUE	NA
cg09089242	-0.326381	0.338958	-5.87371	1.57327e-06	0.00026599	4.74572	0.477423	0.151042	-0.326381	11	33892236	F	II	LMO2	TSS1500	shore	TSS1500-shore	chr11:33890357-33891495	TRUE	NA
cg23889607	0.219163	0.616412	5.87309	1.5761e-06	0.000266313	4.74394	0.523433	0.742596	0.219163	11	2150902	R	I	INS-IGF2	Body	shelf	Body-shelf	chr11:2154033-2154387	NA	NA			rs11564732
cg19616532	0.346565	0.544804	5.87297	1.57665e-06	0.000266313	4.74359	0.397777	0.744342	0.346565	10	71869135	F	II	H2AFY2	Body	opensea	Body-opensea		NA	NA
cg17496661	-0.343224	0.602922	-5.87073	1.58691e-06	0.000267426	4.73714	0.748532	0.405308	-0.343224	5	3326343	F	I		IGR	island	IGR-island	chr5:3326328-3326645	NA	TRUE
cg05672327	-0.287423	0.581854	-5.87045	1.58821e-06	0.00026752	4.73633	0.703791	0.416368	-0.287423	9	139141754	F	II		IGR	shore	IGR-shore	chr9:139142010-139142288	NA	NA
cg16789592	-0.277042	0.314977	-5.86824	1.59841e-06	0.000268989	4.72996	0.432511	0.155468	-0.277042	17	42083306	F	I	PYY	TSS1500	island	TSS1500-island	chr17:42082027-42084972	NA	TRUE
cg22592142	-0.439253	0.546489	-5.86764	1.60121e-06	0.000269336	4.72822	0.732839	0.293586	-0.439253	15	45409170	F	II	DUOXA2	Body	island	Body-island	chr15:45408573-45409528	NA	NA		rs1370114
cg14750778	0.3146	0.450608	5.86719	1.60331e-06	0.00026944	4.72692	0.317142	0.631741	0.3146	17	26899428	R	II	PIGS	TSS1500	shore	TSS1500-shore	chr17:26898105-26898781	NA	NA
cg23170495	0.304531	0.655107	5.86693	1.60449e-06	0.000269513	4.72619	0.525912	0.830443	0.304531	10	130519824	F	II		IGR	opensea	IGR-opensea		NA	NA
cg07627059	-0.233277	0.707629	-5.86238	1.62578e-06	0.000272838	4.71308	0.806595	0.573318	-0.233277	7	20309824	R	II		IGR	opensea	IGR-opensea		NA	TRUE
cg16372520	-0.286932	0.510114	-5.86186	1.62825e-06	0.000273001	4.71157	0.631843	0.344911	-0.286932	14	78869751	F	II	NRXN3	TSS1500	opensea	TSS1500-opensea		NA	NA
cg15599668	0.344689	0.537754	5.85879	1.64281e-06	0.000275188	4.70272	0.391522	0.736212	0.344689	5	150005953	F	II	SYNPO	Body	shore	Body-shore	chr5:150004670-150004984	NA	NA		rs80179123
cg10720723	-0.287445	0.611666	-5.85831	1.6451e-06	0.000275445	4.70133	0.733612	0.446168	-0.287445	7	157476443	R	II	PTPRN2	Body	shore	Body-shore	chr7:157476886-157486719	NA	NA
cg23991482	-0.278513	0.597988	-5.85613	1.6555e-06	0.000276804	4.69507	0.716145	0.437632	-0.278513	19	2324439	R	II	LSM7	Body	shore	Body-shore	chr19:2323912-2324127	NA	NA
cg01049695	-0.284121	0.654402	-5.85358	1.66782e-06	0.000278575	4.6877	0.774938	0.490817	-0.284121	2	69316230	F	II	ANTXR1	Body	opensea	Body-opensea		NA	TRUE
cg23058745	-0.277933	0.464421	-5.8535	1.66818e-06	0.000278575	4.68748	0.582332	0.304399	-0.277933	17	39305246	F	II	KRTAP4-5	1stExon	opensea	1stExon-opensea		NA	NA		rs17491503
cg13325904	-0.266482	0.710814	-5.85346	1.66839e-06	0.000278575	4.68736	0.823867	0.557384	-0.266482	5	3311313	R	I		IGR	opensea	IGR-opensea		NA	NA
cg02487130	-0.272388	0.348228	-5.85274	1.67188e-06	0.00027903	4.68528	0.463787	0.191399	-0.272388	2	220349733	F	I	SPEG	Body	island	Body-island	chr2:220348955-220349784	NA	NA
cg14287311	-0.226918	0.649638	-5.8523	1.67402e-06	0.000279204	4.68401	0.745906	0.518988	-0.226918	13	77289721	F	II		IGR	opensea	IGR-opensea		NA	TRUE
cg01869632	-0.272152	0.496708	-5.8522	1.67446e-06	0.000279204	4.68375	0.612167	0.340014	-0.272152	8	33457822	F	II	DUSP26	TSS1500	shore	TSS1500-shore	chr8:33456915-33457515	NA	NA
cg17977273	-0.258263	0.447797	-5.85164	1.67721e-06	0.000279425	4.68212	0.557363	0.2991	-0.258263	17	27333515	F	II	SEZ6	TSS1500	shore	TSS1500-shore	chr17:27332268-27333188	NA	NA
cg11372436	-0.233565	0.632346	-5.85162	1.67733e-06	0.000279425	4.68205	0.731434	0.497869	-0.233565	4	24797007	R	I	SOD3	TSS200	opensea	TSS200-opensea		TRUE	TRUE
cg09565597	-0.231558	0.742203	-5.85091	1.68077e-06	0.000279871	4.68001	0.84044	0.608881	-0.231558	2	60746883	F	II	BCL11A	Body	opensea	Body-opensea		NA	TRUE
cg10649897	0.371384	0.525372	5.84938	1.68821e-06	0.00028098	4.67562	0.367816	0.739199	0.371384	7	117517248	R	II		IGR	shelf	IGR-shelf	chr7:117512942-117513865	NA	NA
cg22826136	-0.205898	0.837482	-5.84782	1.69587e-06	0.000282127	4.67111	0.924833	0.718935	-0.205898	5	2683925	F	II		IGR	opensea	IGR-opensea		NA	NA
cg16292343	-0.26436	0.658577	-5.84693	1.70024e-06	0.000282724	4.66856	0.770729	0.50637	-0.26436	8	144545981	R	II	ZC3H3	Body	opensea	Body-opensea		NA	NA
cg05649906	-0.264763	0.431501	-5.84628	1.70349e-06	0.000283135	4.66666	0.543825	0.279061	-0.264763	5	14283950	F	II	TRIO	Body	opensea	Body-opensea		NA	TRUE		rs35887980
cg20373432	0.358926	0.345378	5.84595	1.7051e-06	0.000283273	4.66572	0.193106	0.552033	0.358926	17	74135572	F	II	FOXJ1	Body	shore	Body-shore	chr17:74135922-74137802	NA	NA		rs2585739
cg19855470	-0.224034	0.265048	-5.84465	1.71153e-06	0.000284211	4.66198	0.360093	0.136059	-0.224034	22	40060836	R	II	CACNA1I	Body	island	Body-island	chr22:40060601-40061031	NA	NA
cg21081803	-0.318365	0.59619	-5.84404	1.71455e-06	0.000284425	4.66023	0.731254	0.412889	-0.318365	5	2915236	F	II		IGR	opensea	IGR-opensea		NA	TRUE
cg02336364	-0.209449	0.687761	-5.84384	1.71556e-06	0.000284425	4.65964	0.776618	0.567169	-0.209449	1	24764700	R	II	NIPAL3	Body	opensea	Body-opensea		NA	TRUE		rs1008485
cg18554789	-0.332028	0.432379	-5.84375	1.71602e-06	0.000284425	4.65938	0.573239	0.241212	-0.332028	7	139432178	F	II	HIPK2	Body	opensea	Body-opensea		NA	TRUE
cg14262681	0.423597	0.300441	5.84189	1.72527e-06	0.000285711	4.65403	0.120733	0.54433	0.423597	20	21084420	F	I		IGR	shore	IGR-shore	chr20:21086139-21087175	NA	NA
cg09182533	-0.238247	0.211865	-5.84017	1.73393e-06	0.000287013	4.64905	0.312939	0.0746926	-0.238247	11	63775071	R	I	MACROD1	Body	shore	Body-shore	chr11:63775346-63775613	NA	TRUE
cg14128411	0.203419	0.766414	5.83969	1.73633e-06	0.00028723	4.64768	0.680115	0.883534	0.203419	2	1926907	F	II	MYT1L	Body	opensea	Body-opensea		NA	NA	low-CpG:1905605-1905922	rs80078908
cg23169511	0.313938	0.447638	5.83947	1.73742e-06	0.00028723	4.64705	0.314452	0.62839	0.313938	7	65420434	R	II		IGR	opensea	IGR-opensea		NA	NA	low-CpG:65057402-65057970	rs4504525
cg16936953	-0.333065	0.601485	-5.83926	1.73848e-06	0.00028723	4.64645	0.742785	0.40972	-0.333065	17	57915665	F	II	TMEM49	Body	opensea	Body-opensea		NA	NA	low-CpG:55269974-55270675
cg08193650	-0.367839	0.299232	-5.83914	1.7391e-06	0.00028723	4.64609	0.455285	0.0874453	-0.367839	2	43451868	R	I	ZFP36L2	Body	island	Body-island	chr2:43451445-43454951	NA	NA	high-CpG:43305097-43307854
cg16335868	-0.354433	0.505572	-5.83912	1.73918e-06	0.00028723	4.64604	0.655938	0.301505	-0.354433	5	169780480	R	II	KCNIP1	TSS1500	opensea	TSS1500-opensea		NA	TRUE
cg03108827	0.240055	0.646517	5.8383	1.74335e-06	0.000287787	4.64367	0.544675	0.78473	0.240055	4	3250295	R	II	C4orf44	TSS1500	shore	TSS1500-shore	chr4:3250627-3251447	TRUE	NA
cg19937039	0.273206	0.294417	5.83793	1.74521e-06	0.000287958	4.6426	0.178512	0.451718	0.273206	14	94759767	F	II	SERPINA10	TSS1500	opensea	TSS1500-opensea		NA	NA		rs2232691
cg22075362	-0.227802	0.727508	-5.83778	1.74597e-06	0.000287958	4.64217	0.824151	0.596349	-0.227802	2	1238381	R	II	SNTG2	Body	opensea	Body-opensea		NA	NA
[truncated: 725 more rows]
