# Supplementary material for: Epigenetic landscape of pancreatic neuroendocrine tumours reveals distinct cells of origin and means of tumour progression
Source: Commun Biol. 2020 Dec 7;3:740. doi: 10.1038/s42003-020-01479-y (PMC7721725; doi:10.1038/s42003-020-01479-y)
Supplement: Supplementary file 9 — Supplementary Data 7 [file 42003_2020_1479_MOESM9_ESM.xlsx]

## Sheet: Supplementary Data 7
Supplementary Data 7: Differentially methylated CpG sites identified comparing a-like to intermediate PanNETs
	logFC	AveExpr	t	P.Value	adj.P.Val	B	Alpha_like_AVG	Intermediate_AVG	deltaBeta	CHR	MAPINFO	Strand	Type	gene	feature	cgi	feat.cgi	UCSC_CpG_Islands_Name	DHS	Enhancer	Phantom	Probe_SNPs	Probe_SNPs_10
cg24997986	-0.285718	0.195043	-10.771	6.68024e-19	8.0979e-14	32.3712	0.431854	0.146136	-0.285718	8	67098906	R	II		IGR	opensea	IGR-opensea		NA	TRUE
cg09550041	-0.320315	0.198333	-10.1326	1.95279e-17	1.5265e-12	29.0223	0.463819	0.143505	-0.320315	1	165513343	F	II	LOC400794	Body	opensea	Body-opensea		NA	TRUE
cg22365167	-0.24899	0.139363	-9.94521	5.2597e-17	2.86811e-12	28.0396	0.345733	0.0967436	-0.24899	11	62306861	F	II	AHNAK	5'UTR	opensea	5'UTR-opensea		TRUE	TRUE
cg10453777	-0.346069	0.30133	-9.81198	1.06343e-16	3.51575e-12	27.3415	0.588162	0.242093	-0.346069	13	62245229	F	II		IGR	opensea	IGR-opensea		NA	NA
cg13496041	-0.356925	0.267466	-9.70442	1.87682e-16	5.68778e-12	26.7782	0.563296	0.20637	-0.356925	3	14494726	R	I	SLC6A6	Body	opensea	Body-opensea		TRUE	TRUE
cg27291710	-0.21496	0.267045	-9.57418	3.73181e-16	1.04394e-11	26.0969	0.44521	0.23025	-0.21496	1	115866441	R	II	NGF	5'UTR	opensea	5'UTR-opensea		NA	TRUE
cg20964423	-0.231166	0.142192	-9.31024	1.49947e-15	3.89503e-11	24.7186	0.33379	0.102623	-0.231166	1	165513361	R	II	LOC400794	Body	opensea	Body-opensea		NA	TRUE
cg25952192	-0.261219	0.167488	-9.27428	1.81188e-15	4.39279e-11	24.5311	0.383994	0.122775	-0.261219	18	21656374	F	II	TTC39C	Body	opensea	Body-opensea		TRUE	TRUE
cg10842229	-0.266715	0.184563	-9.24685	2.09312e-15	4.64759e-11	24.3881	0.405624	0.138909	-0.266715	1	165513322	R	II	LOC400794	Body	opensea	Body-opensea		NA	TRUE
cg06728135	-0.251292	0.24738	-9.21922	2.42035e-15	4.64759e-11	24.2442	0.455658	0.204366	-0.251292	5	2466293	F	II		IGR	opensea	IGR-opensea		NA	NA
cg09696091	-0.38964	0.390839	-9.21861	2.42817e-15	4.64759e-11	24.241	0.713784	0.324144	-0.38964	5	3564465	R	II		IGR	opensea	IGR-opensea		NA	TRUE
cg12044923	-0.427122	0.424953	-9.20313	2.634e-15	4.78947e-11	24.1604	0.778964	0.351841	-0.427122	4	5207312	F	II	STK32B	Body	opensea	Body-opensea		NA	TRUE
cg27583534	-0.341757	0.258195	-9.11815	4.11651e-15	7.12872e-11	23.7181	0.541453	0.199696	-0.341757	7	131633549	F	II		IGR	shelf	IGR-shelf	chr7:131630174-131630496	NA	NA
cg24476826	-0.296179	0.307908	-9.04529	6.03419e-15	9.97465e-11	23.3394	0.55339	0.257211	-0.296179	15	29904571	F	II		IGR	opensea	IGR-opensea		TRUE	TRUE
cg00986742	-0.254041	0.147712	-9.01509	7.06981e-15	1.11784e-10	23.1825	0.358269	0.104228	-0.254041	1	165513318	R	II	LOC400794	Body	opensea	Body-opensea		NA	TRUE
cg01602001	-0.253948	0.209166	-8.81605	2.00457e-14	2.69997e-10	22.1506	0.419646	0.165698	-0.253948	16	65104932	R	II	CDH11	5'UTR	opensea	5'UTR-opensea		TRUE	TRUE
cg10974219	-0.249442	0.204545	-8.80208	2.15651e-14	2.80088e-10	22.0783	0.41129	0.161848	-0.249442	17	12669028	R	II	MYOCD	3'UTR	opensea	3'UTR-opensea		TRUE	NA
cg22173141	-0.261242	0.187224	-8.77077	2.53975e-14	3.07873e-10	21.9164	0.403749	0.142507	-0.261242	19	290595	R	II	PPAP2C	Body	island	Body-island	chr19:290594-292249	NA	NA
cg26479667	-0.341219	0.402369	-8.72365	3.24824e-14	3.81055e-10	21.6728	0.685181	0.343962	-0.341219	5	3339581	R	I		IGR	opensea	IGR-opensea		NA	NA
cg12551813	0.23821	0.834638	8.60387	6.06547e-14	6.63476e-10	21.0548	0.637203	0.875413	0.23821	1	200781121	R	II	CAMSAP1L1	Body	opensea	Body-opensea		NA	TRUE
cg23484741	-0.266465	0.224118	-8.60228	6.11594e-14	6.63476e-10	21.0466	0.444971	0.178507	-0.266465	5	142936868	R	II		IGR	opensea	IGR-opensea		NA	TRUE
cg23473081	-0.244632	0.160381	-8.59957	6.20301e-14	6.63476e-10	21.0327	0.363139	0.118507	-0.244632	12	13349569	R	II	EMP1	TSS200	opensea	TSS200-opensea		TRUE	NA
cg00158401	-0.23267	0.538584	-8.55758	7.71825e-14	7.79683e-10	20.8164	0.731427	0.498757	-0.23267	10	127581141	F	II		IGR	shelf	IGR-shelf	chr10:127584249-127585538	NA	NA		rs75240636	rs78326157
cg03155159	-0.395761	0.386395	-8.4687	1.22504e-13	1.14525e-09	20.3594	0.714414	0.318653	-0.395761	16	59627519	F	II		IGR	opensea	IGR-opensea		NA	TRUE
cg02709068	-0.20312	0.18676	-8.41426	1.62507e-13	1.42187e-09	20.0799	0.355112	0.151992	-0.20312	7	42016844	F	II	GLI3	Body	opensea	Body-opensea		NA	TRUE
cg21175685	-0.386744	0.475619	-8.3745	1.99703e-13	1.65057e-09	19.8761	0.796163	0.409419	-0.386744	3	99378032	F	II	COL8A1	5'UTR	opensea	5'UTR-opensea		TRUE	TRUE		rs62281832
cg17411016	-0.36136	0.290482	-8.29047	3.08547e-13	2.4393e-09	19.4459	0.589988	0.228628	-0.36136	2	47100912	F	II		IGR	opensea	IGR-opensea		TRUE	TRUE
cg24382686	-0.318374	0.236502	-8.22479	4.3323e-13	3.31872e-09	19.1104	0.50038	0.182006	-0.318374	17	35053756	R	II		IGR	opensea	IGR-opensea		NA	TRUE
cg02667102	-0.365331	0.477548	-8.18897	5.21199e-13	3.79084e-09	18.9276	0.780345	0.415014	-0.365331	5	3277120	R	II		IGR	opensea	IGR-opensea		NA	TRUE
cg16001422	-0.400389	0.297952	-8.17514	5.59734e-13	3.99129e-09	18.8571	0.629806	0.229417	-0.400389	8	145022842	R	II	PLEC1	Body	shore	Body-shore	chr8:145024449-145025179	NA	TRUE			rs62523988
cg27418217	-0.236911	0.181799	-8.15182	6.31223e-13	4.23218e-09	18.7383	0.378158	0.141247	-0.236911	15	83518427	R	II	HOMER2	3'UTR	opensea	3'UTR-opensea		TRUE	TRUE
cg04697056	-0.321206	0.243477	-8.12451	7.26574e-13	4.71838e-09	18.5993	0.509702	0.188495	-0.321206	4	187565389	R	II	FAT1	Body	opensea	Body-opensea		NA	TRUE
cg07942479	-0.232301	0.200891	-8.11719	7.54478e-13	4.81363e-09	18.562	0.393429	0.161128	-0.232301	4	185747981	R	I	ACSL1	TSS1500	shore	TSS1500-shore	chr4:185746557-185747827	NA	NA
cg09884146	-0.430733	0.400871	-8.07931	9.16874e-13	5.74888e-09	18.3694	0.757875	0.327142	-0.430733	2	65593908	R	II	SPRED2	5'UTR	opensea	5'UTR-opensea		NA	TRUE
cg10488012	-0.281366	0.459269	-8.06908	9.66368e-13	5.95651e-09	18.3175	0.692473	0.411107	-0.281366	5	3306368	R	II		IGR	shore	IGR-shore	chr5:3305587-3306010	NA	NA
cg17656890	-0.246302	0.452721	-8.05504	1.03872e-12	6.27041e-09	18.2461	0.656864	0.410561	-0.246302	7	155855572	R	I		IGR	shore	IGR-shore	chr7:155856030-155856349	NA	NA
cg05015185	-0.223554	0.107671	-8.05261	1.05178e-12	6.27041e-09	18.2338	0.292959	0.0694053	-0.223554	2	50574624	R	II	NRXN1	Body	island	Body-island	chr2:50574045-50574817	NA	NA
cg19963025	-0.259477	0.224815	-8.02581	1.20703e-12	6.96752e-09	18.0977	0.439876	0.1804	-0.259477	22	29426649	R	I	ZNRF3	Body	island	Body-island	chr22:29426510-29426843	NA	NA
cg24503369	-0.20114	0.225478	-7.98259	1.50679e-12	8.56198e-09	17.8786	0.392189	0.191049	-0.20114	2	40599006	F	II	SLC8A1	Body	opensea	Body-opensea		NA	TRUE
cg20947259	-0.310037	0.38501	-7.94169	1.85813e-12	1.00856e-08	17.6716	0.641978	0.331941	-0.310037	1	201572159	F	I		IGR	opensea	IGR-opensea		TRUE	TRUE
cg26252794	-0.309414	0.229726	-7.93537	1.91934e-12	1.02647e-08	17.6396	0.486177	0.176763	-0.309414	14	88097221	F	II		IGR	opensea	IGR-opensea		NA	TRUE
cg11281961	-0.25603	0.341408	-7.91776	2.10039e-12	1.10701e-08	17.5505	0.553614	0.297584	-0.25603	2	97498902	R	II	CNNM3	3'UTR	opensea	3'UTR-opensea		TRUE	TRUE			rs77076462
cg22563937	-0.311328	0.403092	-7.91117	2.17247e-12	1.11529e-08	17.5172	0.66113	0.349802	-0.311328	13	107649044	R	II		IGR	opensea	IGR-opensea		NA	TRUE
cg14197113	-0.253126	0.20632	-7.89217	2.39419e-12	1.19271e-08	17.4212	0.416118	0.162992	-0.253126	4	174723167	F	II		IGR	opensea	IGR-opensea		NA	TRUE		rs7684622
cg15745944	-0.420379	0.39771	-7.8749	2.61532e-12	1.28527e-08	17.334	0.746133	0.325753	-0.420379	17	39861969	R	II		IGR	opensea	IGR-opensea		NA	TRUE
cg15392124	-0.258365	0.45749	-7.84264	3.08391e-12	1.47567e-08	17.1712	0.67163	0.413265	-0.258365	5	123970889	F	II		IGR	opensea	IGR-opensea		NA	TRUE
cg03335624	-0.40401	0.254696	-7.83916	3.13918e-12	1.48261e-08	17.1537	0.589551	0.185541	-0.40401	5	73934942	R	II	ENC1	5'UTR	shore	5'UTR-shore	chr5:73935725-73937551	NA	NA
cg05205532	-0.212658	0.155857	-7.80481	3.74054e-12	1.74398e-08	16.9806	0.332114	0.119456	-0.212658	16	11677988	R	II	LITAF	5'UTR	shelf	5'UTR-shelf	chr16:11680008-11681275	NA	NA			rs36028407
cg07700393	-0.307202	0.393849	-7.79892	3.85472e-12	1.77446e-08	16.951	0.648467	0.341265	-0.307202	5	33788976	R	II	ADAMTS12	Body	opensea	Body-opensea		TRUE	TRUE
cg13551505	-0.321761	0.377805	-7.68637	6.83556e-12	3.0136e-08	16.3855	0.64449	0.322729	-0.321761	12	2014983	R	II	CACNA2D4	Body	shelf	Body-shelf	chr12:2017133-2018161	NA	NA
cg01428953	-0.299156	0.33556	-7.66283	7.70328e-12	3.33502e-08	16.2676	0.583509	0.284353	-0.299156	1	155177237	F	II	THBS3	Body	shore	Body-shore	chr1:155178547-155178980	NA	TRUE		rs35703697
cg17301052	-0.346336	0.475587	-7.63175	9.01898e-12	3.81382e-08	16.112	0.76264	0.416304	-0.346336	5	3387075	F	II		IGR	opensea	IGR-opensea		NA	NA
cg00055986	-0.248371	0.295799	-7.60939	1.01011e-11	4.17432e-08	16.0002	0.501657	0.253285	-0.248371	5	2537520	R	II		IGR	opensea	IGR-opensea		NA	NA			rs73033725
cg14599380	-0.282176	0.393345	-7.60587	1.02828e-11	4.2017e-08	15.9826	0.627221	0.345045	-0.282176	4	17310680	R	II		IGR	opensea	IGR-opensea		NA	TRUE
cg05831188	-0.320491	0.40752	-7.59797	1.07025e-11	4.32457e-08	15.9431	0.673152	0.352661	-0.320491	7	3549961	F	II	SDK1	Body	opensea	Body-opensea		NA	TRUE
cg15171911	-0.368397	0.400834	-7.5957	1.08263e-11	4.32655e-08	15.9318	0.706172	0.337775	-0.368397	18	53068921	F	II	TCF4	Body	opensea	Body-opensea		NA	TRUE	low-CpG:51219916-51219945
cg10584986	-0.279128	0.19942	-7.59156	1.10556e-11	4.37015e-08	15.9111	0.43077	0.151642	-0.279128	15	29825929	R	II	FAM189A1	Body	opensea	Body-opensea		NA	TRUE			rs75918960
cg12138695	-0.259497	0.262341	-7.56389	1.27167e-11	4.9198e-08	15.773	0.47742	0.217923	-0.259497	3	149160934	R	II		IGR	opensea	IGR-opensea		TRUE	TRUE
cg12832204	-0.276108	0.338053	-7.55373	1.33868e-11	5.12455e-08	15.7223	0.566899	0.290792	-0.276108	7	24420819	R	II		IGR	opensea	IGR-opensea		NA	TRUE
cg01303420	-0.208692	0.344167	-7.49644	1.78783e-11	6.63441e-08	15.437	0.517137	0.308445	-0.208692	3	157296174	R	II	C3orf55	Body	opensea	Body-opensea		NA	NA
cg14198768	-0.318766	0.490774	-7.49422	1.80797e-11	6.64136e-08	15.4259	0.754976	0.43621	-0.318766	9	89109504	F	II		IGR	opensea	IGR-opensea		NA	TRUE
cg07866131	-0.368385	0.387826	-7.47993	1.94307e-11	6.98273e-08	15.3548	0.693154	0.324769	-0.368385	15	41850280	R	II	TYRO3	TSS1500	shore	TSS1500-shore	chr15:41851723-41851970	NA	NA
cg23493119	-0.247795	0.327475	-7.47836	1.9585e-11	6.98273e-08	15.347	0.532855	0.28506	-0.247795	14	22103082	F	II	OR10G2	TSS200	opensea	TSS200-opensea		NA	NA
cg10054857	-0.381541	0.515926	-7.44884	2.27257e-11	7.93546e-08	15.2004	0.832158	0.450617	-0.381541	18	61816543	F	II	C18orf20	TSS1500	opensea	TSS1500-opensea		NA	NA
cg06732687	-0.313909	0.36547	-7.42454	2.56812e-11	8.60412e-08	15.0798	0.625647	0.311738	-0.313909	14	56299289	R	II		IGR	opensea	IGR-opensea		NA	TRUE
cg01254505	-0.309707	0.348251	-7.42344	2.5824e-11	8.60412e-08	15.0744	0.604945	0.295238	-0.309707	19	17516470	F	II	BST2	TSS200	opensea	TSS200-opensea		NA	TRUE
cg10189395	-0.326158	0.444818	-7.42189	2.60254e-11	8.60412e-08	15.0667	0.715147	0.388989	-0.326158	17	52849566	R	II		IGR	opensea	IGR-opensea		NA	TRUE
cg23477774	-0.264565	0.320209	-7.41287	2.72331e-11	8.92226e-08	15.022	0.539488	0.274923	-0.264565	5	169235791	F	II	DOCK2	Body	opensea	Body-opensea		NA	TRUE
cg03311274	-0.312552	0.214408	-7.39386	2.99639e-11	9.64321e-08	14.9278	0.47346	0.160908	-0.312552	15	58624344	R	II		IGR	opensea	IGR-opensea		TRUE	TRUE
cg11141743	-0.319966	0.505105	-7.37675	3.26527e-11	1.02683e-07	14.843	0.770303	0.450336	-0.319966	4	17188725	R	II		IGR	opensea	IGR-opensea		NA	TRUE
cg02416536	-0.339661	0.541295	-7.37613	3.27532e-11	1.02683e-07	14.84	0.822816	0.483155	-0.339661	12	98577192	F	II		IGR	opensea	IGR-opensea		NA	TRUE		rs76785901
cg15954235	-0.318147	0.316284	-7.37059	3.3678e-11	1.03742e-07	14.8126	0.579973	0.261826	-0.318147	6	34514887	F	II	SPDEF	5'UTR	shelf	5'UTR-shelf	chr6:34512063-34512266	TRUE	NA		rs3798552
cg18369680	-0.300482	0.347057	-7.369	3.39468e-11	1.03742e-07	14.8047	0.596105	0.295623	-0.300482	20	41984014	R	II		IGR	opensea	IGR-opensea		NA	NA
cg27651090	-0.360181	0.499511	-7.34021	3.922e-11	1.17876e-07	14.6624	0.798039	0.437859	-0.360181	13	109270071	R	II	MYO16	5'UTR	opensea	5'UTR-opensea		NA	TRUE
cg15145767	-0.306012	0.381048	-7.33772	3.97127e-11	1.18191e-07	14.6501	0.63468	0.328668	-0.306012	3	50306428	R	II	SEMA3B	5'UTR	opensea	5'UTR-opensea		TRUE	NA
cg24958342	-0.275062	0.300786	-7.33485	4.02879e-11	1.18191e-07	14.6359	0.528765	0.253703	-0.275062	10	22375787	F	II		IGR	opensea	IGR-opensea		TRUE	TRUE
cg23202253	-0.289112	0.304893	-7.33479	4.02998e-11	1.18191e-07	14.6356	0.544517	0.255405	-0.289112	12	26902211	R	II	ITPR2	Body	opensea	Body-opensea		NA	TRUE
cg25250968	-0.222772	0.176406	-7.28262	5.23264e-11	1.52234e-07	14.3783	0.361046	0.138274	-0.222772	6	11318770	R	II	NEDD9	5'UTR	opensea	5'UTR-opensea		TRUE	NA
cg08381046	-0.436308	0.435502	-7.27808	5.35276e-11	1.54493e-07	14.3559	0.797127	0.360819	-0.436308	5	112294315	F	II		IGR	opensea	IGR-opensea		TRUE	TRUE
cg20941184	-0.329984	0.441113	-7.27152	5.53123e-11	1.56377e-07	14.3236	0.714613	0.384629	-0.329984	1	209878178	F	II	HSD11B1	5'UTR	opensea	5'UTR-opensea		NA	TRUE			rs78557296
cg09555364	-0.261966	0.457753	-7.27095	5.54703e-11	1.56377e-07	14.3208	0.674878	0.412913	-0.261966	5	167343339	R	II	ODZ2	Body	opensea	Body-opensea		NA	TRUE
cg12441038	-0.230404	0.476599	-7.26477	5.72105e-11	1.5882e-07	14.2903	0.667565	0.437161	-0.230404	7	155794908	F	II		IGR	opensea	IGR-opensea		NA	NA
cg03707945	-0.278291	0.285446	-7.256	5.97737e-11	1.63441e-07	14.2471	0.516101	0.23781	-0.278291	12	33787337	R	II		IGR	opensea	IGR-opensea		NA	NA
cg23484392	-0.279002	0.309927	-7.24508	6.31235e-11	1.71312e-07	14.1934	0.541173	0.26217	-0.279002	18	66465334	F	II	CCDC102B	5'UTR	opensea	5'UTR-opensea		NA	NA
cg12394201	-0.324542	0.340567	-7.20679	7.64049e-11	2.05821e-07	14.0053	0.609557	0.285015	-0.324542	11	43942418	R	II		IGR	opensea	IGR-opensea		TRUE	TRUE
cg04366104	-0.308946	0.17036	-7.19244	8.20667e-11	2.14711e-07	13.9349	0.426424	0.117478	-0.308946	2	64872418	F	II	SERTAD2	5'UTR	opensea	5'UTR-opensea		TRUE	NA
cg11509479	-0.302549	0.597896	-7.18597	8.47542e-11	2.18007e-07	13.9031	0.848657	0.546108	-0.302549	4	189084795	F	II		IGR	shelf	IGR-shelf	chr4:189080848-189081247	NA	NA
cg07561162	-0.200374	0.130013	-7.17909	8.7706e-11	2.21606e-07	13.8694	0.296089	0.0957147	-0.200374	16	10174417	R	II	GRIN2A	Body	opensea	Body-opensea		TRUE	NA
cg13035416	-0.266367	0.387163	-7.179	8.7749e-11	2.21606e-07	13.8689	0.607936	0.341569	-0.266367	5	2204535	R	II		IGR	opensea	IGR-opensea		NA	TRUE
cg00977526	-0.223721	0.383602	-7.17609	8.90284e-11	2.23286e-07	13.8547	0.569028	0.345308	-0.223721	2	107202311	R	I		IGR	opensea	IGR-opensea		NA	NA
cg26116326	-0.364103	0.378438	-7.17436	8.97986e-11	2.23675e-07	13.8462	0.680216	0.316114	-0.364103	5	173191648	R	II		IGR	opensea	IGR-opensea		TRUE	TRUE
cg01085803	-0.298933	0.238479	-7.16762	9.28593e-11	2.29726e-07	13.8132	0.486243	0.18731	-0.298933	6	11233545	F	II	NEDD9	TSS1500	opensea	TSS1500-opensea		TRUE	TRUE
cg04018164	-0.315882	0.487274	-7.1651	9.40311e-11	2.31053e-07	13.8008	0.749086	0.433204	-0.315882	17	12566358	F	II		IGR	shelf	IGR-shelf	chr17:12568667-12569335	NA	NA
cg09175734	-0.291735	0.380431	-7.16303	9.50033e-11	2.31875e-07	13.7907	0.622229	0.330494	-0.291735	5	169510081	R	II	DOCK2	3'UTR	opensea	3'UTR-opensea		NA	NA
cg24164238	0.233212	0.73303	7.16146	9.57464e-11	2.32131e-07	13.783	0.539738	0.77295	0.233212	13	114199055	F	II	TMCO3	Body	shore	Body-shore	chr13:114198318-114198552	NA	NA
cg08762247	-0.232128	0.172947	-7.15644	9.81675e-11	2.36424e-07	13.7584	0.365342	0.133214	-0.232128	17	53800372	R	II	TMEM100	TSS200	opensea	TSS200-opensea		NA	NA
cg23723410	-0.359177	0.29896	-7.15417	9.92835e-11	2.37539e-07	13.7473	0.596656	0.237479	-0.359177	1	59486037	F	II		IGR	opensea	IGR-opensea		TRUE	TRUE
cg13518625	-0.330185	0.239279	-7.14113	1.05929e-10	2.48533e-07	13.6835	0.512946	0.182761	-0.330185	8	29522838	F	II		IGR	opensea	IGR-opensea		TRUE	TRUE
cg14015765	-0.307818	0.362147	-7.12986	1.12032e-10	2.61167e-07	13.6283	0.617276	0.309457	-0.307818	10	132734310	F	II		IGR	opensea	IGR-opensea		NA	TRUE
cg06392574	-0.387122	0.368045	-7.12795	1.13098e-10	2.61974e-07	13.619	0.688902	0.301781	-0.387122	6	37212272	R	II	TMEM217	5'UTR	opensea	5'UTR-opensea		NA	TRUE
cg25729350	-0.250953	0.179357	-7.11173	1.22579e-10	2.75172e-07	13.5397	0.387353	0.136401	-0.250953	15	58624534	R	II		IGR	opensea	IGR-opensea		TRUE	NA			rs34595226
cg08311085	-0.325117	0.404932	-7.0895	1.36863e-10	3.01659e-07	13.4312	0.674398	0.349281	-0.325117	7	53879422	F	II		IGR	opensea	IGR-opensea		NA	NA		rs1919811
cg19211851	-0.312088	0.507922	-7.0895	1.36867e-10	3.01659e-07	13.4312	0.766589	0.454501	-0.312088	2	43555466	R	II	THADA	Body	opensea	Body-opensea		NA	TRUE
cg06327814	-0.370616	0.383038	-7.08433	1.40419e-10	3.05781e-07	13.406	0.690215	0.3196	-0.370616	7	112122217	R	II	C7orf53	5'UTR	opensea	5'UTR-opensea		TRUE	TRUE
cg16366546	-0.239647	0.191418	-7.07722	1.45453e-10	3.14857e-07	13.3713	0.390044	0.150397	-0.239647	10	24672795	F	II	KIAA1217	Body	opensea	Body-opensea		NA	TRUE		rs6482387	rs80164647
cg05685435	-0.203222	0.276075	-7.06871	1.51717e-10	3.26475e-07	13.3298	0.444512	0.24129	-0.203222	12	57851749	F	II	INHBE	3'UTR	shore	3'UTR-shore	chr12:57853715-57853973	NA	NA
cg05476182	-0.311973	0.384702	-7.05306	1.63935e-10	3.44609e-07	13.2535	0.643274	0.331301	-0.311973	5	133913122	R	II	PHF15	Body	opensea	Body-opensea		NA	TRUE
cg27147615	-0.340984	0.241296	-7.05023	1.66247e-10	3.45476e-07	13.2397	0.523914	0.182929	-0.340984	13	40976678	R	II	LOC646982	Body	opensea	Body-opensea		TRUE	TRUE
cg03482600	-0.340607	0.438027	-7.03645	1.77973e-10	3.59855e-07	13.1726	0.720332	0.379724	-0.340607	14	61712019	R	II		IGR	opensea	IGR-opensea		NA	TRUE
cg18405719	-0.292359	0.362513	-6.99878	2.14361e-10	4.24975e-07	12.9895	0.604829	0.312469	-0.292359	3	153242	R	II		IGR	opensea	IGR-opensea		NA	TRUE			rs80085842
cg17620300	-0.294699	0.441032	-6.99413	2.19346e-10	4.3118e-07	12.9669	0.685287	0.390588	-0.294699	6	6058563	R	II		IGR	island	IGR-island	chr6:6058355-6058664	NA	NA
cg15638239	-0.323731	0.500251	-6.98986	2.24011e-10	4.36726e-07	12.9462	0.768569	0.444838	-0.323731	7	3025736	F	II	CARD11	5'UTR	opensea	5'UTR-opensea		NA	NA
cg25580581	-0.367485	0.391378	-6.98936	2.24569e-10	4.36726e-07	12.9438	0.69596	0.328475	-0.367485	10	3853668	R	II		IGR	opensea	IGR-opensea		NA	TRUE			rs76268695
cg13455326	-0.247574	0.357565	-6.98605	2.2826e-10	4.41544e-07	12.9277	0.562761	0.315187	-0.247574	19	10043341	R	II	OLFM2	Body	shelf	Body-shelf	chr19:10046824-10047067	NA	NA
cg20321319	-0.304594	0.38579	-6.98391	2.30683e-10	4.4387e-07	12.9173	0.638246	0.333652	-0.304594	8	61088307	R	II		IGR	shore	IGR-shore	chr8:61086125-61086327	NA	NA
cg09308942	-0.246618	0.393728	-6.98174	2.33161e-10	4.46277e-07	12.9068	0.598133	0.351514	-0.246618	12	91573372	R	II	DCN	TSS1500	opensea	TSS1500-opensea		NA	NA
cg13027458	-0.324203	0.424188	-6.97231	2.44257e-10	4.6062e-07	12.8611	0.692897	0.368694	-0.324203	16	59789219	F	II	LOC644649	TSS200	shore	TSS200-shore	chr16:59788792-59789072	NA	NA
cg20570030	-0.323524	0.393063	-6.9714	2.45356e-10	4.6062e-07	12.8566	0.661209	0.337685	-0.323524	1	236231282	R	II		IGR	shelf	IGR-shelf	chr1:236227682-236228817	NA	NA
cg08585489	-0.31134	0.463815	-6.9662	2.51721e-10	4.67052e-07	12.8314	0.721862	0.410522	-0.31134	19	35782865	F	II	MAG	TSS200	shelf	TSS200-shelf	chr19:35786551-35786962	NA	NA		rs79032782
cg05910407	-0.282316	0.493863	-6.95936	2.60347e-10	4.77905e-07	12.7983	0.727855	0.445539	-0.282316	8	93584836	R	II		IGR	opensea	IGR-opensea		NA	TRUE
cg16338011	-0.246097	0.363951	-6.95845	2.61513e-10	4.77905e-07	12.7939	0.567923	0.321826	-0.246097	3	137301727	R	II		IGR	opensea	IGR-opensea		NA	TRUE
cg19718662	-0.320359	0.445991	-6.95427	2.66952e-10	4.84985e-07	12.7736	0.711514	0.391155	-0.320359	7	53811402	R	II		IGR	opensea	IGR-opensea		NA	TRUE
cg05671644	-0.3521	0.399414	-6.95196	2.70009e-10	4.86103e-07	12.7624	0.691244	0.339144	-0.3521	7	102632303	F	II	FBXL13	Body	opensea	Body-opensea		TRUE	TRUE
cg22755679	-0.279424	0.535497	-6.93973	2.8676e-10	5.08706e-07	12.7032	0.767091	0.487667	-0.279424	7	155920287	F	I		IGR	opensea	IGR-opensea		NA	NA		rs78693115
cg03508235	-0.240728	0.31084	-6.93555	2.92719e-10	5.16756e-07	12.683	0.510362	0.269634	-0.240728	14	23445994	R	II	JUB	5'UTR	shelf	5'UTR-shelf	chr14:23449886-23452174	NA	TRUE
cg24166463	-0.285444	0.519187	-6.93137	2.98801e-10	5.24945e-07	12.6627	0.755771	0.470327	-0.285444	11	4903155	R	II	OR51T1	1stExon	opensea	1stExon-opensea		NA	TRUE			rs34690738
cg18552413	-0.27621	0.367011	-6.92911	3.02134e-10	5.28248e-07	12.6518	0.595941	0.319731	-0.27621	1	159174610	R	II	DARC	TSS1500	opensea	TSS1500-opensea		NA	NA			rs72547266
cg08968034	-0.336825	0.478548	-6.92477	3.08661e-10	5.37078e-07	12.6308	0.757718	0.420893	-0.336825	4	3022836	R	II	GRK4	Body	opensea	Body-opensea		NA	TRUE
cg04973925	-0.266611	0.269175	-6.9223	3.12422e-10	5.41033e-07	12.6189	0.49015	0.223539	-0.266611	15	49218062	F	II	SHC4	Body	opensea	Body-opensea		TRUE	TRUE
cg22142137	-0.259345	0.33773	-6.91657	3.21351e-10	5.51246e-07	12.5911	0.552683	0.293338	-0.259345	14	22103031	F	II	OR10G2	TSS200	opensea	TSS200-opensea		NA	NA			rs28669931
cg01647204	-0.28513	0.418354	-6.908	3.35176e-10	5.69587e-07	12.5497	0.654679	0.369548	-0.28513	14	100883459	R	II	WDR25	Body	opensea	Body-opensea		TRUE	TRUE
cg23271915	-0.273501	0.272324	-6.90398	3.41865e-10	5.75135e-07	12.5303	0.499009	0.225508	-0.273501	11	82689648	F	II		IGR	opensea	IGR-opensea		NA	TRUE
cg19537070	-0.251538	0.37976	-6.90356	3.42561e-10	5.75135e-07	12.5283	0.588242	0.336704	-0.251538	5	161112334	F	II	GABRA6	TSS1500	opensea	TSS1500-opensea		NA	NA
cg09817024	-0.329296	0.484897	-6.90319	3.43185e-10	5.75135e-07	12.5265	0.757827	0.428531	-0.329296	8	11471395	R	I		IGR	shore	IGR-shore	chr8:11471014-11471249	NA	NA
cg12995004	-0.207226	0.261998	-6.89888	3.5052e-10	5.8245e-07	12.5057	0.433752	0.226527	-0.207226	5	17395952	R	II		IGR	opensea	IGR-opensea		NA	TRUE
cg26981966	-0.316578	0.465081	-6.89405	3.58934e-10	5.90641e-07	12.4823	0.72747	0.410892	-0.316578	7	152598597	F	II		IGR	shore	IGR-shore	chr7:152600496-152600950	NA	NA
cg09470010	0.351334	0.631092	6.89188	3.62774e-10	5.94271e-07	12.4719	0.339896	0.69123	0.351334	10	104094152	F	II	GBF1	Body	opensea	Body-opensea		NA	TRUE
cg20856030	-0.328115	0.604315	-6.88873	3.68436e-10	6.00161e-07	12.4566	0.876266	0.548151	-0.328115	4	162917677	R	II	FSTL5	Body	opensea	Body-opensea		NA	TRUE
cg19574327	-0.285307	0.406441	-6.87343	3.97144e-10	6.39059e-07	12.3828	0.642912	0.357605	-0.285307	11	96466206	F	II		IGR	opensea	IGR-opensea		NA	TRUE
cg15331705	-0.336385	0.411542	-6.86288	4.18221e-10	6.70011e-07	12.332	0.690348	0.353963	-0.336385	8	129180010	R	II		IGR	opensea	IGR-opensea		NA	TRUE
cg04742384	-0.337079	0.507445	-6.85237	4.40316e-10	6.99247e-07	12.2813	0.786825	0.449747	-0.337079	20	54576415	R	II	CBLN4	Body	shelf	Body-shelf	chr20:54578603-54580678	NA	NA
cg26027170	-0.27272	0.348721	-6.84854	4.48664e-10	7.09406e-07	12.2629	0.57476	0.30204	-0.27272	17	37394705	F	II		IGR	opensea	IGR-opensea		TRUE	TRUE			rs76465880
cg08264266	-0.295749	0.472892	-6.84247	4.62195e-10	7.245e-07	12.2337	0.718017	0.422269	-0.295749	6	124288527	F	II	NKAIN2	Body	opensea	Body-opensea		NA	TRUE
cg04476070	0.213908	0.814507	6.84028	4.67188e-10	7.29184e-07	12.2231	0.637214	0.851122	0.213908	16	88679600	R	II	ZC3H18	Body	opensea	Body-opensea		NA	NA
cg24724567	-0.273163	0.382857	-6.83105	4.8876e-10	7.53156e-07	12.1787	0.609262	0.336099	-0.273163	11	121762930	F	II		IGR	opensea	IGR-opensea		NA	TRUE		rs79249654
cg16330369	-0.235197	0.270417	-6.82293	5.08578e-10	7.77352e-07	12.1396	0.465355	0.230158	-0.235197	8	71357702	F	II		IGR	opensea	IGR-opensea		NA	TRUE
cg05062679	-0.247962	0.109974	-6.79375	5.86493e-10	8.77724e-07	11.9995	0.315492	0.0675298	-0.247962	10	94000186	F	II	CPEB3	5'UTR	shore	5'UTR-shore	chr10:93999131-94000015	TRUE	NA
cg08003402	-0.319323	0.553453	-6.79129	5.93602e-10	8.83005e-07	11.9876	0.818117	0.498794	-0.319323	3	15311021	F	II	SH3BP5	Body	opensea	Body-opensea		TRUE	TRUE
cg03962359	-0.309585	0.540239	-6.79085	5.94877e-10	8.83005e-07	11.9855	0.796832	0.487247	-0.309585	6	154166263	R	II		IGR	opensea	IGR-opensea		NA	TRUE
cg24409566	-0.247261	0.369177	-6.7832	6.175e-10	9.12546e-07	11.9488	0.574114	0.326853	-0.247261	11	2933967	F	II	SLC22A18	Body	shelf	Body-shelf	chr11:2930289-2931093	NA	TRUE
cg03027661	-0.20392	0.16626	-6.77294	6.49183e-10	9.51956e-07	11.8996	0.335275	0.131355	-0.20392	22	29426832	F	I	ZNRF3	Body	island	Body-island	chr22:29426510-29426843	NA	NA
cg01556706	-0.436417	0.377748	-6.76857	6.63168e-10	9.68007e-07	11.8787	0.739463	0.303046	-0.436417	3	59804435	R	II	FHIT	Body	opensea	Body-opensea		TRUE	TRUE
cg00118808	-0.338335	0.390433	-6.76787	6.65453e-10	9.68007e-07	11.8753	0.670855	0.33252	-0.338335	9	132097931	R	II		IGR	shore	IGR-shore	chr9:132099123-132099616	NA	TRUE
cg01014224	-0.344549	0.440657	-6.76667	6.69337e-10	9.69069e-07	11.8696	0.726229	0.38168	-0.344549	13	44379186	R	II		IGR	opensea	IGR-opensea		TRUE	TRUE
cg08401872	-0.283432	0.340568	-6.75641	7.03676e-10	1.01147e-06	11.8204	0.575485	0.292052	-0.283432	2	218487226	R	II	DIRC3	Body	opensea	Body-opensea		NA	TRUE
cg14234105	-0.311952	0.50129	-6.74747	7.35001e-10	1.05234e-06	11.7776	0.759845	0.447893	-0.311952	9	98550966	F	II		IGR	shelf	IGR-shelf	chr9:98546650-98547028	NA	NA
cg02367160	-0.280527	0.411737	-6.74309	7.50851e-10	1.07082e-06	11.7566	0.644246	0.363718	-0.280527	5	166614884	R	II		IGR	opensea	IGR-opensea		NA	TRUE
cg07744116	-0.255906	0.32588	-6.74042	7.60661e-10	1.08057e-06	11.7438	0.537982	0.282077	-0.255906	5	2184062	F	II		IGR	shelf	IGR-shelf	chr5:2180251-2180467	NA	NA		rs77616962
cg09762115	0.335961	0.66536	6.73562	7.78626e-10	1.10179e-06	11.7209	0.386906	0.722867	0.335961	2	86095308	R	II	ST3GAL5	TSS1500	opensea	TSS1500-opensea		NA	NA
cg10031769	-0.317435	0.440933	-6.73379	7.85593e-10	1.10734e-06	11.7121	0.704032	0.386597	-0.317435	10	35483963	F	II	CREM	Body	opensea	Body-opensea		NA	TRUE		rs73260897
cg25707745	-0.316901	0.458865	-6.73256	7.90304e-10	1.10968e-06	11.7063	0.721522	0.404621	-0.316901	3	34884326	F	II		IGR	opensea	IGR-opensea		NA	TRUE
cg26943120	-0.26166	0.405067	-6.72238	8.30459e-10	1.16157e-06	11.6576	0.621938	0.360278	-0.26166	4	5472116	F	II	STK32B	Body	opensea	Body-opensea		NA	TRUE
cg23522611	-0.300296	0.257654	-6.72098	8.36102e-10	1.16498e-06	11.6509	0.506548	0.206252	-0.300296	2	28617612	F	I	FOSL2	Body	shore	Body-shore	chr2:28612964-28616748	NA	NA
cg15934804	-0.28919	0.222315	-6.71974	8.41162e-10	1.16542e-06	11.645	0.462003	0.172814	-0.28919	7	2672400	R	II	TTYH3	Body	shore	Body-shore	chr7:2671156-2671937	NA	NA
cg04057956	-0.38832	0.386868	-6.71934	8.42821e-10	1.16542e-06	11.643	0.708719	0.320399	-0.38832	12	6339200	F	II	CD9	Body	opensea	Body-opensea		TRUE	TRUE
cg08053846	-0.266848	0.294811	-6.71461	8.62424e-10	1.188e-06	11.6204	0.515982	0.249134	-0.266848	7	100769605	R	II	SERPINE1	TSS1500	opensea	TSS1500-opensea		NA	NA
cg09535960	-0.281233	0.243702	-6.70949	8.84165e-10	1.2088e-06	11.596	0.476796	0.195563	-0.281233	8	23193704	F	II	LOXL2	Body	opensea	Body-opensea		TRUE	TRUE
cg24554987	-0.2333	0.268582	-6.69457	9.5062e-10	1.27567e-06	11.5248	0.461948	0.228648	-0.2333	7	155943952	R	II		IGR	shelf	IGR-shelf	chr7:155946843-155948654	NA	NA
cg05951558	-0.220055	0.264163	-6.69337	9.56175e-10	1.27841e-06	11.519	0.446551	0.226496	-0.220055	3	183980788	F	II	ECE2	Body	shore	Body-shore	chr3:183977548-183980633	NA	NA
cg13131015	-0.293976	0.305688	-6.68851	9.78992e-10	1.30219e-06	11.4959	0.549344	0.255368	-0.293976	12	14849542	F	II	GUCY2C	TSS200	opensea	TSS200-opensea		NA	NA	low-CpG:14740761-14740810	rs3811173
cg15815084	-0.321706	0.335663	-6.68029	1.01886e-09	1.34248e-06	11.4566	0.602303	0.280596	-0.321706	17	54912870	F	II	DGKE	Body	shore	Body-shore	chr17:54910496-54912470	NA	NA
cg23606421	-0.271046	0.303813	-6.67702	1.03511e-09	1.35897e-06	11.4411	0.528464	0.257418	-0.271046	9	140330621	R	II	ENTPD8	Body	island	Body-island	chr9:140330620-140330910	NA	TRUE
cg07697770	-0.358882	0.354285	-6.66936	1.07428e-09	1.39031e-06	11.4046	0.651737	0.292854	-0.358882	5	135389705	R	II	TGFBI	Body	opensea	Body-opensea		TRUE	TRUE
cg21559943	-0.367143	0.465564	-6.66648	1.0894e-09	1.40488e-06	11.3909	0.769863	0.40272	-0.367143	19	55721290	F	II	PTPRH	TSS1500	opensea	TSS1500-opensea		TRUE	TRUE
cg16412573	-0.22415	0.374863	-6.664	1.1026e-09	1.41399e-06	11.379	0.560645	0.336495	-0.22415	14	72757840	R	II	RGS6	Body	opensea	Body-opensea		NA	TRUE
cg07195851	-0.245439	0.359486	-6.66307	1.10756e-09	1.41399e-06	11.3746	0.562913	0.317474	-0.245439	5	3517522	R	II		IGR	opensea	IGR-opensea		NA	TRUE
cg25752087	-0.289724	0.361038	-6.65945	1.12719e-09	1.42829e-06	11.3574	0.60117	0.311446	-0.289724	17	12523042	R	II		IGR	opensea	IGR-opensea		NA	TRUE
cg01034993	-0.301096	0.355187	-6.65388	1.15797e-09	1.4622e-06	11.3309	0.604744	0.303648	-0.301096	15	68992751	R	II	CORO2B	Body	opensea	Body-opensea		TRUE	TRUE
cg22185065	-0.316199	0.533234	-6.6511	1.17368e-09	1.47286e-06	11.3177	0.795309	0.47911	-0.316199	6	6318785	F	II	F13A1	Body	opensea	Body-opensea		NA	TRUE		rs5985
cg02258201	-0.235584	0.262399	-6.65096	1.17452e-09	1.47286e-06	11.317	0.457658	0.222074	-0.235584	9	35906148	R	II	HRCT1	TSS200	opensea	TSS200-opensea		NA	NA
cg18232125	-0.273814	0.351277	-6.64739	1.19499e-09	1.48428e-06	11.3	0.578222	0.304408	-0.273814	5	166696433	R	II		IGR	opensea	IGR-opensea		NA	TRUE
cg01393234	-0.220196	0.315339	-6.64724	1.19586e-09	1.48428e-06	11.2993	0.497844	0.277648	-0.220196	1	226085079	F	II		IGR	opensea	IGR-opensea		TRUE	TRUE
cg17181362	-0.292869	0.42323	-6.63966	1.24054e-09	1.51797e-06	11.2632	0.665968	0.373099	-0.292869	20	57090749	F	II	APCDD1L	TSS1500	shore	TSS1500-shore	chr20:57089460-57090237	TRUE	NA
cg02139586	-0.34595	0.410524	-6.63952	1.24142e-09	1.51797e-06	11.2625	0.697257	0.351307	-0.34595	16	59792836	F	II		IGR	shelf	IGR-shelf	chr16:59788792-59789072	NA	NA			rs77255245
cg04379703	-0.300702	0.530766	-6.63853	1.24734e-09	1.51797e-06	11.2579	0.779997	0.479295	-0.300702	3	13053208	R	II	IQSEC1	Body	opensea	Body-opensea		NA	TRUE
cg05954918	-0.304158	0.393922	-6.63241	1.28484e-09	1.55751e-06	11.2288	0.646017	0.341858	-0.304158	1	21645238	F	II	ECE1	Body	opensea	Body-opensea		NA	TRUE
cg10892950	-0.345311	0.372832	-6.6308	1.29489e-09	1.56448e-06	11.2211	0.659036	0.313725	-0.345311	12	45626938	F	II	ANO6	Body	opensea	Body-opensea		TRUE	TRUE
cg22900681	-0.27581	0.291444	-6.61998	1.36445e-09	1.63763e-06	11.1697	0.520043	0.244234	-0.27581	2	25301413	F	II	EFR3B	Body	opensea	Body-opensea		TRUE	TRUE
cg23801782	-0.30579	0.391387	-6.61805	1.37726e-09	1.64757e-06	11.1605	0.644834	0.339045	-0.30579	18	66471057	R	II	CCDC102B	5'UTR	opensea	5'UTR-opensea		NA	TRUE
cg20341384	-0.27517	0.511878	-6.61628	1.38907e-09	1.65625e-06	11.1521	0.739947	0.464777	-0.27517	10	131568735	R	II		IGR	opensea	IGR-opensea		NA	NA
cg09816756	-0.308949	0.491738	-6.61395	1.40484e-09	1.66414e-06	11.1411	0.747804	0.438855	-0.308949	4	69047758	R	II	LOC100130017	TSS1500	shore	TSS1500-shore	chr4:69048062-69048437	NA	NA
cg01620379	-0.219161	0.333627	-6.60699	1.45284e-09	1.71541e-06	11.1081	0.515274	0.296113	-0.219161	14	21052361	R	II	RNASE11	Body	opensea	Body-opensea		NA	NA
cg14761514	-0.223371	0.265004	-6.60429	1.4719e-09	1.73058e-06	11.0953	0.45014	0.226769	-0.223371	12	114714301	F	II		IGR	opensea	IGR-opensea		NA	TRUE
cg08697732	-0.294069	0.283585	-6.59934	1.50751e-09	1.76279e-06	11.0718	0.527317	0.233249	-0.294069	17	81014091	R	II		IGR	shore	IGR-shore	chr17:81016044-81016295	TRUE	TRUE
cg09026722	-0.286756	0.435578	-6.59567	1.5345e-09	1.78289e-06	11.0543	0.673249	0.386494	-0.286756	1	156867080	F	I	PEAR1	5'UTR	shelf	5'UTR-shelf	chr1:156863415-156863711	TRUE	TRUE
cg24017800	-0.351794	0.532543	-6.59103	1.56923e-09	1.81743e-06	11.0324	0.82412	0.472326	-0.351794	17	14276682	R	II		IGR	opensea	IGR-opensea		NA	TRUE			rs73979338
cg12811617	-0.252474	0.380277	-6.5902	1.57556e-09	1.81897e-06	11.0284	0.589535	0.337061	-0.252474	14	105446698	F	I		IGR	shore	IGR-shore	chr14:105444319-105445225	TRUE	NA		rs2033933
cg13860283	-0.238704	0.312303	-6.58525	1.61364e-09	1.85118e-06	11.005	0.510149	0.271444	-0.238704	12	55524042	F	II	OR9K2	1stExon	opensea	1stExon-opensea		NA	NA
cg12446613	-0.285764	0.419428	-6.57853	1.66683e-09	1.90618e-06	10.9731	0.656278	0.370514	-0.285764	5	159072916	F	II		IGR	opensea	IGR-opensea		NA	TRUE		rs17056872
cg14069703	-0.279802	0.498149	-6.57232	1.71746e-09	1.93969e-06	10.9437	0.730058	0.450255	-0.279802	2	108119660	F	II		IGR	opensea	IGR-opensea		NA	TRUE
cg03897866	-0.223713	0.26548	-6.57127	1.7262e-09	1.94353e-06	10.9387	0.450899	0.227186	-0.223713	1	181059633	F	I	IER5	3'UTR	shore	3'UTR-shore	chr1:181057503-181059176	NA	NA
cg24149590	-0.364432	0.329181	-6.56313	1.79524e-09	1.99653e-06	10.9002	0.631234	0.266801	-0.364432	14	75867231	R	II		IGR	opensea	IGR-opensea		TRUE	TRUE
cg06621027	-0.298796	0.424364	-6.56141	1.81023e-09	2.0007e-06	10.8921	0.672014	0.373219	-0.298796	2	80179759	F	II	CTNNA2	Body	opensea	Body-opensea		NA	TRUE		rs77833200
cg12187999	-0.276483	0.468124	-6.55858	1.83502e-09	2.0007e-06	10.8787	0.697281	0.420798	-0.276483	5	6845652	R	II		IGR	opensea	IGR-opensea		NA	NA
cg10316899	-0.334315	0.393146	-6.55706	1.8485e-09	2.0007e-06	10.8715	0.670236	0.335921	-0.334315	1	39658128	R	II	MACF1	Body	opensea	Body-opensea		TRUE	TRUE
cg01349088	-0.225748	0.294592	-6.54957	1.91642e-09	2.06194e-06	10.8361	0.481699	0.255951	-0.225748	20	30012193	F	II	DEFB122	Body	opensea	Body-opensea		NA	NA
cg06743037	-0.30821	0.449476	-6.54416	1.96697e-09	2.10388e-06	10.8105	0.704929	0.396719	-0.30821	7	80550531	R	II		IGR	shore	IGR-shore	chr7:80548306-80548726	NA	NA
cg27262398	-0.27665	0.432883	-6.5335	2.0705e-09	2.17974e-06	10.7602	0.662178	0.385528	-0.27665	11	107578793	R	II	SLN	5'UTR	opensea	5'UTR-opensea		NA	NA
cg16107470	-0.270533	0.351598	-6.53316	2.07386e-09	2.17974e-06	10.7586	0.575823	0.30529	-0.270533	5	12865512	F	II		IGR	opensea	IGR-opensea		NA	TRUE
cg10099415	-0.220386	0.140011	-6.52349	2.17254e-09	2.27033e-06	10.7129	0.322674	0.102288	-0.220386	2	50575030	R	I	NRXN1	Body	shore	Body-shore	chr2:50574045-50574817	NA	NA
cg25428846	-0.330224	0.506858	-6.52186	2.18965e-09	2.28166e-06	10.7052	0.780558	0.450333	-0.330224	4	141107931	R	II		IGR	opensea	IGR-opensea		NA	TRUE
cg23415398	-0.267885	0.598542	-6.52034	2.20571e-09	2.29183e-06	10.6981	0.820572	0.552687	-0.267885	2	4583549	R	II		IGR	opensea	IGR-opensea		NA	TRUE
cg19679302	-0.310598	0.468136	-6.50624	2.36027e-09	2.42471e-06	10.6316	0.725569	0.414971	-0.310598	7	81238309	F	II		IGR	shelf	IGR-shelf	chr7:81240381-81240708	NA	NA
cg05063895	-0.242706	0.217171	-6.50466	2.37827e-09	2.43632e-06	10.6241	0.418333	0.175627	-0.242706	16	2073518	R	II		IGR	shelf	IGR-shelf	chr16:2077042-2077470	NA	NA
cg13959831	-0.285078	0.355648	-6.50137	2.41613e-09	2.45836e-06	10.6086	0.591929	0.306851	-0.285078	9	36938341	R	II	PAX5	Body	opensea	Body-opensea		NA	TRUE
cg19988492	-0.409624	0.42866	-6.49743	2.46227e-09	2.49427e-06	10.5901	0.768168	0.358544	-0.409624	21	38807712	F	II	DYRK1A	Body	opensea	Body-opensea		NA	TRUE
cg13422767	-0.225058	0.485688	-6.49615	2.4774e-09	2.50263e-06	10.584	0.672223	0.447165	-0.225058	9	91156455	F	II	NXNL2	Body	opensea	Body-opensea		NA	NA
cg05563475	-0.283007	0.585988	-6.49379	2.5056e-09	2.52337e-06	10.5729	0.820552	0.537545	-0.283007	5	3289014	R	II		IGR	opensea	IGR-opensea		NA	NA
cg02939767	-0.235097	0.383943	-6.49214	2.52561e-09	2.52337e-06	10.5651	0.578798	0.343701	-0.235097	20	584773	R	I	TCF15	3'UTR	opensea	3'UTR-opensea		NA	NA
cg25259754	-0.217265	0.291097	-6.49211	2.52599e-09	2.52337e-06	10.565	0.471172	0.253908	-0.217265	1	157670220	R	II	FCRL3	Body	opensea	Body-opensea		NA	NA
cg14352298	-0.250594	0.323714	-6.47786	2.70457e-09	2.65826e-06	10.4979	0.531414	0.280819	-0.250594	13	112236639	R	II		IGR	shelf	IGR-shelf	chr13:112238672-112238893	NA	NA
cg08800396	-0.201902	0.23655	-6.47618	2.72647e-09	2.67256e-06	10.49	0.403892	0.20199	-0.201902	12	114200279	R	II		IGR	opensea	IGR-opensea		NA	TRUE
cg14313184	-0.379174	0.395847	-6.47288	2.76992e-09	2.7006e-06	10.4745	0.710117	0.330943	-0.379174	10	5986488	F	II		IGR	opensea	IGR-opensea		TRUE	TRUE
cg07668671	-0.239792	0.374684	-6.46873	2.82556e-09	2.74244e-06	10.455	0.573431	0.333639	-0.239792	12	113305756	F	II	RPH3A	Body	opensea	Body-opensea		NA	NA
cg03303585	-0.388366	0.388951	-6.46855	2.82792e-09	2.74244e-06	10.4542	0.71084	0.322474	-0.388366	4	75585178	R	II		IGR	opensea	IGR-opensea		NA	TRUE
cg16180258	-0.341155	0.452804	-6.46704	2.84846e-09	2.74394e-06	10.4471	0.735563	0.394408	-0.341155	5	148037191	F	II		IGR	shelf	IGR-shelf	chr5:148033472-148034080	NA	NA		rs13176264
cg25587431	-0.259993	0.284808	-6.46622	2.85965e-09	2.74394e-06	10.4432	0.500298	0.240305	-0.259993	3	177542099	F	II		IGR	opensea	IGR-opensea		NA	TRUE
cg00675160	-0.227819	0.208851	-6.4631	2.90279e-09	2.76896e-06	10.4285	0.397674	0.169855	-0.227819	16	1208531	F	I	CACNA1H	Body	island	Body-island	chr16:1208357-1208721	NA	NA
cg20130571	-0.363313	0.314837	-6.44887	3.10736e-09	2.94281e-06	10.3617	0.615962	0.252648	-0.363313	3	35974541	R	II		IGR	opensea	IGR-opensea		NA	TRUE
cg05777583	-0.28781	0.349968	-6.44537	3.15988e-09	2.97704e-06	10.3453	0.588513	0.300703	-0.28781	1	157716415	F	II	FCRL2	3'UTR	opensea	3'UTR-opensea		NA	NA		rs75480906	rs77003232
cg04082512	-0.304438	0.512118	-6.4438	3.18358e-09	2.98391e-06	10.3379	0.764445	0.460007	-0.304438	16	85626417	F	II		IGR	opensea	IGR-opensea		TRUE	TRUE
cg26829395	-0.319107	0.464151	-6.44212	3.20927e-09	3.00025e-06	10.33	0.728636	0.409529	-0.319107	15	40217855	F	II		IGR	opensea	IGR-opensea		NA	TRUE
cg01498437	-0.288752	0.380813	-6.43415	3.33392e-09	3.10084e-06	10.2926	0.620139	0.331387	-0.288752	13	95401855	F	II		IGR	opensea	IGR-opensea		NA	TRUE
cg14349078	-0.293387	0.540363	-6.4262	3.46316e-09	3.20465e-06	10.2553	0.783531	0.490144	-0.293387	9	78547359	F	II	PCSK5	Body	opensea	Body-opensea		NA	TRUE
cg00753442	-0.288699	0.589427	-6.42389	3.50147e-09	3.23189e-06	10.2445	0.828709	0.54001	-0.288699	6	6384659	R	II	LOC285780	Body	opensea	Body-opensea		NA	TRUE
cg08824847	-0.321599	0.345544	-6.42266	3.52218e-09	3.24277e-06	10.2387	0.612095	0.290496	-0.321599	11	35052388	F	II		IGR	opensea	IGR-opensea		TRUE	TRUE
cg27551227	-0.266256	0.562766	-6.41926	3.57972e-09	3.26602e-06	10.2229	0.783447	0.517191	-0.266256	7	154877217	F	II	HTR5A	3'UTR	opensea	3'UTR-opensea		NA	TRUE		rs80040855	rs73729592
cg15090262	-0.281024	0.508477	-6.41853	3.59234e-09	3.26602e-06	10.2194	0.741399	0.460374	-0.281024	18	43262611	R	II	SLC14A2	3'UTR	opensea	3'UTR-opensea		NA	NA
cg26810908	-0.315236	0.524278	-6.41549	3.64481e-09	3.29724e-06	10.2052	0.785555	0.470319	-0.315236	1	238054569	R	II	ZP4	TSS1500	opensea	TSS1500-opensea		NA	NA
cg03440267	-0.208276	0.166981	-6.41384	3.67363e-09	3.31506e-06	10.1974	0.339607	0.13133	-0.208276	6	6321061	R	II	F13A1	TSS200	opensea	TSS200-opensea		NA	NA
cg26871735	-0.29635	0.574922	-6.40943	3.7518e-09	3.37722e-06	10.1768	0.820546	0.524196	-0.29635	12	68620370	R	II	IL26	TSS1500	opensea	TSS1500-opensea		NA	NA
cg21886541	-0.275496	0.497868	-6.40835	3.77117e-09	3.37847e-06	10.1717	0.726207	0.450711	-0.275496	7	155616422	F	II		IGR	opensea	IGR-opensea		NA	NA		rs56021560	rs78899724
cg02852529	-0.315924	0.389031	-6.39679	3.9849e-09	3.5432e-06	10.1177	0.650878	0.334954	-0.315924	11	20057511	R	II	NAV2	Body	opensea	Body-opensea		TRUE	TRUE
cg02347487	-0.262517	0.392061	-6.39211	4.07496e-09	3.60564e-06	10.0957	0.609643	0.347126	-0.262517	11	7059103	F	II	NLRP14	5'UTR	opensea	5'UTR-opensea		NA	NA		rs35685325
cg09161446	-0.201838	0.368897	-6.39088	4.09896e-09	3.61808e-06	10.09	0.536186	0.334348	-0.201838	2	240697468	R	I		IGR	opensea	IGR-opensea		NA	NA			rs35027276
cg00802510	-0.305887	0.431729	-6.3858	4.19925e-09	3.68866e-06	10.0663	0.685257	0.37937	-0.305887	7	43601539	R	II	HECW1	3'UTR	opensea	3'UTR-opensea		NA	NA
cg16264526	-0.228599	0.23353	-6.3853	4.20935e-09	3.68866e-06	10.0639	0.423	0.1944	-0.228599	4	148401273	F	II	EDNRA	TSS1500	shore	TSS1500-shore	chr4:148402198-148402760	NA	NA
cg04888360	-0.232322	0.248535	-6.38392	4.23713e-09	3.70408e-06	10.0575	0.44109	0.208768	-0.232322	10	99648780	R	II	CRTAC1	Body	opensea	Body-opensea		TRUE	TRUE
cg12092090	-0.260108	0.175669	-6.38253	4.26526e-09	3.71973e-06	10.051	0.391254	0.131146	-0.260108	19	13617584	R	I	CACNA1A	TSS1500	shore	TSS1500-shore	chr19:13616752-13617267	TRUE	NA
cg07132005	-0.300484	0.479531	-6.38166	4.28302e-09	3.72449e-06	10.0469	0.728581	0.428097	-0.300484	7	121651858	R	II	PTPRZ1	Body	opensea	Body-opensea		NA	NA	low-CpG:121438929-121439319		rs78270968
cg26151999	-0.229452	0.262457	-6.37648	4.38993e-09	3.80111e-06	10.0227	0.452634	0.223181	-0.229452	19	55644082	R	II		IGR	opensea	IGR-opensea		NA	NA
cg17484331	-0.279798	0.392333	-6.37508	4.41937e-09	3.8175e-06	10.0162	0.624237	0.344439	-0.279798	7	156032994	F	II		IGR	opensea	IGR-opensea		NA	NA			rs76135952
cg03757387	-0.299198	0.469758	-6.37377	4.44706e-09	3.83232e-06	10.01	0.717742	0.418544	-0.299198	4	109770908	F	II	COL25A1	Body	opensea	Body-opensea		NA	TRUE
cg27050612	-0.236242	0.366868	-6.37229	4.47834e-09	3.85015e-06	10.0032	0.562672	0.326431	-0.236242	17	46133198	F	II	NFE2L1	Body	shelf	Body-shelf	chr17:46136649-46136969	TRUE	TRUE
cg16326611	-0.274837	0.455753	-6.3614	4.71665e-09	4.02648e-06	9.9523	0.683546	0.408709	-0.274837	12	116784790	F	II		IGR	opensea	IGR-opensea		TRUE	TRUE
cg05374271	-0.320028	0.297314	-6.3516	4.9418e-09	4.16974e-06	9.90658	0.562562	0.242534	-0.320028	1	192778890	F	II	RGS2	Body	shore	Body-shore	chr1:192777632-192778198	NA	NA
cg15930777	-0.301524	0.502034	-6.3485	5.01515e-09	4.21979e-06	9.89213	0.751946	0.450422	-0.301524	6	12343201	F	II		IGR	opensea	IGR-opensea		NA	TRUE
cg23925650	-0.237017	0.242046	-6.34811	5.02432e-09	4.21979e-06	9.89034	0.438493	0.201476	-0.237017	14	77507461	F	II		IGR	opensea	IGR-opensea		NA	NA
cg02704552	-0.219098	0.310256	-6.34761	5.03641e-09	4.2202e-06	9.88798	0.491851	0.272753	-0.219098	7	100781178	F	II	SERPINE1	3'UTR	opensea	3'UTR-opensea		NA	TRUE		rs13306843
cg24820936	-0.257035	0.43796	-6.34711	5.04824e-09	4.22038e-06	9.88568	0.650998	0.393963	-0.257035	8	101270745	F	II	RNF19A	3'UTR	opensea	3'UTR-opensea		NA	TRUE
cg13637269	-0.298983	0.552312	-6.34597	5.07565e-09	4.23357e-06	9.88037	0.800118	0.501135	-0.298983	19	22697330	F	II		IGR	shelf	IGR-shelf	chr19:22700396-22701261	NA	NA
cg13885205	-0.247639	0.328662	-6.34466	5.10732e-09	4.25023e-06	9.87427	0.533912	0.286273	-0.247639	2	197466195	F	I		IGR	opensea	IGR-opensea		TRUE	TRUE
cg03280622	-0.353376	0.366229	-6.34045	5.21054e-09	4.29831e-06	9.85465	0.659118	0.305742	-0.353376	8	145023013	R	II	PLEC1	Body	shore	Body-shore	chr8:145024449-145025179	NA	TRUE
cg13440894	-0.298629	0.451427	-6.34038	5.21236e-09	4.29831e-06	9.8543	0.69894	0.40031	-0.298629	8	11351135	R	II	BLK	TSS1500	opensea	TSS1500-opensea		NA	NA
cg12699274	-0.323762	0.409258	-6.33509	5.34512e-09	4.39781e-06	9.82964	0.677601	0.353839	-0.323762	1	4161496	R	II		IGR	opensea	IGR-opensea		NA	NA
cg06742021	-0.252905	0.405616	-6.33049	5.46306e-09	4.4847e-06	9.80824	0.615231	0.362326	-0.252905	5	2659108	F	II		IGR	opensea	IGR-opensea		NA	NA
cg18503291	0.251252	0.659709	6.32793	5.52973e-09	4.52921e-06	9.79635	0.451464	0.702716	0.251252	10	612314	F	II	DIP2C	Body	opensea	Body-opensea		NA	NA
cg27455640	-0.296427	0.549348	-6.32216	5.68331e-09	4.63991e-06	9.76949	0.795036	0.498608	-0.296427	17	80202345	F	II	CSNK1D	3'UTR	shore	3'UTR-shore	chr17:80202799-80203289	TRUE	NA
cg09380069	-0.26117	0.319147	-6.3219	5.69041e-09	4.63991e-06	9.76826	0.535612	0.274442	-0.26117	17	53847116	R	II	PCTP	Body	opensea	Body-opensea		NA	TRUE
cg13521941	-0.213314	0.24337	-6.31775	5.80354e-09	4.70711e-06	9.74896	0.420171	0.206857	-0.213314	9	140330627	R	II	ENTPD8	Body	island	Body-island	chr9:140330620-140330910	NA	TRUE
cg16210461	-0.290338	0.376847	-6.31745	5.81165e-09	4.70711e-06	9.74759	0.617487	0.327149	-0.290338	19	22994561	R	II		IGR	shelf	IGR-shelf	chr19:22990009-22990651	NA	NA
cg08402246	-0.244078	0.639908	-6.31614	5.8479e-09	4.72496e-06	9.7415	0.842207	0.598129	-0.244078	4	58059773	F	II		IGR	shore	IGR-shore	chr4:58061751-58062115	NA	NA
cg23090824	-0.262574	0.240145	-6.31545	5.86713e-09	4.72496e-06	9.73828	0.457775	0.1952	-0.262574	6	136173085	R	II	PDE7B	1stExon	opensea	1stExon-opensea		NA	NA
cg09656690	-0.26287	0.417791	-6.31479	5.88566e-09	4.72496e-06	9.73519	0.635666	0.372795	-0.26287	5	174875230	F	II		IGR	shelf	IGR-shelf	chr5:174870753-174872345	NA	TRUE
cg13815820	-0.293438	0.578225	-6.31306	5.93406e-09	4.74288e-06	9.72716	0.821435	0.527997	-0.293438	4	302097	F	II		IGR	shelf	IGR-shelf	chr4:298803-299312	NA	NA		rs28863627
cg26395507	-0.239479	0.297162	-6.30928	6.04129e-09	4.79773e-06	9.7096	0.495649	0.256171	-0.239479	4	96474383	R	II		IGR	shelf	IGR-shelf	chr4:96469859-96470994	NA	NA
cg05548425	-0.240726	0.304354	-6.30925	6.04227e-09	4.79773e-06	9.70944	0.503875	0.263149	-0.240726	17	1553415	R	II	RILP	TSS200	shore	TSS200-shore	chr17:1551730-1553249	NA	NA
cg25362050	-0.207539	0.359873	-6.30461	6.1766e-09	4.88307e-06	9.68788	0.531888	0.324349	-0.207539	17	38470900	F	II	RARA	5'UTR	shelf	5'UTR-shelf	chr17:38472958-38473201	TRUE	TRUE
cg16927957	-0.255492	0.425621	-6.30293	6.22594e-09	4.90077e-06	9.68008	0.637381	0.381888	-0.255492	4	128430108	R	II		IGR	opensea	IGR-opensea		NA	TRUE
cg25900943	-0.248758	0.278952	-6.30238	6.24212e-09	4.9029e-06	9.67754	0.48513	0.236372	-0.248758	8	103820614	R	II		IGR	shore	IGR-shore	chr8:103822614-103823263	NA	NA	low-CpG:103889733-103890149
cg03707634	-0.275894	0.624737	-6.30093	6.28518e-09	4.92608e-06	9.6708	0.853406	0.577512	-0.275894	13	107026178	F	II		IGR	opensea	IGR-opensea		NA	TRUE		rs79985323
cg01751245	-0.364712	0.518169	-6.29745	6.38972e-09	4.99725e-06	9.65463	0.820453	0.455741	-0.364712	2	65593761	F	II	SPRED2	5'UTR	opensea	5'UTR-opensea		TRUE	TRUE
cg13944505	-0.215366	0.407842	-6.29621	6.42745e-09	5.01596e-06	9.64886	0.586343	0.370977	-0.215366	1	187460781	R	II		IGR	opensea	IGR-opensea		NA	TRUE
cg22785561	-0.284556	0.339003	-6.29465	6.47519e-09	5.0424e-06	9.6416	0.574851	0.290295	-0.284556	4	46923365	F	II	GABRA4	3'UTR	opensea	3'UTR-opensea		NA	NA
cg04404694	-0.217643	0.273586	-6.29204	6.55554e-09	5.0832e-06	9.62951	0.453975	0.236332	-0.217643	14	37236997	R	II	SLC25A21	Body	opensea	Body-opensea		NA	TRUE			rs76778101
cg21843616	-0.259839	0.489606	-6.291	6.58783e-09	5.09737e-06	9.6247	0.704968	0.445129	-0.259839	4	85424469	F	I		IGR	shore	IGR-shore	chr4:85422929-85423190	NA	NA
cg09222982	-0.306707	0.425135	-6.28952	6.63422e-09	5.11151e-06	9.61782	0.679343	0.372635	-0.306707	1	107224529	F	II		IGR	opensea	IGR-opensea		NA	TRUE
cg24702341	-0.267292	0.286313	-6.28868	6.66067e-09	5.11482e-06	9.61392	0.507852	0.24056	-0.267292	7	73895278	R	II	GTF2IRD1	5'UTR	shore	5'UTR-shore	chr7:73894815-73895110	TRUE	TRUE
cg05468458	-0.298976	0.487507	-6.28849	6.66665e-09	5.11482e-06	9.61304	0.735307	0.436331	-0.298976	5	171059363	F	II		IGR	shelf	IGR-shelf	chr5:171057071-171057340	NA	NA		rs11954101
cg23655651	-0.312373	0.245993	-6.28588	6.74964e-09	5.16008e-06	9.60091	0.504897	0.192524	-0.312373	12	20365720	F	II		IGR	opensea	IGR-opensea		TRUE	TRUE
cg18396403	-0.221259	0.306436	-6.28553	6.76071e-09	5.16008e-06	9.5993	0.489823	0.268563	-0.221259	22	38615368	R	II	TMEM184B	3'UTR	opensea	3'UTR-opensea		NA	TRUE
cg16530177	-0.203331	0.230669	-6.28194	6.87652e-09	5.22077e-06	9.58265	0.399196	0.195865	-0.203331	6	6320324	R	I	F13A1	5'UTR	opensea	5'UTR-opensea		NA	TRUE
cg14548777	-0.251497	0.399881	-6.27971	6.94956e-09	5.26524e-06	9.5723	0.608329	0.356832	-0.251497	17	62495003	R	II	DDX5	3'UTR	shore	3'UTR-shore	chr17:62492882-62493323	NA	NA
cg17062268	-0.288992	0.409224	-6.27845	6.99103e-09	5.27467e-06	9.56647	0.648749	0.359757	-0.288992	12	5353230	R	II		IGR	opensea	IGR-opensea		NA	TRUE
cg08262002	-0.247391	0.622661	-6.27708	7.03656e-09	5.29804e-06	9.5601	0.827705	0.580314	-0.247391	4	16575323	F	II	LDB2	Body	opensea	Body-opensea		NA	TRUE
cg27091643	-0.229988	0.243281	-6.27132	7.23091e-09	5.43312e-06	9.5334	0.433902	0.203914	-0.229988	12	64977593	R	II		IGR	opensea	IGR-opensea		NA	TRUE
cg27212428	-0.284983	0.35953	-6.27042	7.26171e-09	5.44501e-06	9.52923	0.595732	0.310749	-0.284983	4	22031559	F	II		IGR	opensea	IGR-opensea		NA	TRUE
cg15891991	-0.232788	0.367341	-6.26912	7.30665e-09	5.46743e-06	9.52318	0.560282	0.327494	-0.232788	1	117396695	R	II		IGR	opensea	IGR-opensea		TRUE	TRUE
cg18305128	-0.267453	0.541752	-6.26657	7.39506e-09	5.51091e-06	9.5114	0.763425	0.495971	-0.267453	5	3286296	F	II		IGR	opensea	IGR-opensea		NA	TRUE		rs4866545
cg10025830	-0.21752	0.322649	-6.26574	7.42429e-09	5.51786e-06	9.50753	0.502935	0.285415	-0.21752	12	4136722	F	II		IGR	shelf	IGR-shelf	chr12:4140520-4141052	NA	NA
cg02057755	-0.29639	0.387538	-6.26275	7.52986e-09	5.57055e-06	9.49369	0.633195	0.336804	-0.29639	1	48998823	F	II	AGBL4	3'UTR	opensea	3'UTR-opensea		NA	NA
cg09289005	-0.227781	0.330045	-6.26257	7.53636e-09	5.57055e-06	9.49285	0.518837	0.291056	-0.227781	10	132542827	R	II		IGR	opensea	IGR-opensea		NA	TRUE
cg08411235	-0.202351	0.266947	-6.2615	7.57443e-09	5.58733e-06	9.48791	0.434661	0.23231	-0.202351	11	35297026	F	II	SLC1A2	Body	opensea	Body-opensea		NA	TRUE
cg04209766	-0.295885	0.500944	-6.25891	7.66793e-09	5.64486e-06	9.47588	0.746182	0.450297	-0.295885	5	114512608	F	II	TRIM36	Body	shelf	Body-shelf	chr5:114514716-114516220	NA	NA			rs75393816
cg21794994	-0.339963	0.565022	-6.25828	7.69066e-09	5.65015e-06	9.47298	0.846794	0.50683	-0.339963	4	162926680	F	II	FSTL5	Body	opensea	Body-opensea		NA	TRUE
cg08147563	-0.210417	0.384996	-6.25682	7.74382e-09	5.66893e-06	9.46623	0.559396	0.348979	-0.210417	3	79028263	F	II	ROBO1	Body	opensea	Body-opensea		NA	TRUE
cg17504591	-0.288442	0.56151	-6.25673	7.7474e-09	5.66893e-06	9.46578	0.800579	0.512137	-0.288442	10	133945918	R	I	JAKMIP3	Body	shelf	Body-shelf	chr10:133948325-133948677	NA	NA
cg18184033	-0.295964	0.539368	-6.25337	7.87132e-09	5.74804e-06	9.45023	0.784671	0.488707	-0.295964	4	16943323	R	II		IGR	opensea	IGR-opensea		NA	TRUE
cg23401796	-0.352409	0.447506	-6.2529	7.88878e-09	5.74924e-06	9.44805	0.739593	0.387184	-0.352409	8	141248667	R	I	TRAPPC9	Body	opensea	Body-opensea		TRUE	TRUE
cg04454237	-0.23264	0.54638	-6.25136	7.94632e-09	5.7796e-06	9.44093	0.739199	0.506559	-0.23264	7	155636106	R	II		IGR	opensea	IGR-opensea		NA	NA			rs73169141
cg26360026	-0.270506	0.566829	-6.24549	8.1697e-09	5.91839e-06	9.41376	0.791033	0.520526	-0.270506	2	202814504	R	II		IGR	opensea	IGR-opensea		NA	TRUE
cg04881228	-0.212223	0.314107	-6.24369	8.23918e-09	5.94505e-06	9.40546	0.490004	0.277781	-0.212223	2	64557277	F	II		IGR	opensea	IGR-opensea		NA	TRUE
cg00044372	-0.378148	0.506987	-6.24302	8.26553e-09	5.95224e-06	9.40234	0.820407	0.442259	-0.378148	16	85070825	F	II	KIAA0513	5'UTR	opensea	5'UTR-opensea		TRUE	TRUE
cg07054668	-0.23676	0.435554	-6.24116	8.33826e-09	5.99275e-06	9.39375	0.631787	0.395027	-0.23676	3	52811637	R	II	ITIH1	1stExon	opensea	1stExon-opensea		NA	NA
cg00522579	-0.207863	0.401885	-6.23921	8.41535e-09	6.03623e-06	9.38473	0.574168	0.366305	-0.207863	18	3067532	F	II	MYOM1	Body	island	Body-island	chr18:3067297-3067533	NA	TRUE		rs76329422	rs35727921
cg12061886	-0.313709	0.369077	-6.23816	8.45718e-09	6.05429e-06	9.37987	0.629087	0.315379	-0.313709	14	75746793	R	II	FOS	Body	island	Body-island	chr14:75743683-75746798	NA	NA
cg26860855	-0.269693	0.546581	-6.23736	8.48899e-09	6.06512e-06	9.37619	0.770111	0.500418	-0.269693	7	152618527	F	II		IGR	shelf	IGR-shelf	chr7:152621916-152622149	NA	NA
cg24148361	-0.277417	0.494488	-6.23369	8.63732e-09	6.159e-06	9.35922	0.72442	0.447003	-0.277417	17	12388639	R	II		IGR	opensea	IGR-opensea		NA	TRUE
cg21877464	-0.268242	0.433206	-6.23084	8.75421e-09	6.21797e-06	9.34605	0.655532	0.387291	-0.268242	5	151056339	R	II	SPARC	5'UTR	opensea	5'UTR-opensea		NA	TRUE
cg15443791	-0.240612	0.611125	-6.22696	8.91564e-09	6.32029e-06	9.32814	0.810551	0.569939	-0.240612	7	124364398	R	II		IGR	opensea	IGR-opensea		NA	TRUE
cg22506801	-0.277416	0.379325	-6.22301	9.08326e-09	6.40512e-06	9.30989	0.609255	0.33184	-0.277416	4	94304388	F	II	GRID2	Body	opensea	Body-opensea		NA	TRUE
cg16711650	-0.222572	0.223814	-6.22298	9.08459e-09	6.40512e-06	9.30975	0.408288	0.185716	-0.222572	1	61039539	R	II		IGR	opensea	IGR-opensea		NA	TRUE
cg25363337	-0.307062	0.496598	-6.22181	9.1351e-09	6.40512e-06	9.30432	0.7511	0.444037	-0.307062	8	72548659	F	II		IGR	opensea	IGR-opensea		NA	TRUE
cg00933411	-0.204261	0.277603	-6.22167	9.14099e-09	6.40512e-06	9.30369	0.4469	0.24264	-0.204261	8	13373090	R	II	DLC1	TSS1500	opensea	TSS1500-opensea		NA	NA
cg26480092	-0.247626	0.489303	-6.21983	9.22037e-09	6.43594e-06	9.29521	0.694542	0.446916	-0.247626	7	136401420	F	II		IGR	opensea	IGR-opensea		NA	NA
cg27126743	-0.303771	0.498112	-6.21614	9.3824e-09	6.52728e-06	9.27815	0.749886	0.446116	-0.303771	14	74880654	F	II	TMEM90A	5'UTR	opensea	5'UTR-opensea		NA	TRUE
cg21076424	-0.20824	0.280381	-6.21455	9.45276e-09	6.56038e-06	9.27082	0.452976	0.244736	-0.20824	7	159020356	F	II		IGR	shelf	IGR-shelf	chr7:159023681-159023985	NA	NA
cg11716598	-0.297988	0.376227	-6.21027	9.64532e-09	6.65591e-06	9.25107	0.623208	0.32522	-0.297988	10	135139716	F	II	CALY	Body	island	Body-island	chr10:135138682-135139717	NA	NA
cg10595785	-0.337414	0.48525	-6.20468	9.90245e-09	6.8204e-06	9.22529	0.764908	0.427494	-0.337414	6	64237585	F	II		IGR	opensea	IGR-opensea		TRUE	TRUE
cg21435684	-0.379785	0.405792	-6.20362	9.95203e-09	6.82992e-06	9.2204	0.720568	0.340784	-0.379785	17	80255457	R	I		IGR	shelf	IGR-shelf	chr17:80251357-80251673	TRUE	NA
cg24921221	-0.316431	0.272962	-6.20358	9.95383e-09	6.82992e-06	9.22022	0.535229	0.218799	-0.316431	8	12584192	R	II	LONRF1	Body	opensea	Body-opensea		NA	TRUE
cg16291750	-0.253842	0.544444	-6.19974	1.01353e-08	6.9153e-06	9.20252	0.754836	0.500993	-0.253842	3	18003561	F	II		IGR	opensea	IGR-opensea		NA	NA
cg05792169	-0.255401	0.422937	-6.19324	1.04501e-08	7.077e-06	9.17255	0.634621	0.37922	-0.255401	15	85874227	F	I		IGR	opensea	IGR-opensea		TRUE	TRUE
cg17734698	-0.255735	0.385452	-6.19025	1.05981e-08	7.16384e-06	9.15878	0.597413	0.341678	-0.255735	12	129127968	R	I	TMEM132C	Body	opensea	Body-opensea		NA	NA
cg24828167	-0.311686	0.554824	-6.18716	1.0753e-08	7.2551e-06	9.14456	0.813159	0.501473	-0.311686	4	5899040	F	II		IGR	shelf	IGR-shelf	chr4:5894071-5895116	NA	NA
cg03975815	-0.311449	0.438832	-6.18312	1.09591e-08	7.35861e-06	9.12596	0.69697	0.385521	-0.311449	1	240270565	F	II	FMN2	Body	opensea	Body-opensea		NA	TRUE
cg17004653	-0.268517	0.323445	-6.18258	1.09874e-08	7.35861e-06	9.12344	0.546	0.277482	-0.268517	10	132925393	F	II	TCERG1L	Body	opensea	Body-opensea		NA	TRUE		rs34301136
cg03127349	-0.280945	0.43183	-6.18165	1.10356e-08	7.37732e-06	9.11915	0.664685	0.38374	-0.280945	10	31101116	R	II		IGR	opensea	IGR-opensea		TRUE	TRUE
cg23395688	-0.280832	0.569101	-6.17643	1.13094e-08	7.5052e-06	9.09514	0.801863	0.52103	-0.280832	12	127386483	R	II		IGR	opensea	IGR-opensea		NA	TRUE
cg24495643	-0.342581	0.432391	-6.17601	1.13319e-08	7.50643e-06	9.0932	0.716333	0.373751	-0.342581	8	29230953	R	II		IGR	opensea	IGR-opensea		TRUE	TRUE
cg11556164	-0.302918	0.506107	-6.17203	1.15456e-08	7.62023e-06	9.0749	0.757174	0.454256	-0.302918	7	110738315	R	II	LRRN3	5'UTR	opensea	5'UTR-opensea		NA	TRUE
cg00518857	-0.308588	0.484347	-6.17142	1.15789e-08	7.62831e-06	9.07208	0.740113	0.431526	-0.308588	13	112292532	R	II		IGR	opensea	IGR-opensea		NA	NA
cg16819051	-0.262736	0.477159	-6.17041	1.16336e-08	7.65051e-06	9.06747	0.694921	0.432186	-0.262736	2	229173235	F	II		IGR	opensea	IGR-opensea		NA	NA
cg11224748	-0.289604	0.573562	-6.16955	1.16807e-08	7.6676e-06	9.06351	0.813594	0.52399	-0.289604	17	12415493	R	II		IGR	opensea	IGR-opensea		NA	TRUE
cg22408108	-0.274346	0.524872	-6.16767	1.17842e-08	7.70771e-06	9.05487	0.752258	0.477912	-0.274346	7	3215287	R	II		IGR	opensea	IGR-opensea		NA	TRUE
cg14221644	-0.223054	0.291715	-6.162	1.21022e-08	7.88738e-06	9.02878	0.476588	0.253535	-0.223054	9	139146602	F	II		IGR	shelf	IGR-shelf	chr9:139143508-139144429	NA	NA		rs72775710
cg25595449	-0.242252	0.439532	-6.16135	1.21393e-08	7.89739e-06	9.02579	0.640317	0.398065	-0.242252	12	74431418	F	II		IGR	opensea	IGR-opensea		NA	NA	low-CpG:72717682-72717687	rs73180604
cg17113968	-0.250012	0.380924	-6.1575	1.23603e-08	8.01005e-06	9.00812	0.588142	0.338129	-0.250012	15	41061527	F	II	DNAJC17	Body	opensea	Body-opensea		TRUE	NA
cg09815642	-0.291635	0.594625	-6.15681	1.24006e-08	8.01005e-06	9.00493	0.836341	0.544706	-0.291635	16	59602460	R	II		IGR	opensea	IGR-opensea		NA	TRUE
cg18489675	-0.286522	0.467217	-6.15528	1.24898e-08	8.05334e-06	8.99792	0.704695	0.418173	-0.286522	10	1408561	F	II	ADARB2	Body	shelf	Body-shelf	chr10:1404659-1406219	NA	NA		rs2805578
cg23694492	-0.23464	0.248316	-6.15278	1.26371e-08	8.10521e-06	8.98643	0.442793	0.208153	-0.23464	7	2672929	F	I	TTYH3	Body	shore	Body-shore	chr7:2671156-2671937	NA	NA		rs12670408
cg09411231	-0.209716	0.510236	-6.15127	1.27267e-08	8.14835e-06	8.97951	0.684055	0.474339	-0.209716	1	186159350	R	II	MIR548F1	Body	opensea	Body-opensea		NA	NA
cg11143674	-0.300176	0.474247	-6.14866	1.28834e-08	8.23415e-06	8.96753	0.723042	0.422865	-0.300176	15	99069100	F	II		IGR	opensea	IGR-opensea		NA	TRUE
cg05336982	-0.341681	0.328471	-6.14663	1.30067e-08	8.2911e-06	8.9582	0.611666	0.269985	-0.341681	16	69564735	F	II		IGR	opensea	IGR-opensea		TRUE	TRUE
cg09807875	-0.31121	0.349101	-6.14645	1.30181e-08	8.2911e-06	8.95734	0.607041	0.295831	-0.31121	7	34136112	F	II	BMPER	Body	opensea	Body-opensea		TRUE	TRUE
cg02110776	-0.255645	0.539686	-6.14398	1.31696e-08	8.35831e-06	8.94601	0.751573	0.495927	-0.255645	17	983522	F	II	ABR	Body	shore	Body-shore	chr17:981508-981748	TRUE	TRUE
cg23384017	-0.29937	0.430025	-6.14359	1.31937e-08	8.35902e-06	8.94422	0.678151	0.378781	-0.29937	4	52808725	F	II		IGR	opensea	IGR-opensea		NA	TRUE
cg10154971	-0.246041	0.475136	-6.14026	1.3401e-08	8.44625e-06	8.92895	0.679062	0.433021	-0.246041	16	59270585	R	II		IGR	opensea	IGR-opensea		NA	TRUE			rs34858463
cg14699839	-0.290153	0.484634	-6.13922	1.34667e-08	8.47293e-06	8.92417	0.725121	0.434968	-0.290153	17	74458485	F	II	AANAT	5'UTR	opensea	5'UTR-opensea		NA	TRUE
cg26754664	-0.252414	0.395347	-6.13871	1.34988e-08	8.47848e-06	8.92183	0.604555	0.352141	-0.252414	11	124754639	R	II	ROBO4	3'UTR	opensea	3'UTR-opensea		NA	NA
cg23835476	-0.245244	0.6453	-6.13807	1.35395e-08	8.48938e-06	8.91888	0.848566	0.603322	-0.245244	7	155633298	F	II		IGR	opensea	IGR-opensea		NA	NA
cg17650028	-0.202042	0.363648	-6.13547	1.37049e-08	8.5783e-06	8.90699	0.531106	0.329065	-0.202042	5	1201713	F	I	SLC6A19	5'UTR	island	5'UTR-island	chr5:1201443-1202138	NA	NA		rs67330201
cg12642207	-0.228994	0.392017	-6.1335	1.38319e-08	8.6133e-06	8.89796	0.581815	0.35282	-0.228994	5	30390070	F	II		IGR	opensea	IGR-opensea		NA	TRUE
cg00218409	-0.266222	0.248517	-6.13161	1.39553e-08	8.66048e-06	8.88927	0.469169	0.202947	-0.266222	2	74963008	R	II		IGR	opensea	IGR-opensea		NA	TRUE
cg19670474	-0.296843	0.586433	-6.13006	1.40568e-08	8.70863e-06	8.88217	0.832465	0.535622	-0.296843	4	94315842	F	II	GRID2	Body	opensea	Body-opensea		NA	TRUE
cg00523742	-0.227289	0.272765	-6.12769	1.42134e-08	8.76298e-06	8.87132	0.461148	0.23386	-0.227289	17	80293310	R	II	SECTM1	TSS1500	shore	TSS1500-shore	chr17:80291020-80292394	NA	NA
cg26189303	-0.25456	0.37231	-6.12764	1.42168e-08	8.76298e-06	8.87108	0.583297	0.328737	-0.25456	5	159897910	R	II		IGR	opensea	IGR-opensea		NA	TRUE
cg24407086	-0.257457	0.50719	-6.12371	1.44806e-08	8.89541e-06	8.85308	0.720578	0.463121	-0.257457	2	202820266	F	II		IGR	opensea	IGR-opensea		NA	TRUE
cg01187997	-0.274564	0.227947	-6.12211	1.45897e-08	8.94733e-06	8.84573	0.455514	0.18095	-0.274564	11	1594830	R	II	HCCA2	Body	shore	Body-shore	chr11:1595809-1596143	NA	NA
cg14592673	-0.304577	0.398895	-6.12089	1.46732e-08	8.96829e-06	8.84014	0.651337	0.34676	-0.304577	17	48768755	F	II	ABCC3	3'UTR	opensea	3'UTR-opensea		NA	NA
cg01958372	-0.248441	0.649873	-6.11738	1.49163e-08	9.07708e-06	8.82406	0.855788	0.607347	-0.248441	7	155914909	F	II		IGR	shore	IGR-shore	chr7:155915510-155915713	NA	NA
cg16086730	-0.28985	0.321303	-6.11444	1.51229e-08	9.16614e-06	8.81059	0.561539	0.271689	-0.28985	5	9782142	F	II	LOC285692	Body	opensea	Body-opensea		NA	TRUE
cg09427374	0.328598	0.598483	6.11298	1.52262e-08	9.20359e-06	8.80392	0.326131	0.654729	0.328598	2	86095320	R	II	ST3GAL5	TSS1500	opensea	TSS1500-opensea		NA	NA
cg18758405	-0.253589	0.532065	-6.11263	1.52515e-08	9.20359e-06	8.8023	0.742247	0.488658	-0.253589	10	107451306	R	II		IGR	opensea	IGR-opensea		NA	TRUE
cg06601579	0.300611	0.750134	6.11179	1.53113e-08	9.20359e-06	8.79847	0.500979	0.80159	0.300611	7	142966	F	II		IGR	opensea	IGR-opensea		NA	NA
cg05977776	-0.261429	0.506824	-6.10902	1.5511e-08	9.30826e-06	8.78578	0.723504	0.462075	-0.261429	2	3741732	F	II	ALLC	Body	opensea	Body-opensea		NA	NA
cg16264595	-0.281381	0.497648	-6.10747	1.56241e-08	9.36067e-06	8.77867	0.730864	0.449483	-0.281381	1	4619207	R	II		IGR	opensea	IGR-opensea		NA	NA
cg16002660	-0.281793	0.508857	-6.10593	1.57369e-08	9.38782e-06	8.77162	0.742416	0.460622	-0.281793	17	2310278	R	II	LOC284009	Body	opensea	Body-opensea		TRUE	TRUE
cg17417573	-0.209237	0.269306	-6.10579	1.57468e-08	9.38782e-06	8.77101	0.442727	0.23349	-0.209237	11	133384356	F	II	OPCML	Body	opensea	Body-opensea		NA	TRUE		rs55858766
cg07537530	-0.207066	0.297836	-6.10405	1.58758e-08	9.44919e-06	8.76302	0.469458	0.262392	-0.207066	13	36732321	F	II		IGR	shelf	IGR-shelf	chr13:36728962-36729267	NA	NA
cg24813588	-0.228031	0.391437	-6.10359	1.59097e-08	9.45391e-06	8.76093	0.580435	0.352404	-0.228031	20	62606499	R	II	SAMD10	3'UTR	shore	3'UTR-shore	chr20:62605261-62605463	NA	TRUE		rs78990754
cg09904358	-0.288446	0.482975	-6.09967	1.62037e-08	9.58163e-06	8.74301	0.722048	0.433601	-0.288446	10	24446911	R	II	KIAA1217	5'UTR	opensea	5'UTR-opensea		NA	NA
cg26333641	-0.274986	0.611627	-6.09854	1.62898e-08	9.59412e-06	8.73782	0.839544	0.564557	-0.274986	12	68647015	F	II	IL22	Body	opensea	Body-opensea		NA	NA
cg05169988	-0.261135	0.43654	-6.09805	1.63267e-08	9.59412e-06	8.7356	0.652976	0.391841	-0.261135	15	99204912	F	II	IGF1R	Body	opensea	Body-opensea		NA	TRUE
cg17822706	-0.284335	0.25765	-6.09802	1.63292e-08	9.59412e-06	8.73545	0.493315	0.20898	-0.284335	19	18415538	F	II		IGR	opensea	IGR-opensea		NA	TRUE
cg02466892	-0.275881	0.518679	-6.09678	1.64239e-08	9.63034e-06	8.72979	0.747336	0.471456	-0.275881	3	105069006	R	II		IGR	shelf	IGR-shelf	chr3:105072529-105072962	NA	NA
cg21208744	-0.268761	0.384547	-6.09651	1.64449e-08	9.63034e-06	8.72854	0.607304	0.338543	-0.268761	1	149909548	R	II	MTMR11	TSS1500	opensea	TSS1500-opensea		NA	TRUE
cg21858680	-0.308517	0.503001	-6.09564	1.65117e-08	9.65391e-06	8.72457	0.758709	0.450192	-0.308517	4	85020829	F	II		IGR	opensea	IGR-opensea		NA	TRUE
cg22491058	-0.260913	0.514145	-6.09409	1.66317e-08	9.67737e-06	8.71749	0.730398	0.469484	-0.260913	1	207277466	F	II	C4BPA	TSS200	opensea	TSS200-opensea		NA	NA			rs76364807
cg16720619	-0.267782	0.45423	-6.09223	1.67765e-08	9.72113e-06	8.709	0.676176	0.408393	-0.267782	4	85423302	F	II		IGR	shore	IGR-shore	chr4:85422929-85423190	NA	TRUE
cg10324998	-0.200574	0.23359	-6.09219	1.67795e-08	9.72113e-06	8.70882	0.399832	0.199258	-0.200574	1	92338262	F	II	TGFBR3	5'UTR	opensea	5'UTR-opensea		NA	TRUE
cg17976839	-0.231027	0.341848	-6.0896	1.6984e-08	9.78844e-06	8.69696	0.53333	0.302303	-0.231027	13	50923823	F	II		IGR	opensea	IGR-opensea		NA	TRUE		rs35683105
cg18074820	-0.220512	0.512048	-6.08648	1.72334e-08	9.8994e-06	8.6827	0.694815	0.474303	-0.220512	15	99203739	F	II	IGF1R	Body	opensea	Body-opensea		NA	TRUE
cg23944588	-0.233122	0.648496	-6.08629	1.72486e-08	9.8994e-06	8.68183	0.841715	0.608592	-0.233122	4	14988786	R	II		IGR	opensea	IGR-opensea		NA	TRUE
cg20924825	-0.25886	0.520138	-6.08566	1.72992e-08	9.8994e-06	8.67896	0.734688	0.475829	-0.25886	2	202837296	R	II		IGR	opensea	IGR-opensea		NA	TRUE
cg13916835	-0.258554	0.366021	-6.08544	1.73169e-08	9.8994e-06	8.67796	0.580317	0.321764	-0.258554	17	2078431	F	II	SMG6	Body	opensea	Body-opensea		TRUE	TRUE
cg14329026	-0.292485	0.529508	-6.08516	1.73399e-08	9.8994e-06	8.67666	0.771927	0.479443	-0.292485	20	35274941	R	II	SLA2	TSS1500	opensea	TSS1500-opensea		NA	TRUE
cg27405706	-0.30845	0.509479	-6.08106	1.76748e-08	1.0059e-05	8.65794	0.765132	0.456681	-0.30845	21	43786824	F	II	TFF1	TSS200	opensea	TSS200-opensea		NA	NA
cg21497164	-0.216575	0.515363	-6.07931	1.78196e-08	1.01256e-05	8.64995	0.694867	0.478292	-0.216575	20	30232738	R	II	COX4I2	3'UTR	opensea	3'UTR-opensea		NA	NA			rs34771902
cg06615816	-0.251633	0.308243	-6.07108	1.85165e-08	1.04888e-05	8.6124	0.516804	0.265171	-0.251633	3	19184794	F	II		IGR	shelf	IGR-shelf	chr3:19188246-19188772	NA	NA		rs74665244
cg14678654	-0.250444	0.410949	-6.06947	1.86558e-08	1.05512e-05	8.60507	0.618524	0.36808	-0.250444	20	39321729	F	II		IGR	shore	IGR-shore	chr20:39316550-39319987	NA	NA			rs6102096
cg20817661	-0.21377	0.152057	-6.06493	1.90547e-08	1.07583e-05	8.58436	0.329236	0.115465	-0.21377	6	6321364	R	II	F13A1	TSS1500	opensea	TSS1500-opensea		NA	NA
cg13742752	-0.266413	0.411247	-6.06305	1.92229e-08	1.08048e-05	8.57576	0.632057	0.365645	-0.266413	13	21047569	F	II	CRYL1	Body	opensea	Body-opensea		NA	TRUE
cg13781956	-0.259878	0.317557	-6.06006	1.94919e-08	1.09222e-05	8.56216	0.532952	0.273074	-0.259878	9	117826025	F	II	TNC	Body	opensea	Body-opensea		NA	TRUE
cg17694130	-0.284262	0.315061	-6.05821	1.96613e-08	1.09874e-05	8.55369	0.550665	0.266403	-0.284262	4	14858290	F	I		IGR	opensea	IGR-opensea		TRUE	TRUE
cg05875463	-0.22331	0.251748	-6.05813	1.96686e-08	1.09874e-05	8.55332	0.436834	0.213524	-0.22331	18	60385273	R	II	PHLPP1	Body	shore	Body-shore	chr18:60382304-60384371	NA	NA
cg23314364	-0.336622	0.474768	-6.05436	2.00164e-08	1.11645e-05	8.53617	0.753769	0.417148	-0.336622	8	29230998	F	I		IGR	opensea	IGR-opensea		TRUE	TRUE		rs34814589
cg06516800	-0.269804	0.567816	-6.05293	2.01502e-08	1.12219e-05	8.52965	0.791437	0.521633	-0.269804	19	50173402	R	II	BCL2L12	Body	island	Body-island	chr19:50173380-50173753	NA	NA
cg15063687	-0.303134	0.402552	-6.05042	2.03874e-08	1.13367e-05	8.5182	0.653799	0.350665	-0.303134	1	7359621	F	II	CAMTA1	Body	opensea	Body-opensea		TRUE	TRUE		rs55783148
cg00156995	-0.301218	0.561548	-6.04369	2.10357e-08	1.16615e-05	8.48757	0.811205	0.509988	-0.301218	13	41055588	F	II	LOC646982	TSS1500	opensea	TSS1500-opensea		NA	NA
cg08778148	-0.321234	0.507528	-6.04335	2.10692e-08	1.16623e-05	8.48601	0.773776	0.452542	-0.321234	2	188406934	F	II	TFPI	5'UTR	opensea	5'UTR-opensea		NA	TRUE
cg23270714	-0.245371	0.61108	-6.04286	2.11168e-08	1.16709e-05	8.4838	0.814451	0.56908	-0.245371	7	155971398	R	II		IGR	opensea	IGR-opensea		NA	NA
cg25471987	-0.291253	0.511778	-6.03949	2.14504e-08	1.18373e-05	8.46846	0.753176	0.461923	-0.291253	10	45123607	R	II		IGR	opensea	IGR-opensea		NA	TRUE
cg05633605	-0.221366	0.533443	-6.03866	2.1534e-08	1.18654e-05	8.46465	0.716917	0.495551	-0.221366	5	55530180	R	II	ANKRD55	TSS1500	opensea	TSS1500-opensea		NA	TRUE
cg01678321	-0.283952	0.456305	-6.03384	2.20219e-08	1.20926e-05	8.44273	0.691652	0.407701	-0.283952	5	150683530	R	II	SLC36A3	TSS200	opensea	TSS200-opensea		NA	NA
cg10120652	-0.302748	0.552161	-6.0336	2.20461e-08	1.20926e-05	8.44166	0.803088	0.500339	-0.302748	8	9182252	R	II		IGR	opensea	IGR-opensea		NA	NA
cg07990390	-0.230598	0.415722	-6.0312	2.22943e-08	1.21736e-05	8.4307	0.606849	0.37625	-0.230598	16	1217211	R	I	CACNA1H	Body	island	Body-island	chr16:1217128-1217336	TRUE	NA
cg00111826	-0.30259	0.589927	-6.02989	2.24295e-08	1.22291e-05	8.42478	0.840723	0.538132	-0.30259	5	7983865	R	II		IGR	opensea	IGR-opensea		NA	NA
cg16319142	-0.335159	0.477144	-6.02612	2.28266e-08	1.23899e-05	8.40761	0.754934	0.419775	-0.335159	8	118629000	R	II		IGR	opensea	IGR-opensea		NA	TRUE
cg15298173	-0.214746	0.367509	-6.02523	2.29214e-08	1.24228e-05	8.40356	0.545496	0.33075	-0.214746	15	29903900	R	II		IGR	opensea	IGR-opensea		NA	TRUE
cg04084348	-0.259098	0.309471	-6.02166	2.33042e-08	1.25927e-05	8.38736	0.524219	0.265121	-0.259098	10	75677011	F	II	PLAU	3'UTR	opensea	3'UTR-opensea		NA	NA		rs71769239
cg03850213	-0.22501	0.40122	-6.02132	2.33414e-08	1.25941e-05	8.38579	0.587715	0.362705	-0.22501	5	169331882	R	II	FAM196B	5'UTR	opensea	5'UTR-opensea		NA	TRUE
cg25026755	-0.269792	0.463533	-6.0205	2.34305e-08	1.26235e-05	8.38206	0.687144	0.417352	-0.269792	5	57702195	F	II		IGR	opensea	IGR-opensea		NA	TRUE		rs79042482
cg02398682	-0.242898	0.27268	-6.01918	2.3574e-08	1.2682e-05	8.37609	0.474001	0.231103	-0.242898	1	32802228	F	II	MARCKSL1	TSS1500	island	TSS1500-island	chr1:32800859-32802229	NA	NA		rs12126474
cg20566970	-0.209444	0.359891	-6.01506	2.40294e-08	1.29079e-05	8.35737	0.533484	0.32404	-0.209444	3	137321245	R	II		IGR	opensea	IGR-opensea		NA	TRUE
cg04665588	-0.26656	0.68006	-6.01353	2.4201e-08	1.29809e-05	8.35041	0.900993	0.634433	-0.26656	17	14243776	F	II	HS3ST3B1	Body	opensea	Body-opensea		NA	TRUE
cg11191368	-0.238274	0.27266	-6.01183	2.43931e-08	1.30455e-05	8.34268	0.470148	0.231874	-0.238274	8	81665271	R	II	ZNF704	Body	opensea	Body-opensea		NA	TRUE
cg24730612	-0.274445	0.390428	-6.01078	2.45115e-08	1.30703e-05	8.33794	0.617896	0.343451	-0.274445	14	75649973	R	II		IGR	opensea	IGR-opensea		NA	TRUE
cg24179719	-0.26405	0.520722	-6.00918	2.46948e-08	1.31488e-05	8.33065	0.739574	0.475524	-0.26405	15	68865587	R	II		IGR	opensea	IGR-opensea		NA	NA
cg25106791	-0.261502	0.525623	-6.00763	2.48723e-08	1.32047e-05	8.32364	0.742363	0.480861	-0.261502	7	2962373	R	II	CARD11	Body	opensea	Body-opensea		NA	NA
cg22376864	-0.269984	0.301141	-6.00131	2.56121e-08	1.35578e-05	8.29497	0.524911	0.254928	-0.269984	19	42497705	F	II	ATP1A3	Body	shore	Body-shore	chr19:42497819-42498560	NA	NA
cg07826516	-0.262198	0.574439	-5.9935	2.65566e-08	1.39967e-05	8.25954	0.791757	0.529559	-0.262198	5	3106230	F	II		IGR	opensea	IGR-opensea		NA	TRUE
cg25255893	-0.281563	0.624834	-5.99276	2.66487e-08	1.40249e-05	8.25616	0.858202	0.576639	-0.281563	17	14427896	R	II		IGR	opensea	IGR-opensea		NA	TRUE
cg05322332	-0.212385	0.280568	-5.98546	2.75653e-08	1.44446e-05	8.22308	0.456598	0.244214	-0.212385	4	79176098	R	I	FRAS1	Body	opensea	Body-opensea		NA	NA			rs10010118
cg21499078	-0.27757	0.549507	-5.98263	2.79284e-08	1.45928e-05	8.21028	0.779565	0.501995	-0.27757	6	58399664	R	II		IGR	opensea	IGR-opensea		NA	NA
cg16919708	-0.223622	0.281845	-5.98128	2.81039e-08	1.46634e-05	8.20415	0.467189	0.243567	-0.223622	11	133023150	F	I	OPCML	Body	opensea	Body-opensea		NA	NA
cg11460558	-0.279545	0.472324	-5.97888	2.8418e-08	1.4806e-05	8.19328	0.704019	0.424474	-0.279545	19	7459122	F	II	ARHGEF18	TSS1500	shore	TSS1500-shore	chr19:7459779-7460376	NA	NA
cg20228385	-0.275353	0.498619	-5.97851	2.84666e-08	1.48102e-05	8.19161	0.726839	0.451486	-0.275353	12	56030407	R	II	OR10P1	TSS1500	opensea	TSS1500-opensea		NA	NA
cg08419450	-0.331844	0.546682	-5.97715	2.86462e-08	1.48595e-05	8.18546	0.821724	0.48988	-0.331844	10	90013989	F	II		IGR	opensea	IGR-opensea		TRUE	TRUE		rs74863748
cg18133477	-0.207818	0.325729	-5.97687	2.86839e-08	1.48595e-05	8.18417	0.497974	0.290157	-0.207818	20	33293445	R	II	TP53INP2	5'UTR	shore	5'UTR-shore	chr20:33291815-33292568	NA	NA
cg27017562	-0.250048	0.51621	-5.97131	2.94316e-08	1.52035e-05	8.159	0.723457	0.473409	-0.250048	19	35782899	F	II	MAG	TSS200	shelf	TSS200-shelf	chr19:35786551-35786962	NA	NA			rs79032782
cg18309449	-0.220895	0.424028	-5.97027	2.95737e-08	1.52552e-05	8.15429	0.607111	0.386217	-0.220895	3	102399370	R	II		IGR	opensea	IGR-opensea		NA	TRUE
cg09591886	-0.248165	0.618628	-5.96806	2.98766e-08	1.53679e-05	8.14432	0.824314	0.576149	-0.248165	16	22333264	R	II	POLR3E	Body	shelf	Body-shelf	chr16:22337148-22337576	NA	TRUE			rs34366469
cg24771111	-0.276707	0.506829	-5.96749	2.99562e-08	1.53871e-05	8.14172	0.736171	0.459464	-0.276707	5	73893040	F	II		IGR	opensea	IGR-opensea		NA	TRUE
cg22137572	-0.288267	0.376398	-5.96682	3.00492e-08	1.5413e-05	8.13869	0.615322	0.327055	-0.288267	5	19915602	R	II	CDH18	5'UTR	opensea	5'UTR-opensea		NA	TRUE
cg18900271	-0.20235	0.27568	-5.95818	3.12742e-08	1.59514e-05	8.09961	0.443394	0.241043	-0.20235	2	110863886	R	II	MALL	Body	opensea	Body-opensea		TRUE	TRUE
cg04540882	-0.293531	0.444465	-5.9575	3.13723e-08	1.5979e-05	8.09655	0.687752	0.394221	-0.293531	17	27703877	R	II		IGR	opensea	IGR-opensea		TRUE	TRUE
cg20076468	0.272859	0.659396	5.95325	3.19948e-08	1.62053e-05	8.07734	0.433242	0.706101	0.272859	13	113825781	R	I	PROZ	Body	opensea	Body-opensea		NA	NA
cg04976685	-0.20372	0.141204	-5.9522	3.21496e-08	1.6261e-05	8.07262	0.310052	0.106333	-0.20372	17	43449285	F	II		IGR	island	IGR-island	chr17:43449054-43449286	NA	NA
cg02079584	-0.282756	0.394263	-5.9515	3.2254e-08	1.62912e-05	8.06945	0.62862	0.345864	-0.282756	15	74528719	F	II	CCDC33	1stExon	opensea	1stExon-opensea		NA	NA
cg27069616	-0.232392	0.3239	-5.95044	3.24116e-08	1.63481e-05	8.06468	0.516513	0.284121	-0.232392	7	49076868	F	II		IGR	opensea	IGR-opensea		NA	TRUE
cg10229453	-0.273839	0.509747	-5.94932	3.25803e-08	1.64104e-05	8.0596	0.736713	0.462874	-0.273839	12	68142120	F	II		IGR	opensea	IGR-opensea		NA	TRUE
cg19628600	-0.306977	0.476353	-5.94875	3.26658e-08	1.64307e-05	8.05704	0.730784	0.423807	-0.306977	3	71032216	R	II	FOXP1	Body	opensea	Body-opensea		TRUE	TRUE
cg17216301	-0.201781	0.534244	-5.94718	3.29045e-08	1.65279e-05	8.04992	0.701486	0.499705	-0.201781	3	109036087	R	II	DPPA2	TSS1500	opensea	TSS1500-opensea		NA	NA
cg21523601	-0.235572	0.605808	-5.9429	3.35607e-08	1.67468e-05	8.03061	0.801057	0.565485	-0.235572	5	3269793	R	II		IGR	opensea	IGR-opensea		NA	NA
cg06669056	-0.261591	0.447459	-5.94271	3.359e-08	1.67468e-05	8.02976	0.664273	0.402683	-0.261591	4	5570715	F	II	EVC2	Body	shore	Body-shore	chr4:5570135-5570351	NA	NA
cg05707655	-0.224905	0.353491	-5.94251	3.36219e-08	1.67468e-05	8.02883	0.539899	0.314994	-0.224905	17	908690	R	II	ABR	3'UTR	shore	3'UTR-shore	chr17:909981-910442	TRUE	NA
cg00058887	-0.313523	0.332253	-5.94224	3.36627e-08	1.67468e-05	8.02765	0.59211	0.278587	-0.313523	4	184909018	F	II	STOX2	Body	opensea	Body-opensea		TRUE	TRUE
cg13148544	-0.359103	0.525272	-5.94195	3.37086e-08	1.67468e-05	8.02631	0.822908	0.463804	-0.359103	20	30196119	R	II		IGR	island	IGR-island	chr20:30196118-30196585	TRUE	NA
cg17866692	-0.254888	0.479862	-5.94136	3.38004e-08	1.67619e-05	8.02365	0.69112	0.436232	-0.254888	12	110228049	R	II	TRPV4	Body	opensea	Body-opensea		NA	NA
cg04742334	-0.260068	0.360805	-5.9411	3.38403e-08	1.67619e-05	8.0225	0.576357	0.316289	-0.260068	20	37850248	R	II	LOC339568	Body	opensea	Body-opensea		NA	NA
cg02743569	-0.24768	0.458214	-5.94087	3.38773e-08	1.67619e-05	8.02143	0.663498	0.415818	-0.24768	5	2304028	R	II		IGR	opensea	IGR-opensea		NA	TRUE		rs78574872
cg24348240	-0.256821	0.290264	-5.93854	3.42435e-08	1.68971e-05	8.01092	0.503124	0.246303	-0.256821	1	26611453	R	I	UBXN11	Body	opensea	Body-opensea		NA	NA
cg23398487	-0.255293	0.44009	-5.93782	3.43572e-08	1.69302e-05	8.00768	0.651685	0.396392	-0.255293	13	107408915	R	II		IGR	opensea	IGR-opensea		NA	TRUE
cg10183893	-0.275297	0.400431	-5.93725	3.44475e-08	1.69518e-05	8.00511	0.628605	0.353308	-0.275297	7	152855213	R	II		IGR	opensea	IGR-opensea		NA	TRUE
cg20054872	-0.280345	0.565298	-5.93561	3.47093e-08	1.70575e-05	7.99771	0.797656	0.517311	-0.280345	10	24614999	R	II	KIAA1217	Body	opensea	Body-opensea		NA	TRUE
cg17322774	-0.306278	0.437937	-5.93366	3.50228e-08	1.71883e-05	7.98892	0.691789	0.385511	-0.306278	7	158224817	R	II	PTPRN2	Body	opensea	Body-opensea		TRUE	NA
cg19927058	-0.262125	0.431232	-5.93124	3.54154e-08	1.73576e-05	7.97802	0.648488	0.386363	-0.262125	4	27704430	R	II		IGR	opensea	IGR-opensea		NA	TRUE
cg02363593	-0.20818	0.37984	-5.92969	3.56704e-08	1.74566e-05	7.971	0.552386	0.344206	-0.20818	5	169123192	R	II	DOCK2	Body	opensea	Body-opensea		TRUE	TRUE
cg02909446	-0.271234	0.502941	-5.92803	3.59444e-08	1.75224e-05	7.96352	0.727748	0.456514	-0.271234	10	73849124	F	II	SPOCK2	TSS1500	shore	TSS1500-shore	chr10:73846806-73848233	NA	TRUE		rs16929660
cg05626927	-0.263514	0.41573	-5.92746	3.60386e-08	1.75448e-05	7.96096	0.634139	0.370624	-0.263514	4	14362239	R	II		IGR	opensea	IGR-opensea		NA	NA
cg15205204	-0.22939	0.372363	-5.92677	3.61534e-08	1.75772e-05	7.95785	0.562488	0.333098	-0.22939	1	6545172	R	I	PLEKHG5	5'UTR	island	5'UTR-island	chr1:6545143-6545559	NA	NA
cg27382910	-0.21273	0.291167	-5.92529	3.64012e-08	1.76466e-05	7.95118	0.467484	0.254754	-0.21273	10	129807539	F	II	PTPRE	5'UTR	opensea	5'UTR-opensea		NA	TRUE
cg20225745	-0.330174	0.440264	-5.92273	3.68326e-08	1.77823e-05	7.93966	0.713922	0.383748	-0.330174	12	52585849	F	II	KRT80	TSS200	opensea	TSS200-opensea		TRUE	TRUE
cg06568880	0.25944	0.720014	5.92239	3.68907e-08	1.77823e-05	7.93812	0.504983	0.764423	0.25944	17	2166583	R	II	SMG6	Body	opensea	Body-opensea		NA	TRUE
cg26137103	-0.257024	0.343163	-5.92223	3.69175e-08	1.77823e-05	7.93741	0.556192	0.299168	-0.257024	4	40193114	F	II		IGR	opensea	IGR-opensea		NA	TRUE
cg02363711	-0.297003	0.498589	-5.91402	3.83416e-08	1.82746e-05	7.9004	0.744754	0.44775	-0.297003	4	159141096	F	II	TMEM144	Body	opensea	Body-opensea		NA	TRUE
cg00019654	-0.208493	0.270988	-5.91244	3.86217e-08	1.8384e-05	7.89329	0.443793	0.2353	-0.208493	14	82148289	R	I		IGR	opensea	IGR-opensea		NA	TRUE
cg03813377	-0.248025	0.309168	-5.91159	3.87731e-08	1.84126e-05	7.88946	0.514738	0.266713	-0.248025	6	30737455	R	II		IGR	opensea	IGR-opensea		TRUE	TRUE
cg17371580	-0.274254	0.59461	-5.91001	3.90558e-08	1.85092e-05	7.88236	0.821919	0.547665	-0.274254	8	9182401	R	II		IGR	opensea	IGR-opensea		NA	NA
cg25375162	-0.316311	0.356789	-5.90983	3.90884e-08	1.85092e-05	7.88154	0.618957	0.302646	-0.316311	3	30383960	R	II		IGR	opensea	IGR-opensea		NA	TRUE
cg21550219	-0.266939	0.358822	-5.90787	3.94425e-08	1.86316e-05	7.87273	0.580069	0.31313	-0.266939	5	135394043	F	II	TGFBI	Body	opensea	Body-opensea		TRUE	TRUE
cg22143698	-0.268296	0.402126	-5.90784	3.94492e-08	1.86316e-05	7.87256	0.624497	0.356201	-0.268296	5	10608058	R	II	ANKRD33B	Body	opensea	Body-opensea		NA	TRUE
cg00498211	-0.290675	0.393339	-5.90563	3.98514e-08	1.87971e-05	7.86265	0.634258	0.343584	-0.290675	2	65217568	R	II	SLC1A4	Body	shore	Body-shore	chr2:65215598-65217212	NA	NA
cg14452346	-0.309025	0.465053	-5.90265	4.04029e-08	1.89834e-05	7.84921	0.721181	0.412157	-0.309025	5	147212032	F	II	SPINK1	TSS1500	opensea	TSS1500-opensea		NA	NA
cg25974831	-0.252839	0.404925	-5.90242	4.04457e-08	1.89834e-05	7.84818	0.614485	0.361646	-0.252839	20	30028223	R	II	DEFB123	TSS200	opensea	TSS200-opensea		NA	NA
cg25745746	-0.242848	0.379325	-5.90237	4.04553e-08	1.89834e-05	7.84795	0.580604	0.337756	-0.242848	1	20617452	R	II	VWA5B1	5'UTR	opensea	5'UTR-opensea		NA	TRUE
cg02079645	-0.253008	0.637358	-5.90131	4.06529e-08	1.90516e-05	7.84318	0.847059	0.594051	-0.253008	2	167744466	R	II		IGR	opensea	IGR-opensea		NA	NA			rs10713977
cg07110008	-0.26467	0.359344	-5.89864	4.11546e-08	1.92369e-05	7.83119	0.578711	0.31404	-0.26467	16	1158991	R	II		IGR	shelf	IGR-shelf	chr16:1154940-1155319	NA	NA		rs74001197
cg04416111	-0.291697	0.501318	-5.8981	4.12571e-08	1.92369e-05	7.82876	0.743085	0.451388	-0.291697	16	87234895	F	II		IGR	opensea	IGR-opensea		TRUE	TRUE
cg01609268	-0.313312	0.543022	-5.89808	4.126e-08	1.92369e-05	7.82869	0.802704	0.489392	-0.313312	13	112236854	F	II		IGR	shore	IGR-shore	chr13:112238672-112238893	NA	NA		rs9522302
cg11100581	-0.251768	0.597393	-5.89664	4.15343e-08	1.93401e-05	7.82222	0.806066	0.554298	-0.251768	6	75910011	R	II	COL12A1	Body	shore	Body-shore	chr6:75911579-75912133	NA	NA			rs73463825
cg04164584	-0.327271	0.452088	-5.89434	4.19764e-08	1.94613e-05	7.81187	0.72334	0.396069	-0.327271	17	27235821	R	II	PHF12	Body	opensea	Body-opensea		TRUE	TRUE
cg01235820	-0.30946	0.369195	-5.89396	4.20503e-08	1.94613e-05	7.81015	0.625685	0.316224	-0.30946	20	642782	R	I	SCRT2	3'UTR	island	3'UTR-island	chr20:642672-642895	NA	NA
cg08657671	-0.291568	0.558628	-5.89263	4.23085e-08	1.95503e-05	7.80416	0.800288	0.50872	-0.291568	5	175608441	R	II		IGR	opensea	IGR-opensea		NA	TRUE
cg11594770	-0.23601	0.354353	-5.89096	4.26352e-08	1.96514e-05	7.79665	0.549964	0.313954	-0.23601	3	43221815	R	II		IGR	opensea	IGR-opensea		NA	TRUE
cg14091154	-0.237109	0.523074	-5.89061	4.27035e-08	1.96579e-05	7.79508	0.719597	0.482488	-0.237109	4	79358764	F	II	FRAS1	Body	opensea	Body-opensea		NA	NA
cg05999993	-0.278026	0.36429	-5.88664	4.34898e-08	1.9894e-05	7.77725	0.594726	0.3167	-0.278026	7	36764205	R	II	AOAH	TSS200	opensea	TSS200-opensea		NA	NA			rs74451644
cg24414363	-0.304634	0.576751	-5.88629	4.35595e-08	1.99008e-05	7.77568	0.82924	0.524606	-0.304634	22	42336273	R	II	CENPM	TSS200	opensea	TSS200-opensea		NA	NA
cg17989763	-0.256999	0.45451	-5.88554	4.37101e-08	1.99256e-05	7.77231	0.667518	0.410519	-0.256999	10	86863762	R	II		IGR	opensea	IGR-opensea		NA	TRUE
cg12416080	-0.237484	0.49927	-5.88479	4.38616e-08	1.99636e-05	7.76893	0.696104	0.458619	-0.237484	3	26750855	R	II	LRRC3B	5'UTR	opensea	5'UTR-opensea		NA	NA
cg22591875	-0.238841	0.464995	-5.88281	4.42621e-08	2.01029e-05	7.76004	0.662954	0.424113	-0.238841	13	31499033	R	II	C13orf33	3'UTR	opensea	3'UTR-opensea		NA	NA
cg00347856	-0.283892	0.4344	-5.88273	4.42783e-08	2.01029e-05	7.75969	0.669698	0.385806	-0.283892	7	53879253	R	II		IGR	opensea	IGR-opensea		NA	NA
cg24512093	-0.278228	0.503919	-5.87761	4.53309e-08	2.04526e-05	7.73672	0.734522	0.456294	-0.278228	3	78698151	R	II	ROBO1	Body	opensea	Body-opensea		NA	TRUE
cg02393591	-0.271023	0.494229	-5.87761	4.5332e-08	2.04526e-05	7.7367	0.718861	0.447837	-0.271023	15	28244615	R	II	OCA2	Body	shelf	Body-shelf	chr15:28248569-28249166	NA	NA
cg01745437	-0.299887	0.578728	-5.87709	4.54396e-08	2.04526e-05	7.73438	0.827283	0.527396	-0.299887	14	45247593	F	II		IGR	opensea	IGR-opensea		NA	TRUE
cg16691158	-0.254261	0.399936	-5.87652	4.55594e-08	2.04745e-05	7.73181	0.610675	0.356414	-0.254261	5	139140550	R	II		IGR	shore	IGR-shore	chr5:139138875-139139242	TRUE	NA
cg25390063	-0.237037	0.545578	-5.87631	4.56034e-08	2.04745e-05	7.73087	0.742041	0.505004	-0.237037	12	66309226	F	II	HMGA2	Body	opensea	Body-opensea		NA	NA
cg06189038	-0.208526	0.289374	-5.87497	4.58838e-08	2.05505e-05	7.72488	0.462206	0.25368	-0.208526	7	99767134	F	II	GAL3ST4	TSS1500	shore	TSS1500-shore	chr7:99768884-99769559	NA	NA
cg16165575	-0.216426	0.279583	-5.87473	4.59346e-08	2.05505e-05	7.7238	0.458963	0.242537	-0.216426	1	68824389	F	II		IGR	opensea	IGR-opensea		NA	TRUE		rs72925056
cg14458292	-0.285567	0.39118	-5.87455	4.59725e-08	2.05505e-05	7.72299	0.627867	0.3423	-0.285567	6	124236421	R	II	NKAIN2	Body	opensea	Body-opensea		NA	NA
cg20708990	-0.214212	0.457314	-5.86908	4.71415e-08	2.09965e-05	7.69845	0.634859	0.420647	-0.214212	8	114133190	R	II	CSMD3	Body	opensea	Body-opensea		NA	TRUE
cg19371121	-0.26357	0.575235	-5.86772	4.74379e-08	2.10415e-05	7.69233	0.793689	0.530119	-0.26357	1	175050479	R	II	TNN	Body	shore	Body-shore	chr1:175048550-175048874	NA	NA
cg15887927	-0.290337	0.468567	-5.86769	4.74448e-08	2.10415e-05	7.69218	0.709207	0.418869	-0.290337	13	29148952	R	II		IGR	opensea	IGR-opensea		TRUE	NA
cg08177968	-0.290965	0.631777	-5.86547	4.793e-08	2.1187e-05	7.68224	0.872938	0.581972	-0.290965	16	59788728	F	II	LOC644649	Body	shore	Body-shore	chr16:59788792-59789072	NA	NA
cg22550446	-0.257653	0.512433	-5.86539	4.79478e-08	2.1187e-05	7.68188	0.725983	0.46833	-0.257653	5	8059446	F	II		IGR	opensea	IGR-opensea		NA	TRUE
cg25000600	-0.253818	0.289773	-5.8634	4.83877e-08	2.1317e-05	7.67295	0.500145	0.246327	-0.253818	17	7621545	F	II	DNAH2	TSS1500	shore	TSS1500-shore	chr17:7620616-7621119	NA	NA		rs58049067
cg21504505	-0.286158	0.574121	-5.86326	4.84191e-08	2.1317e-05	7.67232	0.811297	0.525139	-0.286158	4	5528961	R	II	C4orf6	3'UTR	opensea	3'UTR-opensea		NA	TRUE
cg25299319	-0.256374	0.447359	-5.863	4.84765e-08	2.1317e-05	7.67116	0.659849	0.403475	-0.256374	12	57559728	R	II	LRP1	Body	opensea	Body-opensea		TRUE	TRUE
cg13017929	-0.247959	0.553724	-5.86207	4.86823e-08	2.13817e-05	7.66702	0.75924	0.511281	-0.247959	7	116909621	F	II		IGR	opensea	IGR-opensea		TRUE	TRUE			rs79653773
cg20729460	-0.275917	0.459915	-5.86151	4.88074e-08	2.14108e-05	7.66451	0.688603	0.412686	-0.275917	4	62076499	F	II		IGR	opensea	IGR-opensea		NA	TRUE
cg17501906	-0.287634	0.549408	-5.85905	4.93631e-08	2.15774e-05	7.65345	0.787807	0.500174	-0.287634	1	162583287	R	II		IGR	opensea	IGR-opensea		NA	TRUE
cg02543268	-0.283982	0.512576	-5.85757	4.96982e-08	2.16709e-05	7.64684	0.747948	0.463966	-0.283982	5	160201261	F	II	ATP10B	5'UTR	opensea	5'UTR-opensea		NA	TRUE		rs74635447
cg02637031	-0.279964	0.481383	-5.85441	5.04242e-08	2.19611e-05	7.63267	0.713426	0.433462	-0.279964	5	114887230	R	II		IGR	opensea	IGR-opensea		NA	TRUE
cg18766468	-0.271288	0.32604	-5.85259	5.08471e-08	2.2066e-05	7.62451	0.550891	0.279603	-0.271288	3	194090477	F	II	LRRC15	TSS200	opensea	TSS200-opensea		TRUE	TRUE		rs35071457
cg21186966	-0.227913	0.315848	-5.85051	5.13342e-08	2.2236e-05	7.61519	0.504749	0.276836	-0.227913	4	5401430	R	II	STK32B	Body	opensea	Body-opensea		NA	TRUE
cg05277054	-0.30401	0.230772	-5.85039	5.13611e-08	2.2236e-05	7.61468	0.482744	0.178734	-0.30401	7	28725646	F	II	CREB5	TSS200	opensea	TSS200-opensea		TRUE	TRUE
cg23334264	-0.24378	0.33941	-5.85003	5.14464e-08	2.22464e-05	7.61306	0.541462	0.297682	-0.24378	19	43922332	F	II	TEX101	Body	shelf	Body-shelf	chr19:43918854-43919127	NA	NA		rs78902246
cg11468363	-0.207882	0.144203	-5.84907	5.16743e-08	2.22666e-05	7.60874	0.316502	0.10862	-0.207882	4	87857418	F	II	AFF1	5'UTR	shore	5'UTR-shore	chr4:87855873-87857204	TRUE	NA	low-CpG:88076418-88076596
cg11292836	-0.230492	0.450622	-5.8489	5.17139e-08	2.22666e-05	7.60799	0.64166	0.411168	-0.230492	12	78361907	F	II	NAV3	Body	opensea	Body-opensea		NA	TRUE
cg12958569	-0.246182	0.479542	-5.84857	5.17915e-08	2.22666e-05	7.60653	0.683585	0.437403	-0.246182	18	49146678	F	II		IGR	opensea	IGR-opensea		NA	NA	low-CpG:47400675-47400677	rs5824884
cg23943495	-0.253263	0.501066	-5.84854	5.17991e-08	2.22666e-05	7.60638	0.710978	0.457714	-0.253263	19	16012049	F	II		IGR	shore	IGR-shore	chr19:16013629-16014016	NA	NA
cg06425881	-0.260918	0.389242	-5.84395	5.29002e-08	2.26863e-05	7.58583	0.605499	0.344581	-0.260918	7	43594819	F	II	HECW1	Body	opensea	Body-opensea		NA	TRUE
cg14206674	-0.20981	0.553643	-5.84297	5.31368e-08	2.27609e-05	7.58147	0.727539	0.517729	-0.20981	17	31206385	F	II		IGR	shelf	IGR-shelf	chr17:31203451-31204185	NA	NA			rs80216306
cg17236870	-0.210778	0.237269	-5.84208	5.33555e-08	2.28277e-05	7.57746	0.411968	0.20119	-0.210778	4	94122883	F	II	GRID2	Body	opensea	Body-opensea		NA	NA
cg24691014	-0.263666	0.577968	-5.84146	5.35065e-08	2.28654e-05	7.5747	0.796502	0.532836	-0.263666	8	111707758	F	II		IGR	opensea	IGR-opensea		NA	TRUE		rs78325328
cg18174542	-0.204223	0.276189	-5.83903	5.41062e-08	2.30945e-05	7.56381	0.445455	0.241232	-0.204223	22	41956861	F	II	CSDC2	TSS200	opensea	TSS200-opensea		NA	TRUE
cg10459018	-0.267037	0.649011	-5.83826	5.42958e-08	2.31483e-05	7.56039	0.870339	0.603301	-0.267037	6	22574143	F	II		IGR	shelf	IGR-shelf	chr6:22569584-22570705	NA	NA
cg27044861	-0.24351	0.469809	-5.83524	5.50523e-08	2.34433e-05	7.54687	0.671638	0.428128	-0.24351	10	132600750	R	II		IGR	opensea	IGR-opensea		NA	NA
cg24702069	-0.334675	0.47435	-5.8329	5.56452e-08	2.36404e-05	7.53641	0.751738	0.417064	-0.334675	13	109352806	R	II	MYO16	Body	opensea	Body-opensea		NA	NA
cg06893569	-0.290925	0.65739	-5.82933	5.65616e-08	2.39458e-05	7.52045	0.898518	0.607592	-0.290925	12	104907103	F	II	CHST11	Body	opensea	Body-opensea		NA	TRUE
cg00108098	-0.287976	0.435719	-5.82717	5.71221e-08	2.4155e-05	7.51081	0.674402	0.386426	-0.287976	3	122637664	F	II	SEMA5B	Body	shelf	Body-shelf	chr3:122640713-122641355	NA	NA
cg15905124	-0.299979	0.544149	-5.82523	5.76327e-08	2.42799e-05	7.50212	0.79278	0.492801	-0.299979	5	72464325	R	II		IGR	opensea	IGR-opensea		NA	NA
cg11651446	-0.214989	0.359731	-5.82518	5.76461e-08	2.42799e-05	7.50189	0.53792	0.322931	-0.214989	1	24446746	F	II	IL22RA1	3'UTR	opensea	3'UTR-opensea		TRUE	NA
cg04956949	-0.260021	0.489216	-5.82503	5.76845e-08	2.42799e-05	7.50124	0.704729	0.444708	-0.260021	7	73119262	F	II	STX1A	Body	shore	Body-shore	chr7:73118500-73118749	TRUE	TRUE
cg19267163	-0.282534	0.608627	-5.82451	5.78224e-08	2.43098e-05	7.49891	0.842799	0.560265	-0.282534	6	125004984	F	II	NKAIN2	Body	opensea	Body-opensea		NA	TRUE
cg13359998	-0.275688	0.340398	-5.82328	5.81473e-08	2.4405e-05	7.49344	0.568896	0.293208	-0.275688	1	230241764	F	II	GALNT2	Body	opensea	Body-opensea		TRUE	NA		rs2144295
cg26748578	-0.27023	0.303651	-5.82315	5.8183e-08	2.4405e-05	7.49284	0.527626	0.257396	-0.27023	2	65217211	F	II	SLC1A4	1stExon	island	1stExon-island	chr2:65215598-65217212	NA	NA
cg04311653	-0.262729	0.418723	-5.82225	5.84222e-08	2.44489e-05	7.48883	0.63648	0.373751	-0.262729	10	133204241	R	I		IGR	opensea	IGR-opensea		NA	NA			rs79314511
cg27268104	-0.331102	0.48797	-5.81838	5.94666e-08	2.48288e-05	7.47152	0.762397	0.431295	-0.331102	12	69393947	F	II		IGR	opensea	IGR-opensea		NA	TRUE			rs79005123
cg05402319	-0.216837	0.540124	-5.81784	5.96123e-08	2.48611e-05	7.46913	0.719845	0.503008	-0.216837	15	45383543	R	I		IGR	opensea	IGR-opensea		NA	TRUE
cg12265878	-0.26634	0.443959	-5.81673	5.99162e-08	2.49022e-05	7.46417	0.664709	0.398369	-0.26634	7	41995442	F	II		IGR	opensea	IGR-opensea		TRUE	TRUE
cg25456477	-0.297842	0.317847	-5.81207	6.12059e-08	2.53802e-05	7.44336	0.564707	0.266865	-0.297842	12	86230367	R	II	RASSF9	TSS200	opensea	TSS200-opensea		NA	NA
cg06606386	-0.261561	0.34845	-5.80996	6.17971e-08	2.55962e-05	7.43397	0.565239	0.303678	-0.261561	19	13947469	R	II	MIR27A	TSS200	shelf	TSS200-shelf	chr19:13944139-13944695	NA	NA
cg24607755	-0.22407	0.189304	-5.80872	6.21494e-08	2.57128e-05	7.42842	0.37502	0.15095	-0.22407	11	36171375	R	II	LDLRAD3	Body	opensea	Body-opensea		NA	TRUE
cg04374015	-0.223781	0.555521	-5.80698	6.26432e-08	2.58719e-05	7.42069	0.740997	0.517216	-0.223781	10	1218763	R	II		IGR	shore	IGR-shore	chr10:1219146-1219427	NA	NA
cg12833018	-0.202264	0.248225	-5.80567	6.30214e-08	2.59555e-05	7.41481	0.415867	0.213603	-0.202264	11	62037564	R	II	SCGB2A2	TSS200	opensea	TSS200-opensea		NA	NA
cg10848367	-0.253134	0.391952	-5.80507	6.31922e-08	2.5967e-05	7.41217	0.601757	0.348623	-0.253134	11	62009065	R	II	SCGB1D2	TSS1500	opensea	TSS1500-opensea		NA	NA
cg14232082	0.204849	0.693012	5.80206	6.40679e-08	2.62948e-05	7.39872	0.523228	0.728076	0.204849	15	101728629	F	II	CHSY1	Body	opensea	Body-opensea		NA	NA
cg19551055	-0.243768	0.366317	-5.80183	6.41345e-08	2.62948e-05	7.39771	0.568359	0.324591	-0.243768	11	134601111	F	II		IGR	shelf	IGR-shelf	chr11:134605082-134605863	NA	TRUE
cg20623172	-0.257003	0.346194	-5.80127	6.42986e-08	2.63324e-05	7.39521	0.559205	0.302203	-0.257003	20	57608945	R	II	SLMO2	3'UTR	shore	3'UTR-shore	chr20:57607045-57607782	NA	NA
cg15843825	-0.239227	0.3901	-5.80018	6.46202e-08	2.64343e-05	7.39034	0.588378	0.349151	-0.239227	7	155627253	F	II		IGR	shelf	IGR-shelf	chr7:155623658-155623894	NA	NA		rs77715276
cg05030450	-0.279047	0.56002	-5.7994	6.48516e-08	2.64494e-05	7.38685	0.791302	0.512255	-0.279047	5	167480853	F	II	ODZ2	Body	opensea	Body-opensea		NA	NA		rs79822290
cg10799327	-0.239284	0.561486	-5.79839	6.51512e-08	2.64728e-05	7.38235	0.759812	0.520528	-0.239284	3	170484840	R	II		IGR	opensea	IGR-opensea		NA	TRUE
cg22326328	-0.234789	0.499403	-5.79642	6.57383e-08	2.66524e-05	7.37359	0.694003	0.459214	-0.234789	7	151142178	R	II		IGR	shelf	IGR-shelf	chr7:151145234-151145975	NA	NA
cg18460375	-0.25206	0.508801	-5.79642	6.57396e-08	2.66524e-05	7.37357	0.717716	0.465656	-0.25206	7	25782327	R	II		IGR	opensea	IGR-opensea		NA	TRUE
cg18712349	-0.293523	0.627777	-5.79568	6.59619e-08	2.67127e-05	7.37027	0.871057	0.577535	-0.293523	14	85214861	R	II		IGR	opensea	IGR-opensea		NA	TRUE
cg05278204	-0.264867	0.63419	-5.79352	6.66149e-08	2.69172e-05	7.36065	0.853719	0.588852	-0.264867	4	93476916	F	II	GRID2	Body	opensea	Body-opensea		NA	TRUE
cg05616589	-0.253165	0.589197	-5.79252	6.69175e-08	2.70095e-05	7.35622	0.799028	0.545863	-0.253165	6	55298362	F	II		IGR	opensea	IGR-opensea		NA	TRUE
cg07643942	-0.27813	0.55613	-5.79211	6.70422e-08	2.70298e-05	7.3544	0.786653	0.508523	-0.27813	12	55029147	R	II	LACRT	TSS1500	opensea	TSS1500-opensea		NA	NA
cg14653988	-0.288131	0.450448	-5.79148	6.72359e-08	2.70779e-05	7.35159	0.689259	0.401128	-0.288131	5	167171284	R	II	ODZ2	Body	opensea	Body-opensea		NA	TRUE
cg22367310	-0.297971	0.33046	-5.79004	6.76783e-08	2.71759e-05	7.34518	0.577426	0.279456	-0.297971	2	241856114	R	II		IGR	island	IGR-island	chr2:241855997-241856201	NA	NA
cg27659557	-0.255124	0.485294	-5.78996	6.77033e-08	2.71759e-05	7.34482	0.696748	0.441624	-0.255124	14	22111727	F	II		IGR	opensea	IGR-opensea		NA	TRUE
cg00073010	-0.278206	0.158654	-5.78914	6.79583e-08	2.72265e-05	7.34115	0.389239	0.111033	-0.278206	17	17627194	R	II	RAI1	5'UTR	island	5'UTR-island	chr17:17625605-17628500	NA	NA
cg13935485	-0.234579	0.613821	-5.78907	6.79793e-08	2.72265e-05	7.34085	0.808248	0.573668	-0.234579	5	3177823	R	II		IGR	opensea	IGR-opensea		NA	NA
cg23033158	-0.315109	0.44178	-5.78839	6.81894e-08	2.72711e-05	7.33783	0.702951	0.387842	-0.315109	3	117573066	F	II		IGR	opensea	IGR-opensea		NA	TRUE
cg22036538	-0.207468	0.309128	-5.78823	6.82405e-08	2.72711e-05	7.3371	0.481083	0.273615	-0.207468	12	6554051	R	II	CD27	1stExon	opensea	1stExon-opensea		NA	TRUE
cg11802013	-0.301147	0.54841	-5.78726	6.8542e-08	2.73262e-05	7.3328	0.798009	0.496862	-0.301147	11	69469175	F	II	CCND1	3'UTR	shore	3'UTR-shore	chr11:69468810-69469152	NA	NA		rs1803191
cg06545143	-0.21857	0.169528	-5.78578	6.90065e-08	2.74565e-05	7.3262	0.350685	0.132115	-0.21857	6	166402638	R	II	LOC441177	Body	island	Body-island	chr6:166401526-166402659	NA	NA
cg01227558	-0.253787	0.432146	-5.7842	6.95045e-08	2.76244e-05	7.31918	0.642492	0.388705	-0.253787	5	166710846	F	II	ODZ2	TSS1500	opensea	TSS1500-opensea		NA	NA
cg26123763	-0.232002	0.327223	-5.77925	7.10926e-08	2.81633e-05	7.29712	0.519513	0.28751	-0.232002	3	150516043	F	II		IGR	opensea	IGR-opensea		NA	TRUE
cg06161299	-0.228565	0.396663	-5.77251	7.33067e-08	2.88243e-05	7.26717	0.586104	0.35754	-0.228565	18	74633150	R	II	ZNF236	Body	shore	Body-shore	chr18:74631841-74632045	NA	NA
cg12145085	-0.256434	0.683622	-5.7725	7.33101e-08	2.88243e-05	7.26713	0.896161	0.639728	-0.256434	14	73289895	R	II	DPF3	Body	opensea	Body-opensea		NA	TRUE
cg01577850	-0.255761	0.690498	-5.77248	7.33161e-08	2.88243e-05	7.26705	0.90248	0.646719	-0.255761	14	72925867	R	II	RGS6	Body	opensea	Body-opensea		NA	NA
cg19300549	-0.266657	0.604242	-5.77132	7.37074e-08	2.89469e-05	7.26185	0.825255	0.558599	-0.266657	6	54200888	R	II	TINAG	Body	opensea	Body-opensea		TRUE	TRUE
cg19807286	-0.298727	0.448958	-5.76961	7.42835e-08	2.91416e-05	7.25425	0.696552	0.397825	-0.298727	5	174680743	R	II		IGR	opensea	IGR-opensea		NA	TRUE
cg13100753	-0.258276	0.489752	-5.76881	7.45544e-08	2.92164e-05	7.25069	0.703818	0.445543	-0.258276	1	198510253	F	II	ATP6V1G3	TSS200	opensea	TSS200-opensea		NA	NA
cg19023847	-0.272124	0.420592	-5.76776	7.49104e-08	2.93243e-05	7.24604	0.646136	0.374012	-0.272124	10	99344164	F	II	DHDPSL	1stExon	opensea	1stExon-opensea		TRUE	TRUE	low-CpG:99334069-99334424	rs41309988
cg12712184	-0.255377	0.598597	-5.76692	7.51956e-08	2.94043e-05	7.24233	0.81026	0.554883	-0.255377	7	155790801	R	I		IGR	opensea	IGR-opensea		NA	NA
cg12399411	-0.248158	0.321161	-5.76617	7.54537e-08	2.94736e-05	7.23898	0.526842	0.278684	-0.248158	7	44134432	R	II		IGR	opensea	IGR-opensea		NA	TRUE			rs77720770
cg11866049	-0.273531	0.593134	-5.7655	7.56851e-08	2.95006e-05	7.236	0.819844	0.546314	-0.273531	19	44890183	R	II	ZNF285A	3'UTR	opensea	3'UTR-opensea		NA	NA			rs73934846
cg20682639	-0.262939	0.451926	-5.7643	7.61005e-08	2.9599e-05	7.23065	0.669857	0.406918	-0.262939	5	31799285	R	II	PDZD2	5'UTR	opensea	5'UTR-opensea		NA	NA
cg18394552	-0.273653	0.547416	-5.76266	7.66678e-08	2.96646e-05	7.2234	0.774227	0.500574	-0.273653	5	159428643	F	II		IGR	opensea	IGR-opensea		NA	TRUE
cg11535869	-0.275269	0.596593	-5.76264	7.6677e-08	2.96646e-05	7.22328	0.824744	0.549475	-0.275269	7	156913224	F	II		IGR	opensea	IGR-opensea		NA	NA
cg25481160	-0.228226	0.316429	-5.76228	7.68031e-08	2.96818e-05	7.22168	0.505589	0.277363	-0.228226	3	71111489	R	II	FOXP1	Body	shelf	Body-shelf	chr3:71113896-71114102	NA	NA
cg23289456	-0.246622	0.336968	-5.7609	7.72855e-08	2.98365e-05	7.21556	0.541375	0.294753	-0.246622	20	749620	F	II	C20orf54	TSS1500	opensea	TSS1500-opensea		TRUE	NA
cg10508193	-0.250098	0.531665	-5.76048	7.74327e-08	2.98617e-05	7.21371	0.738954	0.488856	-0.250098	12	5211861	F	II		IGR	opensea	IGR-opensea		NA	TRUE
cg22479532	-0.274313	0.526957	-5.75985	7.76564e-08	2.98879e-05	7.21089	0.754315	0.480002	-0.274313	4	62450110	R	II	LPHN3	Body	opensea	Body-opensea		NA	TRUE
cg20100545	-0.221398	0.241632	-5.75982	7.76651e-08	2.98879e-05	7.21078	0.425132	0.203735	-0.221398	19	19361158	F	II	NCAN	3'UTR	opensea	3'UTR-opensea		NA	NA
cg26378984	-0.229504	0.490331	-5.75711	7.86282e-08	3.01628e-05	7.19875	0.68055	0.451046	-0.229504	11	116374243	F	II		IGR	shelf	IGR-shelf	chr11:116371182-116371606	NA	NA
cg09135529	-0.271242	0.522798	-5.75627	7.893e-08	3.02467e-05	7.19501	0.747611	0.476369	-0.271242	11	62448703	F	II		IGR	shelf	IGR-shelf	chr11:62446038-62446613	TRUE	NA
cg22360496	-0.227789	0.470387	-5.75551	7.92031e-08	3.03194e-05	7.19164	0.659185	0.431396	-0.227789	4	34513799	F	II		IGR	opensea	IGR-opensea		NA	TRUE
cg00310523	-0.253339	0.225024	-5.75261	8.02544e-08	3.06685e-05	7.17876	0.434999	0.18166	-0.253339	12	86230176	F	II	RASSF9	5'UTR	opensea	5'UTR-opensea		NA	NA	low-CpG:84754216-84754323
cg16856722	-0.282622	0.630283	-5.75253	8.02838e-08	3.06685e-05	7.1784	0.864528	0.581906	-0.282622	3	9920535	F	II	CIDEC	5'UTR	opensea	5'UTR-opensea		NA	NA	low-CpG:9895496-9895639
cg16930728	-0.220601	0.514452	-5.75121	8.0767e-08	3.07884e-05	7.17255	0.697293	0.476691	-0.220601	8	139735524	F	II	COL22A1	Body	opensea	Body-opensea		NA	NA			rs74821630
cg06637330	-0.298149	0.534491	-5.74776	8.20417e-08	3.11437e-05	7.15726	0.781606	0.483457	-0.298149	5	3587851	R	II		IGR	shelf	IGR-shelf	chr5:3590644-3592000	NA	NA			rs35458463
cg00421221	-0.238441	0.375512	-5.74604	8.2686e-08	3.13556e-05	7.14962	0.573139	0.334698	-0.238441	2	121106091	R	II	INHBB	Body	shore	Body-shore	chr2:121106946-121107536	NA	NA
cg26678245	-0.257679	0.490876	-5.74459	8.32343e-08	3.15306e-05	7.14317	0.704448	0.446769	-0.257679	4	88876673	R	II		IGR	opensea	IGR-opensea		NA	TRUE
cg15874877	0.303666	0.574963	5.74314	8.37842e-08	3.16639e-05	7.13674	0.323275	0.626941	0.303666	5	140799572	F	II	PCDHGA4	Body	shore	Body-shore	chr5:140800760-140801072	NA	NA
cg02630677	-0.298891	0.464965	-5.74309	8.38034e-08	3.16639e-05	7.13652	0.712694	0.413803	-0.298891	8	3102222	R	II	CSMD1	Body	opensea	Body-opensea		NA	TRUE
cg14542367	-0.233466	0.550047	-5.74212	8.41742e-08	3.17544e-05	7.13221	0.74355	0.510084	-0.233466	9	12704964	R	II	TYRP1	Body	opensea	Body-opensea		NA	NA
cg16072777	-0.346261	0.372313	-5.73807	8.57355e-08	3.23098e-05	7.11427	0.659304	0.313043	-0.346261	5	17119012	F	II		IGR	opensea	IGR-opensea		TRUE	NA
cg05712938	-0.212798	0.64158	-5.73763	8.59057e-08	3.23405e-05	7.11233	0.817953	0.605155	-0.212798	5	3187456	F	II		IGR	shore	IGR-shore	chr5:3188099-3188375	NA	TRUE
cg16016319	-0.226683	0.431012	-5.73635	8.64074e-08	3.24957e-05	7.10665	0.618894	0.392211	-0.226683	1	26377899	R	II	TRIM63	3'UTR	opensea	3'UTR-opensea		NA	NA
cg00213295	-0.247006	0.505664	-5.73606	8.65223e-08	3.25053e-05	7.10535	0.71039	0.463384	-0.247006	17	32925561	R	II	TMEM132E	Body	opensea	Body-opensea		NA	TRUE
cg04518808	-0.244623	0.275821	-5.73221	8.80475e-08	3.30101e-05	7.08829	0.478571	0.233948	-0.244623	19	54384822	F	II	PRKCG	TSS1500	shore	TSS1500-shore	chr19:54385315-54385604	NA	TRUE
cg11585952	-0.226172	0.530182	-5.73187	8.81814e-08	3.30263e-05	7.08681	0.71764	0.491468	-0.226172	5	2103437	F	II		IGR	opensea	IGR-opensea		NA	NA
cg24598495	-0.258567	0.544515	-5.73082	8.86016e-08	3.31284e-05	7.08217	0.758822	0.500256	-0.258567	13	37064804	F	II		IGR	opensea	IGR-opensea		NA	NA
cg24859945	-0.204447	0.683814	-5.73074	8.86363e-08	3.31284e-05	7.08179	0.853265	0.648818	-0.204447	7	155832992	R	I		IGR	opensea	IGR-opensea		NA	NA
cg26226408	-0.28684	0.541808	-5.72959	8.90981e-08	3.32546e-05	7.07671	0.779549	0.492709	-0.28684	13	41055261	F	II	LOC646982	TSS200	opensea	TSS200-opensea		NA	NA
cg11162104	-0.265859	0.436418	-5.72945	8.91569e-08	3.32546e-05	7.07607	0.656769	0.39091	-0.265859	1	204677873	R	II		IGR	opensea	IGR-opensea		TRUE	TRUE
cg13795448	-0.205976	0.175673	-5.72778	8.98354e-08	3.34391e-05	7.06867	0.346392	0.140416	-0.205976	7	155605660	F	II	SHH	TSS1500	shore	TSS1500-shore	chr7:155604725-155605095	NA	TRUE
cg11902424	-0.264183	0.624467	-5.72681	9.02299e-08	3.35357e-05	7.06439	0.84343	0.579246	-0.264183	5	2252995	F	II		IGR	opensea	IGR-opensea		NA	NA			rs35145328
cg17554875	-0.22208	0.595525	-5.72669	9.02793e-08	3.35357e-05	7.06386	0.779592	0.557512	-0.22208	5	179520998	F	II		IGR	shelf	IGR-shelf	chr5:179517442-179517664	NA	NA
cg21699124	-0.291345	0.502601	-5.72581	9.06399e-08	3.36353e-05	7.05997	0.744076	0.452731	-0.291345	17	49414070	F	II		IGR	opensea	IGR-opensea		NA	NA		rs3029085
cg13931845	-0.252518	0.565842	-5.72478	9.10642e-08	3.3671e-05	7.05541	0.775136	0.522618	-0.252518	9	89894865	R	II		IGR	opensea	IGR-opensea		NA	TRUE
cg22930950	-0.268435	0.601502	-5.7247	9.10989e-08	3.3671e-05	7.05504	0.823988	0.555553	-0.268435	5	72468034	F	II	TMEM174	TSS1500	opensea	TSS1500-opensea		NA	NA		rs73762293
cg02086195	-0.257007	0.338303	-5.72468	9.11065e-08	3.3671e-05	7.05496	0.551319	0.294311	-0.257007	1	12656232	F	I	DHRS3	Body	island	Body-island	chr1:12655926-12656248	TRUE	NA
cg15756091	-0.261893	0.552237	-5.72235	9.2074e-08	3.39595e-05	7.04465	0.769302	0.507409	-0.261893	1	182419655	F	II	RGSL1	Body	opensea	Body-opensea		NA	NA
cg23088142	-0.236473	0.295424	-5.72176	9.23221e-08	3.39821e-05	7.04202	0.49142	0.254947	-0.236473	3	137531265	R	II		IGR	opensea	IGR-opensea		NA	TRUE
cg00494337	-0.368505	0.339757	-5.72081	9.27182e-08	3.4059e-05	7.03784	0.645184	0.276679	-0.368505	20	30194024	F	II	ID1	3'UTR	island	3'UTR-island	chr20:30192854-30194025	TRUE	NA
cg16499415	-0.235503	0.461417	-5.7204	9.28919e-08	3.40883e-05	7.03601	0.656609	0.421106	-0.235503	14	61669675	R	II		IGR	opensea	IGR-opensea		NA	TRUE
cg27115863	-0.268053	0.360067	-5.71821	9.38168e-08	3.43238e-05	7.02634	0.582237	0.314184	-0.268053	22	37921640	R	I		IGR	opensea	IGR-opensea		TRUE	TRUE
cg13707943	-0.222351	0.610106	-5.71769	9.40374e-08	3.43355e-05	7.02405	0.794397	0.572045	-0.222351	9	130706683	R	II	FAM102A	Body	shore	Body-shore	chr9:130706912-130707273	NA	NA
cg00852846	-0.223918	0.27292	-5.71614	9.47017e-08	3.44742e-05	7.01718	0.45851	0.234592	-0.223918	2	85664713	R	II		IGR	island	IGR-island	chr2:85664694-85665055	NA	TRUE
cg16523590	-0.229475	0.607857	-5.71471	9.53192e-08	3.46643e-05	7.01084	0.798053	0.568578	-0.229475	13	113389386	F	II	ATP11A	Body	opensea	Body-opensea		NA	TRUE		rs9604414
cg23398560	-0.268127	0.647697	-5.71343	9.58718e-08	3.47744e-05	7.0052	0.869929	0.601802	-0.268127	7	144571754	F	II		IGR	opensea	IGR-opensea		NA	TRUE
cg16810343	-0.242809	0.370579	-5.71313	9.60047e-08	3.47744e-05	7.00385	0.571826	0.329017	-0.242809	7	75898970	F	II	SRRM3	Body	shelf	Body-shelf	chr7:75896510-75896944	NA	NA
cg17206555	-0.304497	0.404491	-5.71169	9.66328e-08	3.49324e-05	6.99748	0.656867	0.35237	-0.304497	7	90227371	F	II		IGR	shore	IGR-shore	chr7:90225082-90226364	NA	NA
cg03849299	-0.270272	0.45643	-5.70894	9.7842e-08	3.52531e-05	6.98534	0.680439	0.410167	-0.270272	5	97703334	R	II		IGR	opensea	IGR-opensea		NA	TRUE
cg13597815	-0.203318	0.212944	-5.70818	9.81774e-08	3.52531e-05	6.98201	0.38146	0.178142	-0.203318	5	163342977	F	II		IGR	opensea	IGR-opensea		NA	TRUE
cg19408140	-0.226978	0.44066	-5.70799	9.82653e-08	3.52531e-05	6.98113	0.628786	0.401808	-0.226978	5	2537657	F	II		IGR	opensea	IGR-opensea		NA	NA		rs6868293	rs6886502
cg06092869	-0.259268	0.438122	-5.70795	9.82836e-08	3.52531e-05	6.98095	0.653011	0.393743	-0.259268	1	225642746	R	II		IGR	opensea	IGR-opensea		TRUE	NA
cg16989719	-0.32957	0.430614	-5.70792	9.82956e-08	3.52531e-05	6.98083	0.703771	0.374201	-0.32957	2	238392110	F	II		IGR	shelf	IGR-shelf	chr2:238395061-238396241	TRUE	TRUE		rs79112594
cg24965479	-0.285205	0.493199	-5.70556	9.93521e-08	3.54224e-05	6.9704	0.729585	0.44438	-0.285205	17	59216714	F	II	BCAS3	Body	opensea	Body-opensea		TRUE	TRUE
cg13528445	-0.233562	0.593659	-5.70421	9.99616e-08	3.55352e-05	6.96443	0.787242	0.55368	-0.233562	4	57971925	F	II	IGFBP7	Body	shelf	Body-shelf	chr4:57975860-57976916	NA	NA		rs62308298
cg06981541	-0.224872	0.509169	-5.70328	1.00381e-07	3.56496e-05	6.96034	0.69555	0.470678	-0.224872	7	155797634	F	I		IGR	opensea	IGR-opensea		NA	NA			rs80042901
cg12095505	-0.225119	0.332125	-5.70294	1.00537e-07	3.56701e-05	6.95883	0.51871	0.293591	-0.225119	12	14849394	R	II	GUCY2C	1stExon	opensea	1stExon-opensea		NA	NA
cg20623350	-0.239805	0.42686	-5.70189	1.01015e-07	3.58046e-05	6.9542	0.625618	0.385813	-0.239805	22	40289840	F	II	ENTHD1	TSS200	opensea	TSS200-opensea		NA	NA
cg25616869	-0.327196	0.454212	-5.69944	1.0214e-07	3.60279e-05	6.94339	0.725401	0.398205	-0.327196	3	48443867	R	II		IGR	opensea	IGR-opensea		TRUE	TRUE
cg27269917	-0.250074	0.666842	-5.69788	1.02865e-07	3.62395e-05	6.93649	0.87411	0.624036	-0.250074	17	18853737	F	II		IGR	opensea	IGR-opensea		NA	NA
cg07466217	-0.294573	0.470168	-5.69772	1.02939e-07	3.62395e-05	6.93579	0.714319	0.419746	-0.294573	12	126689156	R	II		IGR	opensea	IGR-opensea		NA	TRUE
cg16805215	-0.262645	0.42093	-5.69208	1.05598e-07	3.70322e-05	6.9109	0.638618	0.375973	-0.262645	3	137505160	R	II		IGR	opensea	IGR-opensea		NA	NA
cg11666857	-0.254828	0.53232	-5.69152	1.05869e-07	3.70915e-05	6.9084	0.743529	0.488701	-0.254828	5	1207464	R	II	SLC6A19	Body	island	Body-island	chr5:1207045-1207529	NA	NA
cg05123845	-0.246588	0.320684	-5.69067	1.06277e-07	3.71627e-05	6.90465	0.525063	0.278475	-0.246588	4	104918078	R	II		IGR	opensea	IGR-opensea		NA	TRUE
cg24017995	-0.27329	0.491454	-5.68742	1.07849e-07	3.76762e-05	6.89032	0.717964	0.444674	-0.27329	14	65652792	F	II		IGR	opensea	IGR-opensea		NA	TRUE		rs8010623
cg11861491	-0.202663	0.341806	-5.68627	1.0841e-07	3.78359e-05	6.88526	0.509779	0.307116	-0.202663	20	30028292	F	II	DEFB123	TSS200	opensea	TSS200-opensea		NA	NA
cg17977723	-0.246507	0.617818	-5.6859	1.08591e-07	3.78625e-05	6.88364	0.82213	0.575624	-0.246507	6	107197558	F	II		IGR	opensea	IGR-opensea		NA	TRUE
cg15225325	-0.22977	0.426115	-5.68224	1.10405e-07	3.83115e-05	6.86747	0.616555	0.386785	-0.22977	5	176921820	R	II	PDLIM7	Body	shore	Body-shore	chr5:176923804-176925339	TRUE	TRUE
cg18960324	-0.301519	0.419497	-5.67949	1.11785e-07	3.87533e-05	6.85535	0.669404	0.367885	-0.301519	17	38705895	F	II		IGR	opensea	IGR-opensea		TRUE	TRUE
cg05547500	-0.247482	0.667502	-5.67902	1.12019e-07	3.87975e-05	6.8533	0.872623	0.62514	-0.247482	18	9885809	F	II	TXNDC2	5'UTR	opensea	5'UTR-opensea		NA	NA
cg07164639	-0.262535	0.29605	-5.67881	1.12126e-07	3.87975e-05	6.85238	0.513647	0.251112	-0.262535	6	110736958	F	II	DDO	TSS1500	opensea	TSS1500-opensea		TRUE	NA
cg09955705	-0.232324	0.400659	-5.67609	1.13513e-07	3.91659e-05	6.84038	0.593216	0.360892	-0.232324	8	30253570	R	II	RBPMS	Body	opensea	Body-opensea		NA	TRUE
cg26868514	-0.228903	0.635528	-5.6747	1.14227e-07	3.93749e-05	6.83426	0.825249	0.596346	-0.228903	5	5178224	R	II	ADAMTS16	Body	opensea	Body-opensea		NA	TRUE
cg05599550	-0.275302	0.265056	-5.6708	1.16259e-07	3.98536e-05	6.81706	0.493234	0.217932	-0.275302	17	48711902	F	II	ABCC3	TSS1500	shore	TSS1500-shore	chr17:48712050-48712705	TRUE	NA
cg12558347	-0.241293	0.385486	-5.67077	1.16274e-07	3.98536e-05	6.81694	0.585477	0.344184	-0.241293	5	131724271	F	II	SLC22A5	Body	opensea	Body-opensea		NA	TRUE
cg07999668	-0.23321	0.486166	-5.66934	1.17025e-07	4.00733e-05	6.81066	0.679458	0.446247	-0.23321	12	8765336	F	II	AICDA	Body	opensea	Body-opensea		NA	NA
cg03495497	-0.217391	0.734372	-5.66744	1.18034e-07	4.03807e-05	6.80228	0.914552	0.697161	-0.217391	7	156238599	F	II		IGR	opensea	IGR-opensea		NA	NA
cg02335141	-0.261306	0.607551	-5.66718	1.18172e-07	4.039e-05	6.80114	0.824129	0.562823	-0.261306	6	167551083	F	II	CCR6	3'UTR	opensea	3'UTR-opensea		NA	NA		rs41501544	rs41411246
cg18377376	-0.241192	0.689967	-5.66588	1.18866e-07	4.0589e-05	6.79543	0.889874	0.648682	-0.241192	11	131707728	F	II	NTM	Body	opensea	Body-opensea		NA	NA
cg07828233	-0.206915	0.509053	-5.66503	1.19325e-07	4.06948e-05	6.79167	0.68055	0.473635	-0.206915	4	184184967	F	II	WWC2	Body	opensea	Body-opensea		NA	TRUE
cg05471169	-0.263335	0.349349	-5.66489	1.19399e-07	4.06948e-05	6.79106	0.567609	0.304273	-0.263335	17	80255419	R	I		IGR	shelf	IGR-shelf	chr17:80251357-80251673	TRUE	NA
cg26390078	-0.258838	0.4449	-5.66373	1.20029e-07	4.08371e-05	6.78593	0.659432	0.400594	-0.258838	5	105233133	F	II		IGR	opensea	IGR-opensea		NA	TRUE
cg26711638	-0.200939	0.244589	-5.6633	1.20262e-07	4.08371e-05	6.78404	0.411133	0.210194	-0.200939	5	1201359	R	II	SLC6A19	TSS1500	shore	TSS1500-shore	chr5:1201443-1202138	NA	NA			rs72542501
cg23274561	-0.274323	0.270226	-5.66261	1.20633e-07	4.08371e-05	6.78103	0.497593	0.22327	-0.274323	1	156084271	R	II	LMNA	TSS200	shore	TSS200-shore	chr1:156084486-156085097	NA	NA
cg16875420	-0.21522	0.539127	-5.66233	1.20788e-07	4.08371e-05	6.77978	0.717508	0.502288	-0.21522	7	53305866	R	II		IGR	opensea	IGR-opensea		NA	TRUE
cg03316359	-0.200817	0.279521	-5.66232	1.2079e-07	4.08371e-05	6.77976	0.445963	0.245147	-0.200817	7	43502573	R	II	HECW1	Body	opensea	Body-opensea		NA	TRUE
cg23168603	-0.282205	0.665734	-5.66184	1.21052e-07	4.08371e-05	6.77765	0.899634	0.617428	-0.282205	2	6905051	R	II		IGR	opensea	IGR-opensea		NA	TRUE
cg25690715	-0.279564	0.329835	-5.65881	1.22719e-07	4.12845e-05	6.76431	0.561546	0.281982	-0.279564	17	75315567	R	II	2009-09-01	5'UTR	opensea	5'UTR-opensea		TRUE	TRUE			rs62079552
cg02633924	-0.27252	0.287999	-5.65712	1.23657e-07	4.15618e-05	6.75688	0.513871	0.241351	-0.27252	17	75315563	R	II	2009-09-01	5'UTR	opensea	5'UTR-opensea		TRUE	TRUE			rs62079552
cg09462956	-0.300268	0.472959	-5.65671	1.23887e-07	4.16005e-05	6.75507	0.72183	0.421562	-0.300268	16	2082777	R	II	SLC9A3R2	Body	shelf	Body-shelf	chr16:2086420-2086892	TRUE	NA
cg22151747	-0.265772	0.603549	-5.65593	1.24326e-07	4.16709e-05	6.75162	0.823828	0.558056	-0.265772	12	19125552	F	II		IGR	opensea	IGR-opensea		NA	TRUE			rs73337126
cg25075684	-0.263099	0.57674	-5.65314	1.25899e-07	4.21594e-05	6.73935	0.794804	0.531705	-0.263099	7	2933297	R	II		IGR	opensea	IGR-opensea		NA	NA
cg16900102	-0.248434	0.350757	-5.65156	1.26799e-07	4.23862e-05	6.73241	0.556667	0.308232	-0.248434	7	98283412	R	II		IGR	opensea	IGR-opensea		NA	NA
cg22379436	-0.259115	0.606284	-5.65154	1.2681e-07	4.23862e-05	6.73232	0.821047	0.561931	-0.259115	3	73789574	F	II		IGR	opensea	IGR-opensea		NA	TRUE
cg20926939	-0.259051	0.515318	-5.65069	1.27295e-07	4.25094e-05	6.7286	0.730027	0.470976	-0.259051	4	17030288	F	II		IGR	opensea	IGR-opensea		NA	TRUE
cg27105123	-0.240647	0.422753	-5.65028	1.27533e-07	4.25418e-05	6.72678	0.622208	0.381561	-0.240647	19	55582635	R	II		IGR	opensea	IGR-opensea		TRUE	NA
cg07699978	-0.308907	0.573655	-5.65011	1.27626e-07	4.25418e-05	6.72606	0.829686	0.520779	-0.308907	12	63194001	R	II	PPM1H	Body	shore	Body-shore	chr12:63195657-63195909	NA	NA
cg05460582	-0.253846	0.21768	-5.64914	1.28185e-07	4.2689e-05	6.7218	0.428074	0.174228	-0.253846	22	36847816	F	II		IGR	shelf	IGR-shelf	chr22:36850893-36851466	TRUE	NA
cg21107581	-0.239819	0.517704	-5.64634	1.29816e-07	4.31927e-05	6.70947	0.716473	0.476654	-0.239819	19	49258805	F	II	FGF21	TSS1500	shelf	TSS1500-shelf	chr19:49255778-49256495	NA	NA
cg13581922	-0.267841	0.304328	-5.64594	1.30048e-07	4.32304e-05	6.70772	0.526323	0.258482	-0.267841	12	124938116	F	II	NCOR2	Body	shelf	Body-shelf	chr12:124941314-124941584	TRUE	TRUE			rs35220737
cg22214349	-0.257943	0.546689	-5.64559	1.30254e-07	4.32591e-05	6.70619	0.76048	0.502537	-0.257943	12	94451650	R	II		IGR	opensea	IGR-opensea		NA	TRUE
cg24632873	-0.277704	0.587974	-5.64487	1.30678e-07	4.33605e-05	6.70301	0.818143	0.540439	-0.277704	3	50561368	R	II		IGR	opensea	IGR-opensea		NA	TRUE
cg25198007	-0.212033	0.321725	-5.64317	1.31679e-07	4.36193e-05	6.69557	0.497465	0.285431	-0.212033	1	26611319	R	II	UBXN11	Body	opensea	Body-opensea		NA	NA	low-CpG:26483898-26483949
cg21331386	-0.277917	0.455781	-5.64314	1.31698e-07	4.36193e-05	6.69543	0.686126	0.40821	-0.277917	17	73449360	R	II		IGR	shelf	IGR-shelf	chr17:73452534-73452898	NA	NA			rs75479274
cg02274366	-0.29516	0.585829	-5.6418	1.32498e-07	4.37646e-05	6.68952	0.830466	0.535306	-0.29516	6	123154275	R	II		IGR	opensea	IGR-opensea		NA	TRUE
cg11403428	-0.226147	0.415145	-5.63977	1.33712e-07	4.40856e-05	6.68063	0.602582	0.376435	-0.226147	5	2207052	F	II		IGR	opensea	IGR-opensea		NA	TRUE		rs73031516
cg01769468	-0.245266	0.60577	-5.63938	1.3395e-07	4.41239e-05	6.6789	0.809053	0.563787	-0.245266	1	86888585	R	II	CLCA2	TSS1500	opensea	TSS1500-opensea		NA	NA
cg00493363	-0.265655	0.586314	-5.63498	1.36627e-07	4.48062e-05	6.6596	0.806497	0.540841	-0.265655	7	106619774	R	II		IGR	opensea	IGR-opensea		NA	TRUE
cg06093152	-0.225792	0.303497	-5.63484	1.36712e-07	4.48062e-05	6.65899	0.490639	0.264848	-0.225792	1	212662017	R	II		IGR	opensea	IGR-opensea		NA	TRUE
cg19690494	-0.361906	0.556541	-5.63476	1.3676e-07	4.48062e-05	6.65864	0.8565	0.494594	-0.361906	13	74182598	F	II		IGR	opensea	IGR-opensea		NA	TRUE
cg02187844	-0.236565	0.571042	-5.63338	1.37615e-07	4.50053e-05	6.65256	0.767114	0.530549	-0.236565	8	315418	R	II		IGR	shore	IGR-shore	chr8:313868-314073	NA	NA
cg15149625	-0.226877	0.391636	-5.63286	1.37937e-07	4.50623e-05	6.65029	0.579678	0.352801	-0.226877	4	123595010	F	II		IGR	opensea	IGR-opensea		NA	TRUE
cg23681440	-0.239207	0.350048	-5.6327	1.38037e-07	4.50623e-05	6.64958	0.54831	0.309103	-0.239207	13	27498239	F	II		IGR	opensea	IGR-opensea		NA	TRUE
cg26864174	-0.289027	0.406864	-5.63079	1.39225e-07	4.53685e-05	6.64123	0.646418	0.357391	-0.289027	19	36337308	F	II	NPHS1	Body	shore	Body-shore	chr19:36334994-36335321	TRUE	NA
cg21529532	-0.235722	0.480013	-5.62917	1.40244e-07	4.56598e-05	6.63411	0.675387	0.439665	-0.235722	4	189012434	R	II	TRIML2	3'UTR	opensea	3'UTR-opensea		NA	NA
cg04640913	-0.236887	0.560608	-5.62859	1.4061e-07	4.5738e-05	6.63157	0.756947	0.52006	-0.236887	20	44880515	R	II	CDH22	TSS200	shore	TSS200-shore	chr20:44879699-44880288	NA	NA
cg07354679	-0.278719	0.487931	-5.62404	1.43518e-07	4.6559e-05	6.61161	0.718941	0.440222	-0.278719	16	1206844	F	II	CACNA1H	Body	shore	Body-shore	chr16:1207042-1208032	NA	NA
cg07609844	-0.255429	0.519853	-5.62252	1.445e-07	4.68358e-05	6.60496	0.731559	0.47613	-0.255429	2	151389355	R	II		IGR	opensea	IGR-opensea		NA	TRUE
cg13194045	-0.242661	0.532699	-5.62055	1.45788e-07	4.71271e-05	6.59631	0.733823	0.491162	-0.242661	1	165914462	R	II		IGR	shelf	IGR-shelf	chr1:165910640-165910978	NA	NA
cg13541788	-0.231503	0.463234	-5.61996	1.46175e-07	4.71662e-05	6.59372	0.65511	0.423607	-0.231503	20	2516592	R	II	TMC2	TSS1500	opensea	TSS1500-opensea		NA	NA
cg10318368	-0.257656	0.372145	-5.61979	1.46283e-07	4.71662e-05	6.593	0.585698	0.328042	-0.257656	2	232507774	R	II		IGR	opensea	IGR-opensea		TRUE	NA
cg24822529	-0.265885	0.445002	-5.61862	1.47055e-07	4.72915e-05	6.58787	0.665375	0.39949	-0.265885	5	134582880	F	II		IGR	opensea	IGR-opensea		TRUE	TRUE		rs1053774
cg14317056	-0.28067	0.629502	-5.61859	1.47077e-07	4.72915e-05	6.58772	0.86213	0.58146	-0.28067	9	113636148	F	II	LPAR1	3'UTR	opensea	3'UTR-opensea		NA	NA			rs75696891
cg21010701	-0.237998	0.543186	-5.6137	1.50345e-07	4.82144e-05	6.5663	0.740445	0.502447	-0.237998	4	36283195	R	II	DTHD1	TSS200	opensea	TSS200-opensea		NA	NA
cg03637066	-0.28796	0.61461	-5.6123	1.51292e-07	4.84326e-05	6.56017	0.853279	0.56532	-0.28796	5	913111	F	II	TRIP13	Body	shore	Body-shore	chr5:912494-912861	TRUE	NA
cg13475333	-0.334332	0.479291	-5.61124	1.52013e-07	4.85885e-05	6.55553	0.756395	0.422064	-0.334332	9	139585616	R	II		IGR	shore	IGR-shore	chr9:139586824-139587048	NA	NA
cg03989749	-0.26225	0.428345	-5.61119	1.52046e-07	4.85885e-05	6.55532	0.645706	0.383456	-0.26225	5	3386653	R	II		IGR	opensea	IGR-opensea		NA	NA
cg09648809	-0.225349	0.655251	-5.61022	1.52709e-07	4.8715e-05	6.55108	0.842027	0.616677	-0.225349	5	1207231	F	I	SLC6A19	Body	island	Body-island	chr5:1207045-1207529	NA	NA
cg04577212	-0.242061	0.35082	-5.60512	1.5625e-07	4.97097e-05	6.52873	0.551447	0.309386	-0.242061	1	32179862	R	II		IGR	shore	IGR-shore	chr1:32180131-32180487	NA	TRUE
cg22885540	-0.259339	0.628574	-5.60469	1.56547e-07	4.97097e-05	6.52688	0.843522	0.584182	-0.259339	7	155794551	R	II		IGR	opensea	IGR-opensea		NA	NA
cg04424621	-0.265949	0.328325	-5.60455	1.56648e-07	4.97097e-05	6.52625	0.548751	0.282802	-0.265949	6	27101941	F	II	HIST1H2BJ	TSS1500	shore	TSS1500-shore	chr6:27100174-27101124	NA	NA
cg03922381	-0.313401	0.450756	-5.60431	1.56816e-07	4.97198e-05	6.5252	0.710511	0.397111	-0.313401	10	70977210	R	II		IGR	opensea	IGR-opensea		NA	TRUE
cg18213443	-0.213059	0.510658	-5.60146	1.58833e-07	5.03154e-05	6.51274	0.687247	0.474189	-0.213059	1	4221388	R	II		IGR	island	IGR-island	chr1:4221387-4221672	NA	NA
cg09631175	-0.271727	0.585396	-5.60028	1.59682e-07	5.05078e-05	6.50755	0.810611	0.538884	-0.271727	8	130472165	R	II		IGR	opensea	IGR-opensea		NA	TRUE
cg05192402	-0.245138	0.475129	-5.60001	1.59873e-07	5.05078e-05	6.50638	0.678307	0.433168	-0.245138	8	20676367	R	II		IGR	opensea	IGR-opensea		NA	TRUE
cg27562311	-0.233557	0.475488	-5.59955	1.60203e-07	5.05193e-05	6.50437	0.669067	0.43551	-0.233557	12	8766941	R	II	AICDA	TSS1500	opensea	TSS1500-opensea		NA	NA
cg05372727	-0.246097	0.665455	-5.5994	1.6031e-07	5.05193e-05	6.50372	0.869427	0.62333	-0.246097	13	107029018	F	II		IGR	opensea	IGR-opensea		NA	NA
cg18100008	-0.267568	0.499585	-5.59686	1.62144e-07	5.102e-05	6.49263	0.721353	0.453786	-0.267568	7	42001744	F	II	GLI3	3'UTR	shelf	3'UTR-shelf	chr7:42005067-42006121	NA	NA
cg00199047	-0.221635	0.725474	-5.59682	1.6218e-07	5.102e-05	6.49242	0.909171	0.687536	-0.221635	8	1648314	R	II	DLGAP2	Body	shore	Body-shore	chr8:1649439-1649759	NA	NA
cg12205230	-0.277655	0.497171	-5.59641	1.62475e-07	5.10275e-05	6.49064	0.7273	0.449645	-0.277655	1	154164951	R	II	TPM3	TSS1500	opensea	TSS1500-opensea		NA	NA
cg24042923	-0.259205	0.490902	-5.5964	1.62484e-07	5.10275e-05	6.49059	0.705739	0.446534	-0.259205	1	234019447	R	II		IGR	opensea	IGR-opensea		NA	TRUE
cg09631880	-0.256957	0.545449	-5.59416	1.64126e-07	5.14985e-05	6.48079	0.758423	0.501466	-0.256957	12	94213192	F	II	CRADD	Body	opensea	Body-opensea		NA	TRUE
cg07696842	-0.277204	0.564159	-5.59217	1.65592e-07	5.19063e-05	6.47211	0.793914	0.51671	-0.277204	12	105089508	R	II	CHST11	Body	opensea	Body-opensea		NA	TRUE
cg04726374	-0.256567	0.417345	-5.59201	1.65711e-07	5.19063e-05	6.47142	0.629995	0.373428	-0.256567	17	40554519	F	II	PTRF	3'UTR	shelf	3'UTR-shelf	chr17:40556632-40557537	NA	TRUE
cg11370064	-0.272427	0.581751	-5.59159	1.66025e-07	5.196e-05	6.46957	0.807546	0.535119	-0.272427	3	78318277	R	II		IGR	opensea	IGR-opensea		NA	TRUE
cg19591696	-0.246129	0.568232	-5.59116	1.66348e-07	5.19928e-05	6.46768	0.772231	0.526102	-0.246129	8	33132258	F	II		IGR	opensea	IGR-opensea		NA	TRUE
cg00714377	-0.249708	0.337771	-5.59012	1.67119e-07	5.21676e-05	6.46317	0.544736	0.295029	-0.249708	20	35274715	R	II	SLA2	TSS200	opensea	TSS200-opensea		NA	TRUE
cg27039118	-0.248387	0.594388	-5.58941	1.67655e-07	5.229e-05	6.46005	0.800259	0.551871	-0.248387	8	116575902	R	II	TRPS1	Body	opensea	Body-opensea		NA	TRUE
cg10584904	-0.228903	0.475735	-5.58835	1.68456e-07	5.2495e-05	6.4554	0.665456	0.436554	-0.228903	10	60173756	F	II		IGR	opensea	IGR-opensea		NA	TRUE			rs77958869
cg10994126	-0.266398	0.461475	-5.58799	1.68726e-07	5.25058e-05	6.45384	0.682274	0.415875	-0.266398	1	176432498	F	II	PAPPA2	1stExon	opensea	1stExon-opensea		NA	NA
cg25344265	-0.233759	0.54981	-5.58782	1.68853e-07	5.25058e-05	6.45311	0.743556	0.509798	-0.233759	5	38273388	R	II	EGFLAM	Body	opensea	Body-opensea		NA	NA
cg17960556	-0.228765	0.507714	-5.58742	1.69159e-07	5.25058e-05	6.45134	0.697321	0.468556	-0.228765	7	156837017	R	II		IGR	opensea	IGR-opensea		NA	NA
cg15338967	-0.255505	0.543577	-5.58711	1.6939e-07	5.25058e-05	6.45001	0.755347	0.499842	-0.255505	13	49175326	F	II		IGR	opensea	IGR-opensea		NA	TRUE
cg22150051	-0.225011	0.352229	-5.58691	1.69544e-07	5.25058e-05	6.44912	0.538725	0.313714	-0.225011	20	23499697	R	II	CSTT	TSS200	opensea	TSS200-opensea		NA	NA
cg19375140	-0.249839	0.314998	-5.58691	1.69547e-07	5.25058e-05	6.44911	0.522072	0.272233	-0.249839	4	35568046	R	II		IGR	opensea	IGR-opensea		NA	TRUE
cg25403895	-0.208928	0.327794	-5.58658	1.6979e-07	5.25058e-05	6.44771	0.50096	0.292032	-0.208928	8	102101217	F	II		IGR	opensea	IGR-opensea		NA	TRUE
cg13897388	-0.290495	0.488959	-5.58576	1.70423e-07	5.26135e-05	6.44408	0.72973	0.439235	-0.290495	9	77282233	R	II	RORB	Body	opensea	Body-opensea		NA	NA
cg21171320	-0.226288	0.657999	-5.58502	1.70984e-07	5.27403e-05	6.44088	0.845553	0.619266	-0.226288	9	73178360	R	II	TRPM3	Body	opensea	Body-opensea		NA	TRUE
cg01088404	-0.228884	0.20301	-5.5844	1.71458e-07	5.28109e-05	6.43818	0.392715	0.163831	-0.228884	12	48214523	F	II	HDAC7	TSS1500	shore	TSS1500-shore	chr12:48213109-48214188	NA	NA
cg18031661	-0.315318	0.53248	-5.58428	1.71549e-07	5.28109e-05	6.43766	0.793825	0.478506	-0.315318	5	163133751	F	II		IGR	opensea	IGR-opensea		NA	TRUE
cg04439215	-0.310426	0.429694	-5.58214	1.73208e-07	5.32008e-05	6.42828	0.686984	0.376558	-0.310426	13	45768901	F	II	KCTD4	5'UTR	opensea	5'UTR-opensea		NA	TRUE
cg11391618	-0.245416	0.359624	-5.58114	1.73981e-07	5.33931e-05	6.42394	0.563032	0.317616	-0.245416	17	69324042	R	II		IGR	opensea	IGR-opensea		NA	TRUE
cg21445398	-0.221768	0.368966	-5.57938	1.75357e-07	5.37248e-05	6.41626	0.552773	0.331006	-0.221768	2	125425654	F	II	CNTNAP5	Body	opensea	Body-opensea		NA	TRUE
cg07711099	-0.268317	0.364749	-5.57798	1.76464e-07	5.39729e-05	6.41013	0.587138	0.31882	-0.268317	17	7621575	F	II	DNAH2	TSS1500	shore	TSS1500-shore	chr17:7620616-7621119	NA	NA
cg05684528	-0.26599	0.457916	-5.57674	1.77443e-07	5.41357e-05	6.40474	0.678376	0.412386	-0.26599	5	76473917	R	II		IGR	shelf	IGR-shelf	chr5:76476045-76476692	NA	NA
cg00635082	-0.290249	0.465511	-5.57586	1.78144e-07	5.43041e-05	6.40089	0.706078	0.415829	-0.290249	5	175619368	F	II		IGR	shore	IGR-shore	chr5:175621333-175621827	NA	NA
cg12333043	-0.23958	0.471077	-5.57172	1.81473e-07	5.52261e-05	6.38285	0.669648	0.430068	-0.23958	6	138849110	R	II	NHSL1	Body	opensea	Body-opensea		NA	TRUE
cg06533700	-0.265186	0.446848	-5.57028	1.82653e-07	5.55389e-05	6.37653	0.666642	0.401456	-0.265186	1	87979015	F	II		IGR	opensea	IGR-opensea		NA	TRUE
cg25789405	-0.209763	0.669576	-5.56808	1.84459e-07	5.602e-05	6.36694	0.843434	0.633671	-0.209763	7	156263914	R	I		IGR	opensea	IGR-opensea		NA	NA
cg10997860	-0.200552	0.725735	-5.56681	1.85503e-07	5.62175e-05	6.36144	0.891958	0.691406	-0.200552	7	156267828	F	II		IGR	opensea	IGR-opensea		NA	TRUE
cg09510752	-0.242904	0.598159	-5.56642	1.85827e-07	5.62687e-05	6.35974	0.799485	0.556581	-0.242904	5	134526173	F	II		IGR	shore	IGR-shore	chr5:134526927-134527419	NA	NA
cg27145347	-0.27858	0.636748	-5.56597	1.86202e-07	5.63354e-05	6.35777	0.867644	0.589063	-0.27858	11	67795659	F	II	ALDH3B1	3'UTR	shelf	3'UTR-shelf	chr11:67797802-67798413	TRUE	TRUE
cg02067946	-0.233714	0.463491	-5.56539	1.86689e-07	5.64339e-05	6.35522	0.657201	0.423486	-0.233714	5	2149520	F	II		IGR	opensea	IGR-opensea		TRUE	TRUE			rs76646498
cg23325413	-0.22553	0.368063	-5.56521	1.8684e-07	5.64339e-05	6.35444	0.554989	0.329459	-0.22553	5	4773407	R	II		IGR	opensea	IGR-opensea		NA	NA
cg20808234	-0.224372	0.140814	-5.56503	1.86993e-07	5.64339e-05	6.35364	0.32678	0.102408	-0.224372	6	19692082	R	II		IGR	island	IGR-island	chr6:19691910-19692305	NA	NA
cg14905320	-0.280109	0.611546	-5.5645	1.87435e-07	5.65027e-05	6.35134	0.843709	0.5636	-0.280109	4	79339096	R	II	FRAS1	Body	opensea	Body-opensea		NA	TRUE
cg16124188	-0.272985	0.458554	-5.56438	1.87532e-07	5.65027e-05	6.35084	0.684812	0.411827	-0.272985	6	74647315	F	II		IGR	opensea	IGR-opensea		NA	TRUE
cg19607474	-0.272125	0.600685	-5.56385	1.87975e-07	5.65337e-05	6.34854	0.82623	0.554105	-0.272125	15	39317391	F	II		IGR	opensea	IGR-opensea		NA	TRUE
cg12301619	-0.247602	0.486705	-5.5638	1.88022e-07	5.65337e-05	6.34829	0.691924	0.444322	-0.247602	1	110676840	F	II		IGR	shelf	IGR-shelf	chr1:110672810-110673339	NA	NA
cg08157459	-0.24221	0.368655	-5.56312	1.88594e-07	5.66352e-05	6.34533	0.569406	0.327196	-0.24221	13	112176430	R	II		IGR	shelf	IGR-shelf	chr13:112172232-112172441	NA	NA
cg01807946	-0.294101	0.550245	-5.56271	1.88939e-07	5.66918e-05	6.34355	0.794005	0.499904	-0.294101	17	80205481	F	II	CSNK1D	Body	shore	Body-shore	chr17:80206689-80206927	TRUE	NA
cg14506195	-0.262363	0.577157	-5.56207	1.8948e-07	5.68073e-05	6.34076	0.794611	0.532248	-0.262363	4	188913931	R	II		IGR	shelf	IGR-shelf	chr4:188916605-188916876	NA	NA
cg13732895	-0.250426	0.493636	-5.56141	1.90039e-07	5.68811e-05	6.33789	0.701197	0.45077	-0.250426	8	115301887	R	II		IGR	opensea	IGR-opensea		NA	TRUE
cg17747199	-0.285942	0.559205	-5.56115	1.90265e-07	5.69018e-05	6.33674	0.796202	0.51026	-0.285942	4	135069674	R	II		IGR	opensea	IGR-opensea		NA	TRUE
cg11818615	-0.24908	0.585615	-5.56065	1.90687e-07	5.69812e-05	6.33458	0.79206	0.54298	-0.24908	15	98711013	R	II		IGR	opensea	IGR-opensea		NA	TRUE
cg11249066	-0.27614	0.524773	-5.55956	1.9162e-07	5.71194e-05	6.32982	0.753646	0.477506	-0.27614	1	33700126	F	II		IGR	opensea	IGR-opensea		NA	TRUE
cg12045443	-0.248704	0.263196	-5.55918	1.91945e-07	5.71692e-05	6.32817	0.469328	0.220625	-0.248704	12	89777963	R	II		IGR	opensea	IGR-opensea		NA	TRUE
cg05569328	-0.205023	0.357138	-5.55899	1.92104e-07	5.71699e-05	6.32736	0.527067	0.322044	-0.205023	6	32044384	R	II	TNXB	Body	shelf	Body-shelf	chr6:32046815-32047094	TRUE	NA
cg12671632	-0.214583	0.313382	-5.55831	1.92696e-07	5.7299e-05	6.32436	0.491234	0.276651	-0.214583	6	422935	R	II		IGR	shore	IGR-shore	chr6:423846-424313	TRUE	TRUE
cg02643667	-0.312182	0.607465	-5.55808	1.92893e-07	5.73108e-05	6.32337	0.86621	0.554029	-0.312182	21	43786699	F	II	TFF1	TSS200	opensea	TSS200-opensea		NA	NA
cg21447170	-0.204505	0.528601	-5.55783	1.93104e-07	5.73268e-05	6.3223	0.698101	0.493595	-0.204505	4	188686763	F	II		IGR	opensea	IGR-opensea		NA	NA
cg15836317	-0.226405	0.621487	-5.55722	1.93635e-07	5.74373e-05	6.31963	0.809138	0.582733	-0.226405	5	2252878	F	II		IGR	opensea	IGR-opensea		NA	NA		rs73732649
cg10216717	-0.285913	0.433123	-5.55692	1.93893e-07	5.7467e-05	6.31833	0.670097	0.384183	-0.285913	12	128899290	R	II	TMEM132C	Body	shore	Body-shore	chr12:128899813-128900065	NA	NA
cg21275801	-0.231761	0.499474	-5.5565	1.94261e-07	5.75292e-05	6.31648	0.691564	0.459803	-0.231761	17	14199875	F	II		IGR	shore	IGR-shore	chr17:14200579-14200996	NA	TRUE
cg10076479	-0.256532	0.671913	-5.5557	1.9495e-07	5.76327e-05	6.31303	0.884534	0.628002	-0.256532	2	4703864	F	II		IGR	opensea	IGR-opensea		NA	NA
cg05721773	-0.213155	0.332145	-5.55555	1.95086e-07	5.76327e-05	6.31235	0.508814	0.295659	-0.213155	1	207083336	R	II	FAIM3	Body	shore	Body-shore	chr1:207082693-207083202	TRUE	NA
cg22272803	-0.221008	0.547238	-5.55525	1.95344e-07	5.76621e-05	6.31106	0.730416	0.509408	-0.221008	7	155989369	F	I		IGR	opensea	IGR-opensea		NA	NA		rs74969553
cg08536358	-0.28414	0.533048	-5.5537	1.96701e-07	5.80157e-05	6.30431	0.768551	0.484411	-0.28414	4	96760014	F	II	PDHA2	TSS1500	opensea	TSS1500-opensea		NA	TRUE
cg25607216	-0.283381	0.479341	-5.55026	1.99745e-07	5.87704e-05	6.28935	0.714216	0.430835	-0.283381	11	126976228	R	II		IGR	opensea	IGR-opensea		NA	TRUE			rs74783011
cg10855773	-0.214395	0.250613	-5.54981	2.00151e-07	5.88424e-05	6.28737	0.42831	0.213914	-0.214395	12	27973808	R	II		IGR	opensea	IGR-opensea		NA	TRUE
cg06347943	-0.231055	0.634793	-5.54769	2.02053e-07	5.93535e-05	6.27815	0.826298	0.595243	-0.231055	2	240426297	F	II		IGR	opensea	IGR-opensea		NA	NA		rs76497198
cg04032226	-0.214789	0.236693	-5.54684	2.02817e-07	5.95299e-05	6.27447	0.414716	0.199927	-0.214789	17	42082392	F	II	PYY	TSS1500	island	TSS1500-island	chr17:42082027-42084972	NA	NA
cg09604569	-0.220226	0.455655	-5.54586	2.03715e-07	5.97096e-05	6.27017	0.638184	0.417958	-0.220226	2	232161891	R	II	ARMC9	Body	opensea	Body-opensea		TRUE	TRUE
cg06311879	-0.239812	0.664776	-5.54581	2.03758e-07	5.97096e-05	6.26997	0.863538	0.623727	-0.239812	12	93427724	F	II		IGR	opensea	IGR-opensea		NA	NA		rs80281672
cg09006039	-0.269059	0.427141	-5.54502	2.04475e-07	5.98235e-05	6.26654	0.650144	0.381085	-0.269059	4	65778481	R	II		IGR	opensea	IGR-opensea		NA	TRUE
cg07809176	-0.275901	0.475627	-5.54379	2.05606e-07	6.01059e-05	6.26117	0.704302	0.428401	-0.275901	12	27849452	F	II	REP15	5'UTR	opensea	5'UTR-opensea		NA	NA
cg14038617	-0.283064	0.594696	-5.54009	2.09028e-07	6.10082e-05	6.24508	0.829308	0.546244	-0.283064	9	85414493	F	II		IGR	opensea	IGR-opensea		NA	TRUE
cg05451210	-0.243561	0.511869	-5.53968	2.09403e-07	6.10198e-05	6.24333	0.713739	0.470178	-0.243561	12	98812695	F	II		IGR	opensea	IGR-opensea		TRUE	TRUE
cg04484415	-0.233472	0.266601	-5.53672	2.12191e-07	6.17825e-05	6.23045	0.460109	0.226637	-0.233472	16	58534708	R	II	NDRG4	Body	shore	Body-shore	chr16:58535040-58535596	TRUE	NA
cg11654321	-0.230041	0.421625	-5.53621	2.12674e-07	6.18243e-05	6.22823	0.612289	0.382248	-0.230041	12	114663231	R	II		IGR	opensea	IGR-opensea		NA	TRUE
cg16918050	-0.268116	0.619422	-5.53593	2.12941e-07	6.18414e-05	6.22701	0.841644	0.573528	-0.268116	17	12494559	F	II		IGR	opensea	IGR-opensea		NA	TRUE
cg13254518	-0.245489	0.564923	-5.53579	2.13073e-07	6.18414e-05	6.22641	0.768392	0.522902	-0.245489	2	180457494	F	II	ZNF385B	Body	opensea	Body-opensea		NA	TRUE		rs76377862
cg12843489	-0.204206	0.43188	-5.53486	2.13962e-07	6.20499e-05	6.22235	0.601132	0.396926	-0.204206	17	35061545	R	I		IGR	shore	IGR-shore	chr17:35060322-35060692	NA	TRUE
cg00641679	-0.301622	0.513395	-5.53438	2.14417e-07	6.21322e-05	6.22028	0.763388	0.461766	-0.301622	8	94230311	F	II		IGR	opensea	IGR-opensea		NA	NA
cg04085447	-0.261223	0.57821	-5.53413	2.14656e-07	6.2152e-05	6.2192	0.79472	0.533497	-0.261223	19	35773328	F	II	HAMP	TSS200	shelf	TSS200-shelf	chr19:35769543-35770197	NA	NA
cg00280812	-0.335117	0.471339	-5.53275	2.15984e-07	6.23553e-05	6.21319	0.749094	0.413976	-0.335117	12	52585844	R	II	KRT80	TSS200	opensea	TSS200-opensea		NA	TRUE			rs75411561
cg03898952	-0.251302	0.469502	-5.53268	2.16044e-07	6.23553e-05	6.21292	0.677788	0.426486	-0.251302	13	107069935	F	II		IGR	opensea	IGR-opensea		NA	TRUE
cg03753391	0.228032	0.354893	5.53157	2.17121e-07	6.25495e-05	6.20807	0.165894	0.393926	0.228032	17	59478958	F	II	TBX2	Body	island	Body-island	chr17:59473060-59483266	NA	NA
cg07374224	-0.304745	0.483306	-5.53136	2.17321e-07	6.25495e-05	6.20718	0.735887	0.431142	-0.304745	21	43809848	R	II	TMPRSS3	Body	opensea	Body-opensea		NA	NA
cg21454161	-0.232563	0.570264	-5.53058	2.18082e-07	6.26946e-05	6.20377	0.763019	0.530456	-0.232563	18	57367056	F	II		IGR	shelf	IGR-shelf	chr18:57363714-57365001	NA	TRUE		rs17771288
cg03865925	-0.226572	0.449081	-5.52992	2.18727e-07	6.28305e-05	6.20089	0.636871	0.410299	-0.226572	3	77843317	F	II		IGR	opensea	IGR-opensea		NA	TRUE
cg26388707	-0.281028	0.473553	-5.52852	2.20097e-07	6.30509e-05	6.19481	0.706477	0.425449	-0.281028	15	28000367	F	II	OCA2	3'UTR	opensea	3'UTR-opensea		NA	NA
cg21471828	-0.210558	0.381458	-5.52844	2.20174e-07	6.30509e-05	6.19447	0.555975	0.345417	-0.210558	2	183086277	R	II	PDE1A	Body	opensea	Body-opensea		NA	TRUE
cg07504763	-0.22579	0.568315	-5.52842	2.20188e-07	6.30509e-05	6.19441	0.755457	0.529667	-0.22579	1	198575077	F	II		IGR	opensea	IGR-opensea		NA	TRUE
cg18281355	-0.238928	0.490482	-5.5273	2.2129e-07	6.33165e-05	6.18954	0.688512	0.449584	-0.238928	8	33575794	R	II		IGR	opensea	IGR-opensea		NA	TRUE
cg25778446	-0.24278	0.401872	-5.52613	2.22446e-07	6.35975e-05	6.18446	0.603095	0.360315	-0.24278	4	94652282	R	II	GRID2	Body	opensea	Body-opensea		NA	TRUE
cg08141959	-0.274033	0.636716	-5.52462	2.23954e-07	6.38778e-05	6.17788	0.863843	0.58981	-0.274033	13	106809125	F	II		IGR	opensea	IGR-opensea		TRUE	TRUE
cg07772400	-0.232201	0.534824	-5.52442	2.24154e-07	6.38847e-05	6.17701	0.727279	0.495078	-0.232201	8	22005501	R	II	LGI3	3'UTR	opensea	3'UTR-opensea		NA	NA
cg26793019	-0.278309	0.580906	-5.52339	2.25181e-07	6.41272e-05	6.17256	0.811576	0.533268	-0.278309	8	2795929	F	II	CSMD1	3'UTR	opensea	3'UTR-opensea		NA	NA
cg10418263	-0.242911	0.265537	-5.52319	2.2538e-07	6.41335e-05	6.1717	0.466869	0.223958	-0.242911	6	35265544	F	II	DEF6	TSS200	opensea	TSS200-opensea		TRUE	TRUE
cg23407151	-0.255063	0.601477	-5.52258	2.25994e-07	6.41793e-05	6.16905	0.812881	0.557817	-0.255063	6	53579798	F	II		IGR	opensea	IGR-opensea		NA	TRUE
cg11855682	-0.233525	0.52227	-5.52251	2.26068e-07	6.41793e-05	6.16873	0.715822	0.482297	-0.233525	5	2338565	R	II		IGR	opensea	IGR-opensea		NA	NA
cg13765004	-0.30117	0.418674	-5.52251	2.2607e-07	6.41793e-05	6.16872	0.668293	0.367122	-0.30117	19	46459462	R	II	NOVA2	Body	shelf	Body-shelf	chr19:46456209-46456503	NA	NA
cg27664496	0.204876	0.605126	5.51752	2.31145e-07	6.54667e-05	6.14709	0.435319	0.640195	0.204876	12	113515835	F	I	DTX1	Body	island	Body-island	chr12:113515164-113515970	NA	NA
cg03766407	-0.208556	0.622604	-5.51696	2.31719e-07	6.55783e-05	6.14468	0.795462	0.586906	-0.208556	2	38176669	R	II	FAM82A1	TSS1500	opensea	TSS1500-opensea		NA	NA
cg16594299	0.278499	0.665204	5.51569	2.33038e-07	6.58537e-05	6.13915	0.434376	0.712875	0.278499	1	40324054	R	II	TRIT1	Body	opensea	Body-opensea		NA	TRUE
cg25140385	-0.276763	0.63014	-5.51454	2.3423e-07	6.61345e-05	6.13418	0.859529	0.582766	-0.276763	1	197447026	F	II	CRB1	3'UTR	opensea	3'UTR-opensea		NA	NA		rs41302107
cg09050058	-0.266455	0.530726	-5.51313	2.35709e-07	6.63975e-05	6.12804	0.751571	0.485116	-0.266455	5	2186856	F	II		IGR	opensea	IGR-opensea		NA	NA
cg03024478	-0.243851	0.483551	-5.51282	2.36032e-07	6.64369e-05	6.12671	0.685662	0.441811	-0.243851	4	96090330	R	II	UNC5C	3'UTR	opensea	3'UTR-opensea		NA	NA
cg03355690	-0.258157	0.336226	-5.51238	2.36492e-07	6.65151e-05	6.12481	0.550194	0.292037	-0.258157	6	35265616	F	I	DEF6	1stExon	opensea	1stExon-opensea		TRUE	TRUE		rs34894602
cg07599819	-0.209891	0.663084	-5.51153	2.37389e-07	6.67156e-05	6.12113	0.837047	0.627157	-0.209891	19	57308239	F	II	ZIM2	Body	shore	Body-shore	chr19:57306682-57307032	NA	NA
cg25092186	-0.268172	0.496892	-5.51072	2.38254e-07	6.69072e-05	6.11758	0.719161	0.450989	-0.268172	14	46916528	F	II		IGR	opensea	IGR-opensea		NA	TRUE
cg05243560	-0.222276	0.555214	-5.51019	2.38814e-07	6.70124e-05	6.1153	0.739443	0.517167	-0.222276	5	3330623	R	II		IGR	shelf	IGR-shelf	chr5:3326328-3326645	NA	NA			rs75343446
cg26060817	0.299658	0.467889	5.50901	2.40069e-07	6.70555e-05	6.11019	0.219524	0.519182	0.299658	5	14406676	R	II	TRIO	Body	opensea	Body-opensea		TRUE	NA	low-CpG:14458623-14459689
cg20308663	-0.330333	0.541215	-5.50889	2.40197e-07	6.70555e-05	6.10967	0.815005	0.484672	-0.330333	13	100523121	F	I	CLYBL	Body	opensea	Body-opensea		NA	TRUE
cg07161429	-0.270201	0.454332	-5.50888	2.40207e-07	6.70555e-05	6.10963	0.678283	0.408082	-0.270201	12	105114162	R	I	CHST11	Body	opensea	Body-opensea		NA	TRUE
cg07790727	-0.259056	0.540186	-5.50883	2.40258e-07	6.70555e-05	6.10943	0.754899	0.495843	-0.259056	12	5605448	F	II		IGR	shore	IGR-shore	chr12:5603587-5603990	NA	TRUE		rs7974899
cg09680149	-0.260701	0.494864	-5.50839	2.40728e-07	6.70795e-05	6.10752	0.710941	0.45024	-0.260701	12	6487052	R	II	SCNN1A	TSS1500	opensea	TSS1500-opensea		NA	NA
cg04494800	-0.260585	0.351523	-5.50792	2.41236e-07	6.71224e-05	6.10547	0.567503	0.306918	-0.260585	6	149775853	F	II	ZC3H12D	Body	shore	Body-shore	chr6:149777792-149778189	TRUE	TRUE
cg12592365	-0.318243	0.360674	-5.50772	2.41447e-07	6.713e-05	6.10461	0.624444	0.3062	-0.318243	17	78765948	F	II	RPTOR	Body	opensea	Body-opensea		TRUE	TRUE		rs61521042	rs75467749
cg01851672	-0.237961	0.32071	-5.50692	2.4231e-07	6.72157e-05	6.10114	0.517939	0.279978	-0.237961	5	54829607	R	II	PPAP2A	Body	shore	Body-shore	chr5:54830148-54831120	NA	NA
cg18173003	-0.221108	0.556448	-5.5056	2.43733e-07	6.75075e-05	6.09543	0.739708	0.518601	-0.221108	2	4152243	F	II		IGR	shelf	IGR-shelf	chr2:4156090-4156444	NA	NA		rs6542679
cg06079495	-0.216718	0.366804	-5.50435	2.45098e-07	6.78338e-05	6.09	0.546426	0.329708	-0.216718	10	119599940	R	I		IGR	opensea	IGR-opensea		NA	TRUE
cg24260882	-0.20071	0.573379	-5.50379	2.45713e-07	6.78928e-05	6.08756	0.739733	0.539023	-0.20071	11	75144708	F	II		IGR	shelf	IGR-shelf	chr11:75140737-75141849	NA	NA
cg00770443	-0.275134	0.596746	-5.50361	2.45906e-07	6.78928e-05	6.08679	0.824784	0.549651	-0.275134	12	108611845	R	II	WSCD2	Body	opensea	Body-opensea		NA	NA
cg03503642	-0.254898	0.559782	-5.50347	2.46058e-07	6.78928e-05	6.08619	0.771049	0.516151	-0.254898	6	75912711	R	II	COL12A1	5'UTR	shore	5'UTR-shore	chr6:75914705-75916387	NA	NA
cg17033333	-0.252755	0.635651	-5.50162	2.4809e-07	6.83496e-05	6.07818	0.845141	0.592387	-0.252755	5	2261042	R	I		IGR	opensea	IGR-opensea		NA	NA
cg05120428	-0.226857	0.45353	-5.50108	2.48689e-07	6.84628e-05	6.07583	0.641556	0.414698	-0.226857	10	116109825	R	II	AFAP1L2	Body	opensea	Body-opensea		NA	TRUE
cg12591622	-0.229726	0.451336	-5.49953	2.50404e-07	6.88733e-05	6.06914	0.64174	0.412013	-0.229726	6	126067118	R	II		IGR	shore	IGR-shore	chr6:126068722-126071320	NA	NA
cg19554257	-0.244971	0.60903	-5.49939	2.50559e-07	6.88733e-05	6.06853	0.812069	0.567098	-0.244971	12	116996931	F	II	MAP1LC3B2	TSS1500	opensea	TSS1500-opensea		NA	TRUE
cg22928762	-0.240231	0.585276	-5.49803	2.52085e-07	6.92404e-05	6.06262	0.784386	0.544155	-0.240231	20	33562131	F	II	MYH7B	TSS1500	opensea	TSS1500-opensea		NA	NA		rs68111051
cg04139895	-0.215524	0.489891	-5.49582	2.54572e-07	6.97637e-05	6.05306	0.668524	0.453	-0.215524	15	27331340	F	II	GABRG3	Body	opensea	Body-opensea		NA	TRUE
cg18054725	-0.246112	0.409681	-5.49559	2.54829e-07	6.97637e-05	6.05208	0.613666	0.367553	-0.246112	19	10450472	F	II	ICAM3	TSS200	opensea	TSS200-opensea		NA	NA
cg07877987	-0.246626	0.495027	-5.49548	2.54949e-07	6.97637e-05	6.05162	0.699438	0.452812	-0.246626	10	133871444	R	I		IGR	opensea	IGR-opensea		NA	NA
cg22612642	-0.244827	0.354096	-5.49394	2.56704e-07	7.01383e-05	6.04494	0.557016	0.312189	-0.244827	5	136314223	R	II	SPOCK1	3'UTR	opensea	3'UTR-opensea		NA	NA
cg20033652	-0.2643	0.471554	-5.49302	2.57755e-07	7.02672e-05	6.04095	0.690613	0.426313	-0.2643	14	51290662	R	II	NIN	5'UTR	opensea	5'UTR-opensea		NA	NA
cg23139887	-0.264213	0.461675	-5.49178	2.59183e-07	7.05507e-05	6.03557	0.680662	0.416449	-0.264213	14	22131976	F	II	OR4E2	TSS1500	opensea	TSS1500-opensea		NA	NA
cg27348370	-0.2515	0.484611	-5.49033	2.60856e-07	7.0847e-05	6.02931	0.693062	0.441562	-0.2515	7	123295321	R	II	LMOD2	TSS1500	opensea	TSS1500-opensea		NA	NA
cg25966016	-0.234367	0.376204	-5.48883	2.62599e-07	7.12673e-05	6.02282	0.570454	0.336087	-0.234367	10	134353618	F	II	INPP5A	Body	shelf	Body-shelf	chr10:134350302-134351119	TRUE	TRUE
cg01519094	-0.22074	0.3796	-5.4879	2.63688e-07	7.14028e-05	6.01879	0.562556	0.341816	-0.22074	11	125034181	F	II	PKNOX2	TSS1500	shore	TSS1500-shore	chr11:125034243-125034495	NA	NA
cg06120359	-0.274956	0.567793	-5.48717	2.64535e-07	7.15408e-05	6.01567	0.795685	0.520729	-0.274956	8	127105723	F	II		IGR	opensea	IGR-opensea		NA	TRUE
cg03292377	-0.201929	0.34845	-5.48561	2.66381e-07	7.1883e-05	6.0089	0.515814	0.313886	-0.201929	2	6767658	F	I		IGR	opensea	IGR-opensea		NA	TRUE
cg13077562	-0.24268	0.508484	-5.48555	2.66449e-07	7.1883e-05	6.00865	0.709624	0.466944	-0.24268	8	28174455	R	II	PNOC	TSS200	opensea	TSS200-opensea		NA	NA
cg11960655	-0.249198	0.494508	-5.48467	2.67498e-07	7.20941e-05	6.00482	0.70105	0.451853	-0.249198	8	129696418	R	II		IGR	opensea	IGR-opensea		NA	TRUE
cg13432339	-0.208564	0.243826	-5.48456	2.67628e-07	7.20941e-05	6.00435	0.41669	0.208125	-0.208564	4	58211039	R	II		IGR	opensea	IGR-opensea		NA	TRUE
cg21125190	-0.234705	0.626295	-5.4843	2.67932e-07	7.2109e-05	6.00324	0.820825	0.58612	-0.234705	4	85484245	R	II		IGR	opensea	IGR-opensea		NA	TRUE
cg07836225	-0.257264	0.52702	-5.48391	2.68395e-07	7.2109e-05	6.00156	0.740248	0.482984	-0.257264	1	235665822	R	II	B3GALNT2	Body	shore	Body-shore	chr1:235667089-235668619	NA	NA
cg06235145	-0.202798	0.512957	-5.48384	2.68477e-07	7.2109e-05	6.00126	0.681042	0.478244	-0.202798	4	17034835	R	II		IGR	opensea	IGR-opensea		NA	TRUE			rs74413796
cg15867125	-0.318324	0.435536	-5.4824	2.70203e-07	7.24655e-05	5.99502	0.699372	0.381048	-0.318324	14	77624538	R	II		IGR	opensea	IGR-opensea		TRUE	TRUE
cg19277516	-0.278351	0.574053	-5.48211	2.70553e-07	7.25061e-05	5.99376	0.804758	0.526407	-0.278351	1	94235220	F	II		IGR	opensea	IGR-opensea		NA	TRUE
cg03269020	-0.285047	0.643351	-5.48189	2.70814e-07	7.25226e-05	5.99282	0.879605	0.594559	-0.285047	13	109444752	R	II	MYO16	Body	opensea	Body-opensea		NA	NA
cg04497684	-0.246219	0.428197	-5.48128	2.71543e-07	7.26642e-05	5.99021	0.63227	0.386051	-0.246219	3	9234107	R	II	SRGAP3	Body	opensea	Body-opensea		NA	NA
cg25568241	-0.266478	0.451558	-5.48106	2.71809e-07	7.26819e-05	5.98925	0.672422	0.405944	-0.266478	3	190104266	F	II		IGR	opensea	IGR-opensea		TRUE	TRUE		rs78055904
cg03601836	-0.25693	0.656623	-5.48065	2.72306e-07	7.27361e-05	5.98747	0.869574	0.612644	-0.25693	3	190037695	R	II	CLDN1	Body	shelf	Body-shelf	chr3:190039817-190040465	NA	NA
cg20743881	-0.232011	0.612915	-5.48056	2.72412e-07	7.27361e-05	5.98709	0.805213	0.573202	-0.232011	4	167022415	F	II	TLL1	3'UTR	opensea	3'UTR-opensea		NA	NA
cg23326536	-0.24077	0.480299	-5.4785	2.74914e-07	7.32497e-05	5.97819	0.679857	0.439086	-0.24077	13	78491199	R	II	EDNRB	Body	shore	Body-shore	chr13:78492425-78493382	NA	TRUE
cg10295807	-0.258762	0.564041	-5.47664	2.77199e-07	7.37977e-05	5.97013	0.77851	0.519748	-0.258762	12	66156145	F	II	RPSAP52	Body	opensea	Body-opensea		NA	TRUE			rs74100945
cg20893203	-0.304601	0.391174	-5.47476	2.79518e-07	7.43062e-05	5.96202	0.643636	0.339035	-0.304601	6	41499799	R	II		IGR	opensea	IGR-opensea		TRUE	TRUE
cg03295083	-0.254045	0.175591	-5.4734	2.81202e-07	7.46992e-05	5.95617	0.386151	0.132106	-0.254045	2	50574912	F	II	NRXN1	Body	shore	Body-shore	chr2:50574045-50574817	NA	NA
cg03340878	-0.2283	0.457809	-5.47245	2.82396e-07	7.49069e-05	5.95204	0.647031	0.418731	-0.2283	6	27925166	R	II	OR2B6	1stExon	opensea	1stExon-opensea		NA	NA
cg24248505	-0.257502	0.544053	-5.47217	2.82743e-07	7.49443e-05	5.95085	0.757478	0.499976	-0.257502	7	105279790	R	II	ATXN7L1	Body	opensea	Body-opensea		NA	NA
cg20724168	-0.20863	0.473514	-5.47086	2.84388e-07	7.53254e-05	5.9452	0.646433	0.437802	-0.20863	12	130591337	F	I		IGR	opensea	IGR-opensea		NA	NA
cg21846903	-0.267816	0.392	-5.46672	2.8966e-07	7.64992e-05	5.92731	0.613974	0.346158	-0.267816	17	26697281	R	II	VTN	1stExon	shore	1stExon-shore	chr17:26698359-26699557	NA	TRUE	low-CpG:23721391-23721493
cg22389209	-0.257645	0.517307	-5.46531	2.91479e-07	7.68678e-05	5.92122	0.730851	0.473205	-0.257645	7	155587335	R	II		IGR	shore	IGR-shore	chr7:155589263-155589883	NA	NA
cg09151131	-0.275007	0.400132	-5.46432	2.92758e-07	7.71491e-05	5.91695	0.628066	0.353059	-0.275007	17	48552276	F	II		IGR	shelf	IGR-shelf	chr17:48556004-48556509	NA	NA
cg11309842	-0.240906	0.670554	-5.46358	2.93719e-07	7.73463e-05	5.91376	0.870223	0.629318	-0.240906	10	131341115	F	I	MGMT	Body	opensea	Body-opensea		NA	NA
cg01684586	-0.200429	0.600946	-5.46207	2.95693e-07	7.77535e-05	5.90724	0.767067	0.566638	-0.200429	4	57910078	R	II	IGFBP7	Body	opensea	Body-opensea		NA	TRUE
cg24557206	-0.280872	0.486031	-5.4618	2.9604e-07	7.77886e-05	5.9061	0.718825	0.437953	-0.280872	5	72469741	R	II	TMEM174	Body	opensea	Body-opensea		NA	NA
cg16303923	-0.252027	0.366971	-5.46151	2.96423e-07	7.7833e-05	5.90484	0.575858	0.323831	-0.252027	6	156979450	R	II		IGR	opensea	IGR-opensea		NA	TRUE		rs79377013
cg25524464	-0.271858	0.547839	-5.46097	2.97133e-07	7.79632e-05	5.90251	0.773162	0.501305	-0.271858	10	133326998	F	II		IGR	opensea	IGR-opensea		NA	NA
cg22460204	-0.251909	0.563935	-5.45797	3.01108e-07	7.88354e-05	5.88957	0.772724	0.520816	-0.251909	7	39332836	F	II	POU6F2	Body	opensea	Body-opensea		NA	NA
cg23426156	-0.268015	0.500872	-5.45743	3.01825e-07	7.89662e-05	5.88726	0.723011	0.454996	-0.268015	8	126557901	F	II		IGR	opensea	IGR-opensea		NA	TRUE
cg02658690	-0.250598	0.470366	-5.45715	3.022e-07	7.89804e-05	5.88605	0.678068	0.427471	-0.250598	13	110885846	F	II	COL4A1	Body	opensea	Body-opensea		NA	NA
cg20168849	-0.255068	0.483726	-5.45519	3.04832e-07	7.95047e-05	5.87761	0.695134	0.440066	-0.255068	3	188995030	R	II	TPRG1	Body	opensea	Body-opensea		NA	TRUE
cg18082362	-0.270148	0.545577	-5.45267	3.08249e-07	8.02429e-05	5.86675	0.769483	0.499335	-0.270148	3	131854912	F	II		IGR	opensea	IGR-opensea		TRUE	TRUE		rs77612687
cg19576738	-0.244447	0.393433	-5.45055	3.11156e-07	8.08262e-05	5.85761	0.596038	0.351591	-0.244447	4	123751635	R	II	FGF2	Body	shelf	Body-shelf	chr4:123747740-123748980	NA	NA
cg17816357	-0.227641	0.558904	-5.44916	3.13083e-07	8.12107e-05	5.8516	0.747579	0.519938	-0.227641	7	124430776	R	II		IGR	opensea	IGR-opensea		NA	NA
cg05517711	-0.204205	0.321099	-5.44482	3.1915e-07	8.26076e-05	5.83292	0.49035	0.286145	-0.204205	9	130662451	R	II	ST6GALNAC6	TSS1500	shore	TSS1500-shore	chr9:130661107-130662047	NA	NA
cg08529744	-0.212099	0.359158	-5.4435	3.21013e-07	8.30308e-05	5.82725	0.534952	0.322852	-0.212099	1	151818922	R	II		IGR	opensea	IGR-opensea		TRUE	TRUE
cg07134252	-0.237247	0.685866	-5.44275	3.22086e-07	8.32489e-05	5.82401	0.882502	0.645256	-0.237247	6	168581459	R	II		IGR	opensea	IGR-opensea		NA	NA
cg05377839	-0.237495	0.34705	-5.44242	3.22548e-07	8.33093e-05	5.82261	0.543892	0.306398	-0.237495	3	61833671	R	II	PTPRG	Body	opensea	Body-opensea		NA	TRUE
cg16337430	-0.26339	0.418359	-5.44123	3.2425e-07	8.363e-05	5.81749	0.636664	0.373274	-0.26339	12	124876433	F	II	NCOR2	Body	shelf	Body-shelf	chr12:124873241-124874008	NA	NA			rs61932025
cg23186952	-0.229282	0.421197	-5.4402	3.25736e-07	8.38944e-05	5.81304	0.611232	0.38195	-0.229282	11	58384274	F	II	ZFP91	Body	opensea	Body-opensea		NA	TRUE
cg09725286	-0.261293	0.429515	-5.43803	3.28868e-07	8.42237e-05	5.80372	0.646083	0.38479	-0.261293	8	134419335	R	II		IGR	opensea	IGR-opensea		TRUE	TRUE
cg04489573	-0.242165	0.676673	-5.4372	3.30076e-07	8.44143e-05	5.80015	0.877386	0.635221	-0.242165	1	26394009	F	II	TRIM63	1stExon	opensea	1stExon-opensea		NA	NA
cg25398315	-0.25124	0.434441	-5.43581	3.32108e-07	8.48742e-05	5.79418	0.642676	0.391436	-0.25124	8	135938022	F	II		IGR	opensea	IGR-opensea		NA	TRUE
cg11200042	0.281729	0.586604	5.43503	3.33263e-07	8.49448e-05	5.7908	0.353099	0.634828	0.281729	10	120102309	R	II	C10orf84	TSS1500	shore	TSS1500-shore	chr10:120101564-120101937	NA	NA
cg16112248	-0.270353	0.519658	-5.43498	3.33333e-07	8.49448e-05	5.79059	0.743735	0.473381	-0.270353	7	54164018	R	II		IGR	opensea	IGR-opensea		NA	TRUE
cg09803959	-0.226584	0.408109	-5.43224	3.37398e-07	8.58641e-05	5.7788	0.595908	0.369324	-0.226584	17	78865514	F	II	RPTOR	Body	shore	Body-shore	chr17:78863569-78863813	NA	TRUE		rs2289764
cg08441850	-0.210538	0.43221	-5.43179	3.38072e-07	8.59754e-05	5.77686	0.60671	0.396172	-0.210538	17	37956902	R	II	IKZF3	Body	opensea	Body-opensea		NA	TRUE
cg24813857	-0.27342	0.505297	-5.43131	3.38786e-07	8.60809e-05	5.7748	0.731916	0.458495	-0.27342	4	16859428	R	II	LDB2	Body	opensea	Body-opensea		NA	TRUE
cg23258881	-0.205129	0.134749	-5.43043	3.40107e-07	8.62517e-05	5.77101	0.304765	0.0996364	-0.205129	1	150123037	F	I	PLEKHO1	Body	island	Body-island	chr1:150121695-150123078	TRUE	NA
cg12942161	-0.225546	0.38061	-5.42814	3.43554e-07	8.6944e-05	5.7612	0.567549	0.342003	-0.225546	5	72660351	F	II		IGR	opensea	IGR-opensea		NA	TRUE
cg13298538	-0.268568	0.442064	-5.42779	3.44096e-07	8.70207e-05	5.75966	0.66466	0.396093	-0.268568	12	1759721	F	II		IGR	opensea	IGR-opensea		NA	TRUE
cg27518976	-0.268567	0.455209	-5.42549	3.47601e-07	8.76904e-05	5.7498	0.677806	0.409239	-0.268567	1	23886730	F	II	ID3	TSS1500	shore	TSS1500-shore	chr1:23884842-23885087	NA	NA
cg05191919	-0.257823	0.351196	-5.42542	3.47709e-07	8.76904e-05	5.7495	0.564887	0.307064	-0.257823	5	174644636	R	II		IGR	opensea	IGR-opensea		NA	TRUE
cg14178895	-0.268247	0.567599	-5.42338	3.50854e-07	8.83e-05	5.74073	0.789929	0.521683	-0.268247	6	11778902	R	II	C6orf105	1stExon	opensea	1stExon-opensea		NA	TRUE
cg24099956	-0.20149	0.241083	-5.42254	3.52159e-07	8.8567e-05	5.73712	0.408084	0.206594	-0.20149	11	113907379	R	II		IGR	shore	IGR-shore	chr11:113906920-113907332	TRUE	NA
cg08700932	-0.244246	0.453339	-5.42194	3.53097e-07	8.87323e-05	5.73453	0.655777	0.411531	-0.244246	2	8011432	R	II		IGR	opensea	IGR-opensea		NA	TRUE
cg22543992	-0.253768	0.30765	-5.42171	3.53451e-07	8.87323e-05	5.73356	0.51798	0.264212	-0.253768	7	81399680	R	II	HGF	TSS1500	opensea	TSS1500-opensea		NA	TRUE
cg11526198	-0.287716	0.354198	-5.4212	3.54251e-07	8.88474e-05	5.73136	0.592665	0.304949	-0.287716	1	23854847	F	II	E2F2	Body	shelf	Body-shelf	chr1:23857033-23858089	TRUE	NA		rs76411021
cg26476925	-0.200701	0.224625	-5.41971	3.56575e-07	8.93687e-05	5.72499	0.390972	0.19027	-0.200701	19	45245446	F	II		IGR	opensea	IGR-opensea		TRUE	NA			rs7248877
cg09189889	-0.231503	0.387401	-5.41887	3.57899e-07	8.95366e-05	5.72138	0.579277	0.347774	-0.231503	13	95132211	R	II	DCT	TSS1500	opensea	TSS1500-opensea		NA	NA
cg17526573	-0.284945	0.224739	-5.41786	3.59509e-07	8.98563e-05	5.71702	0.460909	0.175965	-0.284945	2	50574708	F	I	NRXN1	Body	island	Body-island	chr2:50574045-50574817	NA	NA		rs3732049
cg07629125	-0.300251	0.538497	-5.41725	3.60464e-07	9.00331e-05	5.71444	0.787353	0.487103	-0.300251	13	58299015	R	II	PCDH17	Body	opensea	Body-opensea		NA	TRUE
cg14063566	-0.292879	0.43247	-5.41651	3.61657e-07	9.02692e-05	5.71122	0.675216	0.382337	-0.292879	17	73642773	R	II	RECQL5	Body	opensea	Body-opensea		NA	NA
cg17360711	-0.202987	0.612517	-5.41621	3.62133e-07	9.03259e-05	5.70994	0.780759	0.577772	-0.202987	7	14885165	F	II		IGR	opensea	IGR-opensea		NA	TRUE
cg12258847	-0.201259	0.327822	-5.41493	3.64178e-07	9.07115e-05	5.70446	0.494631	0.293372	-0.201259	17	62134117	R	II	ERN1	Body	opensea	Body-opensea		TRUE	TRUE
cg15952840	-0.248167	0.350728	-5.41375	3.66076e-07	9.11218e-05	5.6994	0.556416	0.308249	-0.248167	8	11451312	F	II		IGR	opensea	IGR-opensea		NA	NA
cg21202529	-0.27058	0.591655	-5.41339	3.66657e-07	9.11417e-05	5.69786	0.81592	0.54534	-0.27058	7	20656503	R	II	ABCB5	5'UTR	opensea	5'UTR-opensea		NA	NA
cg00447052	-0.27829	0.283666	-5.41161	3.69553e-07	9.17229e-05	5.6902	0.514321	0.236031	-0.27829	8	145556707	R	I	SCRT1	3'UTR	island	3'UTR-island	chr8:145555342-145562310	NA	NA
cg21376454	-0.278433	0.591902	-5.41154	3.69666e-07	9.17229e-05	5.6899	0.822676	0.544243	-0.278433	17	62203531	R	II	ERN1	Body	shelf	Body-shelf	chr17:62206971-62208050	NA	NA
cg17603288	0.27782	0.513875	5.41093	3.70665e-07	9.1782e-05	5.68728	0.28361	0.56143	0.27782	5	14405747	F	I	TRIO	Body	opensea	Body-opensea		NA	TRUE	low-CpG:14458623-14459689	rs397319
cg07828472	-0.269086	0.470678	-5.4107	3.71039e-07	9.1782e-05	5.6863	0.693704	0.424618	-0.269086	10	131323986	R	II	MGMT	Body	opensea	Body-opensea		TRUE	NA
cg05628160	-0.240347	0.535976	-5.41021	3.71842e-07	9.18655e-05	5.68419	0.735183	0.494836	-0.240347	8	54785374	R	II	RGS20	Body	opensea	Body-opensea		NA	TRUE
cg03260781	-0.229219	0.540526	-5.4099	3.72339e-07	9.19218e-05	5.68289	0.730509	0.50129	-0.229219	1	16346299	F	II	HSPB7	TSS1500	opensea	TSS1500-opensea		TRUE	NA		rs74057554
cg10373607	-0.311957	0.424077	-5.40976	3.72576e-07	9.19218e-05	5.68227	0.682635	0.370679	-0.311957	20	51592177	F	II	TSHZ2	Body	shelf	Body-shelf	chr20:51589707-51590020	NA	NA			rs13039372
cg22635491	0.266572	0.46549	5.40946	3.73059e-07	9.19787e-05	5.68101	0.244547	0.511119	0.266572	12	115109934	R	I	TBX3	Body	island	Body-island	chr12:115109503-115110061	NA	NA
cg07922154	-0.214252	0.293339	-5.408	3.75472e-07	9.24482e-05	5.67474	0.470918	0.256665	-0.214252	14	68087339	F	II	ARG2	Body	shore	Body-shore	chr14:68086277-68086957	NA	NA
cg06634441	-0.226118	0.399389	-5.40757	3.76183e-07	9.25605e-05	5.6729	0.586802	0.360684	-0.226118	4	70514647	R	II	UGT2A1	TSS1500	opensea	TSS1500-opensea		NA	NA
cg11916054	-0.226716	0.23301	-5.40587	3.79021e-07	9.31959e-05	5.66558	0.420919	0.194203	-0.226716	5	177423311	F	II	PROP1	TSS200	opensea	TSS200-opensea		NA	TRUE
cg02352252	-0.239483	0.618206	-5.40354	3.82931e-07	9.39176e-05	5.6556	0.816696	0.577213	-0.239483	12	90234041	F	II		IGR	opensea	IGR-opensea		NA	TRUE			rs75590638
cg18018990	-0.237855	0.562065	-5.4035	3.82989e-07	9.39176e-05	5.65545	0.759206	0.521351	-0.237855	7	34335534	F	II		IGR	opensea	IGR-opensea		NA	TRUE
cg12034783	-0.219845	0.567166	-5.40264	3.84456e-07	9.42137e-05	5.65173	0.74938	0.529535	-0.219845	17	74011109	R	II	EVPL	Body	island	Body-island	chr17:74010977-74011255	NA	NA
cg10954740	-0.250482	0.5375	-5.40165	3.86133e-07	9.44337e-05	5.6475	0.745106	0.494624	-0.250482	8	110982709	F	II	KCNV1	Body	shelf	Body-shelf	chr8:110986113-110986983	NA	NA		rs73308579
cg08802358	-0.21787	0.676218	-5.39948	3.89829e-07	9.52737e-05	5.63822	0.856795	0.638925	-0.21787	5	176524797	R	II	FGFR4	3'UTR	opensea	3'UTR-opensea		NA	TRUE
cg02389859	-0.213227	0.388773	-5.3991	3.90493e-07	9.53717e-05	5.63657	0.565502	0.352275	-0.213227	5	1201691	R	II	SLC6A19	TSS200	island	TSS200-island	chr5:1201443-1202138	NA	NA
cg20050093	0.237729	0.776169	5.3983	3.91862e-07	9.54637e-05	5.63316	0.579132	0.816861	0.237729	10	120102302	R	II	C10orf84	TSS1500	shore	TSS1500-shore	chr10:120101564-120101937	NA	NA
cg16284953	-0.23	0.594516	-5.39823	3.91989e-07	9.54637e-05	5.63285	0.785147	0.555147	-0.23	8	11471571	F	II		IGR	shore	IGR-shore	chr8:11471014-11471249	NA	NA
cg27170458	-0.237448	0.287914	-5.39718	3.93805e-07	9.57946e-05	5.62835	0.484718	0.24727	-0.237448	16	89988252	F	I	TUBB3	TSS1500	shore	TSS1500-shore	chr16:89988830-89989746	NA	TRUE
cg19182597	-0.212095	0.220325	-5.39683	3.94411e-07	9.58725e-05	5.62686	0.396116	0.184021	-0.212095	12	54426670	R	II	HOXC4	5'UTR	shore	5'UTR-shore	chr12:54427025-54428709	NA	NA
cg08799967	-0.261275	0.606465	-5.39554	3.96649e-07	9.61003e-05	5.62135	0.823018	0.561743	-0.261275	13	99383002	F	II	SLC15A1	Body	opensea	Body-opensea		NA	NA
cg26707887	-0.233405	0.405238	-5.39524	3.97175e-07	9.61003e-05	5.62006	0.598691	0.365286	-0.233405	5	67027311	R	II		IGR	opensea	IGR-opensea		NA	TRUE
cg12723492	-0.258694	0.534516	-5.39438	3.98684e-07	9.64013e-05	5.61637	0.748929	0.490235	-0.258694	11	126572385	R	II	KIRREL3	Body	opensea	Body-opensea		NA	TRUE
cg07782221	-0.214324	0.584681	-5.39412	3.99145e-07	9.64486e-05	5.61525	0.762319	0.547995	-0.214324	11	7506057	F	II	OLFML1	TSS1500	opensea	TSS1500-opensea		NA	NA
cg26051165	-0.221189	0.625487	-5.39366	3.99949e-07	9.65787e-05	5.61329	0.808815	0.587625	-0.221189	7	120742600	F	II	C7orf58	Body	opensea	Body-opensea		NA	TRUE
cg20821042	-0.233364	0.303534	-5.39305	4.01029e-07	9.6676e-05	5.61066	0.496953	0.263589	-0.233364	6	32709158	F	II	HLA-DQA2	TSS200	opensea	TSS200-opensea		NA	NA		rs9276400
cg08829007	-0.213531	0.376152	-5.39298	4.01149e-07	9.6676e-05	5.61037	0.553133	0.339602	-0.213531	12	55353521	F	II	KIAA0748	3'UTR	opensea	3'UTR-opensea		NA	TRUE		rs2256865
cg04622480	-0.229113	0.581561	-5.39251	4.01972e-07	9.68101e-05	5.60838	0.771457	0.542343	-0.229113	7	156111254	F	II		IGR	island	IGR-island	chr7:156111235-156111446	NA	NA
cg16109680	-0.234047	0.38386	-5.3921	4.02699e-07	9.69209e-05	5.60662	0.577845	0.343798	-0.234047	1	159161344	F	II	CADM3	Body	shelf	Body-shelf	chr1:159158228-159158498	NA	NA
cg20576195	-0.273148	0.632884	-5.39187	4.0312e-07	9.69582e-05	5.6056	0.859277	0.586129	-0.273148	4	79207366	F	II	FRAS1	Body	opensea	Body-opensea		NA	NA		rs73827929
cg04876500	-0.261142	0.625188	-5.38968	4.07019e-07	9.77667e-05	5.59624	0.84163	0.580488	-0.261142	10	131367623	F	II	MGMT	Body	opensea	Body-opensea		NA	NA
cg18924848	-0.200544	0.387057	-5.38906	4.08136e-07	9.79701e-05	5.59357	0.553274	0.35273	-0.200544	5	3779072	F	II		IGR	opensea	IGR-opensea		NA	TRUE
cg23014759	0.240862	0.673008	5.38762	4.10719e-07	9.84603e-05	5.58743	0.473374	0.714236	0.240862	1	147059047	F	II	BCL9	5'UTR	opensea	5'UTR-opensea		NA	TRUE		rs11434837
cg20510474	-0.253169	0.314963	-5.38613	4.13423e-07	9.89128e-05	5.58105	0.524797	0.271628	-0.253169	2	6675896	F	II		IGR	opensea	IGR-opensea		NA	TRUE
cg07150038	-0.213879	0.326113	-5.38522	4.1508e-07	9.9244e-05	5.57716	0.503382	0.289503	-0.213879	14	21213898	R	II	FAM12A	TSS200	opensea	TSS200-opensea		NA	NA
cg20906524	-0.212588	0.411684	-5.38462	4.16175e-07	9.93855e-05	5.5746	0.587883	0.375295	-0.212588	15	28200668	R	I	OCA2	Body	opensea	Body-opensea		NA	NA
cg14583999	-0.264119	0.375352	-5.38442	4.16543e-07	9.93855e-05	5.57374	0.594261	0.330142	-0.264119	3	10019040	R	II	TMEM111	Body	opensea	Body-opensea		TRUE	TRUE
cg01621390	-0.245536	0.432214	-5.3843	4.16765e-07	9.93855e-05	5.57322	0.635721	0.390185	-0.245536	12	5195150	F	II		IGR	opensea	IGR-opensea		TRUE	TRUE
cg16157895	-0.28834	0.589013	-5.38243	4.20193e-07	0.000100101	5.56525	0.827997	0.539658	-0.28834	14	93412666	R	II	ITPK1	Body	opensea	Body-opensea		TRUE	NA
cg21713614	-0.256469	0.424576	-5.38237	4.20316e-07	0.000100101	5.56497	0.637144	0.380676	-0.256469	4	79126719	F	II	FRAS1	Body	opensea	Body-opensea		NA	TRUE
cg02227813	-0.276723	0.444026	-5.38206	4.2089e-07	0.000100172	5.56364	0.673382	0.396659	-0.276723	6	130524018	R	II	SAMD3	Body	opensea	Body-opensea		NA	TRUE
cg22171613	0.281388	0.582257	5.38142	4.22063e-07	0.000100386	5.56093	0.349034	0.630422	0.281388	1	6396134	R	II	ACOT7	Body	opensea	Body-opensea		NA	TRUE
cg11127249	-0.205502	0.372103	-5.38104	4.22781e-07	0.000100491	5.55928	0.542429	0.336927	-0.205502	10	6104630	F	II	IL2RA	TSS1500	opensea	TSS1500-opensea		NA	NA			rs56311426
cg21341391	-0.277091	0.480364	-5.38055	4.23695e-07	0.000100574	5.55717	0.710025	0.432934	-0.277091	17	51832493	F	II		IGR	shelf	IGR-shelf	chr17:51834650-51834900	NA	NA
cg16776035	-0.218557	0.501106	-5.38052	4.23751e-07	0.000100574	5.55705	0.682252	0.463695	-0.218557	17	74542680	F	II		IGR	opensea	IGR-opensea		NA	TRUE
cg05586457	-0.201898	0.302834	-5.37974	4.25203e-07	0.000100772	5.55372	0.470173	0.268275	-0.201898	2	127416839	F	I	GYPC	Body	shelf	Body-shelf	chr2:127413696-127414171	NA	TRUE		rs56353892	rs56203352
cg25700686	-0.239262	0.318514	-5.37966	4.25349e-07	0.000100772	5.55338	0.516821	0.277559	-0.239262	8	72268832	R	II	EYA1	5'UTR	opensea	5'UTR-opensea		NA	TRUE
cg00949578	-0.224722	0.603502	-5.37855	4.27425e-07	0.000101056	5.54865	0.789758	0.565036	-0.224722	18	73140785	F	II	C18orf62	TSS1500	opensea	TSS1500-opensea		NA	NA
cg27064337	-0.250255	0.515947	-5.37849	4.27535e-07	0.000101056	5.5484	0.723365	0.47311	-0.250255	8	18925266	R	II		IGR	opensea	IGR-opensea		TRUE	TRUE
cg13904968	-0.271891	0.296522	-5.37843	4.27662e-07	0.000101056	5.54811	0.521873	0.249982	-0.271891	20	56136012	R	II	PCK1	TSS200	opensea	TSS200-opensea		NA	NA
cg23005481	-0.235579	0.508984	-5.37795	4.28558e-07	0.000101202	5.54607	0.704238	0.468659	-0.235579	14	74824568	R	II	C14orf115	Body	shore	Body-shore	chr14:74823935-74824137	NA	NA
cg15822982	-0.235117	0.282019	-5.37709	4.30184e-07	0.00010152	5.54239	0.47689	0.241774	-0.235117	10	95517895	F	II	LGI1	5'UTR	opensea	5'UTR-opensea		NA	NA
cg07044115	-0.240124	0.629782	-5.3763	4.31679e-07	0.000101664	5.53901	0.828804	0.58868	-0.240124	10	123100181	R	II		IGR	opensea	IGR-opensea		NA	TRUE
cg03719793	-0.27848	0.535297	-5.37624	4.31791e-07	0.000101664	5.53876	0.766109	0.487629	-0.27848	5	4557632	R	II		IGR	opensea	IGR-opensea		NA	TRUE
cg17348791	-0.242842	0.369295	-5.37585	4.32523e-07	0.000101676	5.53711	0.57057	0.327728	-0.242842	13	39358839	F	II	FREM2	Body	opensea	Body-opensea		NA	NA	low-CpG:38256764-38256920
cg09025649	-0.242831	0.556982	-5.37561	4.32989e-07	0.00010172	5.53607	0.758247	0.515416	-0.242831	5	166977267	F	II	ODZ2	Body	opensea	Body-opensea		NA	TRUE		rs888977
cg12365177	-0.228999	0.605733	-5.37535	4.33483e-07	0.000101771	5.53496	0.795534	0.566535	-0.228999	7	116917934	F	II	WNT2	3'UTR	opensea	3'UTR-opensea		NA	NA
cg17798659	-0.232359	0.548604	-5.37428	4.35531e-07	0.000102141	5.53037	0.74119	0.508831	-0.232359	1	111969993	F	II	OVGP1	Body	opensea	Body-opensea		NA	NA
cg14095316	-0.27758	0.571547	-5.37423	4.35623e-07	0.000102141	5.53017	0.801613	0.524033	-0.27758	4	100356538	R	II	ADH7	1stExon	opensea	1stExon-opensea		NA	NA
cg03156260	-0.243744	0.418041	-5.37399	4.36068e-07	0.00010218	5.52917	0.620063	0.376319	-0.243744	4	75721361	R	II	BTC	TSS1500	shore	TSS1500-shore	chr4:75719101-75719740	NA	NA
cg14149988	-0.208346	0.404664	-5.37306	4.37858e-07	0.000102467	5.52519	0.577347	0.369001	-0.208346	9	139048519	F	II		IGR	opensea	IGR-opensea		NA	NA
cg20901032	-0.210948	0.635893	-5.37244	4.39058e-07	0.000102616	5.52253	0.810733	0.599785	-0.210948	13	37680691	F	II	CSNK1A1L	TSS1500	opensea	TSS1500-opensea		NA	TRUE
cg19009764	-0.220775	0.61112	-5.37167	4.40549e-07	0.000102794	5.51923	0.794105	0.57333	-0.220775	19	51588819	R	II	KLK14	TSS1500	opensea	TSS1500-opensea		NA	NA			rs78380858
cg15783800	-0.228212	0.412761	-5.37161	4.40667e-07	0.000102794	5.51897	0.601909	0.373697	-0.228212	18	56246997	R	II	ALPK2	Body	opensea	Body-opensea		NA	NA
cg17574812	-0.294301	0.514494	-5.37138	4.41103e-07	0.000102829	5.51801	0.758419	0.464118	-0.294301	3	58246371	F	II	ABHD6	Body	opensea	Body-opensea		NA	TRUE
cg15278374	-0.202164	0.63397	-5.36987	4.44048e-07	0.000103449	5.51153	0.80153	0.599365	-0.202164	12	131576088	F	I	GPR133	Body	shelf	Body-shelf	chr12:131572501-131572945	NA	NA			rs73468767
cg17529058	-0.2326	0.324078	-5.36962	4.44522e-07	0.000103494	5.5105	0.516864	0.284264	-0.2326	17	72886179	R	II	FADS6	Body	shelf	Body-shelf	chr17:72889349-72890060	NA	NA
cg14646983	-0.200761	0.317616	-5.3691	4.45537e-07	0.000103576	5.50828	0.484012	0.283251	-0.200761	9	34602974	R	II		IGR	opensea	IGR-opensea		NA	TRUE
cg24741430	-0.226836	0.341557	-5.36841	4.46893e-07	0.000103766	5.50532	0.529565	0.302729	-0.226836	15	67095711	F	II		IGR	opensea	IGR-opensea		NA	TRUE
cg16675872	-0.256511	0.548163	-5.36829	4.4712e-07	0.000103766	5.50483	0.760767	0.504256	-0.256511	8	130253618	F	II		IGR	opensea	IGR-opensea		NA	NA			rs74785283
cg02849507	-0.277146	0.269098	-5.36742	4.48834e-07	0.000104075	5.50111	0.498805	0.221659	-0.277146	16	14051717	R	II		IGR	opensea	IGR-opensea		NA	TRUE
cg05897122	-0.286425	0.559552	-5.36654	4.5057e-07	0.000104367	5.49735	0.796949	0.510524	-0.286425	4	53112707	R	II		IGR	opensea	IGR-opensea		NA	TRUE			rs74748091
cg02027735	-0.25641	0.309127	-5.36605	4.5155e-07	0.000104528	5.49524	0.521647	0.265237	-0.25641	20	37233764	F	II	C20orf95	Body	shelf	Body-shelf	chr20:37230523-37230742	TRUE	NA		rs77706231
cg06913593	-0.244917	0.441594	-5.36587	4.51897e-07	0.000104541	5.49449	0.644588	0.399672	-0.244917	11	108855882	F	II		IGR	opensea	IGR-opensea		NA	TRUE
cg00790835	-0.24737	0.482539	-5.36567	4.5231e-07	0.00010457	5.4936	0.687566	0.440196	-0.24737	14	73029443	R	II	RGS6	3'UTR	opensea	3'UTR-opensea		NA	NA
cg05316785	-0.289329	0.42113	-5.3654	4.52846e-07	0.000104628	5.49245	0.660934	0.371605	-0.289329	7	54605863	R	II		IGR	shelf	IGR-shelf	chr7:54609734-54610140	NA	NA
cg01416657	-0.314907	0.52068	-5.36519	4.5326e-07	0.000104657	5.49156	0.781685	0.466777	-0.314907	1	205392241	R	II	LEMD1	TSS1500	opensea	TSS1500-opensea		NA	NA
cg12123019	-0.216284	0.505712	-5.36497	4.53692e-07	0.00010469	5.49064	0.684975	0.46869	-0.216284	19	18197853	F	II	IL12RB1	TSS200	opensea	TSS200-opensea		NA	NA
cg23043143	-0.244799	0.348241	-5.36297	4.57697e-07	0.000105414	5.48209	0.551137	0.306338	-0.244799	7	2612101	F	II	IQCE	Body	opensea	Body-opensea		NA	TRUE
cg14284907	-0.249624	0.60841	-5.36009	4.635e-07	0.000106683	5.46983	0.815305	0.565681	-0.249624	8	57084138	F	II	PLAG1	5'UTR	opensea	5'UTR-opensea		NA	NA
cg23993235	-0.233717	0.511563	-5.35754	4.68719e-07	0.000107679	5.45894	0.705275	0.471558	-0.233717	1	155270943	R	II	PKLR	TSS200	opensea	TSS200-opensea		NA	NA
cg12782654	-0.248542	0.396665	-5.35711	4.69599e-07	0.00010775	5.45712	0.602664	0.354122	-0.248542	11	66085299	R	II	CD248	TSS1500	shore	TSS1500-shore	chr11:66083572-66083782	TRUE	TRUE
cg04977528	-0.235929	0.400481	-5.3571	4.6962e-07	0.00010775	5.45707	0.596026	0.360097	-0.235929	1	40091349	R	I	HEYL	3'UTR	opensea	3'UTR-opensea		TRUE	TRUE
cg07691684	-0.279632	0.622792	-5.35659	4.70683e-07	0.000107926	5.45488	0.854559	0.574927	-0.279632	4	16773677	F	II	LDB2	Body	opensea	Body-opensea		NA	TRUE
cg26351416	-0.232147	0.616892	-5.35609	4.71706e-07	0.000108093	5.45276	0.809302	0.577155	-0.232147	5	145319961	R	II	SH3RF2	Body	shelf	Body-shelf	chr5:145316145-145316354	NA	NA		rs74451986
cg23101885	-0.201536	0.325175	-5.35501	4.73946e-07	0.000108452	5.44816	0.492214	0.290678	-0.201536	2	17696025	F	II	RAD51AP2	Body	opensea	Body-opensea		NA	NA
cg06947608	-0.206215	0.559869	-5.35491	4.74168e-07	0.000108452	5.4477	0.730786	0.524571	-0.206215	10	128113825	F	II	C10orf90	3'UTR	opensea	3'UTR-opensea		NA	NA
cg23902610	-0.249593	0.614195	-5.35414	4.75768e-07	0.000108685	5.44442	0.821065	0.571472	-0.249593	2	240531604	R	II		IGR	opensea	IGR-opensea		NA	NA
cg15158106	-0.212054	0.406219	-5.3531	4.77926e-07	0.000109105	5.44002	0.581976	0.369921	-0.212054	1	39873077	F	II	MACF1	Body	shore	Body-shore	chr1:39874018-39875239	NA	NA
cg15328609	-0.234111	0.462011	-5.35275	4.78665e-07	0.000109206	5.43852	0.656049	0.421938	-0.234111	17	12571977	F	II	MYOCD	Body	shelf	Body-shelf	chr17:12568667-12569335	NA	NA
cg02650767	-0.270195	0.486629	-5.35214	4.79951e-07	0.00010943	5.43591	0.710574	0.440379	-0.270195	1	247615210	F	II	OR2B11	1stExon	shore	1stExon-shore	chr1:247614695-247614944	NA	NA		rs12028142
cg20487548	-0.261253	0.597837	-5.35176	4.80748e-07	0.000109435	5.4343	0.814371	0.553118	-0.261253	20	37854852	F	II	LOC339568	TSS1500	opensea	TSS1500-opensea		NA	NA		rs6016030
cg23552820	-0.293542	0.497314	-5.35127	4.81791e-07	0.000109575	5.43219	0.74061	0.447068	-0.293542	17	64272071	R	II		IGR	opensea	IGR-opensea		TRUE	TRUE
cg00861695	-0.219655	0.440522	-5.35072	4.82945e-07	0.000109769	5.42986	0.622578	0.402923	-0.219655	13	24736455	F	II	SPATA13	5'UTR	shore	5'UTR-shore	chr13:24734771-24735538	NA	NA		rs78863066
cg14701682	-0.231974	0.57555	-5.35004	4.84395e-07	0.00011003	5.42695	0.767817	0.535843	-0.231974	6	52007909	R	II	MIR206	TSS1500	opensea	TSS1500-opensea		NA	NA
cg27130075	-0.250526	0.636714	-5.34949	4.85559e-07	0.000110225	5.42461	0.844358	0.593831	-0.250526	13	110935325	R	II	COL4A1	Body	opensea	Body-opensea		NA	TRUE
cg23131355	-0.235367	0.613735	-5.34724	4.90375e-07	0.000111065	5.41502	0.808814	0.573447	-0.235367	12	103980801	F	II	STAB2	TSS1500	opensea	TSS1500-opensea		NA	NA
cg24205065	-0.22926	0.544901	-5.34692	4.91059e-07	0.000111065	5.41366	0.734919	0.505659	-0.22926	11	50238107	R	I		IGR	island	IGR-island	chr11:50238008-50238222	NA	NA		rs75730318
cg10872844	-0.26439	0.587212	-5.34616	4.92699e-07	0.00011129	5.41042	0.806346	0.541956	-0.26439	14	84247714	F	II		IGR	opensea	IGR-opensea		NA	TRUE
cg16069012	-0.224565	0.640964	-5.34584	4.93379e-07	0.000111375	5.40908	0.82709	0.602525	-0.224565	5	122511929	R	II	PRDM6	Body	opensea	Body-opensea		NA	TRUE
cg12868312	-0.225691	0.686123	-5.34558	4.93937e-07	0.000111432	5.40798	0.873182	0.647492	-0.225691	12	5180449	R	II		IGR	opensea	IGR-opensea		NA	TRUE
cg04152465	-0.22238	0.638367	-5.34525	4.9465e-07	0.00011144	5.40657	0.822682	0.600302	-0.22238	2	129543023	R	II		IGR	opensea	IGR-opensea		NA	NA
cg06943309	-0.238928	0.466773	-5.34514	4.94896e-07	0.00011144	5.40609	0.664803	0.425875	-0.238928	1	163392482	R	II		IGR	shore	IGR-shore	chr1:163392877-163393100	NA	NA
cg06012428	0.254805	0.579616	5.34458	4.96104e-07	0.000111473	5.40372	0.368426	0.623231	0.254805	6	157477204	F	II	ARID1B	Body	opensea	Body-opensea		NA	TRUE
cg21023952	-0.296846	0.389047	-5.34441	4.96475e-07	0.000111473	5.40299	0.635082	0.338236	-0.296846	5	59783035	R	II	PDE4D	5'UTR	opensea	5'UTR-opensea		NA	NA
cg22593432	-0.226004	0.649241	-5.34437	4.96573e-07	0.000111473	5.4028	0.836559	0.610555	-0.226004	13	32575905	R	II		IGR	opensea	IGR-opensea		NA	TRUE
cg04797496	-0.252258	0.418607	-5.34391	4.97569e-07	0.000111628	5.40085	0.627685	0.375427	-0.252258	5	141339086	F	II	PCDH12	TSS1500	opensea	TSS1500-opensea		NA	TRUE
cg05500575	-0.251517	0.502711	-5.34363	4.98171e-07	0.000111694	5.39968	0.711175	0.459658	-0.251517	5	2537834	F	II		IGR	opensea	IGR-opensea		NA	NA		rs34821275
cg04637372	-0.233253	0.39714	-5.34348	4.98502e-07	0.000111699	5.39903	0.590467	0.357214	-0.233253	1	20617456	R	II	VWA5B1	5'UTR	opensea	5'UTR-opensea		NA	TRUE
cg02402882	-0.250704	0.509201	-5.34331	4.98876e-07	0.000111714	5.3983	0.716992	0.466287	-0.250704	5	56620429	F	II		IGR	opensea	IGR-opensea		NA	TRUE
cg09956615	-0.280629	0.243273	-5.34303	4.99491e-07	0.000111762	5.3971	0.475866	0.195237	-0.280629	7	2672989	R	II	TTYH3	Body	shore	Body-shore	chr7:2671156-2671937	NA	NA
cg10868277	-0.214813	0.677659	-5.3424	5.00878e-07	0.000111887	5.39441	0.855703	0.640889	-0.214813	12	81111558	F	II	MYF5	Body	shore	Body-shore	chr12:81110725-81111126	NA	NA
cg23199907	-0.206597	0.253127	-5.34044	5.05184e-07	0.00011271	5.38608	0.424361	0.217764	-0.206597	13	33305966	F	II	PDS5B	Body	opensea	Body-opensea		NA	TRUE
cg16698623	-0.263933	0.532727	-5.33984	5.06522e-07	0.00011294	5.38351	0.751482	0.48755	-0.263933	10	131412968	F	II	MGMT	Body	opensea	Body-opensea		NA	NA
cg14536372	-0.242883	0.500201	-5.33905	5.08267e-07	0.000113259	5.38017	0.701509	0.458626	-0.242883	7	25992501	R	II		IGR	shore	IGR-shore	chr7:25990012-25991320	NA	NA
cg08688317	-0.227823	0.345294	-5.33688	5.13118e-07	0.000114145	5.37093	0.534121	0.306297	-0.227823	12	52289218	F	II		IGR	opensea	IGR-opensea		TRUE	TRUE
cg25485392	-0.283011	0.532341	-5.33685	5.13184e-07	0.000114145	5.37081	0.766909	0.483897	-0.283011	19	3358039	R	II		IGR	shore	IGR-shore	chr19:3358495-3361248	NA	NA
cg27409129	-0.211194	0.383053	-5.33646	5.14071e-07	0.000114207	5.36913	0.558097	0.346903	-0.211194	10	8111731	R	II	GATA3	Body	opensea	Body-opensea		NA	TRUE
cg05004506	-0.235114	0.570981	-5.33645	5.14093e-07	0.000114207	5.36908	0.76585	0.530736	-0.235114	11	4945422	F	II	OR51G1	1stExon	opensea	1stExon-opensea		NA	NA		rs35069588
cg02391410	-0.235909	0.638465	-5.33525	5.1679e-07	0.0001145	5.364	0.833993	0.598084	-0.235909	16	59790082	R	II	LOC644649	TSS1500	shore	TSS1500-shore	chr16:59788792-59789072	NA	NA
cg14715778	-0.213148	0.395345	-5.33517	5.16984e-07	0.0001145	5.36363	0.572008	0.35886	-0.213148	17	73840989	R	II	UNC13D	TSS200	opensea	TSS200-opensea		NA	TRUE
cg04560015	-0.244062	0.480325	-5.33496	5.17447e-07	0.000114533	5.36276	0.682611	0.438549	-0.244062	5	121835097	F	II		IGR	opensea	IGR-opensea		NA	TRUE
cg17273384	-0.248359	0.431454	-5.33297	5.21971e-07	0.000115254	5.3543	0.637301	0.388942	-0.248359	15	86685026	F	II	AGBL1	TSS1500	opensea	TSS1500-opensea		NA	NA
cg15286094	-0.228574	0.27203	-5.33243	5.23219e-07	0.000115449	5.35198	0.461478	0.232904	-0.228574	7	116660213	F	II	ST7	Body	opensea	Body-opensea		NA	TRUE
cg27231335	-0.200145	0.187669	-5.33229	5.23531e-07	0.000115449	5.35139	0.353555	0.15341	-0.200145	1	95393429	F	II	CNN3	TSS1500	shore	TSS1500-shore	chr1:95391837-95393116	NA	NA
cg08415391	-0.269755	0.572429	-5.33209	5.23979e-07	0.000115449	5.35056	0.796009	0.526255	-0.269755	4	20574555	R	II	SLIT2	Body	opensea	Body-opensea		NA	TRUE
cg01987393	-0.272017	0.45779	-5.3304	5.27886e-07	0.000116143	5.34334	0.683246	0.411229	-0.272017	7	155640537	R	II		IGR	opensea	IGR-opensea		NA	NA
cg18825221	-0.241796	0.473109	-5.33036	5.27962e-07	0.000116143	5.3432	0.673516	0.431721	-0.241796	14	68749962	R	II	RAD51L1	Body	opensea	Body-opensea		NA	TRUE
cg09081997	-0.217254	0.331706	-5.33024	5.28236e-07	0.000116143	5.3427	0.511772	0.294519	-0.217254	13	51466941	F	II		IGR	opensea	IGR-opensea		NA	TRUE
cg03867003	-0.233493	0.578033	-5.32902	5.31084e-07	0.000116558	5.33747	0.771559	0.538066	-0.233493	11	124751257	R	II	ROBO3	3'UTR	opensea	3'UTR-opensea		NA	NA
cg15375488	-0.230433	0.626034	-5.32832	5.32703e-07	0.000116843	5.33451	0.817023	0.58659	-0.230433	2	4050845	F	II		IGR	island	IGR-island	chr2:4050649-4050852	NA	NA
cg17080637	-0.21106	0.590757	-5.32806	5.33303e-07	0.000116904	5.33341	0.76569	0.55463	-0.21106	5	1193724	R	II		IGR	island	IGR-island	chr5:1193723-1193983	NA	NA
cg17222000	-0.260384	0.419241	-5.32627	5.37504e-07	0.000117582	5.32578	0.635055	0.37467	-0.260384	4	168937817	R	II		IGR	opensea	IGR-opensea		NA	TRUE
cg09580592	-0.203147	0.423743	-5.32624	5.37564e-07	0.000117582	5.32568	0.592117	0.38897	-0.203147	17	907643	F	I	ABR	3'UTR	shelf	3'UTR-shelf	chr17:909981-910442	NA	NA
cg11605577	-0.233466	0.326132	-5.32547	5.39368e-07	0.000117878	5.32242	0.519635	0.286169	-0.233466	5	3386472	R	II		IGR	opensea	IGR-opensea		NA	NA
cg01533082	-0.257456	0.620001	-5.32414	5.42514e-07	0.000118451	5.31676	0.833388	0.575932	-0.257456	14	58567637	F	II	C14orf37	Body	opensea	Body-opensea		NA	TRUE
cg10078540	-0.264501	0.436071	-5.32389	5.43123e-07	0.000118451	5.31567	0.655298	0.390796	-0.264501	10	1200025	R	II		IGR	opensea	IGR-opensea		NA	NA			rs10903383
cg26537274	-0.223972	0.67247	-5.32378	5.43367e-07	0.000118451	5.31524	0.858104	0.634132	-0.223972	19	57379813	F	II		IGR	shelf	IGR-shelf	chr19:57375842-57376422	NA	NA
cg25083763	-0.251525	0.499073	-5.32343	5.44208e-07	0.000118509	5.31373	0.707544	0.456019	-0.251525	5	75968406	F	II	IQGAP2	Body	opensea	Body-opensea		NA	TRUE
cg25404758	0.25491	0.610867	5.32324	5.44671e-07	0.000118533	5.31291	0.39959	0.6545	0.25491	7	70139561	R	II	AUTS2	Body	opensea	Body-opensea		NA	TRUE			rs75858706
cg07993350	-0.22807	0.637124	-5.32201	5.4759e-07	0.000118812	5.30771	0.826155	0.598085	-0.22807	4	15937298	R	II	FGFBP1	3'UTR	opensea	3'UTR-opensea		NA	NA
cg08658895	-0.237526	0.519867	-5.31961	5.53364e-07	0.000119501	5.29751	0.716736	0.47921	-0.237526	17	79066577	R	II	BAIAP2	Body	opensea	Body-opensea		NA	NA
cg07875993	-0.238532	0.652025	-5.31823	5.56714e-07	0.000120003	5.29165	0.849728	0.611195	-0.238532	4	79096535	F	II	FRAS1	Body	opensea	Body-opensea		NA	TRUE
cg08124446	-0.259442	0.283778	-5.31785	5.57651e-07	0.000120003	5.29001	0.498811	0.239369	-0.259442	11	43596529	F	I		IGR	shore	IGR-shore	chr11:43596990-43597336	NA	TRUE		rs11822460
cg07696006	-0.258356	0.459228	-5.31743	5.58658e-07	0.000120144	5.28826	0.673361	0.415005	-0.258356	15	74528563	F	II	CCDC33	TSS200	opensea	TSS200-opensea		NA	NA
cg24882334	-0.210299	0.669734	-5.31718	5.59267e-07	0.000120204	5.2872	0.844035	0.633736	-0.210299	12	24902649	R	II		IGR	opensea	IGR-opensea		NA	TRUE
cg02959609	-0.214788	0.198433	-5.31632	5.61367e-07	0.000120513	5.28355	0.376456	0.161668	-0.214788	1	151693503	R	II	C1orf230	TSS1500	shore	TSS1500-shore	chr1:151693991-151694282	TRUE	TRUE
cg25461775	-0.280018	0.433817	-5.31619	5.61708e-07	0.000120515	5.28296	0.665905	0.385886	-0.280018	5	123995836	R	II	ZNF608	Body	opensea	Body-opensea		NA	TRUE
cg11212234	-0.262535	0.529611	-5.31471	5.65346e-07	0.000121082	5.27669	0.747207	0.484673	-0.262535	5	74353351	F	II		IGR	shelf	IGR-shelf	chr5:74348241-74349681	NA	NA
cg17521134	-0.217629	0.548258	-5.3123	5.71308e-07	0.000122286	5.26649	0.728635	0.511006	-0.217629	15	88120995	R	II	NCRNA00052	Body	opensea	Body-opensea		NA	NA
cg00224471	-0.275996	0.492498	-5.31193	5.72253e-07	0.000122417	5.26488	0.721252	0.445255	-0.275996	5	169918864	R	II	KCNIP1	Body	opensea	Body-opensea		TRUE	TRUE
cg02578087	-0.318823	0.535771	-5.31049	5.75858e-07	0.000122919	5.25878	0.800021	0.481198	-0.318823	3	8671361	F	I	C3orf32	Body	opensea	Body-opensea		TRUE	NA
cg09918077	-0.243626	0.21774	-5.31045	5.75953e-07	0.000122919	5.25862	0.419665	0.176039	-0.243626	14	77467225	F	II		IGR	opensea	IGR-opensea		NA	NA
cg12593431	-0.242664	0.511403	-5.30952	5.78297e-07	0.000123275	5.25467	0.71253	0.469866	-0.242664	13	112240754	F	I		IGR	shore	IGR-shore	chr13:112238672-112238893	NA	NA
cg20119532	-0.206573	0.444678	-5.30815	5.81766e-07	0.000123869	5.24886	0.615892	0.409319	-0.206573	20	749581	F	I	C20orf54	TSS1500	opensea	TSS1500-opensea		TRUE	NA
cg04578894	-0.206847	0.360408	-5.30792	5.82345e-07	0.00012392	5.24789	0.531848	0.325001	-0.206847	5	33842297	R	II	ADAMTS12	Body	opensea	Body-opensea		NA	TRUE
cg13683848	-0.228982	0.632968	-5.30756	5.83258e-07	0.000124041	5.24637	0.822754	0.593772	-0.228982	3	40960648	F	II		IGR	opensea	IGR-opensea		NA	TRUE		rs1108670
cg01598596	-0.257047	0.362769	-5.30626	5.86571e-07	0.000124673	5.24086	0.575817	0.31877	-0.257047	3	187464648	R	II	BCL6	TSS1500	shelf	TSS1500-shelf	chr3:187461974-187462197	NA	NA
cg14565465	-0.310289	0.468062	-5.30577	5.87844e-07	0.000124838	5.23875	0.725238	0.414949	-0.310289	9	74298933	F	II	TMEM2	3'UTR	opensea	3'UTR-opensea		NA	TRUE
cg08905629	-0.283617	0.43057	-5.30535	5.88919e-07	0.000124953	5.23698	0.665641	0.382023	-0.283617	1	183188297	R	II	LAMC2	Body	opensea	Body-opensea		NA	TRUE
cg07744912	-0.230951	0.39518	-5.30308	5.94764e-07	0.000126119	5.22738	0.586598	0.355648	-0.230951	16	3063680	R	II	CLDN9	1stExon	island	1stExon-island	chr16:3063679-3063981	TRUE	NA
cg12476579	-0.253415	0.576791	-5.30267	5.95835e-07	0.000126158	5.22563	0.786829	0.533414	-0.253415	5	169172387	F	II	DOCK2	Body	opensea	Body-opensea		NA	TRUE
cg04031093	-0.211941	0.671242	-5.30237	5.96624e-07	0.000126158	5.22434	0.846905	0.634964	-0.211941	1	233027124	F	II		IGR	opensea	IGR-opensea		TRUE	TRUE
cg27341860	-0.241917	0.644281	-5.3023	5.96807e-07	0.000126158	5.22404	0.844789	0.602872	-0.241917	1	248099880	F	II	OR2L13	TSS1500	shore	TSS1500-shore	chr1:248100325-248100726	NA	NA
cg04663932	-0.246376	0.290591	-5.30212	5.97273e-07	0.000126158	5.22328	0.494795	0.248419	-0.246376	7	73508618	F	II	LIMK1	Body	opensea	Body-opensea		TRUE	TRUE
cg15798153	-0.245985	0.381446	-5.30187	5.97922e-07	0.000126158	5.22223	0.585326	0.339341	-0.245985	7	90338861	F	II	CDK14	1stExon	opensea	1stExon-opensea		NA	TRUE		rs16867927
cg20668321	-0.248451	0.529981	-5.30172	5.98299e-07	0.000126158	5.22162	0.735905	0.487454	-0.248451	5	153192843	F	II	GRIA1	3'UTR	opensea	3'UTR-opensea		NA	NA
cg18156471	-0.249659	0.541207	-5.30171	5.9835e-07	0.000126158	5.22153	0.748132	0.498473	-0.249659	5	83011366	F	II	HAPLN1	5'UTR	opensea	5'UTR-opensea		NA	TRUE
cg12067423	-0.236527	0.598711	-5.30168	5.98414e-07	0.000126158	5.22143	0.794751	0.558225	-0.236527	15	85141633	F	II		IGR	shelf	IGR-shelf	chr15:85144078-85144611	NA	NA
cg12057576	-0.208202	0.336223	-5.30011	6.02539e-07	0.00012688	5.21475	0.508787	0.300585	-0.208202	15	78918529	R	II	CHRNB4	Body	opensea	Body-opensea		NA	NA
cg16580197	-0.206566	0.550365	-5.2985	6.06776e-07	0.000127699	5.20794	0.721573	0.515007	-0.206566	8	67841925	R	II		IGR	shelf	IGR-shelf	chr8:67837480-67837954	NA	NA
cg26680793	-0.248333	0.653034	-5.29719	6.10258e-07	0.000128283	5.20238	0.858859	0.610526	-0.248333	2	6195373	F	II		IGR	opensea	IGR-opensea		NA	TRUE
cg05177729	-0.234488	0.439021	-5.29631	6.12594e-07	0.0001287	5.19867	0.633372	0.398884	-0.234488	11	69469349	F	II		IGR	shore	IGR-shore	chr11:69468810-69469152	TRUE	NA
cg15899743	-0.260536	0.536062	-5.29602	6.1337e-07	0.000128788	5.19744	0.752001	0.491465	-0.260536	14	22985112	F	II		IGR	opensea	IGR-opensea		NA	NA
cg03613625	-0.259781	0.454123	-5.29559	6.14508e-07	0.000128953	5.19563	0.669437	0.409656	-0.259781	20	57408174	R	II	GNASAS	Body	opensea	Body-opensea		NA	TRUE
cg05085500	-0.232859	0.188813	-5.29539	6.15057e-07	0.000128972	5.19477	0.381813	0.148955	-0.232859	6	19692172	F	II		IGR	island	IGR-island	chr6:19691910-19692305	NA	NA
cg17450075	-0.219547	0.523663	-5.29529	6.1531e-07	0.000128972	5.19437	0.705631	0.486083	-0.219547	12	130411204	F	II		IGR	opensea	IGR-opensea		NA	NA
cg02210115	-0.245451	0.55936	-5.29494	6.16259e-07	0.00012908	5.19287	0.762796	0.517345	-0.245451	13	49990767	R	II	CAB39L	5'UTR	opensea	5'UTR-opensea		NA	NA
cg01203340	-0.224311	0.690685	-5.2947	6.16891e-07	0.00012908	5.19187	0.876601	0.65229	-0.224311	12	105103192	F	II	CHST11	Body	opensea	Body-opensea		NA	TRUE
cg11114503	-0.241341	0.468787	-5.29399	6.18803e-07	0.000129332	5.18886	0.668818	0.427477	-0.241341	14	74992018	F	II	LTBP2	Body	opensea	Body-opensea		NA	TRUE
cg16215913	-0.223814	0.333274	-5.29364	6.19759e-07	0.000129454	5.18736	0.518777	0.294964	-0.223814	4	101942275	F	II		IGR	opensea	IGR-opensea		NA	TRUE
cg13023621	-0.201625	0.423558	-5.29345	6.20276e-07	0.000129454	5.18655	0.59067	0.389046	-0.201625	3	106927529	F	II	LOC100302640	Body	opensea	Body-opensea		NA	TRUE
cg05606878	-0.231429	0.515476	-5.29329	6.20693e-07	0.000129454	5.1859	0.70729	0.475862	-0.231429	5	126432189	R	II		IGR	opensea	IGR-opensea		NA	TRUE
cg05580560	-0.232444	0.656892	-5.29325	6.20814e-07	0.000129454	5.18571	0.849549	0.617105	-0.232444	3	108607138	F	II		IGR	opensea	IGR-opensea		NA	TRUE
cg07424400	-0.242059	0.477979	-5.28972	6.30428e-07	0.000131083	5.17078	0.678604	0.436545	-0.242059	19	39786778	F	II	IL29	TSS200	opensea	TSS200-opensea		NA	NA		rs77576228
cg12800915	-0.238966	0.607258	-5.28823	6.34534e-07	0.000131786	5.16447	0.805321	0.566354	-0.238966	9	100952629	R	II	CORO2A	5'UTR	shore	5'UTR-shore	chr9:100954286-100954593	NA	NA
cg26717066	-0.278852	0.633012	-5.28734	6.37014e-07	0.00013215	5.16068	0.864133	0.585281	-0.278852	5	132581310	F	II	FSTL4	Body	opensea	Body-opensea		TRUE	TRUE
cg06042156	-0.232028	0.531157	-5.28651	6.39309e-07	0.000132551	5.15718	0.723468	0.491441	-0.232028	7	55661735	F	II		IGR	opensea	IGR-opensea		TRUE	TRUE
cg14430614	-0.207287	0.682234	-5.28523	6.42875e-07	0.000133214	5.15177	0.85404	0.646752	-0.207287	13	54719190	R	II		IGR	opensea	IGR-opensea		NA	TRUE
cg20960181	-0.261816	0.408519	-5.28433	6.45396e-07	0.000133661	5.14797	0.62552	0.363704	-0.261816	1	86094825	R	II		IGR	opensea	IGR-opensea		TRUE	TRUE
cg14131289	-0.245908	0.624056	-5.283	6.49153e-07	0.000134345	5.14233	0.827872	0.581964	-0.245908	5	122797168	F	II		IGR	opensea	IGR-opensea		NA	TRUE
cg13394110	-0.246877	0.489171	-5.2829	6.49438e-07	0.000134345	5.1419	0.69379	0.446913	-0.246877	1	12835245	R	II	PRAMEF12	1stExon	opensea	1stExon-opensea		NA	NA
cg25889581	-0.265843	0.620415	-5.28265	6.50147e-07	0.000134415	5.14084	0.840753	0.574911	-0.265843	4	16708336	F	II	LDB2	Body	opensea	Body-opensea		NA	TRUE
cg25538571	-0.232272	0.330666	-5.28251	6.50549e-07	0.000134422	5.14024	0.52318	0.290908	-0.232272	8	49502710	F	II		IGR	opensea	IGR-opensea		TRUE	TRUE
cg10729412	-0.289062	0.553539	-5.28121	6.54234e-07	0.000134819	5.13475	0.793122	0.504059	-0.289062	4	94570967	R	II	GRID2	Body	opensea	Body-opensea		NA	TRUE
cg17281031	-0.245705	0.618346	-5.28118	6.54326e-07	0.000134819	5.13462	0.821994	0.576289	-0.245705	12	128223216	F	II		IGR	opensea	IGR-opensea		NA	TRUE		rs11059329
cg21689902	-0.256692	0.485318	-5.28061	6.55935e-07	0.000135074	5.13223	0.698072	0.44138	-0.256692	11	123984775	F	II	VWA5A	TSS1500	opensea	TSS1500-opensea		NA	NA
cg24183678	-0.229701	0.481983	-5.27972	6.5849e-07	0.000135447	5.12845	0.672366	0.442664	-0.229701	4	16919935	F	II		IGR	opensea	IGR-opensea		NA	TRUE		rs11734389
cg18809706	-0.249161	0.504217	-5.27935	6.59543e-07	0.000135587	5.1269	0.710729	0.461568	-0.249161	7	143209945	F	II		IGR	shore	IGR-shore	chr7:143207985-143208798	NA	NA		rs74626742
cg03070236	-0.292824	0.378688	-5.27908	6.6032e-07	0.000135593	5.12576	0.621389	0.328565	-0.292824	16	4012997	R	I	ADCY9	3'UTR	shelf	3'UTR-shelf	chr16:4015001-4015232	NA	TRUE
cg18283624	-0.205441	0.678037	-5.27868	6.61459e-07	0.00013575	5.12408	0.848313	0.642872	-0.205441	4	148260510	F	II		IGR	opensea	IGR-opensea		NA	TRUE
cg08416720	-0.246215	0.541758	-5.27775	6.64162e-07	0.000136228	5.12012	0.745828	0.499613	-0.246215	8	19962716	R	II		IGR	opensea	IGR-opensea		NA	TRUE
cg12719844	-0.238302	0.500764	-5.27732	6.6541e-07	0.000136273	5.11829	0.698276	0.459974	-0.238302	8	131685278	R	II		IGR	opensea	IGR-opensea		TRUE	TRUE
cg04209579	-0.238755	0.620166	-5.27667	6.6728e-07	0.00013656	5.11557	0.818053	0.579298	-0.238755	2	188782251	F	II		IGR	opensea	IGR-opensea		NA	TRUE
cg05035315	-0.210776	0.659923	-5.27627	6.68431e-07	0.000136718	5.11389	0.83462	0.623844	-0.210776	11	132691484	F	II	OPCML	Body	opensea	Body-opensea		NA	TRUE
cg18645493	-0.236343	0.44374	-5.27593	6.69447e-07	0.000136772	5.11242	0.639628	0.403285	-0.236343	1	154167437	F	II	MIR190B	TSS1500	opensea	TSS1500-opensea		NA	NA
cg19938167	-0.261308	0.515186	-5.27553	6.7061e-07	0.000136856	5.11073	0.731766	0.470457	-0.261308	1	199052402	F	II		IGR	opensea	IGR-opensea		NA	TRUE
cg23981702	-0.206642	0.651532	-5.27459	6.73343e-07	0.000137337	5.10678	0.822803	0.616161	-0.206642	1	115732999	R	II		IGR	opensea	IGR-opensea		TRUE	TRUE
cg18302605	-0.229501	0.603572	-5.27357	6.76338e-07	0.00013787	5.10246	0.793789	0.564288	-0.229501	14	76976137	F	II		IGR	opensea	IGR-opensea		NA	TRUE
cg16337763	-0.242219	0.403757	-5.27237	6.79868e-07	0.000138357	5.09741	0.604515	0.362296	-0.242219	11	11438208	R	II	GALNTL4	Body	opensea	Body-opensea		TRUE	TRUE
cg23516824	-0.218134	0.401122	-5.27185	6.81412e-07	0.000138594	5.0952	0.581917	0.363783	-0.218134	5	76134399	F	II		IGR	opensea	IGR-opensea		NA	TRUE
cg09985344	-0.231033	0.665234	-5.27107	6.8372e-07	0.000138968	5.09192	0.85672	0.625688	-0.231033	16	84648441	F	II	COTL1	Body	shelf	Body-shelf	chr16:84650960-84651565	NA	TRUE
cg14373068	-0.233387	0.484566	-5.2705	6.85435e-07	0.00013912	5.08948	0.678004	0.444617	-0.233387	11	1537765	F	II	HCCA2	Body	shore	Body-shore	chr11:1536729-1536953	NA	TRUE
cg14531319	-0.226924	0.576438	-5.27034	6.85911e-07	0.00013912	5.08881	0.764519	0.537596	-0.226924	5	129083450	F	II		IGR	opensea	IGR-opensea		NA	NA
cg15713734	-0.221602	0.368004	-5.27003	6.86818e-07	0.000139226	5.08752	0.551673	0.330072	-0.221602	4	137718563	F	II		IGR	opensea	IGR-opensea		NA	TRUE
cg26954174	-0.268646	0.506699	-5.26945	6.88558e-07	0.000139497	5.08507	0.729361	0.460714	-0.268646	16	50730813	R	II	NOD2	TSS1500	opensea	TSS1500-opensea		TRUE	NA
cg22476960	-0.227368	0.53887	-5.26926	6.89123e-07	0.000139497	5.08427	0.727319	0.499951	-0.227368	11	124134914	R	II	OR8G1	Body	opensea	Body-opensea		NA	NA
cg22776856	-0.274632	0.50158	-5.2692	6.89307e-07	0.000139497	5.08401	0.729203	0.454571	-0.274632	16	3072572	R	II	THOC6	TSS1500	shore	TSS1500-shore	chr16:3073686-3074443	NA	TRUE
cg07405121	-0.279134	0.330367	-5.26869	6.90851e-07	0.000139654	5.08184	0.561721	0.282587	-0.279134	16	2083168	R	II	SLC9A3R2	Body	shelf	Body-shelf	chr16:2086420-2086892	TRUE	NA
cg09318066	-0.264509	0.335773	-5.26848	6.91474e-07	0.000139703	5.08096	0.555005	0.290496	-0.264509	1	23884972	R	I	ID3	3'UTR	island	3'UTR-island	chr1:23884842-23885087	NA	NA
cg07414525	-0.238444	0.422188	-5.2676	6.94134e-07	0.00014013	5.07723	0.619817	0.381373	-0.238444	3	390449	F	II	CHL1	Body	opensea	Body-opensea		NA	TRUE
cg17227726	-0.221972	0.577475	-5.26725	6.95174e-07	0.000140147	5.07577	0.761452	0.53948	-0.221972	10	133510829	R	II		IGR	shelf	IGR-shelf	chr10:133508354-133508591	NA	NA
cg12255501	-0.252368	0.513657	-5.26724	6.95212e-07	0.000140147	5.07572	0.722827	0.470459	-0.252368	8	2421548	R	II		IGR	shelf	IGR-shelf	chr8:2418935-2419460	NA	NA
cg07739369	-0.272273	0.451589	-5.26671	6.96822e-07	0.000140393	5.07347	0.677257	0.404984	-0.272273	17	80241456	F	II		IGR	opensea	IGR-opensea		TRUE	TRUE
cg23493787	-0.23566	0.485285	-5.26638	6.97812e-07	0.000140507	5.07209	0.680607	0.444947	-0.23566	8	134829084	R	I		IGR	opensea	IGR-opensea		NA	TRUE
cg26188698	-0.281109	0.65152	-5.26627	6.98159e-07	0.000140507	5.07161	0.884511	0.603402	-0.281109	10	131356942	F	I	MGMT	Body	opensea	Body-opensea		NA	NA		rs555020
cg06742778	-0.21724	0.629438	-5.26558	7.00254e-07	0.000140752	5.0687	0.809493	0.592253	-0.21724	4	15374950	R	II	C1QTNF7	TSS1500	opensea	TSS1500-opensea		NA	NA
cg22589728	-0.241688	0.561016	-5.26456	7.03351e-07	0.000141161	5.06441	0.761334	0.519646	-0.241688	3	71439885	R	II	FOXP1	5'UTR	opensea	5'UTR-opensea		NA	TRUE
cg25586329	-0.235114	0.421627	-5.26425	7.04288e-07	0.000141194	5.06312	0.616497	0.381383	-0.235114	10	132800564	R	II		IGR	opensea	IGR-opensea		NA	TRUE		rs79593522
cg14612303	-0.236068	0.585718	-5.2629	7.08436e-07	0.000141791	5.05741	0.781378	0.54531	-0.236068	9	16214627	F	II		IGR	opensea	IGR-opensea		NA	TRUE
cg21911930	-0.304365	0.613819	-5.2625	7.09683e-07	0.000141962	5.0557	0.866085	0.561721	-0.304365	6	146009877	F	II	EPM2A	Body	opensea	Body-opensea		NA	TRUE
cg02150582	-0.214556	0.336193	-5.26139	7.13097e-07	0.000142435	5.05104	0.514023	0.299467	-0.214556	6	9398309	F	II		IGR	shore	IGR-shore	chr6:9399093-9399599	NA	NA
cg19787891	-0.213486	0.343233	-5.26135	7.13224e-07	0.000142435	5.05087	0.520176	0.30669	-0.213486	5	147691248	R	II	SPINK7	TSS1500	opensea	TSS1500-opensea		NA	NA
cg09914060	-0.208773	0.607384	-5.26055	7.15723e-07	0.000142777	5.04747	0.780421	0.571648	-0.208773	17	27903168	R	II	GIT1	Body	shelf	Body-shelf	chr17:27899511-27900067	NA	NA
cg26635956	-0.227351	0.392306	-5.25948	7.19052e-07	0.000143284	5.04296	0.580741	0.35339	-0.227351	5	1194126	F	II		IGR	shore	IGR-shore	chr5:1196046-1196247	NA	NA
cg20897830	-0.22614	0.226947	-5.25909	7.20246e-07	0.000143286	5.04135	0.414378	0.188238	-0.22614	7	56297579	F	I		IGR	island	IGR-island	chr7:56297432-56297662	NA	NA
cg00664697	-0.276622	0.434424	-5.25904	7.20404e-07	0.000143286	5.04114	0.663696	0.387074	-0.276622	16	80061290	F	I		IGR	opensea	IGR-opensea		TRUE	NA		rs56320804
cg12435551	-0.270311	0.485432	-5.25841	7.22386e-07	0.000143399	5.03847	0.709473	0.439162	-0.270311	1	118679290	R	II	SPAG17	Body	opensea	Body-opensea		NA	TRUE
cg03458096	-0.232131	0.67429	-5.25736	7.25702e-07	0.0001439	5.03402	0.866686	0.634556	-0.232131	10	129105057	F	II	DOCK1	Body	opensea	Body-opensea		NA	NA
cg03918756	-0.315942	0.548882	-5.25697	7.26911e-07	0.000143983	5.0324	0.810744	0.494802	-0.315942	8	141248632	R	II	TRAPPC9	Body	opensea	Body-opensea		TRUE	TRUE
cg05046377	-0.231849	0.53627	-5.25613	7.29582e-07	0.000144355	5.02884	0.728434	0.496584	-0.231849	11	4927915	F	II	OR51A7	TSS1500	opensea	TSS1500-opensea		NA	NA		rs11034591
cg20658709	-0.212498	0.296804	-5.25599	7.30005e-07	0.00014436	5.02827	0.472929	0.26043	-0.212498	17	72353953	R	II	BTBD17	Body	shore	Body-shore	chr17:72352827-72353798	NA	NA
cg14847045	-0.208858	0.443407	-5.25531	7.32187e-07	0.000144477	5.02537	0.616514	0.407656	-0.208858	7	114559768	F	II		IGR	shelf	IGR-shelf	chr7:114562170-114563193	NA	NA			rs61499730
cg06836772	-0.216417	0.206005	-5.25457	7.34548e-07	0.000144864	5.02225	0.385377	0.16896	-0.216417	1	57110403	R	II	PRKAA2	TSS1500	shore	TSS1500-shore	chr1:57110663-57111337	TRUE	NA
cg22951411	-0.255866	0.314165	-5.25425	7.35548e-07	0.000144977	5.02093	0.526234	0.270368	-0.255866	19	57375307	F	II		IGR	shore	IGR-shore	chr19:57375842-57376422	NA	NA
cg17600393	-0.308808	0.494877	-5.25414	7.35919e-07	0.000144977	5.02044	0.750826	0.442018	-0.308808	2	1051107	F	II	SNTG2	Body	shore	Body-shore	chr2:1052315-1052730	TRUE	NA
cg14396008	-0.223129	0.29759	-5.2526	7.40844e-07	0.000145868	5.01396	0.482526	0.259397	-0.223129	2	241856143	R	I		IGR	island	IGR-island	chr2:241855997-241856201	NA	NA
cg09232358	-0.26581	0.589705	-5.25177	7.43498e-07	0.000146233	5.01048	0.810016	0.544206	-0.26581	14	23015657	F	II		IGR	opensea	IGR-opensea		TRUE	TRUE
cg04431331	-0.22592	0.356534	-5.25068	7.4704e-07	0.000146669	5.00587	0.543783	0.317863	-0.22592	10	2267590	F	II		IGR	opensea	IGR-opensea		NA	NA		rs61834190
cg00292107	-0.231803	0.425371	-5.24981	7.49849e-07	0.000146972	5.00222	0.617496	0.385693	-0.231803	1	32800350	R	II	MARCKSL1	Body	shore	Body-shore	chr1:32800859-32802229	NA	NA
cg03439237	-0.246395	0.458306	-5.24953	7.50767e-07	0.000146972	5.00103	0.662525	0.41613	-0.246395	17	3794828	F	II	CAMKK1	TSS1500	shore	TSS1500-shore	chr17:3795519-3796868	NA	TRUE
cg23702644	-0.257823	0.478803	-5.24919	7.51888e-07	0.000147087	4.99958	0.692494	0.434671	-0.257823	8	3254875	F	II	CSMD1	Body	opensea	Body-opensea		NA	NA		rs73173193
cg01668099	-0.225995	0.337712	-5.24784	7.56299e-07	0.000147712	4.9939	0.525024	0.299028	-0.225995	11	130026798	F	II		IGR	shelf	IGR-shelf	chr11:130029658-130030262	TRUE	TRUE
cg23255283	-0.268041	0.298123	-5.24732	7.58003e-07	0.000147886	4.99171	0.520283	0.252242	-0.268041	18	74240582	F	II	LOC284276	TSS200	opensea	TSS200-opensea		NA	TRUE		rs76571442
cg00417094	-0.237855	0.336701	-5.24666	7.6019e-07	0.000148233	4.98891	0.533842	0.295987	-0.237855	1	167417043	R	II	CD247	Body	opensea	Body-opensea		NA	NA
cg12008034	-0.211853	0.38354	-5.24636	7.61168e-07	0.000148344	4.98766	0.55913	0.347277	-0.211853	6	33996580	F	II	GRM4	Body	shore	Body-shore	chr6:33995938-33996164	NA	NA
cg11500790	-0.260859	0.68265	-5.24557	7.63778e-07	0.000148693	4.98434	0.898857	0.637999	-0.260859	11	132321481	F	II	OPCML	Body	opensea	Body-opensea		NA	TRUE		rs77997406
cg14365300	-0.242621	0.535619	-5.24479	7.66369e-07	0.000148931	4.98105	0.736711	0.494089	-0.242621	9	129252725	F	II	FAM125B	Body	opensea	Body-opensea		NA	NA
cg14184907	-0.259112	0.402161	-5.24446	7.67458e-07	0.000148931	4.97967	0.616921	0.357809	-0.259112	12	90257229	F	II		IGR	opensea	IGR-opensea		NA	TRUE
cg20093718	-0.256318	0.467969	-5.24359	7.70349e-07	0.000149333	4.97602	0.680413	0.424095	-0.256318	17	73643683	F	II	LOC100130933	3'UTR	opensea	3'UTR-opensea		NA	NA		rs34462630
cg26964592	-0.251563	0.489661	-5.24206	7.75492e-07	0.000150088	4.96955	0.698164	0.446601	-0.251563	6	32904621	R	II	HLA-DMB	Body	opensea	Body-opensea		NA	NA
cg20703895	-0.217735	0.605646	-5.24194	7.75892e-07	0.000150088	4.96905	0.786111	0.568376	-0.217735	1	157407802	R	II		IGR	opensea	IGR-opensea		NA	TRUE
cg08524128	-0.255819	0.568784	-5.24161	7.77016e-07	0.000150217	4.96765	0.780814	0.524995	-0.255819	7	155794485	R	II		IGR	opensea	IGR-opensea		NA	NA
cg21227325	-0.240876	0.417985	-5.24004	7.82305e-07	0.000150927	4.96106	0.617629	0.376754	-0.240876	9	78776599	R	II	PCSK5	Body	opensea	Body-opensea		NA	TRUE
cg05671968	-0.257607	0.607323	-5.23879	7.86541e-07	0.000151572	4.95581	0.820835	0.563229	-0.257607	5	157741029	R	II		IGR	opensea	IGR-opensea		NA	TRUE			rs77438467
cg01717649	-0.202308	0.432311	-5.23858	7.87268e-07	0.000151572	4.95492	0.59999	0.397682	-0.202308	11	66821665	R	II		IGR	shelf	IGR-shelf	chr11:66824118-66824621	NA	NA
cg08281123	-0.277956	0.562179	-5.23857	7.87316e-07	0.000151572	4.95486	0.792557	0.514601	-0.277956	3	19791304	R	I		IGR	opensea	IGR-opensea		NA	NA
cg08977611	-0.22141	0.439273	-5.23723	7.91881e-07	0.000152321	4.94924	0.622784	0.401374	-0.22141	20	42953248	F	II		IGR	shelf	IGR-shelf	chr20:42955433-42955728	NA	NA
cg02135427	-0.211897	0.708747	-5.23719	7.92045e-07	0.000152321	4.94904	0.884373	0.672477	-0.211897	3	72702905	R	II		IGR	shore	IGR-shore	chr3:72704323-72704610	NA	NA
cg23624822	-0.227111	0.562906	-5.23605	7.95968e-07	0.000152995	4.94424	0.751143	0.524031	-0.227111	3	106838264	R	II	LOC100302640	Body	opensea	Body-opensea		NA	NA
cg11613741	-0.280155	0.522804	-5.23545	7.98032e-07	0.000153229	4.94173	0.755005	0.47485	-0.280155	6	127780352	F	II	KIAA0408	5'UTR	opensea	5'UTR-opensea		NA	NA
cg09980085	-0.264676	0.55591	-5.23436	8.01811e-07	0.000153793	4.93714	0.775281	0.510605	-0.264676	19	40174352	F	II	LOC400696	3'UTR	opensea	3'UTR-opensea		NA	NA
cg08289177	-0.252862	0.472806	-5.23404	8.02914e-07	0.000153923	4.9358	0.682386	0.429524	-0.252862	19	42932846	F	II	CXCL17	3'UTR	opensea	3'UTR-opensea		NA	NA
cg17181043	-0.289329	0.607102	-5.23377	8.03848e-07	0.000154021	4.93467	0.846907	0.557578	-0.289329	1	64961535	R	II	CACHD1	Body	opensea	Body-opensea		NA	TRUE
cg24336808	-0.238417	0.54488	-5.23296	8.06668e-07	0.000154432	4.93127	0.742486	0.504069	-0.238417	12	68474606	R	II		IGR	opensea	IGR-opensea		NA	TRUE
cg17205313	-0.28906	0.604187	-5.23291	8.06846e-07	0.000154432	4.93106	0.843768	0.554709	-0.28906	18	21572748	F	II	TTC39C	5'UTR	opensea	5'UTR-opensea		NA	TRUE
cg12061649	-0.237628	0.434416	-5.23199	8.10058e-07	0.000154803	4.9272	0.631369	0.393741	-0.237628	17	72563547	R	II		IGR	opensea	IGR-opensea		NA	NA
cg17130486	-0.224243	0.536983	-5.23159	8.11485e-07	0.000154994	4.92549	0.722842	0.498599	-0.224243	12	52437360	F	II		IGR	opensea	IGR-opensea		NA	NA
cg16337566	-0.291363	0.507631	-5.23013	8.16628e-07	0.000155825	4.91935	0.749121	0.457759	-0.291363	8	10657514	R	II	PINX1	Body	opensea	Body-opensea		TRUE	TRUE
cg08461576	-0.246961	0.32337	-5.23011	8.16693e-07	0.000155825	4.91928	0.528058	0.281098	-0.246961	4	102277629	F	II		IGR	opensea	IGR-opensea		NA	TRUE
cg20141733	-0.229895	0.601934	-5.22988	8.17511e-07	0.000155899	4.9183	0.792477	0.562582	-0.229895	1	73425038	F	II		IGR	opensea	IGR-opensea		NA	TRUE
cg11870455	-0.2141	0.590456	-5.22961	8.18453e-07	0.000155997	4.91718	0.767908	0.553808	-0.2141	3	187491295	F	II		IGR	opensea	IGR-opensea		NA	TRUE
cg08665251	-0.20248	0.419441	-5.22839	8.2281e-07	0.000156581	4.91203	0.587263	0.384782	-0.20248	1	244768451	R	II	C1orf101	Body	opensea	Body-opensea		NA	TRUE
cg04433322	-0.245027	0.56965	-5.22797	8.24286e-07	0.000156698	4.91029	0.772735	0.527708	-0.245027	17	42346894	F	II	SLC4A1	TSS1500	opensea	TSS1500-opensea		NA	NA
cg04426109	-0.223839	0.632642	-5.22652	8.2948e-07	0.000157203	4.90419	0.818167	0.594328	-0.223839	15	27959473	F	II		IGR	opensea	IGR-opensea		NA	NA
cg01558403	-0.202109	0.412474	-5.22626	8.30398e-07	0.000157203	4.90311	0.579988	0.377879	-0.202109	5	40309379	R	II		IGR	opensea	IGR-opensea		NA	TRUE
cg00694315	-0.256954	0.548512	-5.22595	8.31529e-07	0.000157253	4.90179	0.761483	0.504529	-0.256954	7	142918234	R	II	TAS2R40	TSS1500	opensea	TSS1500-opensea		NA	NA
cg21449397	-0.243487	0.393672	-5.22567	8.32532e-07	0.000157361	4.90062	0.595481	0.351994	-0.243487	12	113305783	F	II	RPH3A	Body	opensea	Body-opensea		NA	NA
cg11807006	-0.206446	0.360226	-5.22487	8.35419e-07	0.000157743	4.89726	0.531335	0.324889	-0.206446	17	7239821	R	II	ACAP1	TSS200	opensea	TSS200-opensea		TRUE	TRUE
cg27658330	-0.239095	0.470642	-5.22341	8.40714e-07	0.000158578	4.89112	0.668811	0.429716	-0.239095	13	68682777	F	II		IGR	opensea	IGR-opensea		NA	NA
cg26099045	-0.235706	0.272979	-5.22253	8.43942e-07	0.000159022	4.8874	0.468339	0.232633	-0.235706	2	64291800	F	II		IGR	opensea	IGR-opensea		NA	TRUE
cg27383124	-0.227415	0.454082	-5.22188	8.46283e-07	0.000159298	4.88471	0.64257	0.415155	-0.227415	16	56685054	F	II	MT1B	TSS1500	opensea	TSS1500-opensea		NA	NA		rs7198427
cg00089814	-0.244657	0.536223	-5.22152	8.47621e-07	0.000159306	4.88318	0.739001	0.494345	-0.244657	3	72641008	R	II		IGR	opensea	IGR-opensea		TRUE	TRUE
cg21690050	-0.217431	0.584159	-5.22151	8.4764e-07	0.000159306	4.88316	0.764372	0.546941	-0.217431	1	61436657	F	II		IGR	opensea	IGR-opensea		NA	NA		rs7512783
cg07145988	-0.207523	0.543021	-5.22116	8.48955e-07	0.000159388	4.88165	0.715022	0.507499	-0.207523	1	8692312	R	II	RERE	Body	opensea	Body-opensea		NA	NA
cg05699739	-0.218131	0.463225	-5.22032	8.52041e-07	0.000159715	4.87813	0.644018	0.425887	-0.218131	13	47373579	R	II		IGR	shelf	IGR-shelf	chr13:47370763-47371484	NA	NA
cg05719818	-0.252546	0.564058	-5.22022	8.52385e-07	0.000159715	4.87773	0.773376	0.520829	-0.252546	4	8106273	R	II	ABLIM2	Body	opensea	Body-opensea		NA	TRUE
cg11794356	-0.223049	0.268597	-5.21976	8.54084e-07	0.000159784	4.8758	0.453467	0.230418	-0.223049	12	55725991	R	II	OR6C3	1stExon	opensea	1stExon-opensea		NA	TRUE
cg02132051	-0.240197	0.587667	-5.21975	8.54137e-07	0.000159784	4.87574	0.786749	0.546552	-0.240197	14	73020007	R	II	RGS6	Body	opensea	Body-opensea		NA	TRUE
cg19310515	-0.208239	0.462331	-5.21944	8.55272e-07	0.000159914	4.87445	0.634925	0.426686	-0.208239	12	58859177	F	II		IGR	opensea	IGR-opensea		NA	TRUE
cg00676085	-0.20632	0.311192	-5.21697	8.6445e-07	0.000161464	4.86408	0.482196	0.275876	-0.20632	12	52991945	R	II	KRT72	Body	shelf	Body-shelf	chr12:52994772-52995312	NA	NA
cg00181327	-0.221997	0.347616	-5.21623	8.67245e-07	0.000161737	4.86095	0.531614	0.309617	-0.221997	13	31439278	R	II		IGR	opensea	IGR-opensea		TRUE	TRUE
cg13866134	-0.218577	0.670178	-5.21571	8.69167e-07	0.000162012	4.8588	0.851341	0.632764	-0.218577	1	7569319	R	II	CAMTA1	Body	opensea	Body-opensea		NA	TRUE
cg02996131	-0.241134	0.383598	-5.21455	8.73556e-07	0.000162489	4.85391	0.583457	0.342323	-0.241134	6	152958598	R	II	SYNE1	TSS1500	shore	TSS1500-shore	chr6:152957810-152958472	NA	NA
cg01391299	-0.256262	0.492384	-5.21446	8.73903e-07	0.000162489	4.85352	0.704781	0.448519	-0.256262	5	147648312	R	II	SPINK5L3	TSS200	opensea	TSS200-opensea		NA	NA
cg09503202	-0.222036	0.685706	-5.21444	8.73962e-07	0.000162489	4.85346	0.869736	0.6477	-0.222036	15	29927471	R	II		IGR	opensea	IGR-opensea		NA	NA			rs11853184
cg08691775	-0.243976	0.361278	-5.21307	8.79143e-07	0.000163286	4.84772	0.563492	0.319516	-0.243976	8	134310658	F	II	NDRG1	TSS1500	shore	TSS1500-shore	chr8:134308328-134310145	NA	NA
cg24447756	-0.20012	0.650959	-5.21249	8.81362e-07	0.000163587	4.84527	0.816824	0.616704	-0.20012	11	102105824	R	II		IGR	opensea	IGR-opensea		NA	TRUE
cg23978104	-0.223371	0.503436	-5.21229	8.82113e-07	0.000163587	4.84444	0.688572	0.465201	-0.223371	2	229379650	F	II		IGR	opensea	IGR-opensea		NA	TRUE
cg26118358	-0.214744	0.608817	-5.21177	8.84093e-07	0.000163814	4.84227	0.786802	0.572059	-0.214744	14	23321005	R	II		IGR	opensea	IGR-opensea		TRUE	TRUE
cg05670193	-0.224878	0.406454	-5.21109	8.86707e-07	0.000164131	4.8394	0.59284	0.367962	-0.224878	19	45324246	R	II	BCAM	3'UTR	opensea	3'UTR-opensea		TRUE	NA
cg07554771	-0.237005	0.704475	-5.21105	8.86854e-07	0.000164131	4.83924	0.900912	0.663906	-0.237005	10	131557157	R	II	MGMT	Body	opensea	Body-opensea		NA	NA
cg22748024	-0.218592	0.673476	-5.2107	8.88219e-07	0.0001643	4.83775	0.854651	0.636059	-0.218592	17	74465819	F	II	AANAT	Body	shelf	Body-shelf	chr17:74467827-74468156	NA	NA
cg15404019	-0.222998	0.497495	-5.21027	8.89854e-07	0.000164435	4.83596	0.682322	0.459324	-0.222998	12	105130282	R	II	CHST11	Body	opensea	Body-opensea		TRUE	TRUE
cg03686067	-0.229044	0.638451	-5.21002	8.90826e-07	0.000164531	4.8349	0.828289	0.599245	-0.229044	18	66504389	F	II	CCDC102B	Body	opensea	Body-opensea		NA	NA		rs35491952
cg22439792	-0.239988	0.663795	-5.20949	8.92876e-07	0.000164758	4.83267	0.862703	0.622716	-0.239988	1	156613060	F	II	BCAN	5'UTR	shore	5'UTR-shore	chr1:156611639-156612447	TRUE	NA
cg23276695	-0.201677	0.677721	-5.20947	8.92957e-07	0.000164758	4.83258	0.844876	0.6432	-0.201677	6	88855716	F	II	CNR1	5'UTR	opensea	5'UTR-opensea		NA	NA
cg17277248	-0.226053	0.692789	-5.20874	8.95749e-07	0.000165172	4.82955	0.880148	0.654095	-0.226053	2	107458180	F	II	ST6GAL2	Body	shore	Body-shore	chr2:107459523-107459882	NA	NA
cg23261919	-0.281123	0.434443	-5.20847	8.96789e-07	0.000165213	4.82842	0.667446	0.386323	-0.281123	10	135072960	F	II		IGR	shelf	IGR-shelf	chr10:135075001-135075452	TRUE	TRUE		rs2995297
cg21066748	-0.245745	0.427935	-5.20786	8.99171e-07	0.000165568	4.82585	0.631615	0.38587	-0.245745	19	46005805	F	II		IGR	shelf	IGR-shelf	chr19:46009778-46011060	NA	NA		rs57579470
cg24041118	-0.226778	0.545213	-5.20753	9.00449e-07	0.000165699	4.82447	0.733173	0.506395	-0.226778	5	1202449	R	I	SLC6A19	Body	shore	Body-shore	chr5:1201443-1202138	NA	NA
cg20477574	-0.224261	0.569167	-5.2072	9.01722e-07	0.00016578	4.8231	0.755041	0.53078	-0.224261	12	91565457	F	II	DCN	Body	opensea	Body-opensea		NA	TRUE
cg14666946	-0.234057	0.629855	-5.2069	9.02901e-07	0.00016578	4.82183	0.823848	0.589791	-0.234057	13	112249733	R	I		IGR	opensea	IGR-opensea		NA	TRUE		rs4773399
cg18448977	-0.242609	0.371367	-5.20687	9.03036e-07	0.00016578	4.82168	0.572449	0.32984	-0.242609	2	147807867	F	II		IGR	opensea	IGR-opensea		NA	TRUE
cg11954355	-0.206567	0.431401	-5.20683	9.03199e-07	0.00016578	4.82151	0.60261	0.396043	-0.206567	20	57393844	F	II	MIR298	TSS1500	opensea	TSS1500-opensea		TRUE	TRUE		rs6100239
cg14125960	-0.263588	0.595018	-5.20647	9.04571e-07	0.00016589	4.82003	0.813488	0.5499	-0.263588	7	158795692	F	II		IGR	shelf	IGR-shelf	chr7:158798591-158799434	NA	NA
cg24501872	-0.203902	0.340598	-5.20575	9.0742e-07	0.000166205	4.81698	0.509598	0.305696	-0.203902	1	7562444	F	II	CAMTA1	Body	opensea	Body-opensea		NA	TRUE		rs1725262
cg03568017	-0.274139	0.339966	-5.20566	9.07771e-07	0.000166205	4.8166	0.567181	0.293042	-0.274139	17	75315503	F	II	2009-09-01	5'UTR	opensea	5'UTR-opensea		TRUE	TRUE
cg21484910	-0.235853	0.523139	-5.20557	9.08116e-07	0.000166205	4.81623	0.71862	0.482768	-0.235853	2	40097661	F	II		IGR	opensea	IGR-opensea		NA	TRUE
cg06866232	-0.237164	0.521836	-5.20458	9.11991e-07	0.000166747	4.8121	0.718405	0.481241	-0.237164	11	5020582	R	II	OR51L1	1stExon	opensea	1stExon-opensea		NA	NA
cg17338816	-0.203026	0.430882	-5.20428	9.13165e-07	0.000166877	4.81085	0.599156	0.39613	-0.203026	7	2607424	F	II	IQCE	Body	opensea	Body-opensea		TRUE	NA		rs2019204
cg01300684	-0.247102	0.525384	-5.20322	9.17364e-07	0.000167269	4.8064	0.730189	0.483087	-0.247102	4	141230118	F	II	SCOC	5'UTR	opensea	5'UTR-opensea		NA	TRUE
cg07900344	-0.227371	0.485494	-5.2031	9.17838e-07	0.000167269	4.8059	0.673945	0.446574	-0.227371	2	6305776	R	II		IGR	opensea	IGR-opensea		NA	TRUE
cg07464423	-0.207682	0.520233	-5.20289	9.18684e-07	0.000167269	4.805	0.692366	0.484684	-0.207682	11	2869473	F	II	KCNQ1	3'UTR	shore	3'UTR-shore	chr11:2871364-2871940	NA	NA		rs45579540
cg05399607	-0.238173	0.492539	-5.2028	9.19022e-07	0.000167269	4.80464	0.689944	0.451771	-0.238173	7	34874533	R	II	AAA1	TSS1500	opensea	TSS1500-opensea		NA	NA
cg14550153	-0.261474	0.406545	-5.20234	9.20853e-07	0.000167441	4.80271	0.623263	0.361788	-0.261474	9	134258834	F	II		IGR	opensea	IGR-opensea		TRUE	TRUE
cg19607021	-0.258384	0.494229	-5.20055	9.28009e-07	0.000168658	4.7952	0.708385	0.450001	-0.258384	5	139104833	R	II		IGR	opensea	IGR-opensea		TRUE	TRUE
cg17218466	-0.219629	0.596	-5.2002	9.29418e-07	0.00016883	4.79372	0.778035	0.558406	-0.219629	1	202928564	F	II	ADIPOR1	TSS1500	shore	TSS1500-shore	chr1:202926879-202927476	TRUE	NA
cg14641625	-0.218387	0.488663	-5.1998	9.31017e-07	0.000169021	4.79205	0.669669	0.451282	-0.218387	5	171485294	F	II	STK10	Body	shelf	Body-shelf	chr5:171482573-171482777	NA	NA
cg07222243	-0.219157	0.543006	-5.19877	9.35143e-07	0.000169411	4.78776	0.724649	0.505492	-0.219157	3	9920615	R	II	CIDEC	5'UTR	opensea	5'UTR-opensea		NA	NA	low-CpG:9895496-9895639
cg06700521	-0.240892	0.661803	-5.19859	9.3588e-07	0.000169411	4.787	0.861462	0.62057	-0.240892	13	73413970	F	II	PIBF1	Body	opensea	Body-opensea		TRUE	NA
cg06155341	-0.248655	0.543765	-5.19818	9.37552e-07	0.000169598	4.78526	0.749857	0.501202	-0.248655	11	66048759	R	II	CNIH2	Body	shore	Body-shore	chr11:66049750-66050229	NA	TRUE
cg08682866	-0.220324	0.681341	-5.19811	9.37845e-07	0.000169598	4.78496	0.863952	0.643628	-0.220324	17	13818946	R	II		IGR	opensea	IGR-opensea		NA	TRUE
cg13662121	-0.249934	0.512499	-5.19752	9.40224e-07	0.00016988	4.7825	0.719651	0.469717	-0.249934	6	36644997	R	II	CDKN1A	TSS1500	shore	TSS1500-shore	chr6:36646244-36648465	NA	TRUE
cg22193385	-0.307089	0.474716	-5.19749	9.40338e-07	0.00016988	4.78238	0.72924	0.422151	-0.307089	12	52638005	R	II	KRT7	Body	shore	Body-shore	chr12:52639195-52639416	TRUE	TRUE
cg18320737	-0.205774	0.361505	-5.19436	9.53124e-07	0.000171763	4.76927	0.532056	0.326282	-0.205774	1	205491518	R	II	CDK18	5'UTR	opensea	5'UTR-opensea		NA	NA
cg17980404	-0.261468	0.5423	-5.19417	9.53893e-07	0.000171816	4.76849	0.759012	0.497544	-0.261468	17	38601676	R	II	IGFBP4	Body	shore	Body-shore	chr17:38599669-38600306	NA	NA
cg08596532	-0.212221	0.356385	-5.19385	9.55215e-07	0.000171855	4.76714	0.53228	0.320059	-0.212221	5	5033993	R	II	LOC340094	TSS1500	opensea	TSS1500-opensea		NA	NA
cg19247032	-0.266877	0.470771	-5.1938	9.55437e-07	0.000171855	4.76692	0.691966	0.42509	-0.266877	21	43786727	F	II	TFF1	TSS200	opensea	TSS200-opensea		NA	NA
cg05775067	-0.292166	0.494824	-5.19366	9.55996e-07	0.000171855	4.76635	0.73698	0.444814	-0.292166	7	30602982	R	II		IGR	opensea	IGR-opensea		NA	TRUE
cg05884192	-0.235712	0.430041	-5.19333	9.57365e-07	0.000171931	4.76496	0.625407	0.389694	-0.235712	14	52515736	F	II	NID2	Body	opensea	Body-opensea		NA	TRUE		rs2516585
cg07102380	0.287223	0.641925	5.19098	9.67101e-07	0.000173471	4.75514	0.403867	0.691089	0.287223	10	612266	R	II	DIP2C	Body	opensea	Body-opensea		NA	NA
cg17366225	-0.252631	0.442846	-5.19092	9.67374e-07	0.000173471	4.75486	0.652234	0.399603	-0.252631	4	11398983	R	II		IGR	shore	IGR-shore	chr4:11400797-11401666	NA	NA
cg24936095	-0.224232	0.491889	-5.19057	9.6882e-07	0.00017356	4.75341	0.677739	0.453507	-0.224232	2	109204230	F	II	LIMS1	TSS1500	opensea	TSS1500-opensea		NA	TRUE
cg22924250	-0.245383	0.47795	-5.19036	9.6971e-07	0.000173571	4.75252	0.681331	0.435948	-0.245383	14	73358241	R	II	DPF3	Body	shore	Body-shore	chr14:73358789-73360934	NA	TRUE
cg07177394	-0.224007	0.556046	-5.18961	9.7284e-07	0.000174023	4.74939	0.74171	0.517703	-0.224007	21	43100703	F	II	NCRNA00111	Body	opensea	Body-opensea		NA	NA		rs56170581
cg21919599	-0.223116	0.442446	-5.1867	9.85144e-07	0.000175791	4.73719	0.627371	0.404255	-0.223116	1	247579312	F	II	NLRP3	TSS200	opensea	TSS200-opensea		NA	NA
cg02616368	-0.20003	0.418546	-5.18633	9.86693e-07	0.000175905	4.73567	0.584337	0.384307	-0.20003	8	143761680	F	II	PSCA	TSS200	opensea	TSS200-opensea		NA	NA		rs79646367
cg09742177	-0.235284	0.611683	-5.18592	9.88444e-07	0.000176121	4.73395	0.806693	0.571409	-0.235284	20	31805291	F	II	C20orf71	5'UTR	opensea	5'UTR-opensea		NA	NA
cg13285105	-0.243987	0.481623	-5.18565	9.89606e-07	0.000176242	4.73281	0.683846	0.439859	-0.243987	4	24722947	F	II		IGR	opensea	IGR-opensea		NA	TRUE			rs7677220
cg07784084	-0.218695	0.462977	-5.18515	9.91734e-07	0.000176534	4.73072	0.644237	0.425543	-0.218695	3	26751141	F	II	LRRC3B	5'UTR	opensea	5'UTR-opensea		NA	NA
cg06912403	-0.212517	0.515409	-5.18392	9.96999e-07	0.000177213	4.72558	0.69155	0.479032	-0.212517	7	128053303	F	II		IGR	shelf	IGR-shelf	chr7:128049499-128050488	NA	NA		rs11771484
cg14500776	-0.26154	0.546122	-5.18351	9.98743e-07	0.000177434	4.72388	0.762894	0.501354	-0.26154	7	27256176	F	II		IGR	shelf	IGR-shelf	chr7:27260101-27260467	NA	NA
cg07134230	-0.252362	0.369535	-5.18245	1.00332e-06	0.000178161	4.71944	0.5787	0.326338	-0.252362	1	156631248	R	I		IGR	shelf	IGR-shelf	chr1:156627342-156627576	NA	TRUE	low-CpG:154897797-154897891
cg13586051	-0.202296	0.599491	-5.18133	1.00818e-06	0.000178724	4.71475	0.76716	0.564864	-0.202296	3	58200471	R	II	DNASE1L3	TSS200	opensea	TSS200-opensea		NA	NA
cg00481159	-0.255275	0.605156	-5.18127	1.00846e-06	0.000178724	4.71449	0.816736	0.561461	-0.255275	12	96353086	F	II	AMDHD1	Body	shelf	Body-shelf	chr12:96350518-96350721	NA	NA		rs7977244
cg14640466	-0.244255	0.537605	-5.18108	1.00925e-06	0.000178743	4.71372	0.740051	0.495796	-0.244255	8	135056370	F	II		IGR	opensea	IGR-opensea		NA	TRUE
cg01738022	-0.262898	0.394047	-5.18018	1.01318e-06	0.000179211	4.70996	0.611944	0.349047	-0.262898	16	4012936	R	I	ADCY9	3'UTR	shelf	3'UTR-shelf	chr16:4015001-4015232	NA	TRUE
cg21145245	-0.235289	0.527333	-5.17988	1.01452e-06	0.000179321	4.70867	0.722347	0.487058	-0.235289	5	150593684	R	II	CCDC69	Body	opensea	Body-opensea		TRUE	TRUE
cg27429313	-0.249516	0.566768	-5.17981	1.01479e-06	0.000179321	4.70841	0.773574	0.524058	-0.249516	10	131514331	R	II	MGMT	Body	opensea	Body-opensea		NA	NA
cg19816059	-0.205619	0.51274	-5.17881	1.01917e-06	0.000180008	4.70423	0.683163	0.477544	-0.205619	13	22322116	F	II		IGR	opensea	IGR-opensea		NA	TRUE
cg06966245	-0.254817	0.52614	-5.17798	1.02282e-06	0.000180423	4.70076	0.73734	0.482522	-0.254817	1	30043002	R	II		IGR	opensea	IGR-opensea		TRUE	TRUE
cg09442613	-0.230698	0.497415	-5.17794	1.02301e-06	0.000180423	4.70059	0.688624	0.457926	-0.230698	12	76054089	R	II		IGR	opensea	IGR-opensea		NA	TRUE
cg12598837	-0.227556	0.319177	-5.17755	1.02474e-06	0.00018064	4.69894	0.507782	0.280226	-0.227556	11	113845788	R	II	HTR3A	TSS200	opensea	TSS200-opensea		TRUE	TRUE		rs78797932
cg18804920	-0.208439	0.627221	-5.1771	1.02672e-06	0.000180814	4.69707	0.799981	0.591542	-0.208439	7	146572638	R	II	CNTNAP2	Body	opensea	Body-opensea		NA	TRUE
cg18670076	-0.215132	0.513144	-5.17689	1.02766e-06	0.000180893	4.69618	0.691451	0.476319	-0.215132	3	189675162	R	II	LEPREL1	3'UTR	opensea	3'UTR-opensea		NA	NA
cg14911393	-0.230947	0.477061	-5.17669	1.02854e-06	0.00018096	4.69535	0.668477	0.43753	-0.230947	4	88848652	R	II		IGR	opensea	IGR-opensea		NA	TRUE
cg26289665	-0.233249	0.529789	-5.17615	1.0309e-06	0.000181288	4.69312	0.723113	0.489864	-0.233249	21	30547239	F	II	C21orf7	3'UTR	opensea	3'UTR-opensea		NA	TRUE
cg10179949	-0.202294	0.316853	-5.17586	1.03222e-06	0.000181432	4.69188	0.48452	0.282226	-0.202294	1	159795589	R	II	SLAMF8	TSS1500	opensea	TSS1500-opensea		NA	NA
cg02862059	-0.213271	0.679575	-5.17533	1.03456e-06	0.000181694	4.68968	0.85634	0.643069	-0.213271	10	133273992	F	II		IGR	opensea	IGR-opensea		NA	NA		rs75156854
cg00215896	-0.222825	0.672031	-5.1753	1.03471e-06	0.000181694	4.68954	0.856715	0.63389	-0.222825	17	12291754	F	II		IGR	opensea	IGR-opensea		NA	TRUE
cg06004754	-0.23281	0.630935	-5.17501	1.03601e-06	0.000181747	4.68832	0.823894	0.591085	-0.23281	5	80500026	R	II	RASGRF2	Body	opensea	Body-opensea		NA	NA
cg15227168	-0.204108	0.706288	-5.17444	1.03853e-06	0.000182101	4.68596	0.875459	0.671351	-0.204108	18	73630290	F	II		IGR	shore	IGR-shore	chr18:73627917-73628658	NA	NA
cg22624907	-0.25424	0.519061	-5.17349	1.04279e-06	0.000182671	4.68199	0.729782	0.475542	-0.25424	1	80447732	R	II		IGR	opensea	IGR-opensea		NA	TRUE
cg12040555	-0.233	0.66855	-5.1731	1.04457e-06	0.000182809	4.68034	0.861667	0.628667	-0.233	10	131321830	F	II	MGMT	Body	opensea	Body-opensea		NA	NA		rs12240584
cg19981951	-0.271471	0.503477	-5.17302	1.0449e-06	0.000182809	4.68004	0.72848	0.457009	-0.271471	18	61817088	F	II	C18orf20	TSS1500	opensea	TSS1500-opensea		NA	NA
cg27092594	-0.273183	0.413092	-5.17191	1.04992e-06	0.000183302	4.67538	0.639514	0.366331	-0.273183	2	227517346	R	II		IGR	opensea	IGR-opensea		NA	NA
cg18583565	-0.265098	0.549098	-5.17174	1.0507e-06	0.00018335	4.67466	0.768819	0.503721	-0.265098	10	131567980	R	II		IGR	opensea	IGR-opensea		NA	NA
cg18542304	-0.279517	0.602904	-5.17087	1.05463e-06	0.000183948	4.67104	0.834576	0.555059	-0.279517	15	99288216	R	II	IGF1R	Body	opensea	Body-opensea		NA	TRUE
cg15995935	-0.225236	0.609638	-5.17061	1.05578e-06	0.000183982	4.66998	0.79632	0.571084	-0.225236	2	111871839	R	II	ACOXL	Body	shelf	Body-shelf	chr2:111875206-111880965	NA	NA
cg12401640	-0.231894	0.564943	-5.1706	1.05584e-06	0.000183982	4.66993	0.757143	0.525249	-0.231894	4	20335836	F	II	SLIT2	Body	opensea	Body-opensea		NA	TRUE
cg15454698	-0.274203	0.496097	-5.17015	1.0579e-06	0.000184165	4.66803	0.723364	0.449162	-0.274203	3	14473580	F	II	SLC6A6	5'UTR	opensea	5'UTR-opensea		TRUE	TRUE
cg07502358	-0.209845	0.400725	-5.16926	1.06196e-06	0.000184783	4.66432	0.574651	0.364806	-0.209845	13	78168218	R	II	SCEL	Body	opensea	Body-opensea		NA	NA
cg09525295	-0.255367	0.278036	-5.1691	1.06265e-06	0.000184816	4.66368	0.489691	0.234324	-0.255367	7	93906316	F	II		IGR	opensea	IGR-opensea		NA	TRUE
cg01119452	-0.22791	0.423488	-5.16892	1.06352e-06	0.000184877	4.66289	0.612386	0.384477	-0.22791	7	37287850	F	II	ELMO1	Body	opensea	Body-opensea		NA	TRUE
cg20847018	-0.217915	0.584038	-5.16747	1.07015e-06	0.000185499	4.65685	0.764653	0.546737	-0.217915	11	116580245	R	II		IGR	shore	IGR-shore	chr11:116578139-116578400	NA	TRUE
cg12840818	-0.227633	0.267665	-5.16678	1.07335e-06	0.000185878	4.65396	0.456334	0.228701	-0.227633	11	64442979	F	II	NRXN2	Body	opensea	Body-opensea		TRUE	TRUE
cg00325125	-0.210274	0.305881	-5.16677	1.07336e-06	0.000185878	4.65395	0.480162	0.269888	-0.210274	11	58736081	F	I		IGR	opensea	IGR-opensea		NA	NA		rs61432632
cg09650495	-0.236113	0.390264	-5.16413	1.08562e-06	0.000187554	4.64293	0.585962	0.349849	-0.236113	7	32463798	R	II		IGR	shelf	IGR-shelf	chr7:32467434-32467948	NA	NA
cg20856497	-0.21711	0.708433	-5.16288	1.09147e-06	0.00018833	4.63771	0.88838	0.67127	-0.21711	17	80205617	R	II	CSNK1D	Body	shore	Body-shore	chr17:80206689-80206927	TRUE	NA
cg07273051	-0.214199	0.266449	-5.16284	1.09167e-06	0.00018833	4.63754	0.443983	0.229785	-0.214199	5	3428639	F	II		IGR	opensea	IGR-opensea		NA	NA		rs73032755
cg20810396	-0.23677	0.62256	-5.1625	1.09328e-06	0.00018843	4.63611	0.818801	0.582032	-0.23677	13	53779590	R	II		IGR	shelf	IGR-shelf	chr13:53774264-53776345	NA	NA			rs74086792
cg20605413	-0.283089	0.387166	-5.16159	1.09756e-06	0.000189079	4.63231	0.621798	0.338709	-0.283089	20	56136167	R	II	PCK1	1stExon	opensea	1stExon-opensea		NA	NA	low-CpG:55569570-55569574
cg17628717	-0.261347	0.639333	-5.16002	1.10499e-06	0.000190088	4.62576	0.855945	0.594598	-0.261347	7	43351208	F	II	HECW1	Body	opensea	Body-opensea		NA	NA
cg24633771	-0.283808	0.486665	-5.15933	1.10826e-06	0.000190471	4.6229	0.721893	0.438085	-0.283808	8	104149619	F	II	C8orf56	Body	shelf	Body-shelf	chr8:104152726-104153390	NA	NA		rs78762502
cg10835651	-0.225394	0.554487	-5.1591	1.10935e-06	0.000190568	4.62194	0.741301	0.515906	-0.225394	11	34340108	F	II	ABTB2	Body	opensea	Body-opensea		NA	TRUE
cg04896832	-0.242484	0.340379	-5.15794	1.11491e-06	0.000191325	4.6171	0.541357	0.298873	-0.242484	1	10745727	F	I	CASZ1	Body	opensea	Body-opensea		NA	TRUE		rs76421288
cg24424525	-0.203179	0.623073	-5.15782	1.11547e-06	0.000191325	4.6166	0.791473	0.588294	-0.203179	10	24535138	R	II	KIAA1217	Body	opensea	Body-opensea		NA	NA
cg08236351	-0.227554	0.540836	-5.15774	1.11586e-06	0.000191325	4.61626	0.72944	0.501885	-0.227554	3	168763195	F	II		IGR	opensea	IGR-opensea		NA	TRUE
cg11199506	-0.202203	0.4899	-5.15715	1.11871e-06	0.0001917	4.61379	0.657492	0.455289	-0.202203	1	205919667	R	II		IGR	opensea	IGR-opensea		TRUE	TRUE
cg05900122	-0.225053	0.648386	-5.15698	1.1195e-06	0.0001917	4.61311	0.834916	0.609863	-0.225053	12	104901614	R	II	CHST11	Body	opensea	Body-opensea		NA	TRUE
cg20156165	-0.255889	0.659149	-5.15696	1.11963e-06	0.0001917	4.61299	0.871237	0.615348	-0.255889	1	118322537	F	II		IGR	opensea	IGR-opensea		NA	NA
cg07495389	-0.262813	0.580635	-5.15658	1.12145e-06	0.000191921	4.61142	0.798462	0.535649	-0.262813	2	27233872	R	II	MAPRE3	5'UTR	opensea	5'UTR-opensea		TRUE	TRUE
cg27171509	-0.200266	0.479522	-5.15545	1.1269e-06	0.000192672	4.60671	0.645508	0.445242	-0.200266	10	82033454	F	I	MAT1A	3'UTR	opensea	3'UTR-opensea		NA	NA		rs7087728
cg15633056	-0.214772	0.483537	-5.15518	1.12818e-06	0.000192801	4.60561	0.661546	0.446774	-0.214772	8	10236882	R	II	MSRA	Body	opensea	Body-opensea		NA	TRUE
cg15963988	-0.219008	0.398666	-5.15498	1.12917e-06	0.000192879	4.60476	0.580186	0.361178	-0.219008	4	15895695	F	II		IGR	opensea	IGR-opensea		TRUE	TRUE			rs76815872
cg17600630	-0.221445	0.442318	-5.15344	1.13668e-06	0.000194071	4.59833	0.625858	0.404413	-0.221445	2	144053418	F	II	ARHGAP15	Body	opensea	Body-opensea		NA	TRUE		rs7601485
cg02832512	-0.261679	0.388934	-5.15232	1.14215e-06	0.000194661	4.59367	0.605821	0.344142	-0.261679	6	22113516	R	II	FLJ22536	Body	opensea	Body-opensea		TRUE	TRUE
cg17654419	-0.295646	0.592748	-5.15229	1.14228e-06	0.000194661	4.59356	0.837788	0.542142	-0.295646	2	102012904	R	II		IGR	opensea	IGR-opensea		TRUE	TRUE
cg15446520	-0.245428	0.54067	-5.15149	1.14622e-06	0.000195196	4.59021	0.744088	0.49866	-0.245428	4	120930379	F	II		IGR	opensea	IGR-opensea		NA	TRUE		rs72686508
cg00611495	-0.213121	0.248455	-5.15144	1.14649e-06	0.000195196	4.58999	0.425096	0.211975	-0.213121	16	1120275	R	II	LOC146336	Body	island	Body-island	chr16:1120153-1120441	NA	NA
cg17161520	-0.251485	0.452522	-5.15108	1.14826e-06	0.000195381	4.58849	0.66096	0.409475	-0.251485	11	67174843	R	II	TBC1D10C	Body	shelf	Body-shelf	chr11:67176945-67177169	TRUE	NA
cg15617537	-0.212164	0.578522	-5.14924	1.15733e-06	0.000196765	4.58086	0.754369	0.542206	-0.212164	1	198606675	F	II	PTPRC	TSS1500	opensea	TSS1500-opensea		NA	NA			rs12141286
cg02822745	-0.250328	0.554302	-5.14874	1.15983e-06	0.000197015	4.57876	0.761781	0.511453	-0.250328	4	108270850	R	II		IGR	opensea	IGR-opensea		NA	TRUE
cg00239657	-0.253246	0.422016	-5.14873	1.15989e-06	0.000197015	4.57872	0.631914	0.378668	-0.253246	5	2703942	R	II		IGR	opensea	IGR-opensea		NA	NA
cg20127496	-0.245491	0.515207	-5.14809	1.16306e-06	0.000197462	4.57607	0.718677	0.473186	-0.245491	8	126676825	R	II		IGR	opensea	IGR-opensea		TRUE	TRUE			rs34824277
cg14475840	-0.236503	0.312028	-5.14656	1.17072e-06	0.000198485	4.56969	0.508048	0.271546	-0.236503	9	103191817	F	II	C9orf30	5'UTR	shore	5'UTR-shore	chr9:103189776-103190020	TRUE	NA
cg08284564	-0.22994	0.661063	-5.14563	1.17542e-06	0.000199114	4.56581	0.851643	0.621704	-0.22994	16	75301622	F	II	BCAR1	Body	shore	Body-shore	chr16:75298976-75300186	TRUE	NA
cg01718646	-0.203513	0.620617	-5.14553	1.17593e-06	0.000199114	4.56538	0.789294	0.585781	-0.203513	20	62400520	F	II	ZBTB46	Body	shore	Body-shore	chr20:62401246-62401536	NA	NA
cg06267075	-0.266243	0.505379	-5.14544	1.17637e-06	0.000199114	4.56503	0.726048	0.459806	-0.266243	16	69092182	R	II	TMCO7	Body	opensea	Body-opensea		TRUE	TRUE
cg19038490	-0.208749	0.666629	-5.1448	1.17963e-06	0.000199468	4.56234	0.839646	0.630897	-0.208749	17	71733130	F	II		IGR	opensea	IGR-opensea		NA	NA
cg13698224	-0.26388	0.4754	-5.14475	1.17989e-06	0.000199468	4.56213	0.694112	0.430232	-0.26388	9	87309394	F	II	NTRK2	Body	opensea	Body-opensea		NA	TRUE
cg06546066	-0.243847	0.247456	-5.1433	1.18725e-06	0.000200302	4.55609	0.449563	0.205717	-0.243847	2	241856000	F	II		IGR	island	IGR-island	chr2:241855997-241856201	NA	NA
cg26463399	-0.2514	0.680708	-5.14282	1.1897e-06	0.000200487	4.5541	0.889076	0.637676	-0.2514	19	44949017	R	II	ZNF229	5'UTR	shelf	5'UTR-shelf	chr19:44952416-44952809	NA	NA
cg05261592	-0.238945	0.592325	-5.14265	1.19056e-06	0.000200494	4.55339	0.79037	0.551425	-0.238945	11	8215201	R	II		IGR	opensea	IGR-opensea		NA	TRUE
cg09627247	-0.233808	0.465385	-5.14248	1.19141e-06	0.000200494	4.5527	0.659173	0.425364	-0.233808	12	101113984	F	II		IGR	shelf	IGR-shelf	chr12:101109863-101111622	NA	NA
cg24800630	-0.212099	0.614085	-5.14238	1.19193e-06	0.000200494	4.55228	0.789879	0.57778	-0.212099	6	156747654	F	II		IGR	opensea	IGR-opensea		NA	TRUE
cg02614217	-0.268058	0.24037	-5.14232	1.19225e-06	0.000200494	4.55201	0.462544	0.194486	-0.268058	4	122632774	F	II		IGR	opensea	IGR-opensea		TRUE	TRUE
cg26955845	-0.29954	0.4801	-5.14227	1.19249e-06	0.000200494	4.55182	0.728368	0.428828	-0.29954	16	57680131	R	II	GPR56	5'UTR	opensea	5'UTR-opensea		TRUE	TRUE
cg23328308	-0.205446	0.645705	-5.14201	1.19382e-06	0.000200544	4.55074	0.815984	0.610539	-0.205446	5	6337520	R	II	FLJ33360	TSS200	opensea	TSS200-opensea		NA	NA
cg04216235	-0.22476	0.535642	-5.142	1.19389e-06	0.000200544	4.55068	0.721929	0.497169	-0.22476	5	172738061	R	II		IGR	opensea	IGR-opensea		NA	TRUE
cg02561693	-0.20526	0.53207	-5.14154	1.19623e-06	0.000200751	4.54878	0.702196	0.496935	-0.20526	2	4931074	F	II		IGR	opensea	IGR-opensea		NA	NA
cg11682083	-0.201798	0.345106	-5.14127	1.19761e-06	0.000200877	4.54766	0.512363	0.310564	-0.201798	5	172782844	F	II		IGR	opensea	IGR-opensea		NA	TRUE
cg11696108	-0.254071	0.427171	-5.14118	1.19809e-06	0.000200877	4.54728	0.637753	0.383682	-0.254071	13	112191272	F	II		IGR	opensea	IGR-opensea		NA	NA
cg17886420	-0.222753	0.278903	-5.13975	1.20544e-06	0.000202017	4.54134	0.463527	0.240774	-0.222753	10	1796742	R	II		IGR	opensea	IGR-opensea		NA	NA
cg05242915	-0.28413	0.592865	-5.13963	1.20608e-06	0.000202031	4.54082	0.82836	0.54423	-0.28413	19	1263080	F	I		IGR	shore	IGR-shore	chr19:1260264-1261334	NA	NA
cg26488544	-0.252922	0.423559	-5.13867	1.21106e-06	0.000202569	4.53683	0.633188	0.380266	-0.252922	11	106351597	F	II		IGR	opensea	IGR-opensea		NA	TRUE
cg24269511	-0.252142	0.58932	-5.1383	1.21296e-06	0.000202623	4.53531	0.798302	0.54616	-0.252142	12	5353030	F	II		IGR	opensea	IGR-opensea		NA	TRUE
cg01832012	-0.220525	0.709869	-5.13811	1.21395e-06	0.000202696	4.53451	0.892646	0.672122	-0.220525	7	144437395	F	II	TPK1	Body	opensea	Body-opensea		NA	NA		rs13244027
cg27410595	-0.25378	0.464419	-5.13795	1.21477e-06	0.000202739	4.53386	0.674759	0.420979	-0.25378	11	119995754	F	II	TRIM29	Body	opensea	Body-opensea		TRUE	NA
cg23843022	-0.227063	0.513909	-5.13777	1.21571e-06	0.000202803	4.53311	0.702106	0.475043	-0.227063	1	208444590	F	II		IGR	opensea	IGR-opensea		NA	TRUE
cg04919425	-0.20829	0.705448	-5.13757	1.21675e-06	0.000202883	4.53228	0.878085	0.669795	-0.20829	2	5551315	F	II		IGR	opensea	IGR-opensea		NA	TRUE
cg18381395	-0.262797	0.610708	-5.13586	1.22572e-06	0.000204098	4.52516	0.828521	0.565724	-0.262797	1	236924323	R	II	ACTN2	Body	opensea	Body-opensea		NA	NA
cg20456243	-0.246487	0.457376	-5.13574	1.22634e-06	0.000204109	4.52466	0.661672	0.415184	-0.246487	2	220352476	R	II	SPEG	Body	shelf	Body-shelf	chr2:220348955-220349784	NA	NA
cg22998959	-0.24973	0.475582	-5.135	1.23024e-06	0.000204663	4.52158	0.682566	0.432836	-0.24973	6	74877005	F	II		IGR	opensea	IGR-opensea		NA	TRUE
cg27460526	-0.244011	0.580124	-5.13464	1.23216e-06	0.000204773	4.52007	0.782367	0.538357	-0.244011	20	54572753	R	II	CBLN4	3'UTR	opensea	3'UTR-opensea		NA	NA			rs80149532
cg20917241	-0.219941	0.624115	-5.13461	1.23232e-06	0.000204773	4.51994	0.806409	0.586468	-0.219941	13	110852526	R	II	COL4A1	Body	opensea	Body-opensea		NA	NA
cg12154976	-0.241031	0.468138	-5.13456	1.23258e-06	0.000204773	4.51974	0.667911	0.42688	-0.241031	5	179585198	F	II	RASGEF1C	5'UTR	shelf	5'UTR-shelf	chr5:179588400-179588773	NA	NA		rs10079475
cg17879133	-0.235057	0.689999	-5.13378	1.23671e-06	0.0002053	4.5165	0.88482	0.649764	-0.235057	1	81609133	R	II		IGR	opensea	IGR-opensea		NA	TRUE
cg14264496	-0.267216	0.525106	-5.13374	1.23689e-06	0.0002053	4.51636	0.746582	0.479366	-0.267216	1	3823918	R	II	LOC100133612	Body	shore	Body-shore	chr1:3824219-3824456	NA	NA
cg19859729	-0.238851	0.599461	-5.13278	1.24202e-06	0.000205803	4.51234	0.797427	0.558576	-0.238851	12	3281556	R	II	TSPAN9	5'UTR	opensea	5'UTR-opensea		NA	NA
cg11014794	-0.203591	0.17661	-5.13235	1.24428e-06	0.000206056	4.51058	0.345351	0.141761	-0.203591	10	93999688	F	II	CPEB3	Body	island	Body-island	chr10:93999131-94000015	TRUE	NA
cg12183741	-0.247195	0.447438	-5.13178	1.24736e-06	0.000206472	4.50818	0.65232	0.405125	-0.247195	6	88031886	R	II	C6orf162	TSS1500	shore	TSS1500-shore	chr6:88032157-88032429	NA	NA
cg23152641	-0.22107	0.321772	-5.1314	1.24938e-06	0.000206714	4.5066	0.505002	0.283931	-0.22107	7	127809009	F	I		IGR	shore	IGR-shore	chr7:127806677-127808849	TRUE	NA		rs73463741
cg16582517	-0.248508	0.37466	-5.13059	1.25372e-06	0.000207243	4.50324	0.580631	0.332123	-0.248508	3	5025885	R	II	BHLHE40	3'UTR	shore	3'UTR-shore	chr3:5024760-5024967	NA	NA
cg20578612	-0.245793	0.522045	-5.12968	1.25862e-06	0.000207958	4.49946	0.725765	0.479973	-0.245793	7	142020376	R	II		IGR	opensea	IGR-opensea		NA	NA
cg05583848	-0.234767	0.383344	-5.12862	1.26434e-06	0.000208619	4.49506	0.577925	0.343158	-0.234767	6	35265411	R	I	DEF6	TSS200	opensea	TSS200-opensea		TRUE	TRUE
cg08278892	-0.210625	0.15309	-5.12657	1.27551e-06	0.000209961	4.48653	0.327663	0.117037	-0.210625	19	55574619	R	II	RDH13	TSS200	island	TSS200-island	chr19:55574138-55574734	NA	NA
cg06644719	-0.228615	0.551481	-5.12649	1.27594e-06	0.000209961	4.4862	0.740963	0.512349	-0.228615	2	235178208	R	II		IGR	opensea	IGR-opensea		NA	TRUE
cg01425762	-0.295405	0.500252	-5.1261	1.27803e-06	0.000210039	4.48461	0.745093	0.449688	-0.295405	16	81666633	F	II	CMIP	Body	opensea	Body-opensea		TRUE	NA
cg24665368	-0.227622	0.416894	-5.12586	1.27939e-06	0.000210149	4.48358	0.605554	0.377932	-0.227622	8	49751573	F	II		IGR	shelf	IGR-shelf	chr8:49747395-49747621	NA	TRUE
cg02093692	-0.226787	0.478557	-5.12522	1.28289e-06	0.000210629	4.48093	0.666525	0.439738	-0.226787	3	193798490	F	II		IGR	opensea	IGR-opensea		NA	TRUE
cg04583075	-0.219716	0.604162	-5.12363	1.29165e-06	0.0002119	4.47433	0.786269	0.566554	-0.219716	2	234865056	R	II	TRPM8	Body	opensea	Body-opensea		NA	NA
cg19183879	-0.232916	0.389172	-5.12315	1.29431e-06	0.00021212	4.47234	0.58222	0.349304	-0.232916	15	85880815	R	II		IGR	opensea	IGR-opensea		NA	TRUE
cg01284192	-0.218123	0.591797	-5.12281	1.29618e-06	0.000212331	4.47093	0.772584	0.554461	-0.218123	15	99500473	R	II	IGF1R	Body	island	Body-island	chr15:99500472-99500721	NA	NA
cg19156552	-0.239378	0.547646	-5.1227	1.29677e-06	0.000212333	4.47049	0.746049	0.506671	-0.239378	3	79416702	R	II	ROBO1	Body	opensea	Body-opensea		NA	TRUE
cg06615699	-0.236715	0.338424	-5.12231	1.29896e-06	0.000212596	4.46885	0.53462	0.297905	-0.236715	13	78832424	F	II		IGR	opensea	IGR-opensea		NA	TRUE
cg24838949	-0.270311	0.643665	-5.12173	1.30218e-06	0.000212981	4.46645	0.867706	0.597395	-0.270311	7	155897436	F	I		IGR	shore	IGR-shore	chr7:155898140-155898386	NA	NA
cg00555894	-0.226446	0.379359	-5.12168	1.30249e-06	0.000212981	4.46622	0.567044	0.340598	-0.226446	4	97182116	F	II		IGR	opensea	IGR-opensea		NA	TRUE
cg14032261	-0.313028	0.563379	-5.12089	1.30687e-06	0.000213464	4.46297	0.822825	0.509797	-0.313028	1	211909305	F	II		IGR	opensea	IGR-opensea		TRUE	TRUE
cg07699454	-0.263787	0.520005	-5.12059	1.30856e-06	0.000213589	4.46171	0.738639	0.474853	-0.263787	6	39274353	R	II	KCNK17	Body	shelf	Body-shelf	chr6:39271516-39271758	NA	NA		rs74651710
cg21514529	-0.231733	0.451805	-5.12032	1.31005e-06	0.000213737	4.46061	0.643872	0.412139	-0.231733	5	168885285	F	II		IGR	opensea	IGR-opensea		NA	TRUE
cg19938199	-0.255028	0.312442	-5.11903	1.31735e-06	0.000214543	4.45522	0.523816	0.268788	-0.255028	15	63233164	F	II		IGR	opensea	IGR-opensea		TRUE	TRUE
cg01080456	-0.242634	0.532563	-5.11856	1.31996e-06	0.000214872	4.4533	0.733665	0.491031	-0.242634	7	156177920	R	II		IGR	opensea	IGR-opensea		NA	TRUE
cg18944653	-0.273228	0.555264	-5.11834	1.32122e-06	0.000214948	4.45237	0.781723	0.508495	-0.273228	7	81381353	F	II	HGF	3'UTR	opensea	3'UTR-opensea		NA	TRUE
cg23641899	-0.23152	0.477928	-5.11827	1.32161e-06	0.000214948	4.45209	0.669818	0.438298	-0.23152	6	32061318	F	II	TNXB	Body	shelf	Body-shelf	chr6:32063533-32065044	TRUE	NA		rs57079996
cg19972648	-0.300099	0.510854	-5.11783	1.32411e-06	0.000215258	4.45025	0.759585	0.459485	-0.300099	10	79110632	R	II	KCNMA1	Body	opensea	Body-opensea		TRUE	TRUE
cg07376374	-0.207118	0.569054	-5.11724	1.32746e-06	0.00021562	4.44781	0.740719	0.533601	-0.207118	20	37854477	R	II	LOC339568	TSS1500	opensea	TSS1500-opensea		NA	NA
cg15727320	-0.246555	0.651853	-5.11723	1.32752e-06	0.00021562	4.44776	0.856205	0.60965	-0.246555	12	48118973	F	II	P11	Body	opensea	Body-opensea		NA	NA		rs7967336
cg18468796	-0.24718	0.545421	-5.1169	1.32941e-06	0.000215642	4.44638	0.750291	0.503111	-0.24718	15	74612177	R	II	CCDC33	Body	opensea	Body-opensea		NA	TRUE
cg14003231	-0.206384	0.319534	-5.11689	1.32944e-06	0.000215642	4.44636	0.490591	0.284207	-0.206384	6	33640908	R	II	ITPR3	Body	opensea	Body-opensea		NA	TRUE
cg21562208	-0.255358	0.616591	-5.11637	1.33242e-06	0.00021603	4.44419	0.828239	0.572881	-0.255358	3	9920698	F	II	CIDEC	1stExon	opensea	1stExon-opensea		NA	NA			rs60372192
cg09278695	-0.241628	0.470502	-5.11611	1.33386e-06	0.000216152	4.44313	0.67077	0.429142	-0.241628	7	98438683	F	II		IGR	opensea	IGR-opensea		NA	TRUE
cg08690459	-0.251351	0.448883	-5.11603	1.33436e-06	0.000216152	4.44277	0.65721	0.405859	-0.251351	11	47279586	R	II	NR1H3	1stExon	opensea	1stExon-opensea		TRUE	TRUE
cg01503450	-0.207583	0.582968	-5.11481	1.34134e-06	0.000217178	4.43771	0.755019	0.547435	-0.207583	10	980765	R	II		IGR	shelf	IGR-shelf	chr10:977260-978072	NA	NA
cg22191973	-0.219634	0.55386	-5.11471	1.34189e-06	0.000217178	4.43732	0.735899	0.516265	-0.219634	18	55292558	F	II		IGR	shelf	IGR-shelf	chr18:55288640-55289482	NA	NA		rs12454416
cg27535687	-0.236028	0.608784	-5.11453	1.34292e-06	0.000217183	4.43657	0.804411	0.568382	-0.236028	18	56979041	R	II	CPLX4	Body	shelf	Body-shelf	chr18:56975842-56976160	NA	NA
cg18125241	-0.214323	0.582528	-5.11417	1.34502e-06	0.00021737	4.43505	0.760165	0.545842	-0.214323	1	36026419	F	II	NCDN	Body	shelf	Body-shelf	chr1:36022680-36023834	NA	NA
cg06376949	-0.221799	0.582813	-5.11409	1.34547e-06	0.00021737	4.43473	0.766647	0.544848	-0.221799	10	91173811	R	II	IFIT5	TSS1500	shore	TSS1500-shore	chr10:91174405-91175166	NA	NA
cg23019886	-0.284633	0.426966	-5.1138	1.3471e-06	0.000217537	4.43356	0.662877	0.378245	-0.284633	12	6277045	R	II		IGR	opensea	IGR-opensea		TRUE	TRUE
cg16474583	-0.231535	0.569285	-5.11337	1.34961e-06	0.000217749	4.43175	0.761188	0.529653	-0.231535	4	188700879	F	II		IGR	opensea	IGR-opensea		NA	TRUE
cg17510385	-0.322184	0.624103	-5.11293	1.35217e-06	0.000218065	4.42991	0.891139	0.568955	-0.322184	5	912821	R	I	TRIP13	Body	island	Body-island	chr5:912494-912861	TRUE	NA
cg16286055	0.26836	0.587065	5.1123	1.3558e-06	0.000218553	4.42732	0.36464	0.633001	0.26836	7	28216851	F	II	JAZF1	Body	shelf	Body-shelf	chr7:28219435-28219697	NA	NA
cg20387775	-0.244555	0.556275	-5.11145	1.36076e-06	0.000219256	4.42377	0.758969	0.514414	-0.244555	6	158136705	F	II		IGR	opensea	IGR-opensea		TRUE	TRUE		rs77564531
cg03183540	-0.249095	0.35777	-5.11068	1.36522e-06	0.000219878	4.4206	0.564227	0.315132	-0.249095	8	134931756	F	II		IGR	opensea	IGR-opensea		NA	TRUE		rs74966684
cg01066189	-0.238389	0.439553	-5.11052	1.36616e-06	0.000219889	4.41993	0.637137	0.398748	-0.238389	4	158493216	F	II	LOC340017	TSS1500	opensea	TSS1500-opensea		NA	NA
cg26359646	-0.221682	0.567038	-5.11046	1.3665e-06	0.000219889	4.41969	0.750775	0.529092	-0.221682	10	132600786	F	I		IGR	opensea	IGR-opensea		NA	NA		rs11017483
cg05126581	-0.253483	0.562266	-5.10833	1.37903e-06	0.000221512	4.41084	0.77236	0.518877	-0.253483	1	216144819	R	II	USH2A	Body	opensea	Body-opensea		NA	TRUE
cg26893451	-0.206704	0.515288	-5.10721	1.38561e-06	0.000222472	4.40622	0.686611	0.479907	-0.206704	1	227679599	R	II		IGR	shelf	IGR-shelf	chr1:227682216-227682938	NA	NA
cg00044097	-0.229271	0.379644	-5.1067	1.38866e-06	0.000222764	4.40409	0.56967	0.3404	-0.229271	2	106055153	F	II	FHL2	1stExon	opensea	1stExon-opensea		NA	TRUE
cg23630430	-0.213683	0.539573	-5.10642	1.39029e-06	0.00022283	4.40295	0.71668	0.502997	-0.213683	1	228509650	R	II	OBSCN	Body	island	Body-island	chr1:228509553-228509763	NA	NA
cg26411672	-0.209463	0.412013	-5.1056	1.39518e-06	0.000223416	4.39955	0.585622	0.376159	-0.209463	18	61666421	R	II		IGR	shelf	IGR-shelf	chr18:61669869-61670255	NA	NA
cg10276869	-0.229867	0.594194	-5.10544	1.39615e-06	0.000223473	4.39887	0.784714	0.554847	-0.229867	16	85336004	R	II		IGR	opensea	IGR-opensea		TRUE	TRUE
cg22550847	-0.233793	0.516712	-5.10525	1.39725e-06	0.000223538	4.39811	0.710487	0.476694	-0.233793	4	79240082	F	II	FRAS1	Body	opensea	Body-opensea		NA	TRUE		rs345512
cg06715661	-0.233089	0.544443	-5.1041	1.40415e-06	0.00022426	4.39333	0.737635	0.504545	-0.233089	19	18088495	R	II	KCNN1	Body	shelf	Body-shelf	chr19:18092430-18092948	NA	NA
cg05383332	-0.271762	0.611723	-5.10385	1.40568e-06	0.000224406	4.39227	0.836967	0.565205	-0.271762	14	74804420	F	II		IGR	opensea	IGR-opensea		NA	TRUE
cg13957126	-0.21246	0.325931	-5.10345	1.40805e-06	0.000224587	4.39064	0.502025	0.289564	-0.21246	7	5597849	R	II		IGR	shore	IGR-shore	chr7:5594653-5596540	TRUE	NA
cg24721789	-0.228586	0.511189	-5.10228	1.41514e-06	0.000225421	4.38577	0.700647	0.472061	-0.228586	1	203840145	F	II	SNRPE	3'UTR	opensea	3'UTR-opensea		NA	TRUE
cg06021990	-0.240633	0.476761	-5.10164	1.41898e-06	0.000225835	4.38314	0.676205	0.435572	-0.240633	13	28912746	F	II	FLT1	Body	opensea	Body-opensea		NA	TRUE
cg13848818	-0.230994	0.63016	-5.10002	1.42881e-06	0.0002273	4.37645	0.821614	0.59062	-0.230994	9	112293783	R	II		IGR	shelf	IGR-shelf	chr9:112296438-112296747	NA	NA
cg12463722	-0.211949	0.491685	-5.09919	1.43394e-06	0.000228009	4.37297	0.667354	0.455405	-0.211949	17	56232499	F	II	OR4D1	TSS200	shore	TSS200-shore	chr17:56234321-56234827	NA	NA
cg00514486	-0.215715	0.430116	-5.09904	1.4348e-06	0.000228009	4.37239	0.608907	0.393192	-0.215715	3	49837348	R	II	CDH29	TSS200	shelf	TSS200-shelf	chr3:49840103-49841191	NA	NA
cg16661269	-0.298947	0.469998	-5.09899	1.43515e-06	0.000228009	4.37216	0.717774	0.418827	-0.298947	2	223103743	F	II	PAX3	Body	opensea	Body-opensea		NA	TRUE
cg24622589	-0.235573	0.419865	-5.09852	1.43803e-06	0.000228367	4.37021	0.615115	0.379542	-0.235573	3	58613446	R	II		IGR	opensea	IGR-opensea		NA	TRUE
cg06357999	-0.211096	0.667418	-5.09829	1.43945e-06	0.000228493	4.36925	0.84238	0.631285	-0.211096	13	62182454	R	II		IGR	opensea	IGR-opensea		NA	TRUE
cg02516419	-0.278504	0.507798	-5.09801	1.44113e-06	0.00022866	4.36812	0.73863	0.460126	-0.278504	12	47771422	R	II		IGR	opensea	IGR-opensea		TRUE	TRUE
cg12386297	-0.246813	0.526134	-5.09715	1.44647e-06	0.000229407	4.36454	0.7307	0.483887	-0.246813	1	209605223	R	II	LOC642587	Body	opensea	Body-opensea		NA	NA
cg20992708	-0.211821	0.64943	-5.09685	1.44829e-06	0.000229596	4.36331	0.824994	0.613173	-0.211821	4	5637894	F	II	EVC2	Body	opensea	Body-opensea		TRUE	TRUE
cg24340795	-0.224383	0.612878	-5.0961	1.45297e-06	0.000230137	4.36019	0.798853	0.57447	-0.224383	13	109538972	F	II	MYO16	Body	opensea	Body-opensea		NA	NA		rs79542383
cg21307155	-0.26619	0.580189	-5.09553	1.4565e-06	0.000230325	4.35783	0.800816	0.534625	-0.26619	20	3216740	R	II	SLC4A11	Body	shore	Body-shore	chr20:3218578-3220930	TRUE	NA
cg16405211	-0.219695	0.576582	-5.0955	1.45669e-06	0.000230325	4.35771	0.758671	0.538977	-0.219695	7	146897691	R	II	CNTNAP2	Body	opensea	Body-opensea		NA	TRUE
cg10125399	-0.219763	0.550307	-5.09516	1.45881e-06	0.000230559	4.3563	0.732453	0.51269	-0.219763	13	113328979	F	II	C13orf35	5'UTR	opensea	5'UTR-opensea		NA	TRUE
cg04089887	-0.21341	0.360628	-5.09423	1.46458e-06	0.000231271	4.35247	0.537509	0.324099	-0.21341	13	112574288	F	II		IGR	shore	IGR-shore	chr13:112575723-112575998	NA	NA		rs12870558
cg06700226	-0.20444	0.577876	-5.09377	1.46747e-06	0.000231626	4.35056	0.747321	0.542882	-0.20444	12	5198019	R	II		IGR	opensea	IGR-opensea		TRUE	TRUE
cg13645954	-0.213301	0.474588	-5.09305	1.472e-06	0.000231838	4.34757	0.651378	0.438077	-0.213301	7	150885103	F	II	ASB10	TSS1500	opensea	TSS1500-opensea		NA	NA			rs73727105
cg17445157	-0.24078	0.537573	-5.09189	1.47931e-06	0.000232789	4.34277	0.737138	0.496358	-0.24078	5	156351266	F	II	TIMD4	Body	opensea	Body-opensea		NA	NA
cg27162122	-0.220108	0.296977	-5.09174	1.48023e-06	0.000232832	4.34216	0.479409	0.259301	-0.220108	4	184091799	F	II	WWC2	Body	opensea	Body-opensea		NA	TRUE
cg03661110	-0.259629	0.634129	-5.09151	1.48168e-06	0.00023296	4.34121	0.849317	0.589688	-0.259629	17	48581622	R	II		IGR	shelf	IGR-shelf	chr17:48585385-48586167	NA	NA
cg15503752	-0.259097	0.534007	-5.09112	1.48415e-06	0.000233017	4.3396	0.748754	0.489657	-0.259097	17	74639731	R	II	ST6GALNAC1	5'UTR	opensea	5'UTR-opensea		NA	NA
cg02241145	-0.212116	0.546562	-5.09112	1.48418e-06	0.000233017	4.33958	0.72237	0.510253	-0.212116	22	29706754	F	II	GAS2L1	Body	shore	Body-shore	chr22:29707479-29707797	NA	NA
cg07539983	-0.22225	0.651995	-5.09105	1.48461e-06	0.000233017	4.3393	0.836202	0.613952	-0.22225	5	151067341	F	II	SPARC	TSS1500	opensea	TSS1500-opensea		NA	NA		rs34991081
cg02711479	0.27041	0.557178	5.09032	1.48925e-06	0.000233645	4.33627	0.333054	0.603464	0.27041	1	36849024	F	II	STK40	5'UTR	shelf	5'UTR-shelf	chr1:36851089-36851873	NA	NA
cg09868640	-0.232595	0.513288	-5.08948	1.4946e-06	0.000234282	4.3328	0.706069	0.473474	-0.232595	15	27539735	F	II	GABRG3	Body	opensea	Body-opensea		NA	NA
cg20146177	-0.215306	0.560545	-5.08936	1.49535e-06	0.000234298	4.33231	0.738997	0.523691	-0.215306	8	122639115	R	II	HAS2	Body	opensea	Body-opensea		NA	TRUE
cg01015354	-0.213212	0.501971	-5.08756	1.50685e-06	0.000235491	4.32488	0.678687	0.465475	-0.213212	17	21823975	F	II	FAM27L	TSS1500	opensea	TSS1500-opensea		NA	NA
cg21334045	-0.230759	0.546972	-5.0873	1.5085e-06	0.000235648	4.32382	0.738232	0.507472	-0.230759	12	24709862	F	II	SOX5	5'UTR	opensea	5'UTR-opensea		NA	NA		rs78238661
cg11421182	-0.2672	0.549559	-5.08686	1.51137e-06	0.000235887	4.32198	0.771022	0.503822	-0.2672	20	36153479	R	II	BLCAP	5'UTR	shelf	5'UTR-shelf	chr20:36156022-36156669	TRUE	NA
cg06917998	-0.243797	0.411602	-5.08677	1.51197e-06	0.000235887	4.32159	0.613668	0.369871	-0.243797	14	73269031	F	II	DPF3	Body	opensea	Body-opensea		NA	TRUE		rs73302188
cg05765582	-0.204119	0.708048	-5.0863	1.51495e-06	0.00023625	4.31968	0.877227	0.673108	-0.204119	2	191677683	F	II		IGR	opensea	IGR-opensea		NA	TRUE
cg12705693	-0.274879	0.562259	-5.08517	1.52227e-06	0.00023729	4.31501	0.790087	0.515208	-0.274879	5	912860	F	II	TRIP13	Body	island	Body-island	chr5:912494-912861	NA	NA
cg17816771	-0.223575	0.434839	-5.08457	1.52618e-06	0.000237756	4.31252	0.620144	0.39657	-0.223575	8	91099036	R	II		IGR	opensea	IGR-opensea		NA	TRUE
cg18703243	-0.245289	0.65257	-5.08308	1.53588e-06	0.000238663	4.30638	0.855873	0.610584	-0.245289	14	62021555	R	II		IGR	opensea	IGR-opensea		NA	TRUE
cg04037585	0.253152	0.527177	5.08289	1.53714e-06	0.000238663	4.30558	0.317357	0.570509	0.253152	16	56231292	R	II	GNAO1	Body	opensea	Body-opensea		NA	TRUE
cg13165758	-0.238032	0.23616	-5.08282	1.53765e-06	0.000238663	4.30527	0.433448	0.195415	-0.238032	11	78061467	R	II	GAB2	Body	opensea	Body-opensea		NA	TRUE
cg13870275	-0.232696	0.565219	-5.08245	1.54002e-06	0.000238835	4.30377	0.758084	0.525388	-0.232696	4	170914373	R	II	MFAP3L	Body	opensea	Body-opensea		NA	NA
cg17991843	-0.223637	0.440575	-5.08245	1.54007e-06	0.000238835	4.30374	0.625931	0.402295	-0.223637	8	51553739	R	II	SNTG1	Body	opensea	Body-opensea		NA	TRUE
cg02094360	-0.208416	0.54707	-5.08099	1.54964e-06	0.000240115	4.29773	0.719811	0.511395	-0.208416	10	133326929	R	II		IGR	opensea	IGR-opensea		NA	NA
cg27265404	-0.231007	0.423072	-5.08056	1.55253e-06	0.000240358	4.29593	0.614537	0.38353	-0.231007	4	78093960	F	II		IGR	opensea	IGR-opensea		TRUE	TRUE		rs72861660
cg13749927	-0.258001	0.290758	-5.07924	1.56126e-06	0.0002414	4.29049	0.504597	0.246596	-0.258001	11	47237958	F	II	DDB2	Body	shore	Body-shore	chr11:47236404-47236933	NA	TRUE
cg03844372	-0.302708	0.54456	-5.07905	1.5625e-06	0.000241491	4.28972	0.795453	0.492745	-0.302708	10	24160305	R	II	KIAA1217	5'UTR	opensea	5'UTR-opensea		NA	TRUE			rs80257947
cg05190718	-0.250409	0.470696	-5.07858	1.56564e-06	0.00024177	4.28777	0.678242	0.427833	-0.250409	1	116310712	R	II	CASQ2	Body	opensea	Body-opensea		NA	NA
cg02054542	-0.242133	0.532093	-5.07802	1.56937e-06	0.00024214	4.28547	0.73278	0.490647	-0.242133	2	129658241	R	II		IGR	shore	IGR-shore	chr2:129659299-129659568	NA	NA
cg06130322	-0.231103	0.36817	-5.07718	1.57502e-06	0.000242601	4.28198	0.559715	0.328612	-0.231103	12	129103970	F	II	TMEM132C	Body	opensea	Body-opensea		NA	TRUE
cg07500957	-0.214024	0.681555	-5.07612	1.58211e-06	0.000243486	4.27763	0.858944	0.64492	-0.214024	20	16731979	F	II	OTOR	3'UTR	opensea	3'UTR-opensea		NA	NA		rs12479958
cg09366519	-0.220341	0.605442	-5.07591	1.58353e-06	0.000243602	4.27676	0.788067	0.567726	-0.220341	1	209877970	F	II	HSD11B1	5'UTR	opensea	5'UTR-opensea		NA	NA			rs73089432
cg19913582	-0.214354	0.630385	-5.07457	1.59262e-06	0.000244749	4.27121	0.808048	0.593694	-0.214354	5	167567540	R	II	ODZ2	Body	opensea	Body-opensea		NA	TRUE
cg05932024	-0.213014	0.506978	-5.07451	1.59301e-06	0.000244749	4.27097	0.68353	0.470516	-0.213014	2	42086889	F	II		IGR	opensea	IGR-opensea		NA	TRUE
cg04307083	-0.260931	0.492318	-5.07435	1.59411e-06	0.000244815	4.27031	0.708585	0.447654	-0.260931	4	57521138	F	II	HOPX	Body	shore	Body-shore	chr4:57521621-57522703	NA	NA
cg26687119	-0.232814	0.492326	-5.07384	1.5976e-06	0.000245248	4.26818	0.685289	0.452475	-0.232814	1	156828442	R	II	NTRK1	Body	shore	Body-shore	chr1:156828804-156831102	NA	TRUE
cg03151258	-0.209198	0.431184	-5.07289	1.60402e-06	0.000245834	4.26429	0.604573	0.395375	-0.209198	19	15694846	F	I		IGR	shore	IGR-shore	chr19:15695298-15695535	NA	NA
cg00085486	-0.261216	0.441064	-5.07271	1.60531e-06	0.000245913	4.26351	0.657567	0.396351	-0.261216	7	84812539	R	II		IGR	shelf	IGR-shelf	chr7:84814839-84816242	NA	NA
cg25570453	-0.218194	0.605181	-5.0717	1.61218e-06	0.00024686	4.25938	0.786026	0.567832	-0.218194	7	14834316	F	II	DGKB	Body	opensea	Body-opensea		NA	TRUE
cg19244662	-0.249723	0.522775	-5.06959	1.62672e-06	0.000248459	4.25067	0.729752	0.480029	-0.249723	18	43320153	R	II	SLC14A1	Body	opensea	Body-opensea		NA	TRUE
cg19974448	-0.226599	0.675144	-5.06922	1.62927e-06	0.000248744	4.24915	0.862956	0.636357	-0.226599	10	127262774	F	II	LOC100169752	TSS200	opensea	TSS200-opensea		NA	NA
cg05473648	-0.238952	0.686303	-5.06911	1.63006e-06	0.000248761	4.24868	0.884354	0.645401	-0.238952	11	79113178	R	II	MIR708	TSS200	opensea	TSS200-opensea		NA	NA
cg00404717	-0.243273	0.376775	-5.06784	1.63892e-06	0.000249693	4.24343	0.578406	0.335134	-0.243273	4	174912178	R	II		IGR	opensea	IGR-opensea		NA	NA
cg06900571	-0.302692	0.591842	-5.06617	1.65059e-06	0.000251155	4.23655	0.842722	0.54003	-0.302692	8	141248582	F	II	TRAPPC9	Body	opensea	Body-opensea		TRUE	TRUE
cg20314490	-0.23681	0.169202	-5.06514	1.65785e-06	0.000251838	4.2323	0.365477	0.128667	-0.23681	7	98248879	R	II	NPTX2	Body	shore	Body-shore	chr7:98245805-98247759	TRUE	NA
cg11769400	-0.264829	0.46786	-5.06438	1.6632e-06	0.000252441	4.22917	0.687358	0.422529	-0.264829	8	22773857	R	II	PEBP4	Body	opensea	Body-opensea		NA	TRUE
cg13713728	-0.20604	0.699945	-5.06348	1.66961e-06	0.000253125	4.22545	0.870717	0.664676	-0.20604	10	127262761	R	II	LOC100169752	TSS200	opensea	TSS200-opensea		NA	NA
cg18892446	-0.25399	0.592944	-5.06225	1.67834e-06	0.000253891	4.22039	0.803458	0.549468	-0.25399	5	73938574	F	II	ENC1	TSS1500	shore	TSS1500-shore	chr5:73935725-73937551	NA	NA
cg02502358	-0.258359	0.447524	-5.06199	1.68023e-06	0.000254071	4.2193	0.661659	0.403301	-0.258359	17	26221089	R	II	C17orf108	TSS1500	shore	TSS1500-shore	chr17:26219938-26220475	NA	TRUE
cg16341266	-0.240902	0.638301	-5.06163	1.68279e-06	0.000254353	4.21783	0.837967	0.597065	-0.240902	7	147256367	F	II	MIR548I4	TSS1500	opensea	TSS1500-opensea		NA	NA
cg22903457	-0.205778	0.413899	-5.06038	1.69173e-06	0.000255361	4.21269	0.584454	0.378676	-0.205778	2	5732815	F	II		IGR	opensea	IGR-opensea		NA	TRUE
cg27183818	-0.316716	0.595756	-5.06025	1.6927e-06	0.000255361	4.21214	0.858259	0.541543	-0.316716	1	85764021	R	II		IGR	opensea	IGR-opensea		TRUE	TRUE
cg09574363	-0.250512	0.607603	-5.06021	1.69297e-06	0.000255361	4.21198	0.815235	0.564723	-0.250512	5	147693779	F	II	SPINK7	Body	opensea	Body-opensea		NA	NA		rs3749690
cg23969508	-0.225846	0.67722	-5.05933	1.69928e-06	0.000255989	4.20837	0.864408	0.638562	-0.225846	11	75107976	R	II		IGR	shelf	IGR-shelf	chr11:75110493-75110924	NA	NA
cg00558500	-0.250118	0.576825	-5.05924	1.69996e-06	0.000255989	4.20799	0.78413	0.534012	-0.250118	7	63772811	R	II	LOC728927	TSS1500	opensea	TSS1500-opensea		NA	NA
cg02438164	-0.236616	0.433305	-5.05771	1.71106e-06	0.000257342	4.20168	0.62942	0.392803	-0.236616	16	4651732	F	II		IGR	opensea	IGR-opensea		NA	TRUE
cg04658679	-0.237716	0.615705	-5.05754	1.71228e-06	0.000257419	4.20099	0.812731	0.575014	-0.237716	12	125185923	R	II		IGR	opensea	IGR-opensea		TRUE	TRUE
cg08850641	-0.215027	0.626759	-5.05703	1.71599e-06	0.00025787	4.19889	0.80498	0.589953	-0.215027	17	66818270	F	II		IGR	opensea	IGR-opensea		TRUE	TRUE
cg13980719	-0.229974	0.628672	-5.05657	1.71934e-06	0.000258161	4.197	0.819281	0.589307	-0.229974	2	217725560	F	II	TNP1	TSS1500	opensea	TSS1500-opensea		NA	NA		rs73989626
cg21915449	-0.203872	0.329666	-5.05634	1.72102e-06	0.0002583	4.19605	0.498641	0.294769	-0.203872	5	156456672	F	II	HAVCR1	3'UTR	opensea	3'UTR-opensea		NA	NA
cg26378179	-0.258687	0.537841	-5.05572	1.72558e-06	0.000258528	4.19349	0.752248	0.493561	-0.258687	14	87477349	R	II		IGR	opensea	IGR-opensea		NA	TRUE
cg14571004	-0.241289	0.512545	-5.05566	1.72606e-06	0.000258528	4.19322	0.712532	0.471243	-0.241289	9	101568975	R	II	GALNT12	TSS1500	shore	TSS1500-shore	chr9:101569905-101570349	NA	NA
cg15994604	-0.260937	0.388753	-5.05494	1.7313e-06	0.000259202	4.19028	0.605025	0.344088	-0.260937	11	34676683	F	II	EHF	Body	opensea	Body-opensea		NA	TRUE
cg16217908	-0.228068	0.482761	-5.05485	1.73198e-06	0.000259202	4.1899	0.67179	0.443722	-0.228068	3	111809470	F	II	C3orf52	Body	shelf	Body-shelf	chr3:111804865-111805570	NA	NA
cg21126506	-0.252322	0.532045	-5.0516	1.75606e-06	0.000262223	4.17652	0.741177	0.488855	-0.252322	14	76954980	R	II	ESRRB	Body	shelf	Body-shelf	chr14:76957865-76958074	NA	NA
cg07585562	-0.216759	0.506315	-5.05149	1.75691e-06	0.000262223	4.17605	0.685971	0.469212	-0.216759	17	71310422	R	II		IGR	shore	IGR-shore	chr17:71306975-71308682	NA	NA
cg06207836	-0.244042	0.520421	-5.05102	1.76037e-06	0.000262587	4.17414	0.72269	0.478648	-0.244042	4	93198846	F	II		IGR	opensea	IGR-opensea		NA	NA
cg09145690	-0.206607	0.66116	-5.0507	1.76278e-06	0.000262838	4.17282	0.832401	0.625794	-0.206607	8	142053957	R	II		IGR	opensea	IGR-opensea		TRUE	TRUE
cg27022326	-0.24415	0.402962	-5.04966	1.77061e-06	0.000263789	4.16852	0.60532	0.36117	-0.24415	14	102394274	F	II	PPP2R5C	3'UTR	shore	3'UTR-shore	chr14:102394772-102395123	TRUE	TRUE
cg03463994	-0.232017	0.637235	-5.04705	1.79031e-06	0.000265853	4.1578	0.829537	0.59752	-0.232017	2	189046152	R	II		IGR	opensea	IGR-opensea		NA	TRUE
cg24328774	-0.227679	0.297545	-5.04618	1.79694e-06	0.000266728	4.15422	0.486252	0.258573	-0.227679	6	44537819	F	II		IGR	opensea	IGR-opensea		NA	TRUE
cg22296612	-0.229636	0.482522	-5.04607	1.7978e-06	0.000266747	4.15375	0.672851	0.443215	-0.229636	6	15457699	F	II	JARID2	Body	opensea	Body-opensea		NA	TRUE
cg01925521	-0.201109	0.364527	-5.04441	1.81045e-06	0.000268046	4.14696	0.531212	0.330103	-0.201109	4	166299123	F	II	CPE	TSS1500	shore	TSS1500-shore	chr4:166299975-166300668	NA	NA		rs62352306
cg24092340	-0.211494	0.595986	-5.04432	1.81118e-06	0.000268046	4.14657	0.771278	0.559784	-0.211494	17	8770908	F	II	PIK3R6	5'UTR	opensea	5'UTR-opensea		NA	NA
cg14585967	-0.251269	0.525063	-5.04427	1.81157e-06	0.000268046	4.14636	0.733322	0.482053	-0.251269	9	118135710	F	II	2001-12-01	5'UTR	opensea	5'UTR-opensea		TRUE	NA
cg07346187	-0.269242	0.410423	-5.04425	1.81171e-06	0.000268046	4.14628	0.633578	0.364336	-0.269242	6	149775621	F	II	ZC3H12D	Body	shelf	Body-shelf	chr6:149777792-149778189	TRUE	TRUE
cg20468163	-0.226069	0.648099	-5.04368	1.8161e-06	0.000268586	4.14394	0.835471	0.609402	-0.226069	15	39013788	F	II		IGR	opensea	IGR-opensea		NA	TRUE
cg04439622	-0.2317	0.499154	-5.04328	1.81916e-06	0.000268928	4.14231	0.691194	0.459494	-0.2317	14	105944942	F	II	CRIP2	Body	island	Body-island	chr14:105944421-105945700	NA	NA
cg07396904	-0.266605	0.60854	-5.04308	1.82076e-06	0.000268947	4.14145	0.82951	0.562905	-0.266605	14	22103504	R	II	OR10G2	TSS1500	opensea	TSS1500-opensea		NA	NA
cg03657350	-0.217198	0.549669	-5.04201	1.82904e-06	0.000269738	4.13706	0.729689	0.512491	-0.217198	12	100043668	R	II	FAM71C	3'UTR	opensea	3'UTR-opensea		NA	NA
cg27238655	-0.230327	0.707605	-5.042	1.82908e-06	0.000269738	4.13704	0.898506	0.668179	-0.230327	4	16504643	R	I	LDB2	Body	opensea	Body-opensea		NA	NA
cg26185356	-0.205606	0.693737	-5.04181	1.83059e-06	0.000269851	4.13624	0.864149	0.658543	-0.205606	5	17019007	R	II		IGR	opensea	IGR-opensea		NA	TRUE
cg24306422	-0.245236	0.506493	-5.04161	1.83214e-06	0.000269884	4.13542	0.709752	0.464515	-0.245236	13	63084476	F	II		IGR	opensea	IGR-opensea		NA	TRUE
cg18470038	-0.209305	0.615644	-5.04159	1.8323e-06	0.000269884	4.13533	0.789122	0.579817	-0.209305	12	45824505	R	II	ANO6	3'UTR	opensea	3'UTR-opensea		NA	NA
cg21946631	-0.212725	0.531584	-5.04127	1.83476e-06	0.000270076	4.13403	0.707896	0.495171	-0.212725	7	90879360	F	II		IGR	opensea	IGR-opensea		NA	TRUE
cg17075808	-0.242668	0.445541	-5.04113	1.83583e-06	0.000270076	4.13347	0.646672	0.404004	-0.242668	2	225774214	F	II	DOCK10	Body	opensea	Body-opensea		NA	TRUE		rs12615640
cg24259363	-0.290006	0.378994	-5.04086	1.83796e-06	0.000270171	4.13234	0.61936	0.329353	-0.290006	3	8525217	F	II		IGR	opensea	IGR-opensea		TRUE	TRUE
cg16649474	0.227798	0.497995	5.04042	1.84141e-06	0.000270459	4.13053	0.30919	0.536988	0.227798	19	14093024	R	I	RFX1	Body	shelf	Body-shelf	chr19:14089570-14089796	NA	NA
cg11043990	-0.202525	0.299084	-5.03958	1.84799e-06	0.000271206	4.12707	0.466942	0.264417	-0.202525	17	74235759	R	II	RNF157	Body	island	Body-island	chr17:74235758-74237211	NA	NA
cg00945810	-0.231062	0.488005	-5.03868	1.85501e-06	0.000272127	4.1234	0.679516	0.448453	-0.231062	7	814391	F	II	HEATR2	Body	island	Body-island	chr7:813627-814392	TRUE	NA		rs7783647
cg00918944	-0.220473	0.330027	-5.03637	1.87327e-06	0.000274142	4.1139	0.512762	0.292289	-0.220473	9	35908117	R	II	LOC158376	TSS1500	opensea	TSS1500-opensea		NA	TRUE
cg12860156	-0.251317	0.418309	-5.03565	1.87906e-06	0.000274768	4.11091	0.626608	0.37529	-0.251317	6	98744658	F	II		IGR	opensea	IGR-opensea		NA	TRUE		rs7766224
cg14487577	-0.242276	0.594509	-5.03532	1.88168e-06	0.000275017	4.10957	0.795314	0.553038	-0.242276	6	52012390	R	II	MIR133B	TSS1500	opensea	TSS1500-opensea		NA	NA
cg14356330	-0.275841	0.468561	-5.03521	1.88252e-06	0.000275017	4.10913	0.697186	0.421345	-0.275841	6	110115053	R	II	FIG4	Body	opensea	Body-opensea		TRUE	TRUE			rs34916291
cg12519676	-0.244628	0.410549	-5.03514	1.88306e-06	0.000275017	4.10885	0.613304	0.368675	-0.244628	4	174912210	R	I		IGR	opensea	IGR-opensea		NA	NA
cg01921323	-0.220167	0.615504	-5.03505	1.88379e-06	0.000275017	4.10848	0.797984	0.577818	-0.220167	7	153881192	F	II	DPP6	Body	opensea	Body-opensea		NA	TRUE
cg08657705	-0.227965	0.627655	-5.03448	1.88836e-06	0.000275424	4.10613	0.816599	0.588633	-0.227965	5	30662916	R	II		IGR	opensea	IGR-opensea		NA	TRUE
cg02987250	-0.221037	0.513205	-5.03442	1.88885e-06	0.000275424	4.10588	0.696407	0.47537	-0.221037	15	28014520	R	II	OCA2	Body	shore	Body-shore	chr15:28015346-28015795	NA	NA			rs60877324
cg01077100	-0.250633	0.528613	-5.03431	1.88976e-06	0.000275446	4.10542	0.736345	0.485712	-0.250633	10	124067280	R	II	BTBD16	Body	opensea	Body-opensea		TRUE	NA
cg14163731	-0.225304	0.667006	-5.03358	1.89562e-06	0.000276079	4.10241	0.853745	0.628441	-0.225304	11	49915371	F	II		IGR	island	IGR-island	chr11:49914943-49915372	NA	NA
cg16891431	-0.292465	0.592013	-5.03326	1.89819e-06	0.000276343	4.1011	0.834417	0.541952	-0.292465	10	133106078	R	II	TCERG1L	Body	shelf	Body-shelf	chr10:133109193-133111052	NA	NA
cg01965552	-0.266449	0.427404	-5.03288	1.90125e-06	0.000276473	4.09954	0.648244	0.381795	-0.266449	5	40478425	R	II		IGR	opensea	IGR-opensea		NA	TRUE
cg12925881	-0.214589	0.634128	-5.03286	1.90136e-06	0.000276473	4.09948	0.811985	0.597396	-0.214589	4	26050407	F	II		IGR	opensea	IGR-opensea		TRUE	TRUE		rs10713774
cg10659138	-0.234107	0.489774	-5.03244	1.90476e-06	0.000276856	4.09775	0.683809	0.449702	-0.234107	5	97949352	R	II		IGR	opensea	IGR-opensea		NA	TRUE			rs76077067
cg03281139	-0.260545	0.344427	-5.03173	1.91054e-06	0.000277364	4.09482	0.560374	0.299829	-0.260545	19	3451135	F	I	NFIC	Body	shore	Body-shore	chr19:3452458-3452738	TRUE	TRUE
cg02102872	-0.232475	0.567545	-5.0315	1.91239e-06	0.000277521	4.09388	0.760227	0.527752	-0.232475	4	79338837	R	II	FRAS1	Body	opensea	Body-opensea		NA	TRUE
cg26174398	-0.229215	0.422905	-5.03042	1.92116e-06	0.000278353	4.08944	0.612885	0.38367	-0.229215	14	55590040	R	II		IGR	opensea	IGR-opensea		TRUE	TRUE
cg23741759	-0.223982	0.643776	-5.03036	1.92162e-06	0.000278353	4.08922	0.829419	0.605437	-0.223982	10	86959046	R	II		IGR	opensea	IGR-opensea		NA	NA
cg07375851	-0.241602	0.595858	-5.03018	1.92312e-06	0.000278377	4.08846	0.796105	0.554503	-0.241602	19	15591424	F	II	PGLYRP2	TSS1500	opensea	TSS1500-opensea		NA	NA
cg24580782	0.274705	0.616321	5.03009	1.92387e-06	0.000278377	4.08808	0.388638	0.663343	0.274705	1	27240365	R	II	NR0B2	1stExon	opensea	1stExon-opensea		NA	NA
cg20618695	-0.322621	0.383555	-5.02993	1.92517e-06	0.000278377	4.08742	0.650953	0.328331	-0.322621	12	13251495	F	II	GSG1	Body	shelf	Body-shelf	chr12:13254049-13254631	TRUE	NA			rs56366016
cg02868790	-0.220787	0.463541	-5.02974	1.92671e-06	0.00027847	4.08665	0.646536	0.425749	-0.220787	6	53377998	F	II	GCLC	Body	opensea	Body-opensea		NA	TRUE
cg21272713	-0.27902	0.402525	-5.02966	1.92735e-06	0.00027847	4.08633	0.633785	0.354765	-0.27902	12	79194558	R	II		IGR	shelf	IGR-shelf	chr12:79198064-79198400	NA	NA
cg19470832	-0.247261	0.486311	-5.02861	1.93591e-06	0.000279485	4.08204	0.691248	0.443987	-0.247261	12	55419490	F	II	NEUROD4	5'UTR	opensea	5'UTR-opensea		NA	NA
cg25406011	-0.210947	0.548812	-5.02837	1.93787e-06	0.000279581	4.08106	0.723651	0.512704	-0.210947	11	1254421	F	II	MUC5B	Body	island	Body-island	chr11:1253903-1254494	NA	NA
cg18185987	-0.210305	0.504566	-5.02831	1.9384e-06	0.000279581	4.08079	0.678874	0.468568	-0.210305	14	88477518	R	II	GPR65	Body	opensea	Body-opensea		NA	TRUE
cg08299783	-0.208309	0.347801	-5.02825	1.93888e-06	0.000279581	4.08055	0.520453	0.312144	-0.208309	2	48920986	F	II	GTF2A1L	Body	opensea	Body-opensea		NA	TRUE
cg02652361	-0.212533	0.333224	-5.02755	1.94462e-06	0.00028008	4.07769	0.509378	0.296844	-0.212533	11	65263917	F	II	MALAT1	TSS1500	shore	TSS1500-shore	chr11:65264957-65265398	NA	NA
cg13680696	-0.231314	0.205365	-5.02755	1.94465e-06	0.00028008	4.07767	0.397085	0.165771	-0.231314	10	99092708	F	II	FRAT2	3'UTR	shore	3'UTR-shore	chr10:99093406-99094955	NA	NA		rs55739554
cg15430294	-0.209895	0.465221	-5.02677	1.95113e-06	0.00028079	4.07445	0.639188	0.429293	-0.209895	19	47125648	R	II	PTGIR	Body	shore	Body-shore	chr19:47126782-47127478	NA	TRUE
cg12901038	-0.205824	0.712781	-5.02571	1.95987e-06	0.000281936	4.07012	0.883374	0.67755	-0.205824	11	2815078	F	II	KCNQ1	Body	shore	Body-shore	chr11:2812415-2813396	NA	NA
cg00660765	-0.214896	0.582659	-5.02456	1.96939e-06	0.000283185	4.06542	0.760771	0.545875	-0.214896	3	69371349	F	II	FRMD4B	Body	opensea	Body-opensea		NA	NA
cg05976840	-0.237193	0.491352	-5.02439	1.97088e-06	0.000283185	4.06469	0.687945	0.450752	-0.237193	16	67189804	F	II	TRADD	Body	shore	Body-shore	chr16:67188613-67189652	NA	NA
cg12026563	-0.264048	0.354494	-5.02382	1.97563e-06	0.000283755	4.06236	0.573345	0.309297	-0.264048	19	18415804	F	II		IGR	opensea	IGR-opensea		NA	TRUE		rs7254917
cg05445490	-0.246649	0.624272	-5.02287	1.98357e-06	0.000284447	4.05847	0.828702	0.582053	-0.246649	11	131893019	F	II	NTM	Body	opensea	Body-opensea		NA	TRUE
cg03685392	-0.242839	0.525804	-5.02273	1.98477e-06	0.000284506	4.05789	0.727075	0.484237	-0.242839	12	16611443	F	II		IGR	opensea	IGR-opensea		NA	TRUE
cg07136641	-0.239971	0.597591	-5.02186	1.99204e-06	0.00028521	4.05435	0.796486	0.556515	-0.239971	8	57079634	R	II	PLAG1	Body	opensea	Body-opensea		NA	NA
cg18131582	-0.248665	0.57229	-5.02176	1.99289e-06	0.000285216	4.05393	0.778391	0.529725	-0.248665	1	183912305	R	II	GLT25D2	Body	opensea	Body-opensea		TRUE	TRUE
cg21151432	-0.295383	0.463476	-5.02167	1.99365e-06	0.000285216	4.05356	0.708298	0.412915	-0.295383	2	25142229	F	II	ADCY3	TSS200	shore	TSS200-shore	chr2:25142472-25143689	NA	NA
cg08636638	-0.200358	0.515102	-5.02071	2.00177e-06	0.000286153	4.04962	0.681165	0.480807	-0.200358	5	112040374	R	II		IGR	shelf	IGR-shelf	chr5:112043079-112043917	NA	NA
cg01807131	-0.240188	0.412071	-5.02042	2.00427e-06	0.000286313	4.04841	0.611146	0.370958	-0.240188	7	73856280	F	II		IGR	opensea	IGR-opensea		NA	TRUE
cg02065790	-0.207339	0.386695	-5.0204	2.00446e-06	0.000286313	4.04832	0.558543	0.351204	-0.207339	12	27674284	F	II		IGR	opensea	IGR-opensea		NA	TRUE
cg06629644	-0.221652	0.393585	-5.01953	2.01182e-06	0.000287029	4.04477	0.577297	0.355645	-0.221652	12	131570492	R	II	GPR133	Body	shelf	Body-shelf	chr12:131572501-131572945	NA	NA
cg16345559	-0.22626	0.658745	-5.01943	2.01263e-06	0.000287029	4.04438	0.846276	0.620016	-0.22626	2	213933386	F	II	IKZF2	Body	opensea	Body-opensea		NA	TRUE
cg08312765	-0.222045	0.444062	-5.01876	2.01837e-06	0.000287622	4.04162	0.628099	0.406054	-0.222045	12	68814447	F	II		IGR	opensea	IGR-opensea		NA	TRUE
cg01406072	-0.288895	0.635114	-5.01775	2.02704e-06	0.000288405	4.03747	0.874559	0.585663	-0.288895	13	112201036	R	II		IGR	shore	IGR-shore	chr13:112200212-112200893	NA	NA
cg21180467	-0.257341	0.552156	-5.01749	2.02924e-06	0.000288571	4.03642	0.765447	0.508106	-0.257341	8	16606341	R	II		IGR	opensea	IGR-opensea		NA	TRUE
cg01104724	-0.212292	0.197595	-5.01743	2.0298e-06	0.000288571	4.03616	0.373548	0.161257	-0.212292	7	56297564	F	I		IGR	island	IGR-island	chr7:56297432-56297662	NA	NA
cg13860281	-0.271295	0.463522	-5.01613	2.04099e-06	0.000289639	4.03083	0.688379	0.417084	-0.271295	7	55638724	R	II	VOPP1	Body	shore	Body-shore	chr7:55639277-55640599	TRUE	NA
cg01318557	-0.23614	0.310226	-5.01609	2.04129e-06	0.000289639	4.03069	0.505945	0.269806	-0.23614	7	73624319	R	I	LAT2	5'UTR	opensea	5'UTR-opensea		NA	TRUE
cg05617002	-0.203745	0.424727	-5.01596	2.04241e-06	0.000289685	4.03015	0.593597	0.389852	-0.203745	2	115367604	F	II	DPP10	Body	opensea	Body-opensea		NA	TRUE
cg19555641	-0.225139	0.416089	-5.01431	2.05676e-06	0.000291426	4.02337	0.60269	0.377552	-0.225139	7	96483662	R	II		IGR	opensea	IGR-opensea		NA	NA
cg06322557	-0.215628	0.568514	-5.01423	2.05744e-06	0.000291426	4.02305	0.747233	0.531605	-0.215628	3	8399147	R	II		IGR	opensea	IGR-opensea		NA	TRUE
cg07078958	-0.263518	0.602795	-5.0138	2.06119e-06	0.00029175	4.02129	0.821206	0.557688	-0.263518	3	15311183	F	II	SH3BP5	Body	opensea	Body-opensea		TRUE	TRUE
cg16474560	-0.227111	0.634683	-5.01373	2.06178e-06	0.00029175	4.02101	0.82292	0.595808	-0.227111	5	3530957	R	II		IGR	opensea	IGR-opensea		NA	TRUE
cg19407435	-0.23808	0.619064	-5.01345	2.06422e-06	0.000291982	4.01986	0.816392	0.578311	-0.23808	8	67806112	R	II	C8orf45	Body	opensea	Body-opensea		NA	NA		rs71563110	rs35512954
cg02983759	-0.267812	0.52029	-5.01224	2.0748e-06	0.000293136	4.01491	0.742261	0.474449	-0.267812	21	43098598	F	II	NCRNA00111	TSS1500	opensea	TSS1500-opensea		NA	TRUE
cg18850728	-0.220114	0.45584	-5.011	2.08571e-06	0.000294448	4.00983	0.638277	0.418163	-0.220114	18	48346838	R	II	MRO	TSS1500	opensea	TSS1500-opensea		NA	NA			rs74598971
cg00993205	-0.240794	0.569832	-5.00933	2.10051e-06	0.000295822	4.00298	0.769409	0.528615	-0.240794	14	73413390	R	II	DCAF4	Body	opensea	Body-opensea		NA	TRUE
cg14228683	0.280046	0.471052	5.0086	2.10698e-06	0.000296512	4	0.238942	0.518988	0.280046	9	139118973	F	II	QSOX2	Body	opensea	Body-opensea		NA	NA
cg26159860	-0.25249	0.470184	-5.00832	2.10949e-06	0.000296655	3.99885	0.679455	0.426965	-0.25249	11	133469193	F	II		IGR	opensea	IGR-opensea		NA	TRUE
cg18287310	-0.212573	0.589426	-5.00757	2.11619e-06	0.000297251	3.99578	0.765613	0.55304	-0.212573	1	58018699	F	II	DAB1	5'UTR	opensea	5'UTR-opensea		NA	TRUE
cg02333730	-0.234633	0.545043	-5.00717	2.11978e-06	0.00029764	3.99414	0.739514	0.504881	-0.234633	17	12199913	R	II		IGR	opensea	IGR-opensea		NA	TRUE
cg03820608	-0.234949	0.54389	-5.00677	2.12337e-06	0.00029803	3.9925	0.738623	0.503674	-0.234949	11	131547319	F	II	NTM	Body	opensea	Body-opensea		NA	TRUE		rs2739274
cg10517230	-0.244784	0.463519	-5.00618	2.12865e-06	0.000298656	3.99009	0.666403	0.421619	-0.244784	17	48661425	R	II	CACNA1G	Body	opensea	Body-opensea		NA	TRUE
cg06526960	-0.245226	0.658749	-5.00603	2.13006e-06	0.000298702	3.98945	0.861999	0.616773	-0.245226	1	151336795	F	II	SELENBP1	3'UTR	opensea	3'UTR-opensea		NA	NA
cg11010909	-0.225096	0.527741	-5.00505	2.13889e-06	0.000299745	3.98545	0.714307	0.489211	-0.225096	12	103980767	F	I	STAB2	TSS1500	opensea	TSS1500-opensea		NA	NA
cg06770082	-0.234817	0.40644	-5.00417	2.1468e-06	0.000300622	3.98187	0.601063	0.366246	-0.234817	13	53407492	F	II		IGR	opensea	IGR-opensea		NA	TRUE			rs75940843
cg09680007	-0.256992	0.47886	-5.00366	2.15151e-06	0.000301165	3.97975	0.691862	0.43487	-0.256992	1	153521909	F	II	S100A3	TSS200	opensea	TSS200-opensea		NA	NA		rs79270468
cg15732451	-0.221961	0.592852	-5.00328	2.1549e-06	0.000301293	3.97822	0.77682	0.554858	-0.221961	1	228997949	F	II		IGR	opensea	IGR-opensea		NA	TRUE
cg04637264	-0.207711	0.336688	-5.00004	2.18462e-06	0.000304979	3.96496	0.508845	0.301134	-0.207711	6	112359355	R	II		IGR	opensea	IGR-opensea		TRUE	TRUE
cg25760325	-0.256851	0.519207	-4.99774	2.20595e-06	0.000307131	3.95555	0.732093	0.475242	-0.256851	4	189059677	F	II	TRIML1	TSS1500	opensea	TSS1500-opensea		NA	NA			rs34652884
cg26788142	-0.21489	0.714991	-4.99713	2.2116e-06	0.000307682	3.95307	0.893099	0.678208	-0.21489	8	11747049	F	II		IGR	opensea	IGR-opensea		NA	TRUE		rs76379302
cg15943603	-0.213522	0.590376	-4.9968	2.21468e-06	0.000307784	3.95172	0.767349	0.553827	-0.213522	8	117050063	F	II		IGR	opensea	IGR-opensea		NA	TRUE		rs2223063
cg26271212	-0.216054	0.594039	-4.99663	2.21629e-06	0.000307864	3.95102	0.773111	0.557057	-0.216054	12	77277138	R	II		IGR	shelf	IGR-shelf	chr12:77272632-77273216	NA	NA
cg02596994	-0.219964	0.332616	-4.99616	2.22073e-06	0.000308363	3.94908	0.514928	0.294964	-0.219964	12	122296950	F	II	HPD	TSS200	opensea	TSS200-opensea		TRUE	TRUE
cg08069902	-0.219065	0.413753	-4.99539	2.22797e-06	0.000309132	3.94593	0.59532	0.376255	-0.219065	14	88675853	F	II	KCNK10	Body	opensea	Body-opensea		NA	NA
cg08534628	0.207112	0.509872	4.99509	2.23078e-06	0.000309286	3.9447	0.338211	0.545323	0.207112	13	100650073	F	II		IGR	island	IGR-island	chr13:100649322-100650388	NA	NA
cg03221715	0.253845	0.461036	4.99498	2.23177e-06	0.000309305	3.94427	0.250641	0.504486	0.253845	3	129148362	R	II	C3orf25	TSS1500	shore	TSS1500-shore	chr3:129147229-129147617	NA	NA
cg11735242	-0.273693	0.590281	-4.99348	2.24593e-06	0.000311031	3.93815	0.817125	0.543432	-0.273693	1	4644030	F	II		IGR	opensea	IGR-opensea		NA	NA
cg10608341	-0.213463	0.576205	-4.99283	2.25216e-06	0.000311656	3.93547	0.753129	0.539666	-0.213463	3	57234000	F	II	HESX1	1stExon	opensea	1stExon-opensea		NA	NA
cg18216249	-0.228509	0.376354	-4.99257	2.25462e-06	0.000311878	3.93441	0.565749	0.33724	-0.228509	12	48100805	F	II	RPAP3	TSS1500	shore	TSS1500-shore	chr12:48099317-48099905	NA	NA
cg07435275	-0.241728	0.431011	-4.99224	2.25772e-06	0.000312187	3.93308	0.631363	0.389635	-0.241728	5	72471841	F	II		IGR	opensea	IGR-opensea		NA	NA
cg13922800	-0.211913	0.463211	-4.99181	2.26182e-06	0.000312463	3.93132	0.638851	0.426938	-0.211913	9	92310441	F	I	LOC100129066	Body	opensea	Body-opensea		NA	TRUE
cg17533563	-0.21755	0.495822	-4.99167	2.26315e-06	0.000312463	3.93075	0.676134	0.458584	-0.21755	7	143154736	F	II		IGR	opensea	IGR-opensea		NA	TRUE
cg14081251	-0.20633	0.457935	-4.99138	2.26591e-06	0.000312607	3.92957	0.628948	0.422617	-0.20633	9	130675438	F	II	ST6GALNAC4	5'UTR	shore	5'UTR-shore	chr9:130674546-130674958	NA	NA		rs7856453
cg25384293	-0.213723	0.645331	-4.99091	2.27044e-06	0.000312758	3.92764	0.822471	0.608747	-0.213723	1	203462395	F	II	OPTC	TSS1500	opensea	TSS1500-opensea		NA	TRUE
cg04940305	0.2243	0.581256	4.99069	2.27255e-06	0.00031293	3.92674	0.39535	0.61965	0.2243	6	168709813	F	II	DACT2	Body	island	Body-island	chr6:168709592-168710204	NA	NA		rs77691861
cg14020914	-0.237554	0.572934	-4.99027	2.27661e-06	0.000313344	3.92501	0.769826	0.532272	-0.237554	19	53798641	F	II		IGR	shelf	IGR-shelf	chr19:53794411-53794732	NA	NA
cg05750542	-0.232925	0.454663	-4.98962	2.28287e-06	0.000313875	3.92235	0.647718	0.414793	-0.232925	4	7126882	F	II		IGR	opensea	IGR-opensea		TRUE	TRUE
cg25055892	-0.226245	0.523301	-4.98867	2.29198e-06	0.000314362	3.91849	0.71082	0.484575	-0.226245	7	123304073	F	II	LMOD2	3'UTR	opensea	3'UTR-opensea		NA	NA
cg22096465	-0.242306	0.537813	-4.98861	2.29256e-06	0.000314362	3.91825	0.738643	0.496337	-0.242306	17	47944999	R	II		IGR	opensea	IGR-opensea		NA	TRUE			rs35315034
cg23345631	-0.226842	0.608742	-4.98846	2.29405e-06	0.000314362	3.91762	0.796755	0.569913	-0.226842	8	3244912	R	II	CSMD1	Body	opensea	Body-opensea		NA	NA
cg26531231	-0.319714	0.513332	-4.98845	2.29408e-06	0.000314362	3.91761	0.77832	0.458606	-0.319714	4	40336255	R	II	CHRNA9	TSS1500	opensea	TSS1500-opensea		TRUE	TRUE
cg03064914	-0.217168	0.522988	-4.98844	2.29419e-06	0.000314362	3.91756	0.702983	0.485815	-0.217168	4	88655139	F	II		IGR	opensea	IGR-opensea		NA	TRUE
cg03197032	-0.246295	0.57632	-4.98734	2.30492e-06	0.000315595	3.91304	0.780457	0.534161	-0.246295	15	36708407	F	II		IGR	opensea	IGR-opensea		NA	TRUE		rs78881351
cg12593223	-0.307339	0.376205	-4.98705	2.30766e-06	0.000315734	3.91189	0.630936	0.323597	-0.307339	17	80255510	F	II		IGR	shelf	IGR-shelf	chr17:80251357-80251673	TRUE	TRUE
cg07101208	-0.2085	0.617202	-4.98702	2.30802e-06	0.000315734	3.91174	0.790013	0.581513	-0.2085	1	88298973	F	II		IGR	opensea	IGR-opensea		NA	TRUE
cg04809990	-0.20933	0.570002	-4.98696	2.30855e-06	0.000315734	3.91152	0.7435	0.53417	-0.20933	20	16728895	R	II	OTOR	TSS200	opensea	TSS200-opensea		NA	NA
cg01722450	-0.26179	0.652241	-4.98647	2.31335e-06	0.000315992	3.90951	0.86922	0.60743	-0.26179	18	61816636	R	II	C18orf20	TSS1500	opensea	TSS1500-opensea		NA	NA
cg07805542	-0.224541	0.362539	-4.98622	2.31578e-06	0.000316129	3.90849	0.548644	0.324104	-0.224541	1	9779309	R	I	PIK3CD	Body	shelf	Body-shelf	chr1:9775708-9775997	TRUE	TRUE
cg12390585	-0.208778	0.355216	-4.98579	2.32005e-06	0.000316474	3.90671	0.528257	0.319479	-0.208778	1	198669986	R	II	PTPRC	Body	opensea	Body-opensea		NA	TRUE
cg01940810	-0.245279	0.528766	-4.98542	2.32363e-06	0.000316606	3.90522	0.73206	0.486781	-0.245279	12	68551655	R	II	IFNG	Body	opensea	Body-opensea		NA	NA
cg12690246	-0.250282	0.57675	-4.98525	2.32527e-06	0.000316625	3.90453	0.784191	0.533909	-0.250282	12	50356869	R	II	AQP5	Body	shore	Body-shore	chr12:50354839-50356163	NA	NA
cg04464504	-0.228931	0.522236	-4.98523	2.32551e-06	0.000316625	3.90443	0.71198	0.483049	-0.228931	7	148303238	R	II	C7orf33	Body	opensea	Body-opensea		NA	TRUE
cg23361764	-0.203193	0.591088	-4.98505	2.32728e-06	0.000316701	3.90369	0.7595	0.556307	-0.203193	11	78542948	R	II	ODZ4	Body	opensea	Body-opensea		NA	TRUE
cg02394698	-0.255652	0.575187	-4.98433	2.33428e-06	0.000317132	3.90079	0.787079	0.531427	-0.255652	4	86594376	R	II	ARHGAP24	Body	opensea	Body-opensea		NA	TRUE
cg07846061	-0.250963	0.481689	-4.98416	2.33596e-06	0.000317217	3.90009	0.689695	0.438732	-0.250963	16	74732434	F	II	MLKL	5'UTR	shore	5'UTR-shore	chr16:74734152-74734572	NA	NA
cg01312394	-0.284524	0.363473	-4.98379	2.33963e-06	0.000317478	3.89857	0.599294	0.31477	-0.284524	2	47109380	F	II		IGR	opensea	IGR-opensea		TRUE	TRUE		rs78245734
cg13662290	-0.21426	0.393656	-4.98364	2.34117e-06	0.000317558	3.89793	0.571242	0.356981	-0.21426	7	150264311	F	II	GIMAP4	TSS200	opensea	TSS200-opensea		NA	NA		rs76453931
cg11938367	-0.208617	0.587208	-4.98356	2.34196e-06	0.000317558	3.89761	0.760116	0.551499	-0.208617	3	197639960	F	II	IQCG	Body	opensea	Body-opensea		NA	TRUE
cg26967792	-0.204287	0.338279	-4.9823	2.35438e-06	0.000318885	3.89248	0.507598	0.303311	-0.204287	7	53257327	R	II		IGR	shelf	IGR-shelf	chr7:53254982-53255204	NA	NA
cg02412399	-0.216888	0.487509	-4.98184	2.35897e-06	0.000319388	3.8906	0.667272	0.450384	-0.216888	5	88307760	F	II		IGR	opensea	IGR-opensea		NA	TRUE
cg22665383	-0.212934	0.421195	-4.9815	2.36231e-06	0.000319585	3.88923	0.597681	0.384747	-0.212934	11	55339961	R	II	OR4C16	1stExon	opensea	1stExon-opensea		NA	NA			rs74994489
cg08625564	-0.209496	0.300821	-4.9814	2.36333e-06	0.000319585	3.88881	0.474457	0.264961	-0.209496	17	1553453	R	II	RILP	TSS200	shore	TSS200-shore	chr17:1551730-1553249	NA	NA
cg02080909	-0.294314	0.580174	-4.98105	2.36686e-06	0.00031986	3.88737	0.82411	0.529796	-0.294314	17	79058333	R	I	BAIAP2	Body	opensea	Body-opensea		NA	NA
cg22849635	-0.224482	0.467025	-4.98046	2.37274e-06	0.000320389	3.88496	0.653081	0.4286	-0.224482	17	7910804	R	I	GUCY2D	Body	shore	Body-shore	chr17:7909709-7910041	NA	NA
cg26954519	-0.218653	0.520844	-4.9803	2.37433e-06	0.000320389	3.88431	0.70207	0.483417	-0.218653	22	36014356	F	II	MB	TSS1500	opensea	TSS1500-opensea		NA	NA
cg20627046	-0.27255	0.442544	-4.98003	2.37699e-06	0.000320515	3.88323	0.668442	0.395891	-0.27255	2	201271178	F	II	SPATS2L	Body	opensea	Body-opensea		NA	TRUE
cg26793720	-0.259474	0.507845	-4.97948	2.38252e-06	0.000321141	3.88098	0.722905	0.463431	-0.259474	8	98532008	F	II		IGR	opensea	IGR-opensea		TRUE	TRUE
cg21967909	-0.231674	0.429016	-4.97818	2.39564e-06	0.000322556	3.87566	0.621034	0.38936	-0.231674	5	94982211	F	II	RFESD	TSS1500	shore	TSS1500-shore	chr5:94982329-94982694	NA	NA
cg16331632	-0.22482	0.366344	-4.97809	2.39652e-06	0.000322556	3.87531	0.552682	0.327862	-0.22482	14	60783238	R	II		IGR	opensea	IGR-opensea		NA	TRUE
cg27638284	-0.245133	0.551677	-4.97798	2.39768e-06	0.000322587	3.87484	0.75485	0.509717	-0.245133	20	39127000	R	II		IGR	opensea	IGR-opensea		NA	NA
cg26976729	-0.236301	0.722723	-4.97787	2.39878e-06	0.000322616	3.87439	0.918576	0.682275	-0.236301	10	131361502	R	II	MGMT	Body	opensea	Body-opensea		NA	NA
cg19889626	-0.222867	0.319825	-4.97694	2.40817e-06	0.000323401	3.87061	0.504543	0.281676	-0.222867	8	26047996	F	I		IGR	island	IGR-island	chr8:26047804-26048097	NA	NA
cg06021088	-0.265794	0.432062	-4.97643	2.41333e-06	0.000323974	3.86854	0.652359	0.386565	-0.265794	2	127822551	R	II	BIN1	Body	opensea	Body-opensea		NA	TRUE
cg16581308	-0.274887	0.638212	-4.97502	2.42776e-06	0.00032555	3.86277	0.866046	0.59116	-0.274887	4	16862080	R	II	LDB2	Body	opensea	Body-opensea		NA	TRUE
cg00046156	-0.26869	0.511187	-4.97455	2.43255e-06	0.000325951	3.86086	0.733885	0.465195	-0.26869	5	2109785	F	II		IGR	shelf	IGR-shelf	chr5:2111836-2112484	NA	NA			rs78238619
cg20344040	-0.200738	0.434724	-4.97291	2.4494e-06	0.000327486	3.85417	0.601101	0.400363	-0.200738	4	189553390	F	II		IGR	shore	IGR-shore	chr4:189552385-189552791	NA	NA		rs77712168
cg10284006	-0.228454	0.490636	-4.97275	2.45108e-06	0.000327547	3.85351	0.679985	0.451531	-0.228454	12	53162093	R	II	KRT76	3'UTR	opensea	3'UTR-opensea		NA	NA
cg18563005	-0.218516	0.465485	-4.97048	2.47459e-06	0.000330004	3.84427	0.646597	0.428081	-0.218516	12	76370681	F	II		IGR	opensea	IGR-opensea		NA	TRUE
cg19323289	-0.251818	0.465506	-4.97008	2.47869e-06	0.000330309	3.84267	0.67422	0.422402	-0.251818	11	19463903	F	II	NAV2	Body	opensea	Body-opensea		TRUE	TRUE
cg06933777	-0.208269	0.470602	-4.96987	2.4809e-06	0.000330483	3.8418	0.643222	0.434953	-0.208269	18	36215539	F	II		IGR	opensea	IGR-opensea		NA	TRUE			rs73430885
cg17504886	-0.231091	0.653661	-4.96916	2.48839e-06	0.000331359	3.83889	0.845196	0.614104	-0.231091	1	207642938	F	II	CR2	Body	opensea	Body-opensea		NA	NA
cg15129183	-0.228124	0.571829	-4.96883	2.49184e-06	0.000331696	3.83755	0.760905	0.532781	-0.228124	5	169760269	R	II	LOC257358	Body	opensea	Body-opensea		NA	TRUE
cg18813881	-0.210882	0.466169	-4.9686	2.49421e-06	0.000331787	3.83662	0.640955	0.430072	-0.210882	20	62691175	R	II	TCEA2	5'UTR	shelf	5'UTR-shelf	chr20:62693942-62695282	NA	NA
cg15359867	-0.238635	0.62879	-4.96859	2.49435e-06	0.000331787	3.83657	0.826578	0.587943	-0.238635	18	63547804	F	II	CDH7	Body	opensea	Body-opensea		NA	NA
cg18827787	-0.244269	0.452806	-4.96641	2.51727e-06	0.000334591	3.82772	0.655263	0.410994	-0.244269	18	61817320	R	II	C18orf20	TSS1500	opensea	TSS1500-opensea		NA	NA
cg27243507	-0.279966	0.611599	-4.96593	2.52241e-06	0.000335153	3.82574	0.843643	0.563677	-0.279966	3	101808873	F	II		IGR	opensea	IGR-opensea		NA	TRUE
cg27439795	-0.2192	0.66361	-4.96478	2.53462e-06	0.00033635	3.82107	0.845289	0.626089	-0.2192	1	47086491	F	II		IGR	shelf	IGR-shelf	chr1:47082016-47082526	NA	NA		rs11579762
cg18565216	-0.252262	0.46239	-4.96473	2.53512e-06	0.00033635	3.82087	0.671472	0.41921	-0.252262	21	43347094	R	II	C2CD2	Body	opensea	Body-opensea		TRUE	TRUE
cg14120827	-0.227238	0.554083	-4.96449	2.5377e-06	0.000336449	3.81989	0.742425	0.515186	-0.227238	9	88973574	F	II		IGR	shelf	IGR-shelf	chr9:88969007-88969904	NA	NA			rs76955078
cg02306156	-0.246874	0.608867	-4.96449	2.53772e-06	0.000336449	3.81988	0.813483	0.566609	-0.246874	4	188952355	F	II		IGR	opensea	IGR-opensea		NA	TRUE
cg13720048	-0.275673	0.485544	-4.96414	2.54144e-06	0.000336485	3.81847	0.71403	0.438357	-0.275673	18	55466071	R	II		IGR	shelf	IGR-shelf	chr18:55469056-55471263	NA	NA
cg09851528	-0.207814	0.180432	-4.96407	2.54219e-06	0.000336485	3.81818	0.352675	0.144861	-0.207814	11	117778029	R	II	TMPRSS13	Body	opensea	Body-opensea		TRUE	TRUE
cg11050793	-0.256755	0.576464	-4.96403	2.54262e-06	0.000336485	3.81802	0.78927	0.532515	-0.256755	12	124876650	F	I	NCOR2	Body	shelf	Body-shelf	chr12:124873241-124874008	NA	TRUE
cg22231070	-0.207033	0.663318	-4.96179	2.56668e-06	0.000339423	3.8089	0.834914	0.62788	-0.207033	1	114863977	F	II		IGR	opensea	IGR-opensea		NA	TRUE		rs9661681
cg19126110	-0.274214	0.466932	-4.96132	2.57183e-06	0.00033998	3.80696	0.694208	0.419994	-0.274214	7	115263754	F	II		IGR	opensea	IGR-opensea		NA	TRUE
cg16709433	-0.225222	0.527043	-4.96061	2.57948e-06	0.00034062	3.80408	0.713714	0.488492	-0.225222	6	53832593	R	II		IGR	opensea	IGR-opensea		NA	TRUE
cg01842867	-0.237008	0.556423	-4.96014	2.58458e-06	0.000341046	3.80217	0.752861	0.515854	-0.237008	7	35576119	R	II		IGR	shore	IGR-shore	chr7:35577051-35577270	NA	NA
cg15075728	-0.224498	0.51515	-4.95939	2.5927e-06	0.000341912	3.79913	0.70122	0.476722	-0.224498	1	108026669	F	II		IGR	shelf	IGR-shelf	chr1:108023232-108023442	NA	NA			rs34722470
cg03477080	-0.23727	0.336294	-4.95892	2.59783e-06	0.000342305	3.79722	0.53295	0.29568	-0.23727	3	46448920	F	I	CCRL2	5'UTR	opensea	5'UTR-opensea		NA	TRUE
cg11019008	-0.252604	0.645148	-4.95892	2.59789e-06	0.000342305	3.7972	0.854514	0.60191	-0.252604	10	131425282	F	I	MGMT	Body	opensea	Body-opensea		NA	NA
cg02659568	-0.222768	0.520441	-4.95824	2.60528e-06	0.000343039	3.79445	0.705077	0.482309	-0.222768	1	116221763	R	II	VANGL1	Body	opensea	Body-opensea		TRUE	TRUE
cg25726549	-0.248659	0.539398	-4.95824	2.60535e-06	0.000343039	3.79442	0.745494	0.496835	-0.248659	3	159386992	F	II	SCHIP1	Body	opensea	Body-opensea		NA	TRUE
cg02256198	-0.240505	0.566825	-4.95786	2.60945e-06	0.000343196	3.7929	0.766163	0.525658	-0.240505	4	81306753	F	II	C4orf22	Body	shore	Body-shore	chr4:81307471-81307952	NA	NA
cg19680672	-0.25048	0.51998	-4.95552	2.63522e-06	0.000345472	3.78339	0.727585	0.477105	-0.25048	10	131412579	R	II	MGMT	Body	opensea	Body-opensea		NA	NA
cg18370747	-0.228686	0.376478	-4.95457	2.64583e-06	0.000346612	3.7795	0.566019	0.337333	-0.228686	4	118246804	F	II		IGR	opensea	IGR-opensea		NA	TRUE
cg18432451	-0.200703	0.481037	-4.95429	2.6489e-06	0.000346764	3.77838	0.647386	0.446683	-0.200703	15	39145977	R	II		IGR	opensea	IGR-opensea		NA	NA
cg06178055	-0.236882	0.485868	-4.95403	2.65182e-06	0.000346897	3.77731	0.682203	0.445321	-0.236882	4	189029280	R	II		IGR	shore	IGR-shore	chr4:189027609-189028033	TRUE	NA
cg02480397	-0.245127	0.52645	-4.95298	2.66354e-06	0.000348019	3.77304	0.729618	0.484492	-0.245127	5	169766682	R	II		IGR	opensea	IGR-opensea		NA	TRUE
cg16105591	-0.231333	0.620949	-4.95292	2.66423e-06	0.000348019	3.77279	0.812684	0.581351	-0.231333	5	175270184	F	II	CPLX2	5'UTR	opensea	5'UTR-opensea		TRUE	TRUE
cg16423499	-0.204215	0.534206	-4.95228	2.6714e-06	0.000348753	3.77019	0.703465	0.49925	-0.204215	4	164532533	R	II	2001-03-01	Body	opensea	Body-opensea		NA	TRUE
cg00520441	-0.244098	0.300165	-4.95224	2.67176e-06	0.000348753	3.77006	0.50248	0.258382	-0.244098	12	103486047	F	II		IGR	opensea	IGR-opensea		NA	TRUE
cg02390801	-0.226975	0.411657	-4.95164	2.67853e-06	0.000349511	3.76761	0.59978	0.372806	-0.226975	15	74528565	F	II	CCDC33	TSS200	opensea	TSS200-opensea		NA	NA
cg12203957	-0.210333	0.466935	-4.95111	2.6845e-06	0.000349938	3.76545	0.641265	0.430933	-0.210333	12	10322420	R	II	OLR1	Body	opensea	Body-opensea		NA	TRUE
cg19982230	-0.210016	0.439083	-4.95102	2.6855e-06	0.000349938	3.76509	0.61315	0.403134	-0.210016	17	27045302	R	II	RAB34	TSS1500	shore	TSS1500-shore	chr17:27046856-27047273	TRUE	NA
cg17921439	-0.220059	0.385056	-4.95084	2.68752e-06	0.000349938	3.76437	0.567447	0.347388	-0.220059	10	128211324	F	II	C10orf90	TSS1500	opensea	TSS1500-opensea		NA	NA
cg18327952	-0.22013	0.604114	-4.9506	2.69026e-06	0.000349938	3.76338	0.786564	0.566434	-0.22013	4	76823763	R	II	PPEF2	TSS200	opensea	TSS200-opensea		NA	NA
cg01602287	-0.207109	0.664231	-4.94996	2.69748e-06	0.0003506	3.76079	0.835888	0.62878	-0.207109	11	1578634	R	II	DUSP8	Body	island	Body-island	chr11:1577705-1579091	NA	NA
cg24561305	-0.221057	0.367042	-4.94951	2.70262e-06	0.000351142	3.75895	0.55026	0.329203	-0.221057	13	29149132	F	II		IGR	opensea	IGR-opensea		TRUE	NA
cg19846491	-0.213114	0.550944	-4.94901	2.70826e-06	0.000351673	3.75693	0.727579	0.514465	-0.213114	17	79322924	R	II		IGR	shelf	IGR-shelf	chr17:79314962-79320653	NA	NA
cg11481534	-0.20298	0.160839	-4.94898	2.70864e-06	0.000351673	3.75679	0.329074	0.126094	-0.20298	6	116691863	R	I	DSE	TSS1500	island	TSS1500-island	chr6:116691827-116692868	NA	NA
cg10819050	-0.209957	0.444978	-4.94754	2.72504e-06	0.000353424	3.75095	0.618997	0.409039	-0.209957	2	234883171	F	II	TRPM8	Body	opensea	Body-opensea		TRUE	TRUE
cg14244636	-0.230686	0.641725	-4.94721	2.72881e-06	0.000353787	3.74961	0.832924	0.602238	-0.230686	10	100055918	F	II		IGR	opensea	IGR-opensea		NA	TRUE
cg27232494	-0.201146	0.375463	-4.94505	2.75375e-06	0.000356765	3.74081	0.542179	0.341033	-0.201146	17	17832220	F	II	TOM1L2	Body	opensea	Body-opensea		NA	TRUE
cg22939703	-0.231536	0.577293	-4.94471	2.75765e-06	0.000357144	3.73944	0.769197	0.537661	-0.231536	10	131357171	R	II	MGMT	Body	opensea	Body-opensea		NA	NA
cg27022324	-0.201517	0.485946	-4.94421	2.76337e-06	0.000357631	3.73743	0.65297	0.451452	-0.201517	5	170081	F	II	PLEKHG4B	Body	shore	Body-shore	chr5:169578-169798	NA	NA
cg24122826	-0.208236	0.444657	-4.94406	2.76518e-06	0.000357737	3.7368	0.617249	0.409013	-0.208236	11	107578640	R	I	SLN	Body	opensea	Body-opensea		NA	NA
cg13010621	-0.203087	0.580253	-4.9439	2.76698e-06	0.000357843	3.73617	0.748578	0.545491	-0.203087	6	92344723	F	II		IGR	opensea	IGR-opensea		NA	TRUE
cg08611549	-0.202101	0.385371	-4.94353	2.77134e-06	0.000358151	3.73464	0.552878	0.350777	-0.202101	12	108064394	R	II		IGR	opensea	IGR-opensea		NA	TRUE
cg11936556	-0.206211	0.584826	-4.94336	2.77335e-06	0.000358164	3.73394	0.755739	0.549528	-0.206211	5	109604821	F	II		IGR	opensea	IGR-opensea		NA	TRUE
cg13977835	-0.2721	0.593043	-4.94335	2.7734e-06	0.000358164	3.73392	0.818567	0.546467	-0.2721	1	23883338	R	II		IGR	shore	IGR-shore	chr1:23884842-23885087	NA	NA
cg05403316	-0.294967	0.423112	-4.94322	2.77498e-06	0.00035824	3.73337	0.667589	0.372622	-0.294967	2	55339939	R	II		IGR	opensea	IGR-opensea		NA	TRUE
cg06002305	-0.23735	0.559254	-4.9418	2.79146e-06	0.000360112	3.72764	0.755977	0.518627	-0.23735	5	178591479	R	II	ADAMTS2	Body	shelf	Body-shelf	chr5:178593903-178594656	NA	NA
cg18202263	-0.241217	0.550428	-4.94149	2.79516e-06	0.000360462	3.72636	0.750356	0.509139	-0.241217	12	38984007	R	II		IGR	opensea	IGR-opensea		NA	NA			rs58838835
cg09262230	-0.20998	0.417625	-4.94085	2.80266e-06	0.00036115	3.72377	0.591662	0.381682	-0.20998	6	159052937	F	I	TMEM181	3'UTR	opensea	3'UTR-opensea		TRUE	TRUE
cg18570658	-0.214794	0.637855	-4.94082	2.80302e-06	0.00036115	3.72364	0.815882	0.601088	-0.214794	13	111100156	F	II	COL4A2	Body	opensea	Body-opensea		NA	NA		rs9559800
cg21560142	-0.270599	0.312762	-4.93874	2.8276e-06	0.000364128	3.71519	0.537042	0.266443	-0.270599	19	47730821	F	I	BBC3	Body	shore	Body-shore	chr19:47731377-47731715	NA	TRUE
cg23218957	-0.231442	0.479473	-4.93854	2.82996e-06	0.000364304	3.71438	0.671298	0.439856	-0.231442	14	59109856	R	II	DACT1	Body	shelf	Body-shelf	chr14:59113071-59113640	NA	NA
cg19084629	0.259346	0.615805	4.93822	2.83379e-06	0.000364668	3.71308	0.400852	0.660198	0.259346	12	117407879	F	II	FBXW8	Body	opensea	Body-opensea		NA	TRUE
cg00081087	-0.235772	0.441751	-4.93713	2.8467e-06	0.000366069	3.70868	0.637166	0.401393	-0.235772	7	34873912	R	II	AAA1	Body	opensea	Body-opensea		NA	NA
cg03637218	-0.252588	0.480145	-4.93597	2.86065e-06	0.000366826	3.70395	0.689497	0.436909	-0.252588	5	115209107	F	II	AP3S1	Body	opensea	Body-opensea		NA	TRUE
cg16442452	-0.254144	0.633449	-4.93583	2.86232e-06	0.00036691	3.70338	0.844091	0.589946	-0.254144	2	7739760	R	I		IGR	opensea	IGR-opensea		NA	NA
cg09575442	-0.224973	0.662821	-4.93527	2.86903e-06	0.000367642	3.70112	0.849285	0.624312	-0.224973	1	223888431	R	II	CAPN2	TSS1500	opensea	TSS1500-opensea		NA	NA
cg07072405	-0.200439	0.670176	-4.93458	2.87728e-06	0.000368568	3.69834	0.836306	0.635866	-0.200439	12	105839243	R	II		IGR	opensea	IGR-opensea		NA	TRUE
cg26392367	-0.220577	0.318326	-4.9343	2.88071e-06	0.000368729	3.69718	0.501147	0.28057	-0.220577	17	17566891	R	II		IGR	opensea	IGR-opensea		NA	TRUE
cg21889448	-0.262371	0.445611	-4.93323	2.89365e-06	0.000369502	3.69285	0.663072	0.400701	-0.262371	4	62637815	F	II	LPHN3	Body	opensea	Body-opensea		NA	TRUE
cg17090600	-0.241219	0.543673	-4.9331	2.89519e-06	0.000369502	3.69233	0.743602	0.502383	-0.241219	10	80348297	F	II		IGR	opensea	IGR-opensea		NA	TRUE
cg27153759	0.230564	0.413938	4.93306	2.89574e-06	0.000369502	3.69215	0.222841	0.453404	0.230564	4	5054079	F	II	STK32B	Body	island	Body-island	chr4:5053230-5054092	NA	NA		rs73088002
cg21971285	0.28257	0.440269	4.9324	2.90375e-06	0.000369844	3.68948	0.206067	0.488637	0.28257	11	31841818	R	II		IGR	island	IGR-island	chr11:31841315-31842003	NA	NA
cg12493761	-0.277937	0.505842	-4.93236	2.90424e-06	0.000369844	3.68931	0.736204	0.458268	-0.277937	12	43253257	F	II		IGR	opensea	IGR-opensea		NA	TRUE
cg10163299	-0.218725	0.493428	-4.93176	2.91151e-06	0.000370603	3.68689	0.674714	0.455989	-0.218725	20	16728915	R	II	OTOR	TSS200	opensea	TSS200-opensea		NA	NA
cg08246405	-0.222368	0.528338	-4.93127	2.91751e-06	0.000371238	3.6849	0.712643	0.490275	-0.222368	5	51986780	R	II		IGR	opensea	IGR-opensea		NA	TRUE
cg19793904	-0.232892	0.483515	-4.93111	2.91949e-06	0.000371292	3.68425	0.676543	0.443651	-0.232892	12	128943277	R	II	TMEM132C	Body	opensea	Body-opensea		NA	TRUE
cg01027209	-0.201457	0.704752	-4.93093	2.92163e-06	0.000371292	3.68354	0.871726	0.670268	-0.201457	13	107029443	R	II		IGR	opensea	IGR-opensea		NA	NA
cg03916630	-0.255361	0.508422	-4.93092	2.92183e-06	0.000371292	3.68347	0.720073	0.464712	-0.255361	10	45065415	F	II		IGR	opensea	IGR-opensea		TRUE	TRUE		rs34608530
cg08924321	-0.219001	0.584769	-4.92994	2.93375e-06	0.000372522	3.67953	0.766283	0.547282	-0.219001	11	35663067	R	II		IGR	opensea	IGR-opensea		NA	TRUE
cg02280309	-0.203388	0.591236	-4.92967	2.93711e-06	0.000372819	3.67842	0.75981	0.556422	-0.203388	1	155270960	R	II	PKLR	TSS200	opensea	TSS200-opensea		NA	NA
cg09063683	-0.232783	0.416747	-4.92932	2.94144e-06	0.000373156	3.677	0.609684	0.376901	-0.232783	5	37890150	F	II		IGR	opensea	IGR-opensea		TRUE	TRUE
cg03803009	-0.24555	0.511831	-4.9289	2.94656e-06	0.000373569	3.67532	0.71535	0.4698	-0.24555	17	72363634	F	II	GPR142	TSS200	opensea	TSS200-opensea		NA	NA
cg13778274	-0.215474	0.386074	-4.92886	2.94713e-06	0.000373569	3.67513	0.564665	0.349191	-0.215474	9	132478358	R	II	PRRX2	Body	shelf	Body-shelf	chr9:132481472-132481745	TRUE	NA
cg09242288	-0.264872	0.472612	-4.92763	2.96233e-06	0.000375103	3.67015	0.692145	0.427273	-0.264872	4	34312045	F	II		IGR	opensea	IGR-opensea		NA	TRUE
cg21758140	-0.239446	0.415638	-4.92665	2.97452e-06	0.000376254	3.66618	0.614098	0.374652	-0.239446	2	161083993	F	II		IGR	opensea	IGR-opensea		NA	TRUE
cg13908476	-0.238349	0.462616	-4.92601	2.98244e-06	0.000376993	3.6636	0.660167	0.421817	-0.238349	11	131942942	R	II	NTM	Body	opensea	Body-opensea		NA	TRUE
cg22833175	-0.234457	0.503219	-4.92587	2.9843e-06	0.000377086	3.663	0.697544	0.463087	-0.234457	12	14957520	F	II	WBP11	TSS1500	shore	TSS1500-shore	chr12:14955991-14956471	NA	NA
cg12639429	-0.294639	0.589259	-4.92532	2.99113e-06	0.000377697	3.66079	0.833465	0.538826	-0.294639	18	21572622	R	II	TTC39C	TSS200	opensea	TSS200-opensea		NA	TRUE
cg19486175	-0.202867	0.751317	-4.92511	2.99381e-06	0.000377892	3.65992	0.91946	0.716592	-0.202867	2	129657517	F	II		IGR	shore	IGR-shore	chr2:129659299-129659568	NA	NA
cg07048592	0.235595	0.736639	4.92495	2.99579e-06	0.000377892	3.65928	0.541371	0.776966	0.235595	2	236539618	F	II	AGAP1	Body	opensea	Body-opensea		NA	NA
cg13126638	-0.224066	0.63092	-4.92381	3.0101e-06	0.000379434	3.65467	0.816633	0.592566	-0.224066	12	6487080	F	II	SCNN1A	TSS1500	opensea	TSS1500-opensea		NA	NA
cg15870832	-0.227768	0.495582	-4.92141	3.04048e-06	0.000382999	3.64496	0.684362	0.456594	-0.227768	4	81407975	R	II	C4orf22	Body	opensea	Body-opensea		NA	TRUE
cg05902130	-0.219389	0.67463	-4.92055	3.0515e-06	0.00038419	3.64146	0.856466	0.637077	-0.219389	14	74885106	R	II	TMEM90A	5'UTR	opensea	5'UTR-opensea		NA	TRUE
cg15498306	-0.222129	0.42274	-4.91865	3.07576e-06	0.000386425	3.63379	0.606848	0.384718	-0.222129	4	164534641	F	II	2001-03-01	Body	opensea	Body-opensea		NA	NA		rs17043977
cg08088525	-0.218173	0.405261	-4.91862	3.07618e-06	0.000386425	3.63366	0.586089	0.367916	-0.218173	4	21546029	F	II	KCNIP4	Body	opensea	Body-opensea		NA	NA
cg16699540	-0.223818	0.488907	-4.91529	3.11934e-06	0.000390794	3.62018	0.674414	0.450596	-0.223818	3	156793711	R	II		IGR	opensea	IGR-opensea		NA	TRUE
cg27000233	-0.215368	0.638491	-4.91525	3.1199e-06	0.000390794	3.62001	0.816994	0.601627	-0.215368	10	131560029	R	II	MGMT	Body	opensea	Body-opensea		NA	NA
cg01613455	-0.219693	0.156585	-4.91519	3.12063e-06	0.000390794	3.61978	0.338672	0.11898	-0.219693	7	98248852	R	II	NPTX2	Body	shore	Body-shore	chr7:98245805-98247759	NA	NA
cg15520443	-0.227342	0.385224	-4.91434	3.13176e-06	0.000391513	3.61634	0.573651	0.346309	-0.227342	10	119018877	R	II	SLC18A2	Body	opensea	Body-opensea		NA	TRUE
cg03930313	-0.240803	0.404421	-4.91384	3.13837e-06	0.00039207	3.6143	0.604006	0.363203	-0.240803	17	36621405	R	I	ARHGAP23	Body	island	Body-island	chr17:36621138-36621406	NA	NA
cg04510564	-0.228911	0.525226	-4.91342	3.14381e-06	0.000392614	3.61262	0.714954	0.486043	-0.228911	7	27034796	R	II		IGR	opensea	IGR-opensea		NA	TRUE
cg09644157	-0.201541	0.509133	-4.91303	3.14897e-06	0.000393124	3.61104	0.676176	0.474635	-0.201541	12	124896212	R	II	NCOR2	Body	opensea	Body-opensea		TRUE	TRUE
cg16328319	-0.23292	0.638324	-4.91285	3.15138e-06	0.00039329	3.6103	0.831375	0.598454	-0.23292	8	82373787	R	II	FABP9	TSS200	opensea	TSS200-opensea		NA	NA
cg02153041	-0.226286	0.497981	-4.91273	3.15291e-06	0.000393345	3.60983	0.685533	0.459247	-0.226286	12	131502934	F	II	GPR133	Body	opensea	Body-opensea		NA	NA
cg10861751	-0.215997	0.578795	-4.91265	3.15404e-06	0.000393352	3.60948	0.757819	0.541822	-0.215997	1	192544716	R	II	RGS1	TSS200	opensea	TSS200-opensea		NA	NA
cg23770524	-0.241445	0.638192	-4.91242	3.15695e-06	0.00039358	3.60859	0.838308	0.596863	-0.241445	13	112602774	F	II		IGR	opensea	IGR-opensea		NA	NA
cg05906769	-0.239458	0.559605	-4.9121	3.16128e-06	0.000393985	3.60726	0.758075	0.518616	-0.239458	5	129794	F	II		IGR	opensea	IGR-opensea		NA	TRUE
cg23147393	-0.220625	0.503397	-4.91131	3.17164e-06	0.00039514	3.6041	0.686257	0.465632	-0.220625	10	133373133	F	II		IGR	opensea	IGR-opensea		NA	NA
cg23163573	-0.225447	0.552252	-4.91121	3.17302e-06	0.000395177	3.60368	0.739109	0.513662	-0.225447	2	108905468	R	II	SULT1C2	5'UTR	opensea	5'UTR-opensea		NA	TRUE
cg01568736	-0.225717	0.485614	-4.91058	3.18139e-06	0.000395745	3.60113	0.672695	0.446978	-0.225717	18	61441730	F	II	SERPINB7	TSS1500	opensea	TSS1500-opensea		NA	NA
cg13845561	-0.21008	0.484291	-4.90994	3.18988e-06	0.000396326	3.59855	0.658411	0.448331	-0.21008	9	71631514	R	II		IGR	shelf	IGR-shelf	chr9:71628407-71628907	NA	TRUE
cg26029577	-0.207222	0.683292	-4.90899	3.20258e-06	0.000397769	3.59471	0.855043	0.647821	-0.207222	11	63871231	F	I	MACROD1	Body	opensea	Body-opensea		NA	NA		rs80075235
cg13761364	-0.22599	0.517777	-4.90862	3.20762e-06	0.000398122	3.59319	0.705084	0.479094	-0.22599	9	140325278	F	II	NOXA1	Body	opensea	Body-opensea		NA	NA
cg06606753	-0.217442	0.52997	-4.90857	3.20823e-06	0.000398122	3.593	0.710192	0.49275	-0.217442	17	7324093	F	II	SPEM1	Body	shelf	Body-shelf	chr17:7320371-7320945	NA	NA			rs74479128
cg21229153	-0.206581	0.611284	-4.90805	3.21518e-06	0.000398664	3.59091	0.782504	0.575923	-0.206581	7	2518188	R	II		IGR	opensea	IGR-opensea		NA	TRUE
cg25939793	-0.232521	0.168751	-4.9075	3.2226e-06	0.000399301	3.58868	0.361471	0.128951	-0.232521	5	139421649	F	II	NRG2	Body	shore	Body-shore	chr5:139422076-139423150	TRUE	NA
cg20415947	0.242807	0.625053	4.90721	3.22648e-06	0.000399613	3.58751	0.423808	0.666615	0.242807	1	235043974	R	II		IGR	opensea	IGR-opensea		NA	TRUE			rs78364452
cg25485913	-0.239922	0.405773	-4.90705	3.22865e-06	0.000399642	3.58686	0.604627	0.364706	-0.239922	19	49568962	F	II		IGR	opensea	IGR-opensea		TRUE	TRUE
cg10226257	-0.213377	0.598121	-4.90688	3.23095e-06	0.00039979	3.58618	0.774974	0.561597	-0.213377	4	183412410	F	II	ODZ3	Body	opensea	Body-opensea		NA	TRUE
cg19905213	-0.216176	0.461008	-4.9067	3.23346e-06	0.000399874	3.58543	0.640181	0.424004	-0.216176	2	81122587	F	II		IGR	opensea	IGR-opensea		NA	TRUE		rs35568862
cg06964027	-0.237263	0.370986	-4.90515	3.25439e-06	0.00040228	3.57918	0.567636	0.330373	-0.237263	11	1073496	R	II	MUC2	TSS1500	opensea	TSS1500-opensea		TRUE	TRUE
cg07908679	-0.218286	0.603805	-4.90501	3.25632e-06	0.00040236	3.57861	0.784727	0.566441	-0.218286	7	156371426	F	I		IGR	opensea	IGR-opensea		NA	TRUE
cg15756114	-0.244381	0.428923	-4.90473	3.26006e-06	0.00040236	3.5775	0.631473	0.387092	-0.244381	2	227515220	R	II		IGR	opensea	IGR-opensea		TRUE	TRUE
cg07148025	-0.21998	0.490759	-4.9043	3.26593e-06	0.000402885	3.57576	0.673085	0.453105	-0.21998	5	116108611	R	II		IGR	opensea	IGR-opensea		NA	TRUE
cg02574734	-0.219388	0.591861	-4.90419	3.26743e-06	0.000402934	3.57531	0.773696	0.554308	-0.219388	1	116369351	R	II		IGR	shore	IGR-shore	chr1:116370810-116371303	NA	NA
cg00276455	-0.23241	0.650244	-4.90383	3.27244e-06	0.000403278	3.57383	0.842872	0.610462	-0.23241	6	54904638	F	II		IGR	opensea	IGR-opensea		NA	TRUE			rs78141277
cg17444859	-0.226895	0.619145	-4.90337	3.27867e-06	0.00040348	3.572	0.807203	0.580307	-0.226895	7	41543664	R	II		IGR	opensea	IGR-opensea		NA	TRUE
cg01104466	-0.233725	0.512382	-4.9029	3.28516e-06	0.000403886	3.57008	0.7061	0.472376	-0.233725	3	8693756	R	II	C3orf32	TSS200	opensea	TSS200-opensea		NA	NA	low-CpG:8668723-8668785		rs6795577
cg08352786	-0.222603	0.528039	-4.90192	3.29858e-06	0.000405123	3.56614	0.712539	0.489935	-0.222603	12	81100403	R	II	MYF6	TSS1500	shore	TSS1500-shore	chr12:81102034-81102716	NA	NA
cg19160629	-0.249375	0.433381	-4.90186	3.29944e-06	0.000405123	3.56589	0.64007	0.390696	-0.249375	11	116742145	F	II	SIK3	Body	opensea	Body-opensea		TRUE	TRUE
cg20792436	-0.203677	0.641081	-4.90153	3.30395e-06	0.000405238	3.56456	0.809895	0.606217	-0.203677	17	79972570	R	I	ASPSCR1	Body	opensea	Body-opensea		NA	NA
cg11210374	-0.223728	0.672581	-4.90065	3.3162e-06	0.000406329	3.56099	0.858013	0.634286	-0.223728	8	2798026	R	II	CSMD1	Body	opensea	Body-opensea		NA	TRUE
cg04988978	-0.244922	0.550498	-4.89949	3.33226e-06	0.000408022	3.55631	0.753496	0.508574	-0.244922	17	56359578	R	II	MPO	TSS1500	shelf	TSS1500-shelf	chr17:56356374-56357013	NA	NA			rs61007103
cg10336193	-0.232048	0.551134	-4.89933	3.33442e-06	0.000408102	3.55568	0.743462	0.511414	-0.232048	1	206848389	R	II		IGR	opensea	IGR-opensea		TRUE	TRUE
cg12279968	-0.219576	0.57825	-4.89928	3.33515e-06	0.000408102	3.55547	0.760241	0.540665	-0.219576	1	3826425	F	I	LOC100133612	Body	shore	Body-shore	chr1:3824219-3824456	NA	NA
cg13214422	-0.200601	0.696772	-4.8987	3.34327e-06	0.000408682	3.55312	0.863036	0.662435	-0.200601	5	150040606	F	II	MYOZ3	1stExon	shelf	1stExon-shelf	chr5:150035968-150036629	NA	NA
cg26845297	-0.214054	0.580857	-4.89817	3.35071e-06	0.000409454	3.55097	0.758271	0.544217	-0.214054	4	85422409	R	II		IGR	shore	IGR-shore	chr4:85422929-85423190	NA	NA
cg22187125	-0.244969	0.574776	-4.89757	3.35906e-06	0.000410062	3.54856	0.777814	0.532845	-0.244969	19	58565865	F	II	ZSCAN1	3'UTR	opensea	3'UTR-opensea		NA	NA		rs11667832
cg03241571	-0.236536	0.65819	-4.89747	3.36041e-06	0.000410089	3.54817	0.854238	0.617701	-0.236536	17	34822470	R	II		IGR	shore	IGR-shore	chr17:34819844-34820754	NA	NA
cg04992191	-0.204794	0.687777	-4.89689	3.36862e-06	0.000410815	3.54581	0.857517	0.652722	-0.204794	1	238341559	R	II		IGR	opensea	IGR-opensea		NA	TRUE
cg24746938	-0.23601	0.568612	-4.89667	3.37168e-06	0.00041105	3.54494	0.764224	0.528214	-0.23601	2	225543274	F	II		IGR	opensea	IGR-opensea		NA	TRUE
cg08133848	-0.219319	0.304305	-4.89656	3.37325e-06	0.000411103	3.54449	0.486083	0.266764	-0.219319	1	84719678	F	II		IGR	opensea	IGR-opensea		TRUE	TRUE
cg07432579	-0.219657	0.487506	-4.89548	3.38841e-06	0.000412813	3.54015	0.669564	0.449907	-0.219657	5	170962385	F	II		IGR	opensea	IGR-opensea		NA	TRUE
cg03146413	-0.207876	0.483476	-4.89473	3.39904e-06	0.00041383	3.53712	0.65577	0.447894	-0.207876	7	156296744	R	II		IGR	opensea	IGR-opensea		NA	NA
cg20517697	-0.263029	0.242199	-4.89465	3.40024e-06	0.000413838	3.53678	0.460205	0.197176	-0.263029	14	74208225	R	II	C14orf43	5'UTR	opensea	5'UTR-opensea		NA	TRUE
cg19540533	-0.231212	0.661737	-4.89444	3.4032e-06	0.000414059	3.53594	0.853372	0.62216	-0.231212	4	189048567	R	II		IGR	opensea	IGR-opensea		NA	TRUE
cg19479744	-0.204423	0.683296	-4.89393	3.41042e-06	0.000414661	3.53389	0.852727	0.648304	-0.204423	6	156022315	F	II		IGR	opensea	IGR-opensea		NA	TRUE
cg25980489	-0.234734	0.624849	-4.89365	3.41441e-06	0.000414868	3.53276	0.819404	0.58467	-0.234734	14	75050864	R	II	LTBP2	Body	shore	Body-shore	chr14:75052567-75052820	TRUE	NA
cg03499675	-0.223377	0.385208	-4.8931	3.42234e-06	0.000415694	3.53051	0.57035	0.346973	-0.223377	6	31744339	R	II	C6orf27	Body	opensea	Body-opensea		NA	TRUE
cg11467381	-0.224645	0.624569	-4.89221	3.43508e-06	0.000416949	3.52692	0.810761	0.586116	-0.224645	6	41565395	R	II	FOXP4	Body	shelf	Body-shelf	chr6:41561221-41561473	NA	TRUE
cg06062980	-0.254302	0.539636	-4.89213	3.43612e-06	0.000416949	3.52663	0.750409	0.496107	-0.254302	4	290582	R	II	ZNF732	TSS1500	opensea	TSS1500-opensea		NA	NA
cg02677035	-0.211045	0.612334	-4.89167	3.44275e-06	0.000417475	3.52476	0.787254	0.576209	-0.211045	11	128592094	F	II	FLI1	Body	opensea	Body-opensea		NA	NA
cg22211507	-0.211616	0.37739	-4.89116	3.45016e-06	0.000418095	3.52268	0.552783	0.341167	-0.211616	3	108564871	F	II	TRAT1	Body	opensea	Body-opensea		NA	NA
cg07034850	-0.292937	0.40753	-4.8893	3.47702e-06	0.00042009	3.51518	0.650324	0.357387	-0.292937	1	23885086	F	I	ID3	3'UTR	island	3'UTR-island	chr1:23884842-23885087	NA	NA
cg22295435	-0.224019	0.424765	-4.8887	3.48574e-06	0.000420863	3.51276	0.610439	0.38642	-0.224019	7	54615864	R	II	VSTM2A	Body	shore	Body-shore	chr7:54614052-54614797	NA	NA
cg02852210	-0.208092	0.659188	-4.88821	3.49279e-06	0.000421575	3.51081	0.83166	0.623568	-0.208092	10	63017479	R	II		IGR	opensea	IGR-opensea		NA	TRUE
cg13608273	-0.216872	0.707723	-4.88804	3.49529e-06	0.000421735	3.51012	0.887473	0.670601	-0.216872	5	3225922	R	II		IGR	opensea	IGR-opensea		NA	NA
cg08019151	-0.209551	0.569444	-4.88796	3.49644e-06	0.000421735	3.5098	0.743126	0.533574	-0.209551	3	38836991	F	II	SCN10A	TSS1500	opensea	TSS1500-opensea		NA	NA		rs80186784
cg04338863	-0.210198	0.717902	-4.88698	3.51075e-06	0.000422901	3.50585	0.89212	0.681922	-0.210198	8	33670619	F	II		IGR	opensea	IGR-opensea		NA	TRUE		rs34601660
cg18584639	-0.249584	0.511931	-4.88659	3.51642e-06	0.000423163	3.50429	0.718793	0.46921	-0.249584	5	103066977	F	II		IGR	opensea	IGR-opensea		NA	TRUE
cg19279973	-0.25249	0.445516	-4.88616	3.52281e-06	0.000423792	3.50253	0.654788	0.402297	-0.25249	3	15563149	R	II	COLQ	1stExon	opensea	1stExon-opensea		NA	TRUE
cg16532262	-0.203779	0.433045	-4.88597	3.52554e-06	0.000423872	3.50178	0.601943	0.398164	-0.203779	12	53190908	R	II	KRT3	TSS1500	opensea	TSS1500-opensea		NA	NA
cg06712674	-0.208077	0.593972	-4.88541	3.53387e-06	0.00042456	3.4995	0.766433	0.558355	-0.208077	1	88231424	R	II		IGR	opensea	IGR-opensea		NA	TRUE
cg19117047	-0.203043	0.401562	-4.88527	3.53581e-06	0.000424654	3.49897	0.56985	0.366807	-0.203043	5	173828840	R	II		IGR	opensea	IGR-opensea		NA	TRUE
cg19936847	-0.229602	0.586179	-4.88488	3.54169e-06	0.00042522	3.49736	0.776479	0.546877	-0.229602	5	58214061	R	II		IGR	opensea	IGR-opensea		NA	TRUE
cg08339023	-0.227001	0.439652	-4.88397	3.55508e-06	0.000426546	3.49371	0.627797	0.400796	-0.227001	12	57873732	R	II	ARHGAP9	TSS1500	shelf	TSS1500-shelf	chr12:57869075-57870182	NA	NA
cg10606923	-0.255136	0.41946	-4.88379	3.55771e-06	0.000426579	3.493	0.630924	0.375788	-0.255136	5	156817610	F	II	CYFIP2	Body	opensea	Body-opensea		TRUE	TRUE
cg14687145	-0.275902	0.518483	-4.88361	3.56038e-06	0.000426695	3.49227	0.747158	0.471256	-0.275902	2	29234537	R	II	FAM179A	Body	opensea	Body-opensea		NA	TRUE
cg17235897	-0.260476	0.500602	-4.88283	3.57206e-06	0.000427736	3.48911	0.716492	0.456016	-0.260476	10	123286444	F	II	FGFR2	Body	opensea	Body-opensea		NA	TRUE
cg14304702	-0.23646	0.496373	-4.88256	3.57597e-06	0.000427992	3.48805	0.692358	0.455898	-0.23646	11	102002205	F	II	YAP1	Body	opensea	Body-opensea		NA	TRUE
cg15392364	-0.235504	0.567029	-4.88252	3.57656e-06	0.000427992	3.48789	0.762222	0.526718	-0.235504	1	206976689	R	II	IL19	Body	opensea	Body-opensea		NA	NA
cg01876176	-0.238263	0.46515	-4.88203	3.58396e-06	0.000428596	3.48589	0.662629	0.424366	-0.238263	11	24260751	R	II		IGR	opensea	IGR-opensea		NA	TRUE
cg01457572	-0.246729	0.634366	-4.88181	3.58719e-06	0.0004287	3.48502	0.838862	0.592133	-0.246729	8	72456434	F	II		IGR	shelf	IGR-shelf	chr8:72459564-72460523	NA	NA		rs7844424
cg01585567	-0.223096	0.420989	-4.88166	3.58941e-06	0.000428825	3.48442	0.605898	0.382802	-0.223096	2	138975385	R	II		IGR	opensea	IGR-opensea		NA	TRUE
cg18257574	-0.23282	0.450084	-4.88157	3.59074e-06	0.000428843	3.48406	0.643052	0.410232	-0.23282	2	43358343	R	II		IGR	opensea	IGR-opensea		NA	TRUE		rs76882033
cg07155495	-0.220224	0.536916	-4.88011	3.6127e-06	0.0004309	3.47817	0.719444	0.49922	-0.220224	8	2793467	F	II	CSMD1	3'UTR	opensea	3'UTR-opensea		NA	NA		rs78937142
cg17987458	-0.211487	0.551931	-4.87871	3.63383e-06	0.000432568	3.47253	0.727217	0.51573	-0.211487	1	69594804	R	II		IGR	opensea	IGR-opensea		NA	TRUE
cg04992521	-0.216684	0.683755	-4.87856	3.63611e-06	0.000432698	3.47192	0.863349	0.646665	-0.216684	8	135034322	F	II		IGR	opensea	IGR-opensea		NA	TRUE
cg22213042	-0.213212	0.701061	-4.87847	3.63754e-06	0.000432727	3.47154	0.877778	0.664566	-0.213212	7	129906627	F	II	CPA2	TSS200	opensea	TSS200-opensea		NA	NA
cg07855572	-0.206716	0.342319	-4.8782	3.64162e-06	0.000433071	3.47046	0.513651	0.306935	-0.206716	12	55028956	F	II	LACRT	TSS1500	opensea	TSS1500-opensea		NA	NA
cg26196496	-0.205304	0.680902	-4.87737	3.65416e-06	0.000434277	3.46713	0.851064	0.64576	-0.205304	5	76247679	R	II	CRHBP	TSS1500	shore	TSS1500-shore	chr5:76249435-76250528	NA	NA
cg01420492	-0.238509	0.572569	-4.87615	3.67282e-06	0.000436272	3.46221	0.770252	0.531744	-0.238509	20	37349817	F	II		IGR	shelf	IGR-shelf	chr20:37352130-37357372	NA	NA
cg22894742	-0.237302	0.610578	-4.87504	3.68981e-06	0.000438085	3.45775	0.807261	0.569959	-0.237302	17	33593625	F	II	SLFN5	3'UTR	opensea	3'UTR-opensea		NA	NA
cg01820106	-0.205821	0.590021	-4.87492	3.69164e-06	0.000438095	3.45727	0.760611	0.55479	-0.205821	2	207646603	R	II	FASTKD2	Body	opensea	Body-opensea		NA	NA
cg03623835	-0.224236	0.415064	-4.87488	3.6923e-06	0.000438095	3.45709	0.600918	0.376682	-0.224236	3	190040974	R	II	CLDN1	TSS1500	shore	TSS1500-shore	chr3:190039817-190040465	NA	NA
cg06957310	-0.241617	0.443896	-4.87476	3.69409e-06	0.000438164	3.45662	0.644155	0.402538	-0.241617	17	29283870	R	II	ADAP2	Body	opensea	Body-opensea		NA	TRUE
cg00275126	-0.206553	0.687038	-4.87415	3.70356e-06	0.000439	3.45415	0.858235	0.651682	-0.206553	5	35902250	F	II		IGR	opensea	IGR-opensea		NA	TRUE		rs76810595
cg19046695	-0.209286	0.540751	-4.87371	3.7103e-06	0.000439286	3.45239	0.714213	0.504927	-0.209286	11	12291394	F	II		IGR	opensea	IGR-opensea		NA	TRUE
cg18125573	-0.310424	0.556055	-4.87369	3.7106e-06	0.000439286	3.45231	0.813343	0.502919	-0.310424	17	38506350	R	I	RARA	Body	opensea	Body-opensea		NA	NA
cg09349723	-0.222815	0.510813	-4.87314	3.71908e-06	0.000439487	3.45011	0.695488	0.472674	-0.222815	2	199013270	F	II	PLCL1	3'UTR	opensea	3'UTR-opensea		NA	NA
cg15239627	-0.231286	0.377205	-4.87263	3.72696e-06	0.000439961	3.44806	0.568902	0.337616	-0.231286	7	120918492	R	II	C7orf58	Body	opensea	Body-opensea		NA	TRUE
cg14276133	-0.223912	0.591922	-4.87231	3.73195e-06	0.000440138	3.44677	0.777507	0.553595	-0.223912	9	89061100	F	II		IGR	opensea	IGR-opensea		NA	TRUE		rs10121848
cg03631457	-0.243031	0.55093	-4.87182	3.73957e-06	0.000440826	3.4448	0.752361	0.50933	-0.243031	10	20230737	F	II	PLXDC2	Body	opensea	Body-opensea		NA	TRUE
cg27417606	-0.22973	0.620802	-4.87165	3.74225e-06	0.000441	3.4441	0.811209	0.581479	-0.22973	14	21503144	R	II	RNASE13	TSS1500	opensea	TSS1500-opensea		NA	NA
cg00575003	-0.278527	0.422245	-4.87065	3.75779e-06	0.000441762	3.4401	0.653096	0.37457	-0.278527	1	217261949	R	II	ESRRG	5'UTR	shore	5'UTR-shore	chr1:217262998-217263214	NA	TRUE
cg08124986	-0.227201	0.529159	-4.87016	3.76552e-06	0.000442436	3.43811	0.71747	0.490269	-0.227201	4	148039868	F	II		IGR	opensea	IGR-opensea		NA	TRUE
cg03040292	-0.231809	0.582015	-4.86963	3.77374e-06	0.000442988	3.436	0.774145	0.542336	-0.231809	1	200847096	R	II		IGR	shelf	IGR-shelf	chr1:200842196-200843388	NA	NA
cg20782117	-0.250224	0.424211	-4.86951	3.77575e-06	0.000443081	3.43549	0.631604	0.38138	-0.250224	7	95865631	R	II	SLC25A13	Body	opensea	Body-opensea		NA	TRUE
cg27307240	-0.234015	0.518774	-4.86911	3.78198e-06	0.000443453	3.43389	0.712732	0.478717	-0.234015	14	77612082	R	II		IGR	shelf	IGR-shelf	chr14:77605885-77608304	NA	NA
cg18294109	-0.202812	0.59948	-4.86818	3.79667e-06	0.000444532	3.43014	0.767577	0.564764	-0.202812	7	1586056	F	I	TMEM184A	3'UTR	shore	3'UTR-shore	chr7:1587240-1587693	NA	NA			rs73287404
cg18853490	-0.267971	0.465845	-4.86676	3.81913e-06	0.000446299	3.42444	0.687947	0.419976	-0.267971	1	239882840	F	II	CHRM3	5'UTR	opensea	5'UTR-opensea		NA	NA
cg14394550	0.292943	0.570557	4.86636	3.82545e-06	0.000446708	3.42284	0.327758	0.620701	0.292943	8	22548400	R	I	EGR3	Body	island	Body-island	chr8:22547486-22553427	NA	NA
cg13488877	-0.22029	0.482085	-4.86631	3.82633e-06	0.000446708	3.42262	0.664668	0.444378	-0.22029	12	45581327	F	II	MIR1975	TSS200	opensea	TSS200-opensea		NA	NA
cg07831322	-0.206218	0.591698	-4.86623	3.82754e-06	0.000446708	3.42231	0.762618	0.5564	-0.206218	17	26129054	F	II	NOS2	TSS1500	opensea	TSS1500-opensea		NA	NA
cg23709231	-0.200645	0.464275	-4.86576	3.83506e-06	0.000447299	3.42042	0.630575	0.429931	-0.200645	15	68865652	F	II		IGR	opensea	IGR-opensea		NA	NA
cg20368301	-0.235958	0.450311	-4.86487	3.84924e-06	0.000448371	3.41685	0.645879	0.409922	-0.235958	12	113985700	R	II		IGR	opensea	IGR-opensea		NA	TRUE
cg23861841	-0.219598	0.501002	-4.8648	3.85042e-06	0.000448371	3.41655	0.683011	0.463413	-0.219598	2	1820433	F	II	MYT1L	Body	opensea	Body-opensea		NA	NA		rs13427420
cg23243343	-0.228644	0.606997	-4.86397	3.86374e-06	0.000449108	3.41321	0.796504	0.56786	-0.228644	12	52579609	R	II	KRT80	Body	opensea	Body-opensea		NA	NA
cg14987431	0.240438	0.466643	4.86396	3.86384e-06	0.000449108	3.41319	0.267361	0.507799	0.240438	10	94455650	R	I		IGR	island	IGR-island	chr10:94455524-94455896	TRUE	NA
cg23461158	-0.221326	0.620744	-4.86393	3.86426e-06	0.000449108	3.41308	0.804185	0.582859	-0.221326	4	15187142	F	II		IGR	opensea	IGR-opensea		NA	TRUE
cg04650676	-0.280281	0.386862	-4.86385	3.86565e-06	0.000449108	3.41274	0.619167	0.338886	-0.280281	17	75315486	F	I	2009-09-01	5'UTR	opensea	5'UTR-opensea		TRUE	TRUE
cg20726601	-0.215755	0.617014	-4.86353	3.87069e-06	0.000449299	3.41148	0.795838	0.580083	-0.215755	5	90635839	R	II		IGR	opensea	IGR-opensea		NA	TRUE
cg22635096	-0.292802	0.382806	-4.86353	3.87074e-06	0.000449299	3.41146	0.625489	0.332687	-0.292802	21	46550644	F	II	ADARB1	5'UTR	shelf	5'UTR-shelf	chr21:46553606-46554412	TRUE	NA		rs8132746
cg24067325	-0.224643	0.572179	-4.86333	3.87395e-06	0.000449528	3.41066	0.75837	0.533727	-0.224643	5	7348329	R	II		IGR	opensea	IGR-opensea		NA	TRUE
cg11796578	-0.239422	0.66473	-4.86255	3.88649e-06	0.000450839	3.40754	0.86317	0.623748	-0.239422	13	62931637	F	II		IGR	opensea	IGR-opensea		NA	TRUE
cg24749559	-0.213561	0.415082	-4.862	3.89542e-06	0.000451731	3.40532	0.592087	0.378527	-0.213561	5	141616065	F	I		IGR	opensea	IGR-opensea		NA	NA		rs72801934
cg09721144	-0.254542	0.506456	-4.86077	3.91542e-06	0.000453083	3.40037	0.717428	0.462886	-0.254542	10	90282719	R	II	RNLS	Body	opensea	Body-opensea		NA	TRUE
cg23315932	-0.246671	0.508794	-4.8588	3.94757e-06	0.000455573	3.39247	0.713242	0.466571	-0.246671	14	59781114	F	II	DAAM1	Body	opensea	Body-opensea		NA	TRUE
cg14784922	-0.256812	0.579731	-4.85874	3.94859e-06	0.000455573	3.39221	0.792584	0.535772	-0.256812	11	8199971	R	II		IGR	opensea	IGR-opensea		NA	TRUE
cg22682811	0.226141	0.565659	4.85851	3.95239e-06	0.000455866	3.39128	0.378227	0.604368	0.226141	20	21372462	F	II		IGR	island	IGR-island	chr20:21372041-21372463	NA	NA
cg17468459	-0.231757	0.499586	-4.85828	3.95619e-06	0.000456015	3.39036	0.691673	0.459916	-0.231757	1	92208474	R	II	TGFBR3	Body	opensea	Body-opensea		NA	TRUE
cg13571224	-0.259781	0.614487	-4.85792	3.96213e-06	0.00045641	3.38891	0.829801	0.57002	-0.259781	4	157881791	R	II	PDGFC	Body	opensea	Body-opensea		NA	TRUE
cg10522125	-0.243002	0.51375	-4.85727	3.97279e-06	0.000457291	3.38631	0.715157	0.472155	-0.243002	16	30483996	F	II	ITGAL	5'UTR	shore	5'UTR-shore	chr16:30485382-30485721	NA	NA	low-CpG:30391460-30391637	rs77318464
cg02944312	-0.222988	0.484041	-4.85719	3.97413e-06	0.000457291	3.38598	0.668861	0.445872	-0.222988	7	3207719	R	II		IGR	opensea	IGR-opensea		NA	TRUE
cg18456481	-0.225506	0.528221	-4.85715	3.9748e-06	0.000457291	3.38582	0.715127	0.489621	-0.225506	14	62019963	R	II		IGR	opensea	IGR-opensea		NA	TRUE
cg01699298	-0.241906	0.474587	-4.85707	3.97612e-06	0.000457297	3.3855	0.675085	0.43318	-0.241906	20	54581398	R	II	CBLN4	TSS1500	shore	TSS1500-shore	chr20:54578603-54580678	NA	NA
cg08236709	-0.203242	0.645744	-4.85639	3.98739e-06	0.00045816	3.38276	0.814197	0.610955	-0.203242	3	182397265	R	II		IGR	shelf	IGR-shelf	chr3:182400078-182400840	NA	NA
cg26915889	-0.201621	0.63856	-4.85594	3.99472e-06	0.000458754	3.38099	0.805669	0.604048	-0.201621	1	112114712	F	II		IGR	opensea	IGR-opensea		NA	TRUE
cg13945749	-0.239567	0.579071	-4.85457	4.01752e-06	0.000460677	3.37549	0.777631	0.538064	-0.239567	5	2866465	R	I		IGR	shore	IGR-shore	chr5:2866699-2867005	NA	NA
cg23527418	-0.230815	0.535728	-4.8545	4.01874e-06	0.000460677	3.37519	0.727033	0.496219	-0.230815	2	202737576	R	II	CDK15	Body	opensea	Body-opensea		NA	TRUE
cg19460950	-0.236442	0.525738	-4.85446	4.01943e-06	0.000460677	3.37502	0.721708	0.485266	-0.236442	5	149295883	F	II	PDE6A	Body	opensea	Body-opensea		NA	TRUE
cg03642555	-0.207583	0.561995	-4.85359	4.03388e-06	0.000461681	3.37156	0.734046	0.526463	-0.207583	5	34502788	R	II		IGR	opensea	IGR-opensea		NA	TRUE
cg13002167	-0.202341	0.720545	-4.85343	4.0366e-06	0.000461771	3.37091	0.888251	0.68591	-0.202341	7	156157913	F	II		IGR	opensea	IGR-opensea		NA	NA		rs7801831
cg07635227	-0.275936	0.459317	-4.85279	4.04745e-06	0.000462867	3.36831	0.688021	0.412085	-0.275936	16	4714815	R	I	MGRN1	Body	opensea	Body-opensea		NA	NA	low-CpG:4654363-4654888
cg23793965	-0.213011	0.368272	-4.8525	4.05233e-06	0.000463237	3.36715	0.544822	0.33181	-0.213011	8	91841347	R	II	NECAB1	Body	opensea	Body-opensea		NA	TRUE
cg22851694	-0.216662	0.415354	-4.85244	4.05323e-06	0.000463237	3.36693	0.59493	0.378268	-0.216662	1	202075546	F	II		IGR	opensea	IGR-opensea		NA	TRUE
cg26227465	-0.216268	0.648404	-4.85187	4.06282e-06	0.000464041	3.36465	0.827654	0.611385	-0.216268	12	68553577	F	II	IFNG	TSS200	opensea	TSS200-opensea		NA	NA
cg16492417	-0.254546	0.515268	-4.85131	4.07234e-06	0.000464982	3.36239	0.726243	0.471697	-0.254546	14	86087735	R	II	FLRT2	5'UTR	opensea	5'UTR-opensea		NA	NA
cg06488187	-0.2333	0.503937	-4.85105	4.07665e-06	0.000465182	3.36136	0.697303	0.464003	-0.2333	17	25735730	F	II		IGR	opensea	IGR-opensea		TRUE	TRUE
cg18222913	-0.202529	0.371361	-4.85026	4.09015e-06	0.000466345	3.35817	0.539222	0.336693	-0.202529	12	128846838	F	II	TMEM132C	Body	shelf	Body-shelf	chr12:128850549-128850755	NA	NA
cg05838553	-0.232566	0.503277	-4.85023	4.09069e-06	0.000466345	3.35804	0.696035	0.463468	-0.232566	5	133481549	F	II	TCF7	Body	opensea	Body-opensea		TRUE	NA
cg11424376	-0.250274	0.560918	-4.85005	4.0936e-06	0.00046653	3.35735	0.768353	0.518079	-0.250274	1	230220668	F	II	GALNT2	Body	opensea	Body-opensea		TRUE	TRUE			rs72648059
cg22768615	-0.210691	0.726539	-4.84938	4.10505e-06	0.000467543	3.35465	0.901166	0.690475	-0.210691	10	131567747	F	I		IGR	opensea	IGR-opensea		NA	NA
cg13473086	-0.208666	0.665264	-4.84904	4.11089e-06	0.00046806	3.35328	0.838212	0.629547	-0.208666	13	67676107	R	II	PCDH9	Body	opensea	Body-opensea		NA	TRUE
cg23853165	-0.255542	0.523292	-4.84881	4.11476e-06	0.00046819	3.35237	0.735092	0.47955	-0.255542	10	42864912	R	II	LOC441666	TSS1500	shore	TSS1500-shore	chr10:42862953-42863216	NA	NA
cg20456218	-0.218647	0.492071	-4.84875	4.11588e-06	0.00046819	3.35211	0.673292	0.454645	-0.218647	5	156273969	F	II		IGR	shelf	IGR-shelf	chr5:156277302-156277685	NA	NA
cg13928759	-0.213079	0.608855	-4.84746	4.13799e-06	0.000470455	3.34693	0.785461	0.572382	-0.213079	10	95517382	F	II	LGI1	TSS200	opensea	TSS200-opensea		NA	TRUE
cg06841902	-0.203789	0.587014	-4.84743	4.13839e-06	0.000470455	3.34683	0.755921	0.552132	-0.203789	17	3183524	F	II	OR3A2	TSS1500	opensea	TSS1500-opensea		NA	NA		rs74844701
cg13398470	-0.203013	0.40623	-4.8457	4.16817e-06	0.000473175	3.3399	0.574493	0.37148	-0.203013	8	27862840	F	II		IGR	opensea	IGR-opensea		NA	TRUE		rs73669149
cg25576086	-0.216565	0.529175	-4.84567	4.16882e-06	0.000473175	3.33975	0.70867	0.492105	-0.216565	14	70833871	F	II	SYNJ2BP	3'UTR	opensea	3'UTR-opensea		NA	NA			rs76893222
cg07577121	0.230653	0.572062	4.8452	4.1769e-06	0.000473797	3.33788	0.380889	0.611543	0.230653	3	31207056	R	II		IGR	opensea	IGR-opensea		NA	TRUE
cg10774440	-0.223489	0.463739	-4.84428	4.19284e-06	0.000475456	3.3342	0.648973	0.425484	-0.223489	1	226076153	R	II	LEFTY1	Body	shore	Body-shore	chr1:226075150-226075680	TRUE	NA
cg03211098	-0.254842	0.501405	-4.8442	4.19425e-06	0.000475469	3.33388	0.712626	0.457784	-0.254842	1	32039682	R	II		IGR	opensea	IGR-opensea		TRUE	TRUE
cg13488013	-0.221569	0.33243	-4.84402	4.19734e-06	0.00047567	3.33317	0.516072	0.294503	-0.221569	17	47592680	R	II		IGR	shelf	IGR-shelf	chr17:47590142-47590415	NA	TRUE
cg02915920	-0.228767	0.41389	-4.84375	4.20209e-06	0.00047606	3.33207	0.603499	0.374732	-0.228767	9	133736469	R	II	ABL1	Body	shore	Body-shore	chr9:133738154-133738408	NA	NA
cg27509867	-0.208684	0.495441	-4.8434	4.20815e-06	0.000476536	3.33068	0.668404	0.45972	-0.208684	8	129165585	F	II		IGR	opensea	IGR-opensea		NA	TRUE		rs79277685
cg01823853	-0.2359	0.483716	-4.84328	4.21023e-06	0.000476536	3.3302	0.679236	0.443336	-0.2359	7	27646144	R	II	HIBADH	Body	opensea	Body-opensea		NA	TRUE
cg00554993	-0.229312	0.51932	-4.84305	4.21427e-06	0.00047661	3.32927	0.709381	0.480068	-0.229312	14	23588616	F	II	CEBPE	TSS200	opensea	TSS200-opensea		NA	NA		rs12434881
cg00300672	-0.226669	0.54642	-4.84285	4.21788e-06	0.000476661	3.32845	0.73429	0.507621	-0.226669	2	125077436	R	II	CNTNAP5	Body	opensea	Body-opensea		NA	TRUE
cg13717541	0.244717	0.651464	4.84232	4.22702e-06	0.000477545	3.32636	0.448636	0.693353	0.244717	14	95727643	F	I	CLMN	Body	opensea	Body-opensea		NA	NA
cg18013501	-0.219674	0.712866	-4.84153	4.24101e-06	0.00047868	3.32316	0.894938	0.675264	-0.219674	13	112215083	R	II		IGR	shelf	IGR-shelf	chr13:112212062-112212297	NA	NA
cg15985905	-0.226068	0.453275	-4.84027	4.26315e-06	0.000480582	3.31813	0.640647	0.414579	-0.226068	12	128078475	F	II		IGR	opensea	IGR-opensea		NA	TRUE
cg03872376	-0.22414	0.691707	-4.83921	4.28195e-06	0.000482274	3.31388	0.87748	0.65334	-0.22414	1	238053828	F	II	ZP4	1stExon	opensea	1stExon-opensea		NA	NA
cg05532980	-0.221445	0.606126	-4.83914	4.28313e-06	0.000482274	3.31361	0.789666	0.568221	-0.221445	16	23721859	R	II	ERN2	Body	shelf	Body-shelf	chr16:23724270-23724775	NA	NA
cg14096482	-0.238642	0.598665	-4.83912	4.28346e-06	0.000482274	3.31354	0.796458	0.557816	-0.238642	5	53625860	R	II		IGR	opensea	IGR-opensea		TRUE	TRUE			rs76606420
cg22335223	-0.212412	0.382491	-4.83833	4.29758e-06	0.000483414	3.31036	0.558544	0.346132	-0.212412	11	117698911	R	I	FXYD2	TSS200	opensea	TSS200-opensea		NA	NA
cg09067459	-0.255861	0.637628	-4.83788	4.30561e-06	0.00048413	3.30855	0.849692	0.593832	-0.255861	5	40385259	R	II		IGR	opensea	IGR-opensea		NA	TRUE
cg07197059	-0.224646	0.475137	-4.83782	4.3066e-06	0.00048413	3.30833	0.66133	0.436684	-0.224646	14	23836012	R	II	EFS	TSS1500	shore	TSS1500-shore	chr14:23834435-23835947	NA	NA
cg07072391	-0.233347	0.428007	-4.83744	4.3135e-06	0.000484606	3.30678	0.621411	0.388065	-0.233347	2	238418720	F	II	MLPH	Body	opensea	Body-opensea		NA	NA
cg07627317	-0.212438	0.650049	-4.83686	4.32388e-06	0.000485472	3.30446	0.826124	0.613686	-0.212438	3	61517101	F	II		IGR	opensea	IGR-opensea		NA	TRUE
cg00591406	-0.279596	0.295113	-4.83608	4.33786e-06	0.000486291	3.30134	0.52685	0.247255	-0.279596	2	214014920	R	II	IKZF2	1stExon	shore	1stExon-shore	chr2:214016357-214017105	NA	NA
cg09765258	0.264478	0.654561	4.83565	4.34549e-06	0.000486996	3.29964	0.435355	0.699832	0.264478	4	108815627	R	II	SGMS2	5'UTR	opensea	5'UTR-opensea		NA	NA
cg21012737	-0.212071	0.486494	-4.83544	4.3494e-06	0.000487136	3.29877	0.662264	0.450193	-0.212071	14	105393171	F	I	PLD4	5'UTR	opensea	5'UTR-opensea		NA	NA
cg04506569	-0.237479	0.427041	-4.83544	4.34942e-06	0.000487136	3.29877	0.623871	0.386392	-0.237479	2	234837977	F	II	TRPM8	Body	opensea	Body-opensea		NA	NA		rs758275
cg22999327	-0.219261	0.430364	-4.83509	4.35561e-06	0.00048768	3.29739	0.612094	0.392833	-0.219261	12	20700997	F	II	PDE3A	Body	shelf	Body-shelf	chr12:20704525-20706004	NA	TRUE
cg27490391	0.228912	0.577314	4.835	4.35737e-06	0.000487726	3.297	0.387585	0.616497	0.228912	13	40152187	R	II	LHFP	Body	opensea	Body-opensea		NA	TRUE
cg02917128	0.243302	0.682612	4.83454	4.36552e-06	0.000488489	3.2952	0.480957	0.724258	0.243302	3	184014592	F	II		IGR	shore	IGR-shore	chr3:184016577-184017416	NA	NA
cg07152355	-0.212729	0.606097	-4.83434	4.3692e-06	0.00048875	3.29438	0.782412	0.569684	-0.212729	7	51303122	R	II	COBL	Body	opensea	Body-opensea		NA	TRUE
cg00545462	-0.201327	0.45057	-4.83417	4.37231e-06	0.000488797	3.2937	0.617436	0.416109	-0.201327	20	238452	F	II	DEFB132	1stExon	opensea	1stExon-opensea		NA	NA
cg06498964	-0.241312	0.643176	-4.83382	4.37857e-06	0.000489118	3.29231	0.843182	0.60187	-0.241312	11	1981264	R	II		IGR	shore	IGR-shore	chr11:1983124-1983351	TRUE	NA			rs217236
cg17380770	-0.246127	0.554077	-4.83307	4.3923e-06	0.000490127	3.28929	0.758074	0.511947	-0.246127	17	65040535	F	II	CACNG1	TSS200	shore	TSS200-shore	chr17:65040729-65041029	NA	NA
cg00090674	-0.271494	0.585538	-4.8326	4.4009e-06	0.000490636	3.2874	0.81056	0.539066	-0.271494	22	50446678	F	II	IL17REL	5'UTR	shore	5'UTR-shore	chr22:50448567-50449521	NA	NA
cg03282312	-0.243656	0.477832	-4.83248	4.40293e-06	0.000490712	3.28695	0.67978	0.436125	-0.243656	6	53305580	F	II		IGR	opensea	IGR-opensea		NA	TRUE		rs6917288
cg11903197	-0.214158	0.636285	-4.83234	4.40559e-06	0.000490813	3.28637	0.813785	0.599627	-0.214158	7	155921524	F	II		IGR	opensea	IGR-opensea		NA	NA		rs76285325
cg11395890	-0.230875	0.589717	-4.83229	4.40654e-06	0.000490813	3.28616	0.781073	0.550198	-0.230875	1	15712019	R	II	FHAD1	Body	opensea	Body-opensea		NA	TRUE
cg01406381	-0.250351	0.534523	-4.83106	4.4289e-06	0.000492741	3.28127	0.742021	0.49167	-0.250351	19	47288263	F	II	SLC1A5	TSS200	shelf	TSS200-shelf	chr19:47290585-47291983	NA	NA
cg09884213	-0.22566	0.592425	-4.8297	4.45395e-06	0.000494882	3.27582	0.779458	0.553799	-0.22566	3	190788216	R	II		IGR	opensea	IGR-opensea		NA	TRUE
cg11990419	0.26239	0.648912	4.82844	4.47729e-06	0.000496867	3.27077	0.431436	0.693825	0.26239	11	31841155	R	II		IGR	shore	IGR-shore	chr11:31841315-31842003	NA	NA
cg26840889	-0.241107	0.557757	-4.82788	4.48761e-06	0.000497405	3.26854	0.757594	0.516487	-0.241107	7	155024633	R	II		IGR	opensea	IGR-opensea		NA	TRUE
cg09614172	-0.214132	0.656447	-4.82778	4.48959e-06	0.000497474	3.26812	0.833926	0.619794	-0.214132	2	48512645	F	II		IGR	opensea	IGR-opensea		NA	TRUE		rs77088048
cg25240964	-0.234553	0.468591	-4.82525	4.53681e-06	0.000501941	3.25801	0.662995	0.428442	-0.234553	4	79339974	R	II	FRAS1	Body	opensea	Body-opensea		NA	NA
cg12508655	-0.233904	0.563003	-4.82504	4.54072e-06	0.000502148	3.25718	0.75687	0.522965	-0.233904	5	71800767	R	II	ZNF366	5'UTR	opensea	5'UTR-opensea		NA	TRUE
cg21205663	-0.2856	0.583588	-4.82488	4.54371e-06	0.000502148	3.25654	0.820302	0.534702	-0.2856	3	31269011	F	II		IGR	opensea	IGR-opensea		NA	NA
cg20384941	-0.201766	0.688389	-4.82486	4.54421e-06	0.000502148	3.25643	0.855618	0.653853	-0.201766	11	128680482	R	II	FLI1	Body	island	Body-island	chr11:128680332-128680543	NA	NA
cg12629909	-0.218771	0.424189	-4.82414	4.55774e-06	0.000503032	3.25356	0.605513	0.386742	-0.218771	6	32126616	R	II	PPT2	Body	opensea	Body-opensea		NA	NA
cg00678892	-0.218481	0.650094	-4.82333	4.57293e-06	0.000504402	3.25035	0.831177	0.612696	-0.218481	2	53543334	F	II		IGR	opensea	IGR-opensea		NA	TRUE
cg15459774	-0.223346	0.533445	-4.82283	4.5824e-06	0.00050499	3.24835	0.718561	0.495215	-0.223346	10	8331529	F	II		IGR	opensea	IGR-opensea		NA	TRUE
cg02695609	-0.21867	0.567926	-4.8227	4.58491e-06	0.000505003	3.24782	0.749166	0.530496	-0.21867	7	124430950	R	II		IGR	opensea	IGR-opensea		NA	NA
cg02583589	-0.22719	0.545649	-4.82268	4.58532e-06	0.000505003	3.24773	0.733951	0.506761	-0.22719	3	19791456	F	II		IGR	opensea	IGR-opensea		NA	NA
cg24896053	-0.213957	0.465333	-4.82256	4.58752e-06	0.000505078	3.24727	0.642667	0.42871	-0.213957	10	8553099	F	II		IGR	shelf	IGR-shelf	chr10:8555658-8556102	NA	TRUE		rs11255731
cg26938676	-0.228852	0.658549	-4.8225	4.58878e-06	0.000505078	3.247	0.848229	0.619376	-0.228852	14	73204126	F	II	DPF3	Body	opensea	Body-opensea		NA	TRUE
cg02905245	-0.218643	0.312615	-4.82142	4.60934e-06	0.000506727	3.24269	0.493833	0.27519	-0.218643	3	112359652	F	II	CCDC80	5'UTR	opensea	5'UTR-opensea		NA	NA	low-CpG:113841887-113842682
cg08778287	-0.20943	0.68321	-4.82086	4.62e-06	0.000507702	3.24045	0.856791	0.647361	-0.20943	15	99499615	R	II	IGF1R	Body	shore	Body-shore	chr15:99500472-99500721	NA	NA			rs74032133
cg07959138	-0.218269	0.530036	-4.82006	4.63525e-06	0.000508654	3.23727	0.710943	0.492674	-0.218269	1	87601970	F	II	LOC339524	Body	shelf	Body-shelf	chr1:87597543-87598515	NA	NA
cg21033632	-0.224154	0.588369	-4.81854	4.66446e-06	0.000511242	3.2312	0.774154	0.550001	-0.224154	5	64486421	F	II	ADAMTS6	Body	opensea	Body-opensea		NA	TRUE
cg20273260	-0.240653	0.436955	-4.81768	4.68106e-06	0.00051229	3.22777	0.636416	0.395762	-0.240653	2	133429169	F	II	LYPD1	TSS1500	shore	TSS1500-shore	chr2:133426652-133428870	TRUE	NA			rs73955784
cg05711445	-0.235413	0.475054	-4.81754	4.68388e-06	0.000512444	3.22719	0.670171	0.434758	-0.235413	7	139528855	F	II	TBXAS1	TSS200	opensea	TSS200-opensea		NA	NA
cg21497780	-0.226949	0.644634	-4.81665	4.701e-06	0.000514008	3.22366	0.832736	0.605786	-0.226949	12	1742536	F	II	WNT5B	Body	shelf	Body-shelf	chr12:1739286-1739833	NA	TRUE
cg11042320	-0.209856	0.476019	-4.81593	4.71499e-06	0.000515073	3.22079	0.649953	0.440098	-0.209856	5	149534497	F	II	PDGFRB	5'UTR	opensea	5'UTR-opensea		NA	TRUE
cg07067993	-0.226288	0.561204	-4.81583	4.71708e-06	0.00051514	3.22036	0.748758	0.52247	-0.226288	12	130322378	R	II	TMEM132D	Body	opensea	Body-opensea		NA	NA
cg19403312	-0.251374	0.381619	-4.8154	4.72534e-06	0.000515738	3.21867	0.589966	0.338591	-0.251374	8	129165545	R	II		IGR	opensea	IGR-opensea		NA	TRUE
cg06427176	-0.2296	0.528726	-4.81403	4.75223e-06	0.000517896	3.21319	0.719025	0.489425	-0.2296	5	178854265	F	II		IGR	opensea	IGR-opensea		NA	NA		rs73808429
cg21787323	-0.215898	0.262896	-4.81394	4.75395e-06	0.000517928	3.21284	0.441838	0.22594	-0.215898	11	85338252	R	II	TMEM126B	TSS1500	shore	TSS1500-shore	chr11:85339343-85339629	NA	NA
cg20951255	-0.208256	0.523175	-4.81368	4.75921e-06	0.000518095	3.21177	0.695783	0.487527	-0.208256	7	131291256	R	II		IGR	opensea	IGR-opensea		NA	TRUE
[truncated: 522 more rows]
