# Supplementary material for: Epigenetic landscape of pancreatic neuroendocrine tumours reveals distinct cells of origin and means of tumour progression
Source: Commun Biol. 2020 Dec 7;3:740. doi: 10.1038/s42003-020-01479-y (PMC7721725; doi:10.1038/s42003-020-01479-y)
Supplement: Supplementary file 10 — Supplementary Data 8 [file 42003_2020_1479_MOESM10_ESM.xlsx]

## Sheet: Supplementary Data 8
Supplementary Data 8: Differentially methylated CpG sites identified comparing intermediate to b-like PanNETs
	logFC	AveExpr	t	P.Value	adj.P.Val	B	Intermediate_AVG	Beta_like_AVG	deltaBeta	CHR	MAPINFO	Strand	Type	gene	feature	cgi	feat.cgi	UCSC_CpG_Islands_Name	DHS	Enhancer	Phantom	Probe_SNPs	Probe_SNPs_10
cg21449445	0.462365	0.821999	22.3738	9.94142e-42	3.61535e-36	84.2834	0.883066	0.420701	-0.462365	8	144546357	R	I	ZC3H3	Body	opensea	Body-opensea		NA	NA
cg14128708	0.274586	0.833335	15.9153	9.75165e-30	1.77317e-24	57.1392	0.869602	0.595015	-0.274586	11	2176433	F	II	INS-IGF2	Body	shore	Body-shore	chr11:2176839-2177043	NA	NA
cg19975346	0.378168	0.865121	15.2702	2.04723e-28	2.48169e-23	54.1317	0.915068	0.5369	-0.378168	10	126366131	R	II	FAM53B	Body	opensea	Body-opensea		NA	TRUE
cg04674803	-0.210329	0.0686931	-14.9872	7.90748e-28	7.18919e-23	52.7961	0.0409138	0.251243	0.210329	13	28395390	F	I		IGR	opensea	IGR-opensea		NA	TRUE
cg21532432	-0.306374	0.221397	-14.5924	5.29183e-27	3.68095e-22	50.9167	0.180933	0.487307	0.306374	11	2165434	F	I	IGF2AS	Body	island	Body-island	chr11:2165135-2165672	TRUE	NA
cg02747280	0.377096	0.868082	14.564	6.07309e-27	3.68095e-22	50.7805	0.917887	0.540791	-0.377096	16	89202817	F	II	ACSF3	Body	opensea	Body-opensea		NA	NA
cg16817891	-0.339337	0.11666	-14.1885	3.77001e-26	1.9586e-21	48.9747	0.0718421	0.411179	0.339337	11	2165827	F	II	IGF2AS	Body	shore	Body-shore	chr11:2165135-2165672	NA	NA
cg20402552	-0.294711	0.0877474	-14.1456	4.65065e-26	2.1141e-21	48.767	0.0488233	0.343534	0.294711	13	28397359	R	I		IGR	opensea	IGR-opensea		NA	NA
cg13928485	0.454311	0.846212	14.0951	5.95323e-26	2.40553e-21	48.5228	0.906215	0.451904	-0.454311	9	136726359	F	II	VAV2	Body	shelf	Body-shelf	chr9:136728386-136728600	NA	NA
cg16755922	0.245849	0.896068	13.6882	4.40128e-25	1.60059e-20	46.5434	0.928539	0.68269	-0.245849	17	80536214	F	II	FOXK2	Body	shelf	Body-shelf	chr17:80533761-80534177	NA	NA		rs79752881
cg12322132	-0.407349	0.220298	-13.5706	7.87296e-25	2.60283e-20	45.968	0.166497	0.573846	0.407349	11	2165656	F	II	IGF2AS	Body	island	Body-island	chr11:2165135-2165672	TRUE	NA
cg22481960	-0.41315	0.145226	-13.5464	8.87409e-25	2.68933e-20	45.8495	0.0906593	0.503809	0.41315	3	13008800	F	I	IQSEC1	Body	island	Body-island	chr3:13008648-13009210	NA	NA		rs72624444
cg23445003	0.311045	0.854629	13.413	1.71985e-24	4.81114e-20	45.1947	0.895711	0.584666	-0.311045	7	101535821	F	II	CUX1	Body	opensea	Body-opensea		NA	TRUE
cg09337897	-0.454107	0.133666	-13.294	3.10917e-24	8.0764e-20	44.6086	0.0736895	0.527797	0.454107	13	28394437	F	II		IGR	opensea	IGR-opensea		NA	NA
cg00952822	0.292118	0.821881	13.2281	4.31693e-24	1.04661e-19	44.2838	0.860462	0.568345	-0.292118	8	144571936	F	II	ZC3H3	Body	shore	Body-shore	chr8:144568915-144570672	NA	TRUE
cg05278650	-0.272964	0.0970508	-12.87	2.58936e-23	5.88537e-19	42.5105	0.0609989	0.333963	0.272964	3	13009132	F	I	IQSEC1	Body	island	Body-island	chr3:13008648-13009210	NA	NA	high-CpG:12984073-12984257
cg09791440	-0.335964	0.235366	-12.7551	4.61328e-23	9.86876e-19	41.9387	0.190994	0.526958	0.335964	1	19048903	F	I	PAX7	Body	opensea	Body-opensea		NA	NA
cg06059056	-0.317917	0.10082	-12.5738	1.15032e-22	2.32407e-18	41.0342	0.0588309	0.376748	0.317917	3	13008969	R	I	IQSEC1	Body	island	Body-island	chr3:13008648-13009210	NA	NA
cg17240275	0.256889	0.890686	12.4065	2.67782e-22	5.12542e-18	40.1976	0.924615	0.667726	-0.256889	15	75500943	R	I	C15orf39	Body	island	Body-island	chr15:75500858-75501157	NA	NA
cg05676341	0.376435	0.853438	12.3657	3.29304e-22	5.85432e-18	39.9928	0.903156	0.526721	-0.376435	10	135206831	F	II	MTG1	TSS1500	shore	TSS1500-shore	chr10:135207467-135208073	NA	NA		rs4838741
cg10806645	-0.340993	0.14882	-12.3605	3.3806e-22	5.85432e-18	39.9668	0.103783	0.444776	0.340993	2	238640512	R	II	LRRFIP1	Body	shelf	Body-shelf	chr2:238643905-238644109	TRUE	TRUE
cg14802771	0.402722	0.839892	12.2496	5.93208e-22	9.80587e-18	39.4101	0.893082	0.49036	-0.402722	2	232903780	F	II	DIS3L2	Body	opensea	Body-opensea		NA	TRUE
cg03173975	0.297769	0.90147	12.2397	6.23595e-22	9.85998e-18	39.3606	0.940798	0.643029	-0.297769	10	135206782	F	II	MTG1	TSS1500	shore	TSS1500-shore	chr10:135207467-135208073	NA	NA
cg24083274	0.216391	0.885964	12.0892	1.33915e-21	2.02918e-17	38.6038	0.914544	0.698153	-0.216391	7	121977191	F	II	CADPS2	Body	opensea	Body-opensea		NA	TRUE
cg19576560	-0.407789	0.139472	-12.0779	1.41866e-21	2.06366e-17	38.5467	0.0856133	0.493403	0.407789	13	28396039	R	II		IGR	opensea	IGR-opensea		NA	NA
cg21101465	0.443891	0.708761	12.0569	1.57895e-21	2.20849e-17	38.4407	0.767388	0.323497	-0.443891	13	28493404	F	II	PDX1	TSS1500	shore	TSS1500-shore	chr13:28494001-28496099	NA	NA
cg00346326	-0.425941	0.119411	-11.9945	2.16898e-21	2.92141e-17	38.1263	0.0631547	0.489095	0.425941	13	28394537	R	II		IGR	opensea	IGR-opensea		NA	NA
cg06710900	-0.252117	0.10584	-11.9268	3.06134e-21	3.97608e-17	37.7851	0.072542	0.324659	0.252117	3	13008958	R	II	IQSEC1	Body	island	Body-island	chr3:13008648-13009210	NA	NA
cg05827312	-0.343348	0.124176	-11.8725	4.03937e-21	5.06544e-17	37.5106	0.0788279	0.422175	0.343348	13	28394966	R	II		IGR	opensea	IGR-opensea		NA	TRUE
cg01660473	-0.327383	0.107257	-11.8081	5.60966e-21	6.80012e-17	37.1854	0.0640173	0.3914	0.327383	13	28395757	R	I		IGR	opensea	IGR-opensea		NA	NA
cg25233672	-0.269052	0.12863	-11.724	8.62149e-21	1.0114e-16	36.7599	0.0930944	0.362146	0.269052	5	172087055	F	II	NEURL1B	Body	opensea	Body-opensea		TRUE	TRUE
cg02848074	0.328374	0.711269	11.7	9.74578e-21	1.10756e-16	36.6385	0.754639	0.426265	-0.328374	13	31306178	R	II		IGR	opensea	IGR-opensea		NA	NA
cg08690379	-0.25999	0.0719527	-11.5841	1.76348e-20	1.94338e-16	36.0513	0.0376144	0.297605	0.25999	2	233250571	R	II	ECEL1P2	Body	shore	Body-shore	chr2:233251361-233253414	TRUE	NA
cg11397854	-0.302412	0.121958	-11.5285	2.34384e-20	2.43535e-16	35.7696	0.0820165	0.384428	0.302412	3	13008878	F	II	IQSEC1	Body	island	Body-island	chr3:13008648-13009210	NA	NA
cg14497697	0.255677	0.86038	11.4661	3.22749e-20	3.26034e-16	35.4528	0.894149	0.638472	-0.255677	7	2069790	R	II	MAD1L1	Body	opensea	Body-opensea		NA	NA		rs3735211
cg10502324	-0.347236	0.105379	-11.2303	1.08261e-19	1.06407e-15	34.2544	0.0595181	0.406754	0.347236	12	76372038	F	II		IGR	opensea	IGR-opensea		TRUE	TRUE
cg17005319	-0.430737	0.356095	-10.9677	4.18078e-19	4.00106e-15	32.9167	0.299205	0.729941	0.430737	11	655579	R	I	DEAF1	Body	opensea	Body-opensea		NA	NA
cg04112019	-0.349339	0.221078	-10.8703	6.90388e-19	6.43769e-15	32.4201	0.174939	0.524278	0.349339	11	2165136	R	II	IGF2AS	Body	island	Body-island	chr11:2165135-2165672	TRUE	NA
cg06432487	0.235593	0.89594	10.8503	7.65227e-19	6.95715e-15	32.3182	0.927056	0.691463	-0.235593	10	126623651	F	II		IGR	opensea	IGR-opensea		NA	TRUE
cg10379209	0.407662	0.762814	10.7829	1.08344e-18	9.38115e-15	31.9739	0.816657	0.408994	-0.407662	19	45569281	R	II	SFRS16	Body	shore	Body-shore	chr19:45567150-45567940	NA	NA
cg00673344	-0.302937	0.176132	-10.7318	1.40998e-18	1.16536e-14	31.7131	0.136122	0.439059	0.302937	3	156807691	F	II		IGR	shore	IGR-shore	chr3:156806688-156807069	NA	NA
cg25484712	0.319815	0.878307	10.7062	1.60946e-18	1.30067e-14	31.5821	0.920547	0.600732	-0.319815	7	150828561	F	I	AGAP3	Body	opensea	Body-opensea		NA	NA
cg26764980	-0.402989	0.185982	-10.6447	2.21033e-18	1.74743e-14	31.268	0.132758	0.535747	0.402989	8	35235229	F	II	UNC5D	Body	opensea	Body-opensea		NA	TRUE
cg02425416	-0.338997	0.23513	-10.6326	2.35332e-18	1.82089e-14	31.206	0.190356	0.529354	0.338997	11	2163808	F	II	IGF2AS	Body	shore	Body-shore	chr11:2165135-2165672	TRUE	NA		rs17885389
cg24300607	-0.356457	0.280083	-10.5624	3.3802e-18	2.51912e-14	30.8475	0.233004	0.58946	0.356457	7	73699346	F	II		IGR	opensea	IGR-opensea		TRUE	NA
cg21129729	0.338095	0.851104	10.5616	3.39425e-18	2.51912e-14	30.8434	0.895758	0.557663	-0.338095	2	42719678	R	II	KCNG3	Body	shore	Body-shore	chr2:42719784-42722166	NA	NA
cg08477768	-0.383574	0.22207	-10.5347	3.89972e-18	2.83638e-14	30.706	0.171409	0.554983	0.383574	5	57925482	F	II	RAB3C	Body	opensea	Body-opensea		NA	TRUE
cg20792294	-0.345937	0.1872	-10.5275	4.04823e-18	2.88666e-14	30.669	0.141511	0.487447	0.345937	11	2165425	F	I	IGF2AS	Body	island	Body-island	chr11:2165135-2165672	TRUE	NA
cg08603188	-0.213062	0.103775	-10.5036	4.57942e-18	3.20264e-14	30.547	0.0756348	0.288697	0.213062	13	28395728	F	I		IGR	opensea	IGR-opensea		NA	TRUE
cg09858224	0.296912	0.805792	10.4845	5.05571e-18	3.46903e-14	30.449	0.845007	0.548095	-0.296912	16	72981996	R	I	ZFHX3	Body	opensea	Body-opensea		NA	NA
cg19084059	0.267225	0.856922	10.4172	7.15454e-18	4.81825e-14	30.1053	0.892216	0.62499	-0.267225	15	75501025	R	I	C15orf39	Body	island	Body-island	chr15:75500858-75501157	NA	NA
cg04508114	-0.404455	0.230808	-10.4082	7.49596e-18	4.95639e-14	30.0592	0.177389	0.581844	0.404455	10	116444414	R	II	ABLIM1	TSS200	opensea	TSS200-opensea		NA	TRUE
cg24148817	0.371107	0.720929	10.2021	2.17509e-17	1.38773e-13	29.0048	0.769943	0.398836	-0.371107	6	37461033	R	I	C6orf129	Body	opensea	Body-opensea		NA	NA
cg25685262	0.577753	0.656067	10.153	2.80328e-17	1.69909e-13	28.7537	0.732374	0.154621	-0.577753	13	28493316	F	II	PDX1	TSS1500	shore	TSS1500-shore	chr13:28494001-28496099	NA	NA
cg17312277	0.367405	0.73118	10.0945	3.7922e-17	2.22434e-13	28.4547	0.779706	0.412301	-0.367405	13	31306018	R	I		IGR	opensea	IGR-opensea		NA	NA
cg20029201	-0.407228	0.249287	-10.0839	4.0053e-17	2.31205e-13	28.4006	0.195502	0.60273	0.407228	11	118781813	F	II	BCL9L	TSS1500	shore	TSS1500-shore	chr11:118781060-118781732	TRUE	NA
cg13012868	0.214464	0.842111	10.0786	4.11706e-17	2.33942e-13	28.3733	0.870436	0.655972	-0.214464	14	91720578	F	II	GPR68	TSS1500	shore	TSS1500-shore	chr14:91719576-91720228	NA	NA
cg23075506	0.386461	0.788146	10.0517	4.73274e-17	2.64789e-13	28.2354	0.839188	0.452727	-0.386461	1	212688997	F	II		IGR	shore	IGR-shore	chr1:212688031-212688448	NA	NA
cg02483043	0.409595	0.783618	10.0409	5.00447e-17	2.7575e-13	28.1802	0.837716	0.428121	-0.409595	10	134536498	R	II	INPP5A	Body	shore	Body-shore	chr10:134535957-134536237	NA	TRUE
cg00519537	-0.472032	0.452111	-9.9987	6.22279e-17	3.37763e-13	27.9646	0.389767	0.861799	0.472032	16	7796774	R	II		IGR	opensea	IGR-opensea		NA	TRUE
cg18892790	0.334955	0.823402	9.98126	6.80996e-17	3.64197e-13	27.8753	0.867641	0.532687	-0.334955	22	25819979	F	II		IGR	shelf	IGR-shelf	chr22:25816912-25817539	NA	NA
cg21403761	-0.387822	0.334465	-9.97216	7.13806e-17	3.72451e-13	27.8288	0.283243	0.671065	0.387822	7	135396089	R	II	SLC13A4	Body	opensea	Body-opensea		NA	NA			rs73160740
cg22396555	0.523014	0.663435	9.97132	7.16911e-17	3.72451e-13	27.8245	0.732512	0.209498	-0.523014	13	28502461	R	I		IGR	island	IGR-island	chr13:28502362-28502744	NA	TRUE
cg20179907	-0.295898	0.167809	-9.95587	7.7651e-17	3.92208e-13	27.7455	0.128728	0.424626	0.295898	11	72336908	F	II	PDE2A	Body	opensea	Body-opensea		NA	TRUE		rs71477736
cg20555507	-0.441852	0.182762	-9.89233	1.0784e-16	5.37229e-13	27.4205	0.124404	0.566256	0.441852	9	73736452	R	II	TRPM3	5'UTR	opensea	5'UTR-opensea		NA	NA
cg07668671	-0.402701	0.386826	-9.8577	1.28972e-16	6.3382e-13	27.2434	0.333639	0.73634	0.402701	12	113305756	F	II	RPH3A	Body	opensea	Body-opensea		NA	NA
cg09929930	0.311478	0.866211	9.81831	1.58094e-16	7.66575e-13	27.042	0.907349	0.595871	-0.311478	7	150828583	F	I	AGAP3	Body	opensea	Body-opensea		NA	NA
cg13080487	-0.2536	0.335875	-9.81261	1.62814e-16	7.79077e-13	27.0129	0.302381	0.555981	0.2536	11	34622359	F	II		IGR	opensea	IGR-opensea		NA	TRUE
cg06883496	0.539759	0.640615	9.77868	1.94017e-16	9.16327e-13	26.8394	0.711904	0.172145	-0.539759	13	28503235	R	II		IGR	island	IGR-island	chr13:28503057-28503374	NA	NA
cg01537445	-0.278962	0.22253	-9.7523	2.22353e-16	1.02357e-12	26.7046	0.185686	0.464648	0.278962	6	122012293	F	II		IGR	opensea	IGR-opensea		NA	TRUE
cg26605760	-0.418083	0.322871	-9.74801	2.27339e-16	1.03344e-12	26.6826	0.267652	0.685735	0.418083	17	61597601	R	II		IGR	opensea	IGR-opensea		NA	TRUE
cg19937039	-0.313361	0.179745	-9.66495	3.49166e-16	1.54853e-12	26.2581	0.138357	0.451718	0.313361	14	94759767	F	II	SERPINA10	TSS1500	opensea	TSS1500-opensea		NA	NA		rs2232691
cg19093939	0.370739	0.827442	9.63864	3.9999e-16	1.75256e-12	26.1237	0.876407	0.505668	-0.370739	2	23772766	R	II	KLHL29	5'UTR	opensea	5'UTR-opensea		NA	TRUE
cg23829102	-0.315979	0.146813	-9.61008	4.63554e-16	2.00688e-12	25.9778	0.10508	0.421058	0.315979	4	124476694	F	II		IGR	opensea	IGR-opensea		NA	TRUE
cg20945465	-0.412399	0.206698	-9.5192	7.41106e-16	3.17075e-12	25.5137	0.15223	0.564629	0.412399	13	28395271	R	II		IGR	opensea	IGR-opensea		NA	TRUE
cg06618298	-0.374225	0.203353	-9.47857	9.13978e-16	3.77706e-12	25.3064	0.153927	0.528153	0.374225	5	16913076	R	II	MYO10	Body	opensea	Body-opensea		NA	TRUE
cg16332927	0.317644	0.761295	9.47151	9.47931e-16	3.87336e-12	25.2703	0.803248	0.485604	-0.317644	6	37461350	R	I	C6orf129	Body	opensea	Body-opensea		NA	NA
cg17524651	-0.466897	0.265819	-9.45014	1.05843e-15	4.27684e-12	25.1613	0.204153	0.67105	0.466897	13	28397176	R	II		IGR	opensea	IGR-opensea		NA	NA
cg10469791	-0.350779	0.250369	-9.44357	1.0949e-15	4.37556e-12	25.1278	0.204039	0.554818	0.350779	4	42895240	F	II	GRXCR1	TSS200	opensea	TSS200-opensea		NA	NA
cg25828346	0.305118	0.8321	9.4138	1.27666e-15	5.0465e-12	24.9759	0.872398	0.567281	-0.305118	2	240062051	R	II	HDAC4	Body	shore	Body-shore	chr2:240061326-240061602	NA	NA
cg01903654	-0.3758	0.299847	-9.40793	1.31594e-15	5.14583e-12	24.9459	0.250213	0.626013	0.3758	5	139225955	F	II		IGR	shore	IGR-shore	chr5:139227605-139228279	NA	NA
cg16419361	0.306748	0.821274	9.40576	1.33072e-15	5.14826e-12	24.9349	0.861788	0.55504	-0.306748	7	150828577	R	II	AGAP3	Body	opensea	Body-opensea		NA	NA
cg06029905	-0.331113	0.414331	-9.4032	1.34843e-15	5.16186e-12	24.9218	0.370599	0.701712	0.331113	11	2155521	R	II	INS-IGF2	Body	shore	Body-shore	chr11:2154033-2154387	NA	NA			rs11564729
cg01771019	0.45097	0.504207	9.39239	1.42572e-15	5.40089e-12	24.8667	0.563769	0.112799	-0.45097	13	28493057	R	I	PDX1	TSS1500	shore	TSS1500-shore	chr13:28494001-28496099	NA	NA
cg21118367	-0.201036	0.079954	-9.34004	1.86762e-15	7.00193e-12	24.5997	0.0534021	0.254438	0.201036	1	184460875	F	II	C1orf21	Body	opensea	Body-opensea		NA	TRUE
cg11005826	-0.353154	0.267534	-9.2765	2.59134e-15	9.5826e-12	24.2759	0.220891	0.574045	0.353154	11	2165961	R	II	IGF2AS	Body	shore	Body-shore	chr11:2165135-2165672	NA	NA
cg06075789	-0.435074	0.157437	-9.25956	2.8277e-15	1.02834e-11	24.1896	0.0999746	0.535049	0.435074	19	39894767	F	II		IGR	island	IGR-island	chr19:39894558-39894768	NA	NA
cg05750926	-0.403728	0.347492	-9.2536	2.91589e-15	1.04991e-11	24.1592	0.29417	0.697898	0.403728	1	159886341	R	II		IGR	opensea	IGR-opensea		TRUE	TRUE
cg08353308	0.277829	0.846017	9.24493	3.04896e-15	1.08706e-11	24.1151	0.882712	0.604883	-0.277829	6	90234227	F	II	ANKRD6	5'UTR	opensea	5'UTR-opensea		NA	NA
cg20194314	0.494843	0.510758	9.23644	3.18533e-15	1.12465e-11	24.0718	0.576114	0.081271	-0.494843	13	28503060	R	I		IGR	island	IGR-island	chr13:28503057-28503374	NA	NA
cg11631523	0.607363	0.626787	9.22036	3.46032e-15	1.21e-11	23.9899	0.707004	0.099641	-0.607363	7	156797390	F	II		IGR	island	IGR-island	chr7:156795355-156799394	TRUE	NA		rs10224770
cg21246665	-0.275136	0.195714	-9.18401	4.17282e-15	1.44524e-11	23.8048	0.159375	0.434512	0.275136	14	94759743	F	II	SERPINA10	TSS1500	opensea	TSS1500-opensea		NA	NA
cg20469502	0.367076	0.807398	9.16275	4.65545e-15	1.59719e-11	23.6966	0.85588	0.488804	-0.367076	14	100910129	F	II	WDR25	Body	opensea	Body-opensea		NA	TRUE
cg17316030	0.272746	0.834259	9.13148	5.46835e-15	1.85855e-11	23.5375	0.870282	0.597536	-0.272746	14	64430230	F	II	SYNE2	Body	opensea	Body-opensea		NA	TRUE		rs1255887
cg17468663	-0.314748	0.337508	-9.0941	6.62816e-15	2.2114e-11	23.3474	0.295937	0.610685	0.314748	1	19048930	F	II	PAX7	Body	opensea	Body-opensea		NA	NA
cg16696035	0.326244	0.782702	9.06247	7.79882e-15	2.55912e-11	23.1866	0.82579	0.499546	-0.326244	17	17126176	R	I	FLCN	Body	shore	Body-shore	chr17:17124698-17124931	NA	NA
cg06139099	0.36543	0.739504	9.06217	7.81111e-15	2.55912e-11	23.1851	0.787768	0.422338	-0.36543	10	134499505	R	I	INPP5A	Body	opensea	Body-opensea		TRUE	NA
cg25484139	-0.270799	0.189284	-9.06035	7.88429e-15	2.56004e-11	23.1759	0.153518	0.424317	0.270799	3	13008273	F	II	IQSEC1	Body	shore	Body-shore	chr3:13008648-13009210	NA	NA
cg25546248	-0.405832	0.18662	-9.00793	1.03229e-14	3.29546e-11	22.9095	0.13302	0.538852	0.405832	13	28395783	R	I		IGR	opensea	IGR-opensea		NA	NA
cg16222790	0.352194	0.754856	9.00779	1.03305e-14	3.29546e-11	22.9088	0.801372	0.449178	-0.352194	8	144521374	R	I	ZC3H3	Body	island	Body-island	chr8:144521358-144521608	NA	NA
cg27606671	-0.324334	0.392495	-8.96977	1.25594e-14	3.90378e-11	22.7157	0.349659	0.673993	0.324334	11	67914463	F	II		IGR	opensea	IGR-opensea		TRUE	TRUE
cg05503433	-0.374097	0.375955	-8.94347	1.4376e-14	4.43055e-11	22.5822	0.326546	0.700643	0.374097	19	42409117	F	II	ARHGEF1	Body	shore	Body-shore	chr19:42408315-42408535	TRUE	NA
cg02247300	0.3842	0.747771	8.92339	1.59373e-14	4.87044e-11	22.4803	0.798515	0.414315	-0.3842	8	144521435	R	I	ZC3H3	Body	island	Body-island	chr8:144521358-144521608	NA	NA
cg09390594	-0.322414	0.203807	-8.92144	1.60975e-14	4.87464e-11	22.4704	0.161224	0.483638	0.322414	14	62028791	F	II		IGR	opensea	IGR-opensea		TRUE	TRUE
cg07981013	0.524635	0.628198	8.91182	1.6912e-14	5.04123e-11	22.4217	0.697489	0.172854	-0.524635	7	156795767	R	II		IGR	island	IGR-island	chr7:156795355-156799394	TRUE	NA
cg15505219	0.37364	0.745427	8.89123	1.87972e-14	5.55763e-11	22.3172	0.794775	0.421136	-0.37364	14	61858317	F	II	PRKCH	Body	opensea	Body-opensea		NA	NA		rs77218592	rs58609100
cg03585323	-0.442652	0.337767	-8.87336	2.06021e-14	6.04214e-11	22.2266	0.279303	0.721956	0.442652	19	2244196	R	II	SF3A2	Body	shelf	Body-shelf	chr19:2246820-2247035	NA	NA
cg05287297	-0.320506	0.189373	-8.83664	2.48724e-14	7.23619e-11	22.0405	0.147042	0.467549	0.320506	13	28396052	F	II		IGR	opensea	IGR-opensea		NA	NA
cg09775930	0.521734	0.53425	8.83472	2.51187e-14	7.24984e-11	22.0308	0.603158	0.0814242	-0.521734	13	28501413	R	I		IGR	shore	IGR-shore	chr13:28501859-28502090	NA	NA
cg20097219	-0.422817	0.293763	-8.83226	2.54371e-14	7.26588e-11	22.0183	0.237919	0.660736	0.422817	17	77925317	R	II	TBC1D16	Body	shore	Body-shore	chr17:77924080-77924423	TRUE	TRUE
cg16283362	0.511062	0.607085	8.83122	2.55739e-14	7.26588e-11	22.013	0.674584	0.163522	-0.511062	7	156795914	R	I		IGR	island	IGR-island	chr7:156795355-156799394	TRUE	TRUE
cg00889398	0.539118	0.633848	8.8283	2.59597e-14	7.31831e-11	21.9982	0.705052	0.165935	-0.539118	13	28502089	F	II		IGR	island	IGR-island	chr13:28501859-28502090	NA	TRUE
cg10501065	-0.277324	0.242178	-8.82268	2.6718e-14	7.47416e-11	21.9698	0.20555	0.482874	0.277324	11	2164976	R	II	IGF2AS	Body	shore	Body-shore	chr11:2165135-2165672	TRUE	NA
cg12386061	-0.233271	0.182334	-8.78493	3.24224e-14	8.81483e-11	21.7786	0.151525	0.384796	0.233271	3	37906586	F	II	CTDSPL	Body	shelf	Body-shelf	chr3:37901938-37904039	NA	NA
cg20253172	0.315245	0.794566	8.78458	3.24801e-14	8.81483e-11	21.7768	0.836202	0.520957	-0.315245	1	3107290	F	I	PRDM16	Body	shelf	Body-shelf	chr1:3102540-3103352	NA	NA
cg27147000	0.396261	0.715632	8.78023	3.32128e-14	8.9469e-11	21.7548	0.767969	0.371708	-0.396261	4	83720626	R	II	SCD5	TSS1500	shore	TSS1500-shore	chr4:83719009-83720241	NA	NA
cg16054651	-0.353592	0.219146	-8.74557	3.96658e-14	1.06067e-10	21.5794	0.172446	0.526037	0.353592	14	70409921	R	II	SMOC1	Body	opensea	Body-opensea		NA	TRUE
cg23761497	0.309961	0.768353	8.74317	4.01566e-14	1.06595e-10	21.5672	0.809291	0.49933	-0.309961	2	3293115	F	II	TSSC1	Body	shore	Body-shore	chr2:3291107-3291503	NA	NA
cg21942770	0.504788	0.586455	8.71905	4.54335e-14	1.19729e-10	21.4453	0.653125	0.148338	-0.504788	13	28501860	R	II		IGR	island	IGR-island	chr13:28501859-28502090	NA	TRUE
cg15138883	-0.265956	0.104034	-8.71269	4.69374e-14	1.22802e-10	21.4131	0.0689074	0.334864	0.265956	2	219849135	R	I	FEV	Body	island	Body-island	chr2:219848919-219850541	TRUE	NA
cg03850213	-0.355935	0.409715	-8.6824	5.48075e-14	1.42368e-10	21.26	0.362705	0.71864	0.355935	5	169331882	R	II	FAM196B	5'UTR	opensea	5'UTR-opensea		NA	TRUE
cg22017146	0.274137	0.820285	8.66204	6.08255e-14	1.55775e-10	21.1571	0.856492	0.582355	-0.274137	15	75500859	R	II	C15orf39	Body	island	Body-island	chr15:75500858-75501157	NA	NA
cg19454081	-0.367677	0.347134	-8.64035	6.79602e-14	1.7283e-10	21.0475	0.298573	0.666249	0.367677	7	152593563	R	II		IGR	shore	IGR-shore	chr7:152591458-152591706	NA	NA
cg27226320	-0.395725	0.298634	-8.63441	7.00555e-14	1.76719e-10	21.0176	0.246368	0.642093	0.395725	1	175158326	F	II	KIAA0040	5'UTR	shelf	5'UTR-shelf	chr1:175161900-175162364	NA	NA
cg26472133	0.474834	0.531338	8.63328	7.04613e-14	1.76719e-10	21.0118	0.594051	0.119218	-0.474834	7	156797104	F	I		IGR	island	IGR-island	chr7:156795355-156799394	TRUE	NA
cg01397141	-0.348924	0.17968	-8.60304	8.22359e-14	2.03444e-10	20.8592	0.133596	0.48252	0.348924	15	79502137	R	II	MIR184	Body	opensea	Body-opensea		NA	NA
cg25649039	0.313692	0.691792	8.55578	1.04686e-13	2.53804e-10	20.6209	0.733223	0.419531	-0.313692	17	64335475	R	II	PRKCA	Body	opensea	Body-opensea		NA	TRUE
cg18712752	0.428987	0.725935	8.55274	1.06326e-13	2.56074e-10	20.6055	0.782594	0.353607	-0.428987	7	158165905	F	II	PTPRN2	Body	opensea	Body-opensea		NA	NA		rs7782612
cg13393476	-0.283153	0.111777	-8.54559	1.10275e-13	2.63837e-10	20.5695	0.0743798	0.357532	0.283153	19	39894666	R	I		IGR	island	IGR-island	chr19:39894558-39894768	NA	NA
cg15012282	0.33566	0.711751	8.54271	1.1191e-13	2.65997e-10	20.555	0.756084	0.420424	-0.33566	3	152059421	R	II	TMEM14E	TSS1500	opensea	TSS1500-opensea		NA	NA
cg01185921	-0.23512	0.132934	-8.51593	1.28296e-13	3.02967e-10	20.42	0.10188	0.337	0.23512	10	116444463	R	II	ABLIM1	TSS200	opensea	TSS200-opensea		NA	NA
cg09507790	-0.400237	0.296891	-8.51198	1.30908e-13	3.0714e-10	20.4001	0.244029	0.644266	0.400237	18	19752343	R	II	GATA6	Body	island	Body-island	chr18:19744936-19752363	NA	NA
cg14890578	-0.346266	0.157885	-8.50517	1.35535e-13	3.15957e-10	20.3658	0.112152	0.458418	0.346266	19	39894764	F	I		IGR	island	IGR-island	chr19:39894558-39894768	NA	NA
cg16300300	0.490522	0.584994	8.49993	1.39211e-13	3.22459e-10	20.3394	0.64978	0.159258	-0.490522	13	28501366	F	I		IGR	shore	IGR-shore	chr13:28501859-28502090	NA	NA
cg00602326	0.261281	0.791333	8.49649	1.41672e-13	3.26084e-10	20.3221	0.825842	0.56456	-0.261281	5	31427700	R	II	RNASEN	Body	opensea	Body-opensea		NA	TRUE
cg00458454	0.369404	0.815617	8.49479	1.42904e-13	3.2685e-10	20.3136	0.864406	0.495003	-0.369404	10	134499528	R	I	INPP5A	Body	opensea	Body-opensea		TRUE	NA
cg26410840	0.261303	0.872245	8.47556	1.57627e-13	3.56685e-10	20.2167	0.906757	0.645454	-0.261303	3	126327437	R	II	TXNRD3IT1	TSS200	opensea	TSS200-opensea		NA	NA
cg21449397	-0.43487	0.409429	-8.47521	1.5791e-13	3.56685e-10	20.215	0.351994	0.786863	0.43487	12	113305783	F	II	RPH3A	Body	opensea	Body-opensea		NA	NA
cg05744332	0.458184	0.657415	8.4565	1.7371e-13	3.8756e-10	20.1208	0.71793	0.259746	-0.458184	7	156799873	F	II	MNX1	Body	shore	Body-shore	chr7:156801418-156801632	TRUE	NA
cg03180486	-0.384399	0.372209	-8.45139	1.78294e-13	3.95362e-10	20.0951	0.321439	0.705838	0.384399	11	2207455	R	II		IGR	opensea	IGR-opensea		NA	NA
cg24479752	-0.317872	0.259864	-8.44418	1.84965e-13	4.07668e-10	20.0588	0.217881	0.535753	0.317872	6	30005173	R	II	NCRNA00171	Body	opensea	Body-opensea		NA	NA
cg27252970	0.291689	0.730502	8.43765	1.91218e-13	4.1891e-10	20.026	0.769026	0.477338	-0.291689	2	220348312	R	I	SPEG	Body	shore	Body-shore	chr2:220348955-220349784	NA	NA
cg09736286	0.239648	0.861814	8.43094	1.97865e-13	4.30879e-10	19.9923	0.893466	0.653818	-0.239648	12	122712925	R	II	DIABLO	TSS1500	shore	TSS1500-shore	chr12:122710054-122711371	NA	NA
cg18064631	0.502674	0.626598	8.42389	2.05096e-13	4.43967e-10	19.9568	0.692989	0.190315	-0.502674	13	28496413	R	I	PDX1	Body	shore	Body-shore	chr13:28498226-28499046	NA	NA
cg16334524	-0.354837	0.389188	-8.41536	2.1421e-13	4.60952e-10	19.9139	0.342323	0.69716	0.354837	21	44898123	R	II	C21orf84	TSS200	opensea	TSS200-opensea		TRUE	TRUE
cg09939375	0.226704	0.829976	8.41245	2.17409e-13	4.65083e-10	19.8993	0.859919	0.633214	-0.226704	4	40755027	F	II	NSUN7	Body	shelf	Body-shelf	chr4:40751842-40752493	NA	NA
cg21557724	0.241634	0.697142	8.39847	2.33437e-13	4.9645e-10	19.8291	0.729056	0.487422	-0.241634	2	3317928	R	I	TSSC1	Body	island	Body-island	chr2:3317676-3317935	NA	TRUE
cg03860037	0.566653	0.5824	8.39298	2.40053e-13	5.07551e-10	19.8015	0.65724	0.0905879	-0.566653	13	28497359	F	II	PDX1	Body	shore	Body-shore	chr13:28498226-28499046	NA	NA			rs77966623
cg24805559	0.253148	0.781673	8.38444	2.50717e-13	5.24005e-10	19.7586	0.815107	0.561959	-0.253148	12	115786178	R	II		IGR	opensea	IGR-opensea		NA	NA
cg19982668	-0.300075	0.15624	-8.3831	2.5244e-13	5.24592e-10	19.7518	0.116608	0.416683	0.300075	17	61753497	R	II	MAP3K3	Body	opensea	Body-opensea		TRUE	TRUE			rs77657195
cg23837867	-0.36572	0.173528	-8.37862	2.58249e-13	5.33615e-10	19.7294	0.125226	0.490946	0.36572	2	219849133	R	II	FEV	Body	island	Body-island	chr2:219848919-219850541	NA	NA
cg26614264	0.392886	0.704665	8.37405	2.64331e-13	5.43096e-10	19.7064	0.756555	0.363669	-0.392886	12	110196466	F	II	MGC14436	Body	opensea	Body-opensea		NA	TRUE
cg08100687	0.486168	0.646378	8.36811	2.72437e-13	5.56605e-10	19.6766	0.710589	0.224421	-0.486168	13	28502630	F	II		IGR	island	IGR-island	chr13:28502362-28502744	NA	TRUE
cg10095057	0.217211	0.763457	8.35731	2.87822e-13	5.84752e-10	19.6223	0.792145	0.574935	-0.217211	17	47869962	R	II	MYST2	Body	shelf	Body-shelf	chr17:47865974-47866724	NA	NA
cg07209634	0.490976	0.611041	8.35436	2.92174e-13	5.90297e-10	19.6075	0.675887	0.184911	-0.490976	7	156796550	R	II		IGR	island	IGR-island	chr7:156795355-156799394	TRUE	TRUE
cg01622304	0.556373	0.563508	8.35043	2.98066e-13	5.97178e-10	19.5878	0.636992	0.0806189	-0.556373	13	28497401	F	II	PDX1	Body	shore	Body-shore	chr13:28498226-28499046	NA	NA
cg19262377	-0.292951	0.158376	-8.34991	2.98864e-13	5.97178e-10	19.5852	0.119684	0.412635	0.292951	8	144503586	F	II		IGR	island	IGR-island	chr8:144503420-144503808	NA	TRUE
cg08309529	0.522312	0.581198	8.34464	3.06976e-13	6.10035e-10	19.5587	0.650183	0.127871	-0.522312	7	156797833	R	II	MNX1	3'UTR	island	3'UTR-island	chr7:156795355-156799394	NA	NA
cg23881926	0.459898	0.678033	8.34167	3.1165e-13	6.15958e-10	19.5438	0.738774	0.278875	-0.459898	8	59058656	R	I	FAM110B	5'UTR	island	5'UTR-island	chr8:59058167-59059414	TRUE	TRUE
cg02917603	0.249649	0.733539	8.3376	3.18158e-13	6.25421e-10	19.5234	0.766511	0.516863	-0.249649	6	37460940	R	I	C6orf129	Body	opensea	Body-opensea		NA	NA
cg12881765	-0.348888	0.360289	-8.32797	3.34126e-13	6.53279e-10	19.4751	0.314209	0.663097	0.348888	17	48841566	R	II	C17orf73	Body	opensea	Body-opensea		NA	TRUE
cg12067547	-0.254355	0.262236	-8.32081	3.46517e-13	6.73155e-10	19.4392	0.228642	0.482996	0.254355	19	46385115	R	II		IGR	shore	IGR-shore	chr19:46386027-46386264	NA	NA
cg26171871	0.472325	0.545886	8.31997	3.47994e-13	6.73155e-10	19.435	0.608268	0.135943	-0.472325	7	156796011	F	I		IGR	island	IGR-island	chr7:156795355-156799394	TRUE	TRUE
cg14691671	-0.308099	0.20962	-8.31783	3.51792e-13	6.76903e-10	19.4242	0.168927	0.477026	0.308099	17	73642503	F	II	RECQL5	Body	opensea	Body-opensea		TRUE	NA
cg17200768	0.534728	0.546607	8.29443	3.96206e-13	7.58348e-10	19.3069	0.617231	0.082503	-0.534728	13	28503373	R	I		IGR	island	IGR-island	chr13:28503057-28503374	NA	NA
cg12708799	0.277013	0.746765	8.2932	3.98684e-13	7.59096e-10	19.3007	0.783352	0.506338	-0.277013	10	438227	R	I	DIP2C	Body	opensea	Body-opensea		NA	NA
cg18224993	0.312587	0.749178	8.27759	4.31565e-13	8.13187e-10	19.2225	0.790463	0.477877	-0.312587	11	78521705	R	II	ODZ4	Body	opensea	Body-opensea		NA	TRUE
cg00184376	0.537444	0.56593	8.27421	4.39043e-13	8.22233e-10	19.2056	0.636913	0.0994693	-0.537444	13	28499045	F	II	PDX1	3'UTR	island	3'UTR-island	chr13:28498226-28499046	NA	NA		rs55957037
cg11187807	-0.411804	0.365712	-8.27339	4.40888e-13	8.22233e-10	19.2014	0.311323	0.723127	0.411804	15	60412939	R	II		IGR	opensea	IGR-opensea		NA	TRUE
cg10936841	-0.347787	0.296134	-8.26804	4.53025e-13	8.3705e-10	19.1746	0.2502	0.597987	0.347787	5	175295613	F	II	CPLX2	5'UTR	shelf	5'UTR-shelf	chr5:175298515-175300066	NA	NA		rs75884378
cg13531596	-0.215291	0.119289	-8.26786	4.53436e-13	8.3705e-10	19.1737	0.0908543	0.306145	0.215291	19	39894559	F	I		IGR	island	IGR-island	chr19:39894558-39894768	NA	NA
cg08151442	-0.362421	0.335392	-8.26563	4.58581e-13	8.42273e-10	19.1626	0.287526	0.649947	0.362421	2	238632428	F	II	LRRFIP1	Body	opensea	Body-opensea		TRUE	TRUE
cg08739221	-0.311173	0.198901	-8.24794	5.01662e-13	9.16769e-10	19.074	0.157803	0.468975	0.311173	12	15933742	R	II	EPS8	5'UTR	opensea	5'UTR-opensea		NA	TRUE
cg05487895	-0.283128	0.23665	-8.24306	5.14229e-13	9.30383e-10	19.0496	0.199256	0.482384	0.283128	5	139080952	R	II		IGR	shore	IGR-shore	chr5:139081001-139081202	NA	NA
cg27144670	-0.322203	0.254284	-8.23947	5.2369e-13	9.42811e-10	19.0316	0.211729	0.533932	0.322203	15	52161438	F	II	TMOD3	Body	opensea	Body-opensea		NA	NA	low-CpG:49948724-49948832
cg10983206	-0.396296	0.456229	-8.22104	5.74992e-13	1.03007e-09	18.9394	0.403889	0.800184	0.396296	10	7564401	R	II		IGR	opensea	IGR-opensea		NA	NA
cg23732182	-0.356389	0.399865	-8.2165	5.88392e-13	1.04891e-09	18.9166	0.352795	0.709183	0.356389	21	44898090	R	II	C21orf84	Body	opensea	Body-opensea		TRUE	TRUE
cg17496661	0.355517	0.713869	8.19542	6.54748e-13	1.16151e-09	18.8112	0.760825	0.405308	-0.355517	5	3326343	F	I		IGR	island	IGR-island	chr5:3326328-3326645	NA	TRUE
cg02606840	0.312334	0.792569	8.18947	6.74793e-13	1.19126e-09	18.7815	0.833821	0.521487	-0.312334	2	99280930	R	II	MGAT4A	TSS1500	opensea	TSS1500-opensea		NA	NA
cg12750884	0.234723	0.843103	8.16947	7.46744e-13	1.31191e-09	18.6815	0.874104	0.639381	-0.234723	1	11303204	F	II	MTOR	Body	opensea	Body-opensea		NA	NA		rs76639518
cg15732107	0.457318	0.725888	8.15696	7.95543e-13	1.38645e-09	18.619	0.786289	0.32897	-0.457318	12	131171530	F	II		IGR	island	IGR-island	chr12:131171168-131171548	NA	NA		rs80126421
cg09989632	0.22959	0.785641	8.15665	7.968e-13	1.38645e-09	18.6175	0.815965	0.586374	-0.22959	7	150828271	R	II	AGAP3	Body	opensea	Body-opensea		NA	NA
cg17342132	0.396041	0.767063	8.14745	8.34792e-13	1.44564e-09	18.5715	0.819371	0.423329	-0.396041	5	142780254	F	II	NR3C1	Body	shore	Body-shore	chr5:142782071-142785071	NA	NA		rs61759025	rs79138720
cg03332469	0.364687	0.482177	8.13962	8.68551e-13	1.48989e-09	18.5324	0.530343	0.165656	-0.364687	7	156796967	R	I		IGR	island	IGR-island	chr7:156795355-156799394	TRUE	NA
cg17243643	-0.378	0.325891	-8.13897	8.71414e-13	1.48989e-09	18.5292	0.275966	0.653967	0.378	12	56114269	F	II	RDH5	1stExon	shelf	1stExon-shelf	chr12:56109798-56110298	NA	NA
cg09988837	-0.390429	0.283353	-8.13837	8.7405e-13	1.48989e-09	18.5262	0.231787	0.622215	0.390429	1	224811939	R	II	CNIH3	Body	opensea	Body-opensea		TRUE	TRUE
cg07572927	-0.307134	0.290002	-8.13594	8.84867e-13	1.48989e-09	18.5141	0.249437	0.556571	0.307134	14	21155679	F	II	RNASE4	TSS1500	shelf	TSS1500-shelf	chr14:21152483-21152740	NA	NA
cg17781464	-0.263223	0.233821	-8.13593	8.84926e-13	1.48989e-09	18.514	0.199056	0.462279	0.263223	12	53320306	F	II		IGR	opensea	IGR-opensea		NA	NA
cg04724489	0.314923	0.6149	8.13378	8.94588e-13	1.49922e-09	18.5033	0.656493	0.341571	-0.314923	7	127725176	R	II	SND1	Body	opensea	Body-opensea		TRUE	TRUE
cg13497089	0.393353	0.675513	8.11933	9.62467e-13	1.60558e-09	18.4311	0.727465	0.334112	-0.393353	4	83718406	F	II	SCD5	Body	shore	Body-shore	chr4:83719009-83720241	NA	NA
cg20740157	0.408932	0.648826	8.11612	9.78218e-13	1.6244e-09	18.4151	0.702836	0.293904	-0.408932	4	83720629	F	I	SCD5	TSS1500	shore	TSS1500-shore	chr4:83719009-83720241	NA	NA
cg13743736	0.303827	0.571157	8.101	1.05593e-12	1.74548e-09	18.3397	0.611286	0.307458	-0.303827	9	35609853	R	II	TESK1	3'UTR	shelf	3'UTR-shelf	chr9:35603968-35605991	NA	NA
cg10938336	0.286707	0.767217	8.07381	1.21152e-12	1.9936e-09	18.2041	0.805084	0.518377	-0.286707	10	78676267	F	II	KCNMA1	Body	opensea	Body-opensea		NA	NA
cg06697448	-0.315255	0.270425	-8.06813	1.24677e-12	2.03322e-09	18.1758	0.228787	0.544042	0.315255	3	8544912	F	II	LMCD1	Body	shore	Body-shore	chr3:8543201-8543579	NA	TRUE		rs77607012
cg12354014	-0.297526	0.248597	-8.05547	1.32911e-12	2.15782e-09	18.1127	0.209301	0.506827	0.297526	6	116857633	F	II	FAM26D	5'UTR	opensea	5'UTR-opensea		NA	TRUE
cg14032033	0.281242	0.854647	8.05316	1.34466e-12	2.17336e-09	18.1013	0.891792	0.61055	-0.281242	1	241371615	F	II	RGS7	Body	opensea	Body-opensea		NA	TRUE		rs10926432
cg07697770	-0.485943	0.357035	-8.04415	1.4073e-12	2.26453e-09	18.0564	0.292854	0.778797	0.485943	5	135389705	R	II	TGFBI	Body	opensea	Body-opensea		TRUE	TRUE
cg02126235	-0.391662	0.357887	-8.03766	1.45413e-12	2.32958e-09	18.0241	0.306158	0.697821	0.391662	14	94855034	R	II	SERPINA1	5'UTR	opensea	5'UTR-opensea		NA	TRUE	low-CpG:93924680-93924916
cg17202331	0.332668	0.797129	8.01482	1.63177e-12	2.59134e-09	17.9104	0.841067	0.508399	-0.332668	20	11897453	F	II	BTBD3	5'UTR	opensea	5'UTR-opensea		NA	NA
cg26299169	0.523216	0.603716	7.97254	2.0195e-12	3.17931e-09	17.7002	0.67282	0.149604	-0.523216	13	28498956	F	I	PDX1	3'UTR	island	3'UTR-island	chr13:28498226-28499046	NA	NA
cg14501985	0.290876	0.777663	7.96193	2.13036e-12	3.33938e-09	17.6475	0.816081	0.525205	-0.290876	9	35603437	R	II		IGR	shore	IGR-shore	chr9:35603968-35605991	NA	NA
cg24753061	-0.283473	0.314558	-7.95822	2.17059e-12	3.38785e-09	17.629	0.277118	0.56059	0.283473	18	19752362	F	II	GATA6	Body	island	Body-island	chr18:19744936-19752363	NA	NA
cg02493211	-0.270391	0.245768	-7.95567	2.19867e-12	3.417e-09	17.6163	0.210056	0.480447	0.270391	11	118781633	R	I	BCL9L	TSS200	island	TSS200-island	chr11:118781060-118781732	TRUE	TRUE
cg02991571	0.566809	0.558736	7.95179	2.24203e-12	3.46957e-09	17.5971	0.633597	0.0667888	-0.566809	13	28501126	R	II		IGR	shore	IGR-shore	chr13:28501859-28502090	NA	NA
cg00232092	0.382791	0.766517	7.94686	2.29843e-12	3.54178e-09	17.5726	0.817075	0.434284	-0.382791	7	5518887	R	II	FBXL18	3'UTR	shelf	3'UTR-shelf	chr7:5521368-5521615	TRUE	NA
cg17883068	0.262927	0.692647	7.94283	2.34552e-12	3.59908e-09	17.5526	0.727374	0.464447	-0.262927	15	57277634	R	II	TCF12	Body	opensea	Body-opensea		NA	TRUE
cg20059337	-0.265115	0.254216	-7.94177	2.35804e-12	3.60309e-09	17.5473	0.219201	0.484316	0.265115	2	100686693	F	II	AFF3	Body	opensea	Body-opensea		NA	TRUE
cg01780164	-0.235863	0.222943	-7.91911	2.6429e-12	4.00471e-09	17.4349	0.191791	0.427654	0.235863	14	70343734	F	II		IGR	shelf	IGR-shelf	chr14:70345943-70346527	NA	NA
cg09589443	0.341858	0.708823	7.90596	2.82368e-12	4.26088e-09	17.3697	0.753974	0.412115	-0.341858	20	35489221	F	II	C20orf117	Body	shore	Body-shore	chr20:35491001-35492805	NA	TRUE		rs1146265
cg04851742	0.517551	0.536445	7.90385	2.85383e-12	4.28859e-09	17.3592	0.604801	0.0872502	-0.517551	13	28503508	R	II		IGR	shore	IGR-shore	chr13:28501859-28502090	NA	NA
cg21046874	0.463772	0.521829	7.8959	2.97022e-12	4.44513e-09	17.3198	0.583081	0.119309	-0.463772	13	28500882	F	I		IGR	shore	IGR-shore	chr13:28501859-28502090	NA	NA			rs61944009
cg08927016	0.42499	0.614836	7.88265	3.17484e-12	4.71256e-09	17.2541	0.670966	0.245976	-0.42499	7	156796145	R	II		IGR	island	IGR-island	chr7:156795355-156799394	NA	TRUE
cg01057573	0.225244	0.868178	7.87323	3.3288e-12	4.89742e-09	17.2074	0.897927	0.672683	-0.225244	5	118683890	F	II	TNFAIP8	Body	opensea	Body-opensea		NA	TRUE
cg01313363	-0.219697	0.259464	-7.87257	3.33978e-12	4.89742e-09	17.2042	0.230447	0.450144	0.219697	3	48471695	R	II	PLXNB1	TSS1500	shore	TSS1500-shore	chr3:48470230-48471389	NA	NA
cg00570518	-0.308824	0.366841	-7.86005	3.55667e-12	5.17414e-09	17.1421	0.326053	0.634878	0.308824	11	2154952	F	II	INS-IGF2	Body	shore	Body-shore	chr11:2154033-2154387	NA	NA		rs3213232
cg04640834	-0.334035	0.322849	-7.86003	3.55694e-12	5.17414e-09	17.1421	0.278732	0.612766	0.334035	12	49261012	R	II	RND1	TSS1500	opensea	TSS1500-opensea		NA	NA
cg08618451	0.339524	0.748268	7.85584	3.63257e-12	5.2631e-09	17.1213	0.793111	0.453587	-0.339524	5	96117388	R	II	ERAP1	Body	opensea	Body-opensea		NA	TRUE
cg01301276	0.340397	0.780331	7.85201	3.7032e-12	5.34414e-09	17.1023	0.825289	0.484891	-0.340397	19	15511562	F	II	AKAP8L	Body	shore	Body-shore	chr19:15512025-15512393	NA	NA
cg05908105	-0.311746	0.181188	-7.84595	3.81766e-12	5.48754e-09	17.0723	0.140014	0.45176	0.311746	10	5489767	F	II	NET1	Body	shore	Body-shore	chr10:5488484-5488686	NA	NA		rs4881452
cg00671823	0.314789	0.656646	7.84329	3.869e-12	5.53945e-09	17.0592	0.698222	0.383433	-0.314789	16	27558770	F	II	GTF3C1	Body	shelf	Body-shelf	chr16:27560979-27561560	TRUE	NA
cg15167959	0.507254	0.56768	7.8356	4.02114e-12	5.7347e-09	17.0211	0.634676	0.127423	-0.507254	13	28502559	F	II		IGR	island	IGR-island	chr13:28502362-28502744	NA	TRUE
cg23678254	0.304367	0.745416	7.82996	4.13659e-12	5.85344e-09	16.9932	0.785615	0.481248	-0.304367	14	55647471	R	II	DLGAP5	Body	opensea	Body-opensea		NA	NA
cg15476602	0.372473	0.747892	7.82461	4.24918e-12	5.98945e-09	16.9668	0.797087	0.424614	-0.372473	10	88545743	R	II	BMPR1A	5'UTR	opensea	5'UTR-opensea		NA	TRUE
cg12611243	-0.205831	0.182922	-7.81254	4.51456e-12	6.33895e-09	16.9071	0.155737	0.361567	0.205831	5	149897230	F	I	NDST1	5'UTR	opensea	5'UTR-opensea		TRUE	TRUE
cg03938800	0.20228	0.788476	7.80955	4.58268e-12	6.40985e-09	16.8923	0.815192	0.612913	-0.20228	1	168029713	F	II	DCAF6	Body	shelf	Body-shelf	chr1:168025508-168025722	NA	NA
cg04947764	-0.326467	0.183467	-7.80618	4.66088e-12	6.49424e-09	16.8756	0.140348	0.466815	0.326467	15	79502127	R	II	MIR184	TSS200	opensea	TSS200-opensea		NA	NA			rs73470441
cg18634030	-0.397143	0.387121	-7.80347	4.72467e-12	6.558e-09	16.8622	0.334668	0.731811	0.397143	17	77105890	F	II	HRNBP3	Body	opensea	Body-opensea		TRUE	NA
cg09399281	-0.423765	0.35464	-7.79815	4.85238e-12	6.70967e-09	16.8359	0.298671	0.722436	0.423765	19	31846367	F	II		IGR	shore	IGR-shore	chr19:31847946-31848209	NA	TRUE
cg20706597	0.270488	0.778317	7.78743	5.1202e-12	7.05243e-09	16.783	0.814042	0.543555	-0.270488	2	240062121	R	II	HDAC4	Body	shore	Body-shore	chr2:240061326-240061602	NA	NA
cg20781216	0.303238	0.604781	7.78612	5.15397e-12	7.05243e-09	16.7765	0.644831	0.341593	-0.303238	8	144546287	F	I	ZC3H3	Body	opensea	Body-opensea		NA	NA
cg05395403	0.559761	0.542892	7.7689	5.61841e-12	7.6525e-09	16.6915	0.616823	0.0570622	-0.559761	13	28496641	F	II	PDX1	Body	shore	Body-shore	chr13:28498226-28499046	NA	NA
cg14014950	0.432773	0.720502	7.76585	5.7049e-12	7.74132e-09	16.6764	0.777661	0.344887	-0.432773	3	64125334	R	II	PRICKLE2	Body	opensea	Body-opensea		NA	TRUE
cg24382686	-0.373513	0.231338	-7.76428	5.74997e-12	7.7609e-09	16.6687	0.182006	0.555519	0.373513	17	35053756	R	II		IGR	opensea	IGR-opensea		NA	TRUE
cg04720348	-0.350318	0.340164	-7.76386	5.76202e-12	7.7609e-09	16.6666	0.293895	0.644213	0.350318	5	72922873	F	II	RGNEF	5'UTR	shore	5'UTR-shore	chr5:72921593-72922527	NA	NA
cg19717773	0.340917	0.727424	7.76062	5.85626e-12	7.85873e-09	16.6506	0.77245	0.431534	-0.340917	7	2847554	F	I	GNA12	Body	opensea	Body-opensea		NA	NA
cg26331343	-0.298058	0.244138	-7.75941	5.892e-12	7.87763e-09	16.6446	0.204772	0.50283	0.298058	3	156807520	R	II		IGR	shore	IGR-shore	chr3:156806688-156807069	NA	NA
cg10524915	-0.250487	0.101882	-7.74629	6.2919e-12	8.33136e-09	16.5799	0.0687988	0.319286	0.250487	14	94857046	R	II	SERPINA1	TSS200	opensea	TSS200-opensea		NA	NA	low-CpG:93926679-93926810
cg03970915	0.354344	0.752411	7.74558	6.31443e-12	8.33136e-09	16.5764	0.799211	0.444867	-0.354344	22	47426893	R	II	TBC1D22A	Body	shelf	Body-shelf	chr22:47424214-47424475	NA	NA
cg02305353	-0.321006	0.479272	-7.74531	6.32301e-12	8.33136e-09	16.575	0.436875	0.757881	0.321006	12	113307748	F	I	RPH3A	Body	opensea	Body-opensea		NA	NA
cg27300494	-0.235735	0.145099	-7.73219	6.75216e-12	8.86471e-09	16.5103	0.113964	0.349699	0.235735	17	77093531	R	I	HRNBP3	Body	island	Body-island	chr17:77093291-77093805	NA	TRUE
cg16292343	0.330093	0.792865	7.72721	6.92231e-12	9.0554e-09	16.4858	0.836462	0.50637	-0.330093	8	144545981	R	II	ZC3H3	Body	opensea	Body-opensea		NA	NA
cg11704114	-0.356977	0.33854	-7.72538	6.98625e-12	9.10629e-09	16.4767	0.291392	0.648369	0.356977	12	21509398	F	II	SLCO1A2	5'UTR	opensea	5'UTR-opensea		NA	TRUE
cg14295062	-0.299088	0.327474	-7.71954	7.1933e-12	9.34268e-09	16.448	0.287972	0.58706	0.299088	9	139949108	F	II	ENTPD2	TSS1500	shore	TSS1500-shore	chr9:139947906-139948937	NA	NA
cg00143249	0.45272	0.522235	7.71179	7.47746e-12	9.64896e-09	16.4098	0.582028	0.129308	-0.45272	7	156798810	R	II	MNX1	Body	island	Body-island	chr7:156795355-156799394	TRUE	NA
cg22138216	0.272371	0.771278	7.71166	7.48218e-12	9.64896e-09	16.4092	0.807252	0.534881	-0.272371	11	77789247	R	II	NDUFC2	Body	shore	Body-shore	chr11:77790478-77791101	NA	NA
cg11076487	0.337342	0.765907	7.70972	7.55524e-12	9.70875e-09	16.3996	0.810462	0.47312	-0.337342	4	186709238	F	II	SORBS2	5'UTR	opensea	5'UTR-opensea		NA	NA
cg24406619	-0.221259	0.284413	-7.70512	7.73097e-12	9.89959e-09	16.3769	0.25519	0.476449	0.221259	1	53611984	F	II		IGR	opensea	IGR-opensea		TRUE	TRUE
cg07005654	0.41989	0.606383	7.70259	7.82957e-12	9.99067e-09	16.3645	0.661841	0.24195	-0.41989	4	108918439	F	II	HADH	Body	opensea	Body-opensea		NA	TRUE
cg11188666	0.211297	0.882991	7.69838	7.99595e-12	1.01673e-08	16.3437	0.910898	0.699601	-0.211297	4	83718165	R	II	SCD5	Body	shore	Body-shore	chr4:83719009-83720241	NA	NA
cg24781973	0.274599	0.795257	7.68612	8.50095e-12	1.07718e-08	16.2834	0.831525	0.556926	-0.274599	15	33111288	F	II	FMN1	Body	opensea	Body-opensea		NA	TRUE
cg24562066	-0.205342	0.118318	-7.68496	8.55048e-12	1.07969e-08	16.2777	0.0911969	0.296539	0.205342	2	219849307	R	I	FEV	Body	island	Body-island	chr2:219848919-219850541	TRUE	NA	high-CpG:219557551-219557552
cg04667640	0.370742	0.772122	7.68046	8.74512e-12	1.10045e-08	16.2555	0.821088	0.450346	-0.370742	16	72982116	R	II	ZFHX3	Body	opensea	Body-opensea		NA	NA
cg20250250	0.334165	0.678939	7.67906	8.80623e-12	1.10432e-08	16.2486	0.723074	0.388909	-0.334165	14	100479169	F	II		IGR	opensea	IGR-opensea		NA	TRUE
cg12443195	-0.278163	0.300726	-7.67057	9.188e-12	1.1443e-08	16.2068	0.263988	0.542151	0.278163	3	109057509	F	II	DPPA4	TSS1500	opensea	TSS1500-opensea		NA	NA
cg08895618	-0.315101	0.310642	-7.65626	9.86826e-12	1.22066e-08	16.1365	0.269025	0.584126	0.315101	5	149887008	R	II	NDST1	TSS1500	opensea	TSS1500-opensea		NA	TRUE
cg07722360	-0.364402	0.299151	-7.65086	1.01378e-11	1.24553e-08	16.1099	0.251022	0.615424	0.364402	20	17691454	F	II	BANF2	5'UTR	opensea	5'UTR-opensea		NA	TRUE
cg19026859	0.280674	0.76855	7.62736	1.13987e-11	1.38639e-08	15.9944	0.805621	0.524947	-0.280674	12	112818601	F	II		IGR	shore	IGR-shore	chr12:112819039-112819250	NA	NA
cg09890746	0.297462	0.800031	7.61332	1.22256e-11	1.482e-08	15.9254	0.839318	0.541856	-0.297462	8	144521404	R	I	ZC3H3	Body	island	Body-island	chr8:144521358-144521608	NA	NA
cg27583534	-0.348837	0.245769	-7.6043	1.2787e-11	1.53997e-08	15.8812	0.199696	0.548533	0.348837	7	131633549	F	II		IGR	shelf	IGR-shelf	chr7:131630174-131630496	NA	NA
cg14227773	0.316152	0.766796	7.60428	1.27884e-11	1.53997e-08	15.8811	0.808552	0.492399	-0.316152	9	2419272	R	II		IGR	opensea	IGR-opensea		NA	TRUE
cg25398044	-0.414245	0.422439	-7.58948	1.37669e-11	1.65233e-08	15.8085	0.367728	0.781972	0.414245	7	105615808	F	II	FLJ23834	Body	opensea	Body-opensea		NA	TRUE
cg05155595	-0.329592	0.390367	-7.5824	1.42611e-11	1.70601e-08	15.7737	0.346836	0.676428	0.329592	2	70008161	F	II	ANXA4	5'UTR	opensea	5'UTR-opensea		NA	TRUE
cg11784667	-0.299741	0.531326	-7.57832	1.45539e-11	1.73532e-08	15.7537	0.491737	0.791478	0.299741	12	132163589	F	II		IGR	opensea	IGR-opensea		NA	NA
cg26674546	-0.267645	0.218471	-7.56536	1.55238e-11	1.84493e-08	15.6902	0.183121	0.450767	0.267645	17	75282872	R	II	2009-09-01	Body	opensea	Body-opensea		NA	TRUE
cg24601716	0.453147	0.503774	7.56085	1.58756e-11	1.88059e-08	15.6681	0.563624	0.110477	-0.453147	13	28498451	F	II	PDX1	Body	island	Body-island	chr13:28498226-28499046	NA	NA
cg24474852	-0.240222	0.148077	-7.55837	1.60732e-11	1.89486e-08	15.6559	0.11635	0.356572	0.240222	1	230850050	R	II	AGT	1stExon	opensea	1stExon-opensea		TRUE	TRUE	low-CpG:228916477-228916680		rs61762543
cg20363891	-0.240256	0.16583	-7.55803	1.61003e-11	1.89486e-08	15.6543	0.134098	0.374354	0.240256	2	241938818	R	II	SNED1	Body	shore	Body-shore	chr2:241937716-241938468	NA	NA
cg27428414	-0.270559	0.241612	-7.55689	1.61917e-11	1.89837e-08	15.6487	0.205878	0.476437	0.270559	10	99343942	R	II	DHDPSL	TSS200	opensea	TSS200-opensea		TRUE	TRUE
cg26061357	-0.338038	0.198934	-7.55636	1.62345e-11	1.89837e-08	15.6461	0.154288	0.492326	0.338038	7	150969275	F	II	SMARCD3	Body	opensea	Body-opensea		TRUE	TRUE
cg06638795	0.33891	0.586719	7.55312	1.64985e-11	1.92306e-08	15.6302	0.631481	0.292571	-0.33891	2	42719933	R	I	KCNG3	Body	island	Body-island	chr2:42719784-42722166	NA	NA
cg02752037	-0.345716	0.299242	-7.54809	1.69163e-11	1.96546e-08	15.6056	0.253582	0.599297	0.345716	19	4829518	R	II	TICAM1	5'UTR	shore	5'UTR-shore	chr19:4831433-4831892	NA	NA			rs28576480
cg12164596	0.413335	0.512584	7.54428	1.72397e-11	1.99665e-08	15.5869	0.567175	0.15384	-0.413335	7	156799224	F	II	MNX1	Body	island	Body-island	chr7:156795355-156799394	TRUE	NA
cg13180844	-0.350139	0.368734	-7.54359	1.72992e-11	1.99717e-08	15.5836	0.32249	0.672628	0.350139	2	2711168	F	II		IGR	opensea	IGR-opensea		NA	TRUE
cg00690901	0.343862	0.730527	7.53605	1.79603e-11	2.06694e-08	15.5466	0.775942	0.432081	-0.343862	10	61043150	F	II	FAM13C	Body	opensea	Body-opensea		NA	TRUE
cg16822666	0.393418	0.594943	7.53393	1.81505e-11	2.08224e-08	15.5362	0.646904	0.253486	-0.393418	17	35656660	R	II	ACACA	5'UTR	opensea	5'UTR-opensea		NA	TRUE
cg07653800	-0.375717	0.449153	-7.52933	1.85701e-11	2.12368e-08	15.5137	0.39953	0.775247	0.375717	12	108678246	F	II		IGR	opensea	IGR-opensea		NA	TRUE
cg01565918	0.381303	0.767062	7.5265	1.88333e-11	2.14702e-08	15.4999	0.817423	0.43612	-0.381303	20	57457492	R	II	GNAS	3'UTR	opensea	3'UTR-opensea		NA	NA
cg07230786	-0.263092	0.285387	-7.51788	1.9657e-11	2.23392e-08	15.4577	0.250639	0.513731	0.263092	12	113335032	R	II	RPH3A	3'UTR	opensea	3'UTR-opensea		NA	NA
cg08554860	-0.317141	0.347255	-7.51554	1.98867e-11	2.25299e-08	15.4463	0.305369	0.62251	0.317141	4	7512177	F	II	SORCS2	Body	island	Body-island	chr4:7511868-7512428	NA	NA
cg19860515	-0.341723	0.395643	-7.50806	2.06397e-11	2.33103e-08	15.4097	0.35051	0.692233	0.341723	2	119248072	R	II		IGR	opensea	IGR-opensea		NA	TRUE
cg12372461	-0.311691	0.26409	-7.4822	2.34662e-11	2.64205e-08	15.2833	0.222923	0.534614	0.311691	17	35170934	F	II		IGR	opensea	IGR-opensea		NA	TRUE
cg06629734	0.478953	0.581466	7.45805	2.64528e-11	2.94188e-08	15.1654	0.644724	0.165771	-0.478953	6	39017116	F	II	GLP1R	Body	shore	Body-shore	chr6:39016307-39016998	NA	NA
cg06515235	0.489206	0.548863	7.4485	2.77339e-11	3.07496e-08	15.1188	0.613475	0.12427	-0.489206	13	28501021	F	II		IGR	shore	IGR-shore	chr13:28501859-28502090	NA	NA
cg13777668	-0.323305	0.332499	-7.44213	2.86238e-11	3.16397e-08	15.0877	0.289799	0.613104	0.323305	14	69351311	F	II	ACTN1	Body	opensea	Body-opensea		TRUE	TRUE
cg07916589	0.509058	0.594849	7.44146	2.87186e-11	3.16483e-08	15.0845	0.662084	0.153025	-0.509058	7	156797346	F	II		IGR	island	IGR-island	chr7:156795355-156799394	TRUE	NA
cg18396403	-0.296787	0.307762	-7.43414	2.97795e-11	3.26198e-08	15.0488	0.268563	0.565351	0.296787	22	38615368	R	II	TMEM184B	3'UTR	opensea	3'UTR-opensea		NA	TRUE
cg17517442	0.391756	0.739557	7.43231	3.0051e-11	3.28183e-08	15.0398	0.791299	0.399542	-0.391756	8	144521470	F	II	ZC3H3	Body	island	Body-island	chr8:144521358-144521608	NA	NA
cg05652551	-0.344542	0.441839	-7.42966	3.04476e-11	3.31519e-08	15.0269	0.396333	0.740875	0.344542	3	142383107	F	II	PLS1	Body	opensea	Body-opensea		NA	TRUE
cg16589861	-0.26826	0.455542	-7.41667	3.24701e-11	3.51436e-08	14.9636	0.420112	0.688372	0.26826	12	66457341	F	II		IGR	opensea	IGR-opensea		NA	TRUE
cg17793608	-0.315659	0.247821	-7.4151	3.27226e-11	3.53118e-08	14.956	0.20613	0.521789	0.315659	13	46717665	R	II	LCP1	Body	opensea	Body-opensea		NA	NA
cg12407867	-0.292235	0.252322	-7.40834	3.38366e-11	3.64059e-08	14.923	0.213724	0.505959	0.292235	4	1167369	F	I	LOC100130872-SPON2	Body	shore	Body-shore	chr4:1164515-1166582	TRUE	TRUE		rs4974567
cg02541125	0.268206	0.753617	7.40408	3.45574e-11	3.69627e-08	14.9023	0.78904	0.520834	-0.268206	10	134499752	F	I	INPP5A	Body	opensea	Body-opensea		NA	NA		rs2786905
cg23390871	-0.315805	0.487006	-7.39647	3.58827e-11	3.82677e-08	14.8652	0.445296	0.761102	0.315805	11	2183708	R	II	INS	TSS1500	shelf	TSS1500-shelf	chr11:2187488-2188245	NA	NA
cg05365199	-0.305935	0.257629	-7.39418	3.62906e-11	3.85895e-08	14.8541	0.217222	0.523157	0.305935	1	221604887	R	II		IGR	opensea	IGR-opensea		NA	TRUE
cg11584098	-0.266696	0.266399	-7.39197	3.66903e-11	3.89008e-08	14.8433	0.231176	0.497871	0.266696	5	115914999	R	II		IGR	shelf	IGR-shelf	chr5:115912001-115912384	NA	NA
cg10254035	0.34525	0.744543	7.38987	3.70732e-11	3.91925e-08	14.8331	0.790142	0.444891	-0.34525	6	21741635	F	II	FLJ22536	Body	opensea	Body-opensea		NA	TRUE
cg00414077	-0.260987	0.402157	-7.38917	3.72019e-11	3.92146e-08	14.8297	0.367687	0.628674	0.260987	20	35504511	F	I	C20orf118	TSS200	opensea	TSS200-opensea		NA	NA
cg10855773	-0.338941	0.25868	-7.38385	3.81924e-11	4.01423e-08	14.8038	0.213914	0.552855	0.338941	12	27973808	R	II		IGR	opensea	IGR-opensea		NA	TRUE
cg01760189	0.389943	0.681533	7.37269	4.03586e-11	4.22969e-08	14.7495	0.733035	0.343092	-0.389943	17	35656896	F	II	ACACA	TSS1500	opensea	TSS1500-opensea		NA	TRUE
cg25249068	-0.338175	0.47006	-7.37143	4.06115e-11	4.24396e-08	14.7434	0.425395	0.76357	0.338175	3	133118940	F	II	BFSP2	1stExon	opensea	1stExon-opensea		NA	NA
cg11874426	-0.371713	0.394287	-7.37078	4.07418e-11	4.24538e-08	14.7402	0.345193	0.716906	0.371713	11	118781731	F	II	BCL9L	TSS200	island	TSS200-island	chr11:118781060-118781732	TRUE	TRUE
cg05346611	-0.392984	0.422128	-7.36525	4.18709e-11	4.35057e-08	14.7133	0.370224	0.763208	0.392984	14	94855088	F	II	SERPINA1	5'UTR	opensea	5'UTR-opensea		NA	TRUE	low-CpG:93924680-93924916	rs55973910
cg05060949	0.435431	0.537351	7.35596	4.3835e-11	4.54167e-08	14.6682	0.59486	0.15943	-0.435431	7	156798581	F	I	MNX1	Body	island	Body-island	chr7:156795355-156799394	TRUE	NA
cg02181506	-0.234372	0.174135	-7.35386	4.42921e-11	4.57599e-08	14.658	0.14318	0.377552	0.234372	14	94856984	F	II	SERPINA1	1stExon	opensea	1stExon-opensea		NA	NA	low-CpG:93926679-93926810	rs8008743
cg24522478	0.319863	0.65388	7.35219	4.46589e-11	4.60081e-08	14.6499	0.696126	0.376263	-0.319863	11	2177498	R	II	INS-IGF2	Body	shore	Body-shore	chr11:2176839-2177043	NA	NA
cg20315150	-0.323304	0.348169	-7.34805	4.55808e-11	4.68252e-08	14.6298	0.305469	0.628773	0.323304	7	28647577	R	II	CREB5	Body	opensea	Body-opensea		NA	TRUE
cg10471743	0.262945	0.449006	7.34491	4.62941e-11	4.74241e-08	14.6145	0.483735	0.22079	-0.262945	5	49739158	F	II		IGR	shore	IGR-shore	chr5:49736607-49737300	NA	NA	low-CpG:49774875-49774916	rs303226	rs303227
cg17456644	-0.312562	0.417572	-7.33953	4.754e-11	4.85636e-08	14.5884	0.376291	0.688852	0.312562	17	25879003	R	II	KSR1	5'UTR	opensea	5'UTR-opensea		NA	NA
cg12747056	0.238262	0.861723	7.32457	5.11803e-11	5.21358e-08	14.5158	0.893192	0.65493	-0.238262	9	136726575	F	II	VAV2	Body	shore	Body-shore	chr9:136728386-136728600	NA	NA
cg19865770	-0.342108	0.434564	-7.32061	5.21913e-11	5.28695e-08	14.4965	0.38938	0.731488	0.342108	1	221510889	F	II	LOC400804	TSS1500	opensea	TSS1500-opensea		NA	NA			rs78521112
cg00736201	-0.381513	0.503185	-7.31973	5.24158e-11	5.29495e-08	14.4923	0.452797	0.83431	0.381513	12	108643267	R	II	WSCD2	3'UTR	opensea	3'UTR-opensea		NA	NA
cg13957745	0.3494	0.686146	7.31787	5.29013e-11	5.32919e-08	14.4832	0.732293	0.382893	-0.3494	5	41507788	R	II	PLCXD3	Body	shore	Body-shore	chr5:41509783-41510166	NA	NA
cg20337103	-0.315036	0.262309	-7.27979	6.38162e-11	6.41097e-08	14.2987	0.2207	0.535736	0.315036	11	118781778	F	II	BCL9L	TSS200	shore	TSS200-shore	chr11:118781060-118781732	TRUE	NA
cg05384664	-0.338202	0.426601	-7.27485	6.53881e-11	6.53279e-08	14.2747	0.381933	0.720135	0.338202	11	2154934	F	II	INS-IGF2	Body	shore	Body-shore	chr11:2154033-2154387	NA	NA		rs3213232
cg24151995	-0.294955	0.158382	-7.27019	6.69044e-11	6.66597e-08	14.2522	0.119426	0.41438	0.294955	11	22364293	R	II	SLC17A6	Body	shore	Body-shore	chr11:22362862-22363377	NA	TRUE
cg13441142	0.301432	0.764826	7.26737	6.78384e-11	6.74056e-08	14.2385	0.804638	0.503206	-0.301432	10	134499734	R	I	INPP5A	Body	opensea	Body-opensea		NA	NA
cg11742207	-0.284727	0.328979	-7.2614	6.98624e-11	6.92276e-08	14.2096	0.291374	0.5761	0.284727	15	88784902	R	II	NTRK3	Body	opensea	Body-opensea		NA	TRUE
cg05322332	-0.309397	0.285077	-7.24813	7.45738e-11	7.34956e-08	14.1454	0.244214	0.553611	0.309397	4	79176098	R	I	FRAS1	Body	opensea	Body-opensea		NA	NA			rs10010118
cg25477497	-0.379886	0.314022	-7.24196	7.6869e-11	7.55529e-08	14.1156	0.263848	0.643735	0.379886	7	87228808	R	II	ABCB1	Body	shore	Body-shore	chr7:87229551-87229890	NA	NA
cg01602153	0.419748	0.55391	7.23944	7.783e-11	7.62912e-08	14.1034	0.609349	0.189601	-0.419748	8	59058660	R	I	FAM110B	5'UTR	island	5'UTR-island	chr8:59058167-59059414	TRUE	TRUE
cg26228280	0.296785	0.714632	7.23449	7.97446e-11	7.75616e-08	14.0795	0.75383	0.457044	-0.296785	1	12514410	R	II	VPS13D	Body	opensea	Body-opensea		NA	TRUE
cg24630957	0.303642	0.731527	7.23444	7.97658e-11	7.75616e-08	14.0792	0.77163	0.467989	-0.303642	12	105503674	F	II	KIAA1033	Body	shore	Body-shore	chr12:105501333-105501908	NA	NA		rs11112373
cg09658497	0.305895	0.787548	7.23376	8.0031e-11	7.7612e-08	14.0759	0.82795	0.522055	-0.305895	7	2847517	F	I	GNA12	Body	opensea	Body-opensea		NA	NA
cg14151158	-0.313397	0.355817	-7.23173	8.08333e-11	7.81815e-08	14.0661	0.314425	0.627821	0.313397	6	38141763	F	I	BTBD9	3'UTR	opensea	3'UTR-opensea		NA	NA		rs3800359
cg23611710	-0.285235	0.400445	-7.22963	8.16718e-11	7.8783e-08	14.056	0.362772	0.648007	0.285235	12	132152645	F	II		IGR	opensea	IGR-opensea		NA	NA
cg13683827	-0.218305	0.165112	-7.22493	8.35811e-11	8.04114e-08	14.0332	0.136279	0.354584	0.218305	12	47617751	F	II	FAM113B	5'UTR	opensea	5'UTR-opensea		NA	TRUE		rs12367393
cg07942500	-0.291313	0.257127	-7.22159	8.49636e-11	8.15258e-08	14.0171	0.218651	0.509964	0.291313	14	65173434	R	II	PLEKHG3	5'UTR	shore	5'UTR-shore	chr14:65170876-65172007	NA	TRUE
cg13345957	0.499937	0.496719	7.2139	8.82311e-11	8.44383e-08	13.98	0.562748	0.0628112	-0.499937	7	156797242	F	II		IGR	island	IGR-island	chr7:156795355-156799394	NA	NA
cg11464806	-0.332871	0.374058	-7.21079	8.95894e-11	8.55132e-08	13.965	0.330094	0.662965	0.332871	7	156837580	R	II		IGR	opensea	IGR-opensea		NA	NA
cg15342452	-0.27512	0.207191	-7.21022	8.98394e-11	8.55273e-08	13.9622	0.170855	0.445974	0.27512	10	127823065	F	II	ADAM12	Body	opensea	Body-opensea		TRUE	TRUE
cg26058508	0.353135	0.711723	7.19853	9.51468e-11	9.01082e-08	13.9058	0.758363	0.405228	-0.353135	2	3425687	R	I	TTC15	Body	opensea	Body-opensea		NA	NA
cg24616539	0.440737	0.604774	7.19067	9.88847e-11	9.34049e-08	13.8679	0.662984	0.222247	-0.440737	11	31848828	F	II		IGR	shore	IGR-shore	chr11:31847132-31847958	NA	TRUE		rs1806164
cg20259814	-0.279757	0.271823	-7.18428	1.02033e-10	9.61292e-08	13.8371	0.234874	0.514631	0.279757	15	52361955	R	II		IGR	opensea	IGR-opensea		NA	TRUE
cg19554457	-0.234631	0.234085	-7.17881	1.0481e-10	9.83799e-08	13.8106	0.203096	0.437727	0.234631	12	93774772	F	II	NUDT4	Body	shelf	Body-shelf	chr12:93771465-93772289	NA	NA
cg26094842	-0.313524	0.254594	-7.17802	1.05216e-10	9.83799e-08	13.8068	0.213185	0.526709	0.313524	10	114476947	F	II	VTI1A	Body	opensea	Body-opensea		NA	TRUE			rs59338928
cg05593618	-0.350665	0.39106	-7.17798	1.05234e-10	9.83799e-08	13.8067	0.344746	0.695411	0.350665	17	73643555	R	II	RECQL5	Body	opensea	Body-opensea		NA	NA
cg08756008	0.31763	0.576452	7.17727	1.05604e-10	9.84726e-08	13.8032	0.618403	0.300773	-0.31763	10	121427782	R	II	BAG3	Body	opensea	Body-opensea		TRUE	TRUE
cg08015382	-0.267561	0.183294	-7.17136	1.08708e-10	1.01108e-07	13.7747	0.147956	0.415517	0.267561	6	12365899	F	II		IGR	opensea	IGR-opensea		NA	TRUE
cg25164589	-0.31584	0.250529	-7.16805	1.10485e-10	1.02499e-07	13.7588	0.208814	0.524655	0.31584	10	63540024	F	II		IGR	opensea	IGR-opensea		NA	TRUE
cg02719427	-0.345298	0.515067	-7.16414	1.1262e-10	1.04213e-07	13.74	0.469461	0.81476	0.345298	11	2151725	R	I	INS-IGF2	Body	shelf	Body-shelf	chr11:2154033-2154387	NA	NA	low-CpG:2108225-2108587
cg27431877	0.339482	0.640693	7.16043	1.14685e-10	1.05587e-07	13.7221	0.68553	0.346049	-0.339482	12	124911924	F	II	NCOR2	Body	shore	Body-shore	chr12:124911243-124911464	TRUE	NA
cg23149300	-0.382603	0.331787	-7.15003	1.2068e-10	1.10547e-07	13.672	0.281255	0.663858	0.382603	10	36958940	F	II		IGR	opensea	IGR-opensea		NA	TRUE
cg20029153	-0.302569	0.263608	-7.14314	1.24816e-10	1.14049e-07	13.6389	0.223646	0.526216	0.302569	17	27505257	F	II	MYO18A	5'UTR	shore	5'UTR-shore	chr17:27506889-27507607	NA	TRUE	low-CpG:24529070-24529449
cg09395844	-0.38204	0.483877	-7.13931	1.27182e-10	1.15919e-07	13.6204	0.433419	0.815459	0.38204	11	36020643	F	II	LDLRAD3	Body	opensea	Body-opensea		NA	TRUE
cg12832204	-0.297206	0.330045	-7.13249	1.315e-10	1.19555e-07	13.5876	0.290792	0.587998	0.297206	7	24420819	R	II		IGR	opensea	IGR-opensea		NA	TRUE
cg11784799	0.339801	0.687183	7.13037	1.32871e-10	1.205e-07	13.5774	0.732062	0.392261	-0.339801	8	143262091	F	I		IGR	opensea	IGR-opensea		NA	NA
cg06832359	0.301143	0.68521	7.12228	1.3823e-10	1.25048e-07	13.5385	0.724983	0.423841	-0.301143	1	205633759	R	II	SLC45A3	Body	shore	Body-shore	chr1:205631977-205632254	TRUE	TRUE
cg12219325	0.465514	0.608015	7.11854	1.40781e-10	1.2704e-07	13.5205	0.669498	0.203984	-0.465514	8	59058585	R	II	FAM110B	5'UTR	island	5'UTR-island	chr8:59058167-59059414	NA	TRUE
cg01632703	-0.292337	0.298552	-7.11266	1.44892e-10	1.30426e-07	13.4922	0.259941	0.552278	0.292337	17	77151165	R	I	HRNBP3	5'UTR	opensea	5'UTR-opensea		NA	NA			rs9896373
cg01784327	-0.249143	0.175427	-7.11141	1.45776e-10	1.30898e-07	13.4862	0.142521	0.391664	0.249143	4	1166755	F	II	LOC100130872-SPON2	Body	shore	Body-shore	chr4:1164515-1166582	TRUE	TRUE
cg10533103	0.223043	0.462366	7.11042	1.46487e-10	1.31213e-07	13.4814	0.491824	0.268781	-0.223043	1	212688961	F	I		IGR	shore	IGR-shore	chr1:212688031-212688448	NA	NA
cg19234613	0.278439	0.596318	7.10033	1.53885e-10	1.37164e-07	13.433	0.633093	0.354653	-0.278439	12	107832502	R	II	BTBD11	Body	opensea	Body-opensea		NA	TRUE
cg05750047	-0.237697	0.233093	-7.09516	1.57823e-10	1.40329e-07	13.4082	0.201699	0.439396	0.237697	1	149908085	R	II	MTMR11	Body	opensea	Body-opensea		NA	NA
cg01443755	0.408682	0.625323	7.08802	1.63424e-10	1.44955e-07	13.3739	0.6793	0.270618	-0.408682	12	41221639	F	II	CNTN1	5'UTR	opensea	5'UTR-opensea		NA	NA	low-CpG:39507891-39507967
cg10754215	0.330516	0.7217	7.07492	1.74219e-10	1.5378e-07	13.311	0.765353	0.434837	-0.330516	4	8073804	F	I	ABLIM2	Body	opensea	Body-opensea		NA	NA
cg03078239	0.251459	0.772955	7.07286	1.75978e-10	1.54956e-07	13.3011	0.806167	0.554708	-0.251459	8	9040449	R	II		IGR	opensea	IGR-opensea		NA	TRUE
cg00420347	0.234868	0.752606	7.05676	1.90358e-10	1.67214e-07	13.2239	0.783626	0.548758	-0.234868	1	65362428	R	II	JAK1	5'UTR	opensea	5'UTR-opensea		NA	TRUE
cg17417573	-0.281936	0.270727	-7.03497	2.11685e-10	1.85054e-07	13.1196	0.23349	0.515427	0.281936	11	133384356	F	II	OPCML	Body	opensea	Body-opensea		NA	TRUE		rs55858766
cg08615111	-0.272467	0.294629	-7.02652	2.20573e-10	1.92362e-07	13.0791	0.258642	0.53111	0.272467	1	2435555	R	II	PLCH2	Body	island	Body-island	chr1:2435554-2435828	NA	NA
cg02654265	-0.394245	0.478639	-7.01883	2.28988e-10	1.98495e-07	13.0423	0.426569	0.820814	0.394245	5	137086868	R	II		IGR	shelf	IGR-shelf	chr5:137089253-137090878	NA	NA
cg24826020	-0.2624	0.203907	-7.01861	2.29244e-10	1.98495e-07	13.0412	0.16925	0.43165	0.2624	4	38070998	F	II	TBC1D1	Body	opensea	Body-opensea		TRUE	TRUE
cg11841522	0.264328	0.725458	7.01377	2.34699e-10	2.02736e-07	13.0181	0.760369	0.496041	-0.264328	2	220348592	R	II	SPEG	Body	shore	Body-shore	chr2:220348955-220349784	NA	NA
cg01991934	-0.270519	0.321177	-7.0011	2.49625e-10	2.1461e-07	12.9575	0.285448	0.555967	0.270519	14	93412768	R	II	ITPK1	Body	opensea	Body-opensea		TRUE	NA
cg11574620	-0.336188	0.371427	-6.99683	2.5486e-10	2.18154e-07	12.9371	0.327024	0.663213	0.336188	4	80246899	F	II	NAA11	1stExon	opensea	1stExon-opensea		NA	NA
cg15221831	-0.282099	0.583721	-6.99676	2.54948e-10	2.18154e-07	12.9368	0.546463	0.828562	0.282099	19	42408464	F	I	ARHGEF1	Body	island	Body-island	chr19:42408315-42408535	TRUE	NA
cg18410168	0.333287	0.772223	6.99551	2.56506e-10	2.18972e-07	12.9308	0.816242	0.482955	-0.333287	19	35843282	R	II	FFAR1	1stExon	shore	1stExon-shore	chr19:35842430-35843187	NA	NA
cg20703790	0.339222	0.686225	6.99234	2.60484e-10	2.21847e-07	12.9157	0.731028	0.391806	-0.339222	7	154708774	R	II		IGR	shelf	IGR-shelf	chr7:154705746-154706046	NA	NA
cg02951526	0.336135	0.688304	6.99161	2.61416e-10	2.22121e-07	12.9122	0.7327	0.396565	-0.336135	16	12191276	R	II	SNX29	Body	opensea	Body-opensea		NA	TRUE
cg15636879	-0.333728	0.450535	-6.99026	2.63131e-10	2.23057e-07	12.9058	0.406458	0.740186	0.333728	20	33300430	R	II	TP53INP2	3'UTR	shelf	3'UTR-shelf	chr20:33296514-33298242	NA	TRUE
cg06621027	-0.36727	0.421726	-6.98826	2.65707e-10	2.24717e-07	12.8962	0.373219	0.740488	0.36727	2	80179759	F	II	CTNNA2	Body	opensea	Body-opensea		NA	TRUE		rs77833200
cg06943251	0.371642	0.753129	6.98171	2.74304e-10	2.31449e-07	12.8649	0.802214	0.430572	-0.371642	20	57615398	F	II	SLMO2	Body	shelf	Body-shelf	chr20:57617430-57618222	NA	NA
cg16652303	0.358322	0.611549	6.97955	2.77191e-10	2.33344e-07	12.8546	0.658874	0.300553	-0.358322	11	126872777	F	II		IGR	shore	IGR-shore	chr11:126873091-126873809	NA	NA			rs2508557
cg00081602	-0.399465	0.502579	-6.97762	2.79807e-10	2.35003e-07	12.8454	0.449819	0.849284	0.399465	5	72922957	R	II	RGNEF	5'UTR	shore	5'UTR-shore	chr5:72921593-72922527	NA	NA
cg00585174	0.364344	0.682654	6.97331	2.85728e-10	2.38872e-07	12.8248	0.730775	0.366431	-0.364344	10	134499472	R	II	INPP5A	Body	opensea	Body-opensea		TRUE	NA
cg06719334	-0.32343	0.324281	-6.97021	2.90058e-10	2.41936e-07	12.81	0.281564	0.604994	0.32343	16	7501308	F	II	A2BP1	Body	opensea	Body-opensea		NA	TRUE
cg25835733	0.43608	0.523849	6.96695	2.94696e-10	2.45242e-07	12.7944	0.581445	0.145365	-0.43608	10	26503897	F	II	GAD2	TSS1500	shore	TSS1500-shore	chr10:26504383-26507434	NA	NA
cg14063566	-0.430815	0.439237	-6.96438	2.98394e-10	2.47752e-07	12.7822	0.382337	0.813152	0.430815	17	73642773	R	II	RECQL5	Body	opensea	Body-opensea		NA	NA
cg12070022	0.220471	0.725967	6.96272	3.00813e-10	2.49191e-07	12.7743	0.755085	0.534614	-0.220471	7	130130189	F	I	MESTIT1	Body	shore	Body-shore	chr7:130130739-130133111	NA	TRUE		rs73724324
cg07936470	-0.340653	0.408262	-6.95454	3.12993e-10	2.58693e-07	12.7353	0.36327	0.703923	0.340653	7	1458755	R	II		IGR	shore	IGR-shore	chr7:1460672-1460989	NA	TRUE
cg26111575	-0.354566	0.262631	-6.94832	3.22584e-10	2.66015e-07	12.7056	0.215802	0.570368	0.354566	10	123886914	R	II	TACC2	Body	opensea	Body-opensea		TRUE	TRUE
cg14587335	-0.309692	0.270776	-6.94651	3.25433e-10	2.67757e-07	12.697	0.229873	0.539565	0.309692	17	77478600	R	II	HRNBP3	TSS200	opensea	TSS200-opensea		NA	NA
cg00975115	0.252841	0.681869	6.9448	3.2813e-10	2.69366e-07	12.6889	0.715264	0.462422	-0.252841	16	30958403	F	I	FBXL19	Body	island	Body-island	chr16:30958130-30958495	NA	NA
cg02308232	-0.256463	0.377858	-6.94037	3.35257e-10	2.74598e-07	12.6677	0.343985	0.600448	0.256463	17	7742762	R	II	KDM6B	TSS1500	shelf	TSS1500-shelf	chr17:7745066-7748420	NA	TRUE
cg23819016	-0.446009	0.420063	-6.93838	3.38522e-10	2.76019e-07	12.6582	0.361156	0.807165	0.446009	13	28397193	F	II		IGR	opensea	IGR-opensea		NA	NA
cg07382943	-0.26418	0.115802	-6.93825	3.38737e-10	2.76019e-07	12.6576	0.0809103	0.34509	0.26418	19	51830477	R	II	IGLON5	Body	island	Body-island	chr19:51830064-51831145	TRUE	NA
cg26511507	0.319659	0.788617	6.93792	3.39269e-10	2.76019e-07	12.6561	0.830836	0.511177	-0.319659	10	556548	F	II	DIP2C	Body	opensea	Body-opensea		NA	TRUE
cg13938098	-0.334576	0.278962	-6.93682	3.41091e-10	2.76881e-07	12.6508	0.234772	0.569349	0.334576	6	112575966	R	II	LAMA4	TSS200	shore	TSS200-shore	chr6:112575091-112575483	NA	NA	low-CpG:112682038-112682667
cg11733958	0.307323	0.72256	6.93309	3.47308e-10	2.80495e-07	12.6331	0.76315	0.455827	-0.307323	17	17023057	R	II	MPRIP	Body	opensea	Body-opensea		NA	TRUE
cg01520297	0.213303	0.833231	6.93282	3.47758e-10	2.80495e-07	12.6318	0.861403	0.6481	-0.213303	10	134456336	R	I	INPP5A	Body	shelf	Body-shelf	chr10:134460274-134460479	NA	NA
cg09227119	-0.256359	0.284336	-6.93275	3.47889e-10	2.80495e-07	12.6314	0.250477	0.506836	0.256359	20	35504403	R	II	C20orf118	TSS200	opensea	TSS200-opensea		NA	NA
cg24345261	0.275	0.828354	6.93231	3.48628e-10	2.80495e-07	12.6293	0.864674	0.589674	-0.275	4	154196770	R	II	TRIM2	Body	opensea	Body-opensea		NA	TRUE
cg17949969	0.399093	0.608203	6.93143	3.50109e-10	2.81065e-07	12.6252	0.660913	0.261821	-0.399093	4	8073790	F	I	ABLIM2	Body	opensea	Body-opensea		NA	NA
cg03907847	0.479036	0.52778	6.92895	3.54355e-10	2.83223e-07	12.6133	0.591049	0.112013	-0.479036	13	28495908	R	II	PDX1	Body	island	Body-island	chr13:28494001-28496099	NA	TRUE
cg20761187	-0.31322	0.450839	-6.92544	3.60426e-10	2.87444e-07	12.5966	0.40947	0.722691	0.31322	11	133900924	R	I	LOC100128239	TSS1500	opensea	TSS1500-opensea		NA	NA
cg10827460	0.282794	0.712943	6.92032	3.69482e-10	2.93379e-07	12.5723	0.750294	0.4675	-0.282794	1	879375	F	I	SAMD11	Body	shore	Body-shore	chr1:875730-878363	NA	TRUE
cg08498585	-0.295267	0.385114	-6.91323	3.82401e-10	3.02317e-07	12.5385	0.346117	0.641384	0.295267	19	34266019	F	II		IGR	shelf	IGR-shelf	chr19:34269063-34269289	NA	NA
cg04155862	-0.26266	0.161526	-6.91256	3.8364e-10	3.02638e-07	12.5353	0.126835	0.389496	0.26266	3	127541172	R	II	MGLL	5'UTR	shore	5'UTR-shore	chr3:127541270-127542048	TRUE	NA
cg03723716	-0.343092	0.357208	-6.91121	3.86157e-10	3.03965e-07	12.5289	0.311894	0.654987	0.343092	11	111609239	F	II	PPP2R1B	Body	opensea	Body-opensea		NA	TRUE		rs75066790
cg10732871	-0.231594	0.166065	-6.89624	4.15171e-10	3.26098e-07	12.4577	0.135477	0.367071	0.231594	19	1102675	F	II	GPX4	TSS1500	shore	TSS1500-shore	chr19:1103722-1105758	TRUE	NA
cg25527882	0.428836	0.663384	6.88441	4.39644e-10	3.44576e-07	12.4015	0.720023	0.291187	-0.428836	6	41698885	F	II	TFEB	5'UTR	shelf	5'UTR-shelf	chr6:41701881-41703481	NA	NA
cg27349129	-0.205062	0.377829	-6.87719	4.55248e-10	3.54911e-07	12.3672	0.350746	0.555808	0.205062	19	5080888	F	I	KDM4B	Body	shelf	Body-shelf	chr19:5076031-5076905	NA	NA
cg10442113	-0.2937	0.23885	-6.87696	4.55758e-10	3.54911e-07	12.3661	0.200059	0.493759	0.2937	5	151329120	F	II		IGR	opensea	IGR-opensea		NA	NA
cg09810059	-0.225778	0.214906	-6.86687	4.78544e-10	3.71065e-07	12.3182	0.185086	0.410864	0.225778	1	29805006	F	I		IGR	island	IGR-island	chr1:29804962-29805239	NA	TRUE		rs1977332
cg11463380	0.249442	0.810171	6.86175	4.90528e-10	3.79549e-07	12.2939	0.843116	0.593674	-0.249442	4	3410693	R	II	RGS12	Body	shelf	Body-shelf	chr4:3414681-3415353	NA	TRUE
cg26406407	0.235283	0.638653	6.8609	4.92536e-10	3.80293e-07	12.2899	0.669728	0.434445	-0.235283	10	438229	R	I	DIP2C	Body	opensea	Body-opensea		NA	NA
cg08196512	-0.40754	0.500003	-6.85316	5.1131e-10	3.93953e-07	12.2532	0.446177	0.853717	0.40754	22	38506737	R	II	BAIAP2L2	TSS200	opensea	TSS200-opensea		TRUE	NA
cg02228042	-0.335172	0.427642	-6.85047	5.17987e-10	3.98253e-07	12.2404	0.383374	0.718546	0.335172	7	105603432	R	II	FLJ23834	TSS1500	opensea	TSS1500-opensea		NA	NA
cg14212447	-0.281654	0.362481	-6.84853	5.22858e-10	4.0115e-07	12.2313	0.325282	0.606936	0.281654	2	226243703	F	II		IGR	opensea	IGR-opensea		NA	TRUE
cg01807825	-0.288391	0.36982	-6.83441	5.59755e-10	4.28554e-07	12.1643	0.33173	0.620121	0.288391	4	80329368	R	II	GK2	1stExon	opensea	1stExon-opensea		NA	NA
cg02836764	0.401829	0.708136	6.83184	5.66722e-10	4.32266e-07	12.1522	0.761207	0.359378	-0.401829	10	134499364	R	II	INPP5A	Body	opensea	Body-opensea		TRUE	NA
cg15121420	-0.247128	0.28485	-6.83175	5.6698e-10	4.32266e-07	12.1517	0.252211	0.499339	0.247128	2	238490819	R	I	RAB17	Body	opensea	Body-opensea		TRUE	TRUE			rs73999142
cg09706021	-0.345422	0.283186	-6.82466	5.86708e-10	4.4637e-07	12.1181	0.237564	0.582987	0.345422	6	33399109	F	II	SYNGAP1	Body	shelf	Body-shelf	chr6:33396050-33396296	TRUE	NA
cg19177125	-0.402131	0.407194	-6.82216	5.93815e-10	4.50773e-07	12.1063	0.354082	0.756213	0.402131	18	19752414	R	II	GATA6	Body	shore	Body-shore	chr18:19744936-19752363	NA	NA
cg24311135	-0.271197	0.310133	-6.82175	5.94973e-10	4.50773e-07	12.1044	0.274314	0.545511	0.271197	20	1472264	R	II	SIRPB2	TSS200	opensea	TSS200-opensea		NA	NA
cg15942185	0.339227	0.669804	6.81644	6.10406e-10	4.61435e-07	12.0792	0.714607	0.375381	-0.339227	7	129912487	F	II	CPA2	Body	opensea	Body-opensea		NA	NA
cg02770252	0.322366	0.744642	6.81604	6.11584e-10	4.61435e-07	12.0773	0.787219	0.464853	-0.322366	6	14450312	F	II		IGR	opensea	IGR-opensea		NA	TRUE
cg03661409	-0.262906	0.28132	-6.81353	6.19034e-10	4.66089e-07	12.0655	0.246597	0.509503	0.262906	2	191812319	F	II	GLS	Body	opensea	Body-opensea		NA	TRUE		rs16833092
cg15470365	0.227356	0.810423	6.81266	6.21642e-10	4.67086e-07	12.0613	0.840451	0.613095	-0.227356	4	186709143	F	II	SORBS2	5'UTR	opensea	5'UTR-opensea		NA	NA
cg12068916	0.316742	0.7374	6.80935	6.31634e-10	4.73615e-07	12.0457	0.779234	0.462492	-0.316742	8	17267342	F	II	MTMR7	Body	shelf	Body-shelf	chr8:17270603-17271120	NA	NA
cg22268137	0.425294	0.488221	6.80729	6.37936e-10	4.77356e-07	12.0359	0.544392	0.119098	-0.425294	13	28497117	F	I	PDX1	Body	shore	Body-shore	chr13:28498226-28499046	NA	NA		rs4415872
cg15180379	0.239991	0.793568	6.80616	6.41407e-10	4.78968e-07	12.0306	0.825265	0.585274	-0.239991	6	100891601	F	II	SIM1	Body	shelf	Body-shelf	chr6:100895007-100895246	NA	NA
cg01557738	-0.297201	0.421004	-6.80186	6.54832e-10	4.8799e-07	12.0103	0.381751	0.678952	0.297201	22	49812057	F	I		IGR	island	IGR-island	chr22:49811997-49812468	NA	NA		rs5770418
cg21742058	0.320089	0.755746	6.79914	6.6348e-10	4.93424e-07	11.9974	0.798022	0.477933	-0.320089	3	65563196	R	II	MAGI1	Body	opensea	Body-opensea		NA	TRUE
cg06629999	-0.387168	0.420396	-6.7973	6.69368e-10	4.96532e-07	11.9887	0.369261	0.756429	0.387168	22	49720192	F	II		IGR	shelf	IGR-shelf	chr22:49717505-49717921	NA	NA
cg08401872	-0.328603	0.335453	-6.79648	6.72043e-10	4.96532e-07	11.9848	0.292052	0.620655	0.328603	2	218487226	R	II	DIRC3	Body	opensea	Body-opensea		NA	TRUE
cg12935478	-0.328878	0.419697	-6.79614	6.73114e-10	4.96532e-07	11.9832	0.37626	0.705138	0.328878	21	44898206	F	II	C21orf84	TSS200	opensea	TSS200-opensea		NA	TRUE
cg00548268	0.354865	0.452046	6.79614	6.7312e-10	4.96532e-07	11.9832	0.498915	0.14405	-0.354865	7	98245830	R	II	NPTX2	TSS1500	island	TSS1500-island	chr7:98245805-98247759	NA	NA
cg11964216	0.34417	0.760075	6.7941	6.7977e-10	5.00422e-07	11.9736	0.805532	0.461361	-0.34417	8	144521570	R	II	ZC3H3	Body	island	Body-island	chr8:144521358-144521608	NA	NA
cg06832449	0.40322	0.521534	6.78852	6.9829e-10	5.13018e-07	11.9472	0.574789	0.171569	-0.40322	10	35069982	R	II	PARD3	Body	opensea	Body-opensea		NA	TRUE
cg06820545	-0.258092	0.36773	-6.78519	7.09574e-10	5.20256e-07	11.9315	0.333643	0.591735	0.258092	3	39031761	F	I		IGR	opensea	IGR-opensea		NA	TRUE
cg06537652	0.223927	0.842393	6.78365	7.1484e-10	5.23063e-07	11.9242	0.871968	0.648042	-0.223927	5	16664426	F	II	MYO10	3'UTR	opensea	3'UTR-opensea		NA	NA
cg07269374	-0.284626	0.306024	-6.78115	7.23504e-10	5.28339e-07	11.9124	0.268431	0.553057	0.284626	12	66176707	F	II	RPSAP52	Body	opensea	Body-opensea		NA	NA
cg16204205	-0.422352	0.441457	-6.77613	7.41173e-10	5.40158e-07	11.8887	0.385675	0.808027	0.422352	18	19753432	F	II	GATA6	Body	shore	Body-shore	chr18:19744936-19752363	NA	NA
cg13116789	0.333981	0.628274	6.77302	7.52334e-10	5.46603e-07	11.874	0.672385	0.338404	-0.333981	12	111883369	R	II	SH2B3	Body	opensea	Body-opensea		NA	TRUE
cg09807875	-0.373826	0.345204	-6.77283	7.53023e-10	5.46603e-07	11.8731	0.295831	0.669657	0.373826	7	34136112	F	II	BMPER	Body	opensea	Body-opensea		TRUE	TRUE
cg20093718	-0.381539	0.474487	-6.76963	7.64718e-10	5.53986e-07	11.858	0.424095	0.805634	0.381539	17	73643683	F	II	LOC100130933	3'UTR	opensea	3'UTR-opensea		NA	NA		rs34462630
cg00081087	-0.367897	0.449983	-6.76741	7.72902e-10	5.58802e-07	11.8475	0.401393	0.76929	0.367897	7	34873912	R	II	AAA1	Body	opensea	Body-opensea		NA	NA
cg23308184	0.342386	0.720017	6.76359	7.87233e-10	5.67911e-07	11.8295	0.765238	0.422852	-0.342386	10	132977221	F	II	TCERG1L	Body	opensea	Body-opensea		NA	NA
cg27038348	-0.333934	0.471506	-6.76323	7.88625e-10	5.67911e-07	11.8278	0.427402	0.761335	0.333934	10	48389841	F	II	RBP3	1stExon	shore	1stExon-shore	chr10:48389019-48389375	NA	NA
cg12238015	0.484936	0.499252	6.76105	7.96928e-10	5.72756e-07	11.8175	0.563301	0.0783649	-0.484936	13	28496812	F	II	PDX1	Body	shore	Body-shore	chr13:28498226-28499046	NA	NA
cg14100362	0.320962	0.723963	6.75794	8.08905e-10	5.80218e-07	11.8028	0.766354	0.445391	-0.320962	5	3326444	F	II		IGR	island	IGR-island	chr5:3326328-3326645	NA	TRUE
cg24724567	-0.303836	0.376228	-6.75394	8.24596e-10	5.90308e-07	11.784	0.336099	0.639935	0.303836	11	121762930	F	II		IGR	opensea	IGR-opensea		NA	TRUE		rs79249654
cg19788754	-0.349717	0.461198	-6.75164	8.3379e-10	5.95718e-07	11.7731	0.415009	0.764726	0.349717	17	80847662	F	II	TBCD	Body	opensea	Body-opensea		TRUE	TRUE
cg21196930	-0.260907	0.340351	-6.75029	8.39218e-10	5.9842e-07	11.7667	0.305891	0.566799	0.260907	6	23214308	F	II		IGR	opensea	IGR-opensea		NA	TRUE
cg04797323	0.421523	0.587397	6.73854	8.87919e-10	6.30674e-07	11.7114	0.64307	0.221546	-0.421523	12	93966978	R	I	SOCS2	Body	island	Body-island	chr12:93963963-93967395	NA	NA
cg15572496	-0.298865	0.407321	-6.73795	8.9041e-10	6.31211e-07	11.7086	0.367848	0.666713	0.298865	11	2189856	F	I	TH	Body	shore	Body-shore	chr11:2187488-2188245	TRUE	NA
cg04267082	-0.273266	0.465501	-6.73596	8.98985e-10	6.34814e-07	11.6992	0.42941	0.702675	0.273266	8	48114128	R	II		IGR	opensea	IGR-opensea		NA	TRUE
cg09347160	-0.38701	0.388286	-6.73259	9.13653e-10	6.42916e-07	11.6833	0.337172	0.724182	0.38701	4	83513063	F	II		IGR	opensea	IGR-opensea		NA	TRUE
cg06181069	-0.246601	0.231647	-6.73251	9.13994e-10	6.42916e-07	11.683	0.199077	0.445678	0.246601	1	154293494	F	II	AQP10	TSS200	opensea	TSS200-opensea		NA	NA
cg15504041	-0.322115	0.354742	-6.73184	9.16932e-10	6.43738e-07	11.6798	0.312198	0.634313	0.322115	10	127477259	R	II	UROS	3'UTR	opensea	3'UTR-opensea		NA	NA
cg25005357	0.370302	0.695558	6.73113	9.20042e-10	6.44677e-07	11.6765	0.744466	0.374163	-0.370302	15	57426631	F	II	TCF12	Body	opensea	Body-opensea		NA	TRUE
cg08061524	0.319981	0.70252	6.72367	9.53576e-10	6.66889e-07	11.6414	0.744781	0.424801	-0.319981	22	46472568	R	I		IGR	opensea	IGR-opensea		NA	NA
cg25090972	0.43318	0.477028	6.72157	9.63258e-10	6.72367e-07	11.6314	0.53424	0.10106	-0.43318	7	156797988	R	II	MNX1	3'UTR	island	3'UTR-island	chr7:156795355-156799394	NA	NA			rs66587043
cg26476925	-0.293675	0.229058	-6.71645	9.87187e-10	6.87748e-07	11.6074	0.19027	0.483945	0.293675	19	45245446	F	II		IGR	opensea	IGR-opensea		TRUE	NA			rs7248877
cg10732560	-0.304157	0.598144	-6.71582	9.90188e-10	6.87748e-07	11.6044	0.557973	0.86213	0.304157	11	2183864	F	I	INS	TSS1500	shelf	TSS1500-shelf	chr11:2187488-2188245	NA	NA		rs71471689
cg15642666	-0.328355	0.411766	-6.71565	9.90966e-10	6.87748e-07	11.6036	0.368399	0.696754	0.328355	19	34174388	R	II	CHST8	5'UTR	shore	5'UTR-shore	chr19:34175344-34175768	NA	NA
cg15855251	-0.283582	0.372326	-6.7061	1.03739e-09	7.18594e-07	11.5587	0.334872	0.618454	0.283582	6	170200021	R	II	C6orf208	Body	opensea	Body-opensea		NA	NA
cg08288107	-0.36149	0.581807	-6.70428	1.04649e-09	7.23521e-07	11.5501	0.534063	0.895553	0.36149	12	66362223	R	II		IGR	opensea	IGR-opensea		NA	TRUE
cg20507066	-0.291084	0.436126	-6.70304	1.05275e-09	7.25655e-07	11.5443	0.397681	0.688765	0.291084	3	78990780	F	II	ROBO1	Body	opensea	Body-opensea		NA	TRUE
cg01099024	-0.264856	0.257496	-6.70286	1.05365e-09	7.25655e-07	11.5434	0.222516	0.487371	0.264856	14	70347833	R	II	SMOC1	Body	shore	Body-shore	chr14:70345943-70346527	NA	NA
cg23906612	-0.234073	0.273307	-6.70248	1.05556e-09	7.25655e-07	11.5416	0.242392	0.476465	0.234073	6	43958679	R	II		IGR	opensea	IGR-opensea		NA	TRUE
cg09579989	-0.212637	0.222435	-6.70191	1.05846e-09	7.26272e-07	11.539	0.194351	0.406987	0.212637	12	110685438	R	II		IGR	opensea	IGR-opensea		NA	TRUE
cg11943883	-0.348783	0.528504	-6.70018	1.06728e-09	7.29569e-07	11.5308	0.482438	0.831221	0.348783	12	108792983	R	II		IGR	opensea	IGR-opensea		NA	TRUE
cg26378984	-0.304991	0.491328	-6.69855	1.07564e-09	7.33906e-07	11.5232	0.451046	0.756037	0.304991	11	116374243	F	II		IGR	shelf	IGR-shelf	chr11:116371182-116371606	NA	NA
cg26734040	-0.306382	0.434624	-6.69588	1.08945e-09	7.41939e-07	11.5106	0.394159	0.70054	0.306382	11	116708517	R	II	APOA1	TSS200	shore	TSS200-shore	chr11:116706481-116706910	NA	NA
cg25857695	-0.329974	0.456171	-6.69487	1.09475e-09	7.44155e-07	11.5059	0.41259	0.742564	0.329974	3	180100722	R	II		IGR	opensea	IGR-opensea		NA	TRUE
cg09081544	-0.383488	0.461004	-6.69165	1.11175e-09	7.54301e-07	11.4908	0.410355	0.793843	0.383488	3	124652790	R	II	MUC13	Body	opensea	Body-opensea		NA	NA
cg11644370	-0.232448	0.273785	-6.68802	1.13126e-09	7.66107e-07	11.4737	0.243084	0.475532	0.232448	17	73553911	F	II	LLGL2	Body	opensea	Body-opensea		TRUE	TRUE	low-CpG:71065405-71065525	rs1671035
cg14792959	-0.222242	0.457022	-6.68071	1.17154e-09	7.91912e-07	11.4394	0.427669	0.649912	0.222242	19	34263159	R	I	CHST8	Body	island	Body-island	chr19:34262943-34263906	NA	NA
cg18147098	0.342293	0.619072	6.67639	1.196e-09	8.06946e-07	11.4191	0.66428	0.321988	-0.342293	1	212688916	F	II		IGR	shore	IGR-shore	chr1:212688031-212688448	NA	NA
cg04642300	-0.351323	0.363961	-6.67549	1.20118e-09	8.08939e-07	11.4149	0.31756	0.668883	0.351323	6	109288592	R	II	ARMC2	Body	opensea	Body-opensea		NA	TRUE
cg18749309	-0.323129	0.442408	-6.67412	1.20907e-09	8.12749e-07	11.4084	0.399731	0.72286	0.323129	11	61434800	F	II		IGR	opensea	IGR-opensea		NA	NA	low-CpG:61191375-61191387
cg09605693	0.258685	0.816283	6.66989	1.2338e-09	8.27838e-07	11.3886	0.850449	0.591764	-0.258685	8	143463488	R	I	TSNARE1	5'UTR	opensea	5'UTR-opensea		NA	NA
cg26860855	-0.333157	0.544419	-6.66703	1.25079e-09	8.37698e-07	11.3751	0.500418	0.833574	0.333157	7	152618527	F	II		IGR	shelf	IGR-shelf	chr7:152621916-152622149	NA	NA
cg11820833	-0.235938	0.262086	-6.66275	1.27665e-09	8.52503e-07	11.3551	0.230924	0.466863	0.235938	14	65187054	F	II	PLEKHG3	5'UTR	opensea	5'UTR-opensea		TRUE	TRUE
cg05064181	-0.374913	0.514646	-6.66259	1.27759e-09	8.52503e-07	11.3543	0.465129	0.840042	0.374913	10	116445398	R	II	ABLIM1	TSS1500	opensea	TSS1500-opensea		NA	NA
cg08347875	0.237524	0.741747	6.65855	1.30252e-09	8.67547e-07	11.3354	0.773118	0.535594	-0.237524	13	30317411	F	II		IGR	opensea	IGR-opensea		NA	TRUE
cg24296761	-0.300749	0.47652	-6.65658	1.31482e-09	8.74137e-07	11.3262	0.436799	0.737548	0.300749	19	42408458	F	I	ARHGEF1	Body	island	Body-island	chr19:42408315-42408535	TRUE	NA
cg13001097	0.381798	0.673237	6.65567	1.3206e-09	8.7638e-07	11.3219	0.723663	0.341865	-0.381798	6	144652488	F	II	UTRN	Body	opensea	Body-opensea		NA	TRUE
cg10237442	-0.31372	0.454172	-6.65382	1.33233e-09	8.80947e-07	11.3132	0.412737	0.726457	0.31372	22	31475122	R	II		IGR	shore	IGR-shore	chr22:31476872-31477505	NA	NA
cg09418000	-0.349378	0.46522	-6.65214	1.34302e-09	8.84799e-07	11.3054	0.419076	0.768454	0.349378	7	39056400	F	II	POU6F2	Body	opensea	Body-opensea		NA	TRUE
cg15687147	-0.266257	0.349482	-6.65085	1.35137e-09	8.88692e-07	11.2993	0.314316	0.580573	0.266257	4	91570600	F	II	FAM190A	Body	opensea	Body-opensea		NA	NA
cg11701022	-0.239312	0.266012	-6.65036	1.35451e-09	8.89148e-07	11.297	0.234405	0.473717	0.239312	11	2162478	F	II	IGF2AS	Body	island	Body-island	chr11:2158951-2162484	NA	NA	high-CpG:2118699-2119180
cg15655714	-0.31957	0.377338	-6.64685	1.37741e-09	9.00575e-07	11.2805	0.335131	0.654701	0.31957	19	51018365	R	II	ASPDH	TSS1500	shore	TSS1500-shore	chr19:51020296-51022796	TRUE	NA
cg00205756	-0.31583	0.533354	-6.64683	1.37753e-09	9.00575e-07	11.2805	0.491641	0.807471	0.31583	16	7762118	R	II	A2BP1	3'UTR	opensea	3'UTR-opensea		NA	NA
cg12016405	-0.266701	0.287685	-6.64656	1.37935e-09	9.00575e-07	11.2792	0.25246	0.519161	0.266701	6	33795750	R	II		IGR	opensea	IGR-opensea		NA	TRUE
cg08052292	0.343781	0.77192	6.6409	1.41709e-09	9.20263e-07	11.2527	0.817325	0.473544	-0.343781	3	56789178	F	II	ARHGEF3	Body	opensea	Body-opensea		NA	NA
cg10549753	0.350815	0.709236	6.63836	1.4344e-09	9.28187e-07	11.2408	0.75557	0.404754	-0.350815	12	95226786	F	II	MIR492	TSS1500	opensea	TSS1500-opensea		NA	TRUE		rs55788968
cg09695996	-0.333144	0.304924	-6.63672	1.44571e-09	9.33847e-07	11.2331	0.260924	0.594068	0.333144	16	1138489	R	II	C1QTNF8	3'UTR	shore	3'UTR-shore	chr16:1139732-1139937	NA	NA
cg20556988	-0.314795	0.410434	-6.63449	1.46116e-09	9.42152e-07	11.2226	0.368858	0.683653	0.314795	17	32690127	F	II	CCL1	1stExon	opensea	1stExon-opensea		NA	NA
cg24375221	0.394459	0.683318	6.63407	1.46414e-09	9.42398e-07	11.2207	0.735416	0.340958	-0.394459	3	121904275	R	II	CASR	5'UTR	shore	5'UTR-shore	chr3:121902742-121903645	NA	NA
cg27425459	0.283797	0.733689	6.6313	1.48358e-09	9.51546e-07	11.2077	0.771172	0.487375	-0.283797	2	105697589	R	II	MRPS9	Body	opensea	Body-opensea		NA	TRUE
cg12516875	0.419324	0.488832	6.63026	1.49094e-09	9.54584e-07	11.2029	0.544215	0.124891	-0.419324	22	46463543	R	II		IGR	shelf	IGR-shelf	chr22:46465976-46468528	NA	NA
cg07871153	0.208805	0.671331	6.62862	1.50272e-09	9.60433e-07	11.1951	0.698909	0.490104	-0.208805	10	79602008	F	I	DLG5	Body	opensea	Body-opensea		NA	NA
cg17054060	0.431662	0.605482	6.62814	1.50611e-09	9.60914e-07	11.1929	0.662493	0.230832	-0.431662	5	3606081	R	I		IGR	shore	IGR-shore	chr5:3606488-3607135	NA	NA
cg01923514	-0.402486	0.446034	-6.62508	1.52825e-09	9.7333e-07	11.1786	0.392875	0.795361	0.402486	20	31781277	R	II	BASE	TSS200	opensea	TSS200-opensea		NA	NA
cg17549513	0.247854	0.744359	6.61584	1.59717e-09	1.01545e-06	11.1353	0.777095	0.529241	-0.247854	17	9694789	R	II	DHRS7C	TSS200	opensea	TSS200-opensea		NA	NA
cg12615205	-0.33567	0.466814	-6.61454	1.60711e-09	1.01998e-06	11.1293	0.42248	0.75815	0.33567	1	3495611	F	II	MEGF6	Body	opensea	Body-opensea		NA	NA
cg09082823	-0.289501	0.361764	-6.61395	1.6116e-09	1.02105e-06	11.1265	0.323528	0.61303	0.289501	11	17564696	F	II	USH1C	Body	shore	Body-shore	chr11:17565766-17566052	NA	NA
cg13011961	0.316491	0.67627	6.61181	1.62812e-09	1.02645e-06	11.1165	0.718071	0.40158	-0.316491	3	67291183	R	II		IGR	opensea	IGR-opensea		NA	TRUE
cg09854011	-0.291314	0.346754	-6.61175	1.6286e-09	1.02645e-06	11.1162	0.308278	0.599592	0.291314	1	17907024	R	II	ARHGEF10L	TSS200	opensea	TSS200-opensea		NA	NA
cg25900943	-0.300651	0.27608	-6.60841	1.65478e-09	1.04115e-06	11.1006	0.236372	0.537023	0.300651	8	103820614	R	II		IGR	shore	IGR-shore	chr8:103822614-103823263	NA	NA	low-CpG:103889733-103890149
cg13636014	-0.37784	0.518148	-6.6063	1.67144e-09	1.04967e-06	11.0908	0.468245	0.846085	0.37784	9	84004731	F	II		IGR	opensea	IGR-opensea		TRUE	TRUE		rs11139192
cg03813964	-0.280003	0.432343	-6.60597	1.67409e-09	1.04967e-06	11.0892	0.395362	0.675365	0.280003	2	24709887	F	II		IGR	shelf	IGR-shelf	chr2:24713710-24715168	NA	NA
cg09975620	0.44194	0.501862	6.60271	1.70031e-09	1.06428e-06	11.074	0.560231	0.118291	-0.44194	13	28498384	R	I	PDX1	Body	island	Body-island	chr13:28498226-28499046	NA	NA
cg12626076	0.355645	0.65129	6.59298	1.78098e-09	1.11094e-06	11.0285	0.698262	0.342617	-0.355645	15	92399195	F	II	SLCO3A1	Body	shore	Body-shore	chr15:92396013-92397682	NA	NA
cg17716930	-0.245086	0.223489	-6.59214	1.78812e-09	1.11349e-06	11.0246	0.191119	0.436205	0.245086	19	51017331	R	II	ASPDH	TSS200	shelf	TSS200-shelf	chr19:51020296-51022796	TRUE	NA			rs1726824
cg01294808	0.374926	0.560947	6.58679	1.83423e-09	1.13636e-06	10.9996	0.610466	0.23554	-0.374926	5	3599686	R	I	IRX1	Body	island	Body-island	chr5:3594467-3603054	TRUE	NA			rs61745751
cg20713492	-0.206751	0.18379	-6.58479	1.85179e-09	1.14529e-06	10.9903	0.156483	0.363235	0.206751	1	154293482	F	II	AQP10	TSS200	opensea	TSS200-opensea		NA	NA
cg27651243	0.420892	0.437485	6.58423	1.85677e-09	1.14642e-06	10.9877	0.493075	0.0721824	-0.420892	7	156799148	R	II	MNX1	Body	island	Body-island	chr7:156795355-156799394	TRUE	NA
cg08236285	-0.279044	0.338405	-6.57917	1.90201e-09	1.17236e-06	10.964	0.30155	0.580594	0.279044	8	4637584	R	II	CSMD1	Body	opensea	Body-opensea		NA	TRUE
cg05627522	0.412173	0.475779	6.5779	1.91349e-09	1.17745e-06	10.9581	0.530217	0.118044	-0.412173	15	75251581	R	II		IGR	island	IGR-island	chr15:75251467-75251773	NA	NA
cg05656032	-0.271914	0.362685	-6.57686	1.92304e-09	1.18132e-06	10.9533	0.326772	0.598686	0.271914	19	51017130	F	II	ASPDH	5'UTR	shelf	5'UTR-shelf	chr19:51020296-51022796	TRUE	NA
cg22839587	0.345358	0.662981	6.57182	1.96966e-09	1.20792e-06	10.9298	0.708594	0.363236	-0.345358	5	146818610	R	II	DPYSL3	Body	opensea	Body-opensea		NA	TRUE
cg16044777	0.307584	0.768095	6.56591	2.0258e-09	1.24026e-06	10.9022	0.808719	0.501135	-0.307584	6	112466086	R	II	LAMA4	Body	opensea	Body-opensea		NA	NA	low-CpG:112572779-112572782
cg25738340	-0.352364	0.343314	-6.5617	2.06682e-09	1.25962e-06	10.8826	0.296775	0.649139	0.352364	17	77174962	R	II	HRNBP3	5'UTR	shelf	5'UTR-shelf	chr17:77178828-77180229	NA	NA
cg13663644	-0.288729	0.339022	-6.5616	2.06782e-09	1.25962e-06	10.8821	0.300888	0.589617	0.288729	9	990692	F	I	DMRT3	Body	opensea	Body-opensea		NA	NA		rs34961221
cg12500879	0.508859	0.530204	6.55832	2.10031e-09	1.27727e-06	10.8668	0.597412	0.0885532	-0.508859	11	31848649	R	I		IGR	island	IGR-island	chr11:31848487-31848776	NA	TRUE
cg20337028	-0.346215	0.43951	-6.5464	2.22272e-09	1.34588e-06	10.8113	0.393784	0.739999	0.346215	17	75181836	F	II	SEC14L1	Body	opensea	Body-opensea		NA	TRUE
cg13058786	-0.238857	0.448525	-6.54638	2.22291e-09	1.34588e-06	10.8112	0.416978	0.655835	0.238857	17	77097868	F	I	HRNBP3	Body	shelf	Body-shelf	chr17:77099995-77100203	NA	NA
cg03348079	-0.415146	0.461705	-6.54625	2.22423e-09	1.34588e-06	10.8106	0.406874	0.82202	0.415146	12	95099198	R	II		IGR	opensea	IGR-opensea		NA	TRUE			rs78239084
cg13943133	-0.319032	0.396149	-6.54454	2.24241e-09	1.35463e-06	10.8026	0.354013	0.673045	0.319032	9	23537355	F	II		IGR	opensea	IGR-opensea		NA	NA
cg13509421	-0.231602	0.21909	-6.54417	2.24636e-09	1.35476e-06	10.8009	0.188501	0.420103	0.231602	12	110476821	R	II	ANKRD13A	3'UTR	opensea	3'UTR-opensea		TRUE	TRUE
cg12815918	0.431334	0.46667	6.53505	2.3458e-09	1.41006e-06	10.7584	0.523638	0.0923043	-0.431334	13	28498544	F	II	PDX1	Body	island	Body-island	chr13:28498226-28499046	NA	NA
cg14474561	-0.306874	0.385923	-6.53401	2.3574e-09	1.41469e-06	10.7536	0.345393	0.652267	0.306874	20	48096466	F	II	KCNB1	Body	shelf	Body-shelf	chr20:48098512-48099560	NA	NA
cg13762691	-0.256381	0.196168	-6.532	2.37995e-09	1.42587e-06	10.7443	0.162306	0.418687	0.256381	22	17956560	F	II	CECR2	TSS200	opensea	TSS200-opensea		NA	NA
cg23233742	-0.22505	0.257694	-6.52379	2.47448e-09	1.48007e-06	10.7061	0.22797	0.45302	0.22505	5	139077894	F	II		IGR	shore	IGR-shore	chr5:139076542-139077179	TRUE	TRUE		rs72000517
cg22940022	0.274042	0.655183	6.52203	2.49529e-09	1.49006e-06	10.6979	0.691378	0.417336	-0.274042	7	99691200	F	II	MCM7	Body	opensea	Body-opensea		NA	NA			rs41274221
cg19267253	-0.302764	0.361974	-6.52107	2.50667e-09	1.49441e-06	10.6934	0.321986	0.62475	0.302764	7	19750896	R	II		IGR	shelf	IGR-shelf	chr7:19748397-19748861	NA	NA
cg05921889	-0.380603	0.43878	-6.51775	2.54639e-09	1.5156e-06	10.678	0.388512	0.769115	0.380603	7	34076103	R	II	BMPER	Body	opensea	Body-opensea		NA	TRUE
cg21161126	0.253622	0.773621	6.51558	2.57278e-09	1.52881e-06	10.6679	0.807118	0.553496	-0.253622	9	113698814	R	II	LPAR1	Body	opensea	Body-opensea		NA	TRUE
cg15170442	0.325171	0.725655	6.51353	2.59792e-09	1.5409e-06	10.6584	0.768602	0.44343	-0.325171	8	144521607	F	II	ZC3H3	Body	island	Body-island	chr8:144521358-144521608	NA	NA			rs34256841
cg25426350	-0.243774	0.36573	-6.51291	2.60554e-09	1.5409e-06	10.6555	0.333534	0.577307	0.243774	11	6462391	R	II	HPX	TSS200	opensea	TSS200-opensea		NA	NA
cg21928923	0.286956	0.729446	6.51288	2.60583e-09	1.5409e-06	10.6554	0.767346	0.480391	-0.286956	7	94630048	F	II	PPP1R9A	Body	opensea	Body-opensea		NA	TRUE
cg00779313	0.380999	0.734739	6.51174	2.61999e-09	1.54675e-06	10.6501	0.78506	0.404061	-0.380999	10	1166994	R	II	WDR37	Body	opensea	Body-opensea		NA	NA
cg10275766	-0.278784	0.316223	-6.51125	2.62612e-09	1.54786e-06	10.6478	0.279402	0.558187	0.278784	2	173591150	R	II	LOC91149	Body	opensea	Body-opensea		NA	TRUE
cg03531326	-0.311742	0.376558	-6.50502	2.70479e-09	1.58907e-06	10.6188	0.335385	0.647127	0.311742	19	39443344	R	II	FBXO17	5'UTR	shelf	5'UTR-shelf	chr19:39440404-39441011	NA	NA
cg01636575	0.305751	0.565191	6.50327	2.72736e-09	1.59975e-06	10.6107	0.605573	0.299823	-0.305751	17	13447853	R	II	HS3ST3A1	Body	opensea	Body-opensea		NA	TRUE
cg18792365	-0.217009	0.267939	-6.49773	2.7999e-09	1.63702e-06	10.585	0.239278	0.456287	0.217009	8	13132967	F	II	DLC1	Body	shore	Body-shore	chr8:13133842-13134312	NA	TRUE
cg27312549	-0.342709	0.473012	-6.49605	2.82215e-09	1.64738e-06	10.5772	0.427748	0.770457	0.342709	16	2949209	F	II	FLYWCH2	3'UTR	opensea	3'UTR-opensea		NA	NA		rs7281	rs1052167
cg19845136	-0.299098	0.423206	-6.49413	2.84793e-09	1.65976e-06	10.5683	0.383702	0.682801	0.299098	2	232789413	R	II		IGR	shore	IGR-shore	chr2:232789995-232791286	NA	NA
cg13577778	-0.382833	0.447232	-6.49203	2.87646e-09	1.66852e-06	10.5585	0.396669	0.779502	0.382833	14	69481517	F	II		IGR	opensea	IGR-opensea		NA	TRUE
cg22260869	0.417801	0.630795	6.49201	2.87672e-09	1.66852e-06	10.5584	0.685976	0.268176	-0.417801	15	92398112	F	II	SLCO3A1	Body	shore	Body-shore	chr15:92396013-92397682	NA	NA
cg07022048	-0.269411	0.389159	-6.48693	2.94669e-09	1.70367e-06	10.5349	0.353577	0.622988	0.269411	12	52638592	R	II	KRT7	Body	shore	Body-shore	chr12:52639195-52639416	TRUE	NA
cg08241841	0.280355	0.728136	6.48592	2.96091e-09	1.70918e-06	10.5302	0.765164	0.48481	-0.280355	19	2324338	F	II	LSM7	Body	shore	Body-shore	chr19:2323912-2324127	NA	NA		rs10404826
cg12018521	-0.392399	0.385787	-6.48143	3.02445e-09	1.74309e-06	10.5094	0.333961	0.72636	0.392399	7	115858134	F	II	TES	Body	opensea	Body-opensea		NA	TRUE
cg21369231	-0.403996	0.270048	-6.48008	3.04382e-09	1.74871e-06	10.5031	0.21669	0.620686	0.403996	3	170302404	F	II	SLC7A14	5'UTR	shore	5'UTR-shore	chr3:170303044-170303249	NA	NA
cg13039539	0.202408	0.872039	6.47227	3.15841e-09	1.81167e-06	10.4669	0.898772	0.696364	-0.202408	7	70038627	F	II	AUTS2	Body	opensea	Body-opensea		NA	TRUE
cg01481976	0.204076	0.82427	6.47077	3.18086e-09	1.82168e-06	10.4599	0.851223	0.647147	-0.204076	9	116174309	R	II	C9orf43	5'UTR	shore	5'UTR-shore	chr9:116172303-116173090	NA	NA
cg02921627	0.204072	0.650621	6.47042	3.18609e-09	1.82181e-06	10.4583	0.677574	0.473501	-0.204072	8	144589984	F	I	ZC3H3	Body	opensea	Body-opensea		NA	NA			rs60913918
cg06837568	-0.377008	0.500985	-6.46989	3.19413e-09	1.82354e-06	10.4559	0.451191	0.828199	0.377008	12	108634212	F	I	WSCD2	Body	opensea	Body-opensea		NA	NA
cg24089936	0.328403	0.609694	6.46872	3.21181e-09	1.83076e-06	10.4504	0.653068	0.324665	-0.328403	1	49341594	R	II	AGBL4	Body	opensea	Body-opensea		NA	TRUE
cg24425727	-0.30867	0.346781	-6.4652	3.26572e-09	1.85857e-06	10.4341	0.306014	0.614684	0.30867	6	36645648	R	II	CDKN1A	TSS1500	shore	TSS1500-shore	chr6:36646244-36648465	NA	TRUE
cg26811705	-0.214826	0.387034	-6.46138	3.32524e-09	1.88949e-06	10.4164	0.358661	0.573487	0.214826	11	118781408	R	I	BCL9L	1stExon	island	1stExon-island	chr11:118781060-118781732	TRUE	TRUE
cg24079381	-0.290428	0.30791	-6.45832	3.37367e-09	1.91377e-06	10.4023	0.269552	0.55998	0.290428	17	77115473	F	II	HRNBP3	5'UTR	opensea	5'UTR-opensea		NA	NA		rs61382501
cg01185573	-0.350611	0.348233	-6.45196	3.47665e-09	1.96631e-06	10.3728	0.301926	0.652537	0.350611	3	135432551	R	II		IGR	opensea	IGR-opensea		NA	TRUE
cg19673176	-0.332543	0.470733	-6.45049	3.50089e-09	1.97685e-06	10.366	0.426812	0.759355	0.332543	17	77116058	F	II	HRNBP3	5'UTR	opensea	5'UTR-opensea		NA	NA
cg16240480	0.400686	0.566948	6.45017	3.50616e-09	1.97685e-06	10.3645	0.619868	0.219183	-0.400686	1	236557473	R	II	EDARADD	TSS1500	shore	TSS1500-shore	chr1:236558459-236559336	NA	NA
cg08683644	-0.337895	0.34916	-6.44841	3.53543e-09	1.98739e-06	10.3564	0.304532	0.642427	0.337895	10	44853092	F	II		IGR	opensea	IGR-opensea		NA	TRUE		rs1144474
cg14289461	-0.393629	0.312443	-6.44838	3.53578e-09	1.98739e-06	10.3563	0.260455	0.654084	0.393629	6	112575929	R	II	LAMA4	TSS200	shore	TSS200-shore	chr6:112575091-112575483	NA	NA	low-CpG:112682038-112682667
cg11325950	0.332106	0.695349	6.43568	3.75441e-09	2.10053e-06	10.2975	0.739212	0.407107	-0.332106	1	3182736	F	II	PRDM16	Body	shore	Body-shore	chr1:3182821-3183216	NA	NA
cg21368402	0.341562	0.68622	6.43173	3.82501e-09	2.13675e-06	10.2792	0.731332	0.38977	-0.341562	10	130507705	R	II		IGR	shore	IGR-shore	chr10:130508443-130508658	NA	NA
cg10622586	-0.345468	0.404253	-6.42165	4.01121e-09	2.23048e-06	10.2327	0.358625	0.704093	0.345468	12	103981113	R	II	STAB2	1stExon	opensea	1stExon-opensea		NA	NA
cg16859931	0.288971	0.769677	6.4185	4.07111e-09	2.26033e-06	10.2182	0.807843	0.518872	-0.288971	7	99691812	R	II	MIR25	TSS1500	opensea	TSS1500-opensea		NA	NA
cg09809672	0.319413	0.731936	6.41005	4.23663e-09	2.33576e-06	10.1791	0.774122	0.454709	-0.319413	1	236557682	R	II	EDARADD	TSS1500	shore	TSS1500-shore	chr1:236558459-236559336	NA	NA
cg07163389	0.262076	0.734502	6.40979	4.24173e-09	2.33576e-06	10.1779	0.769116	0.50704	-0.262076	14	104837363	R	I		IGR	opensea	IGR-opensea		NA	NA
cg22171145	0.349357	0.700209	6.4096	4.2455e-09	2.33576e-06	10.1771	0.746351	0.396994	-0.349357	7	127318550	F	II	SND1	Body	opensea	Body-opensea		NA	TRUE
cg20820996	0.317004	0.703924	6.40624	4.31339e-09	2.36953e-06	10.1615	0.745793	0.428789	-0.317004	1	33749849	R	II	ZNF362	Body	shelf	Body-shelf	chr1:33745741-33745990	NA	NA
cg05375686	0.303601	0.690982	6.40432	4.35255e-09	2.38744e-06	10.1527	0.73108	0.427479	-0.303601	12	131171181	R	II		IGR	island	IGR-island	chr12:131171168-131171548	NA	NA
cg15350899	-0.318284	0.470702	-6.40393	4.36052e-09	2.38821e-06	10.1509	0.428664	0.746948	0.318284	11	118781763	F	II	BCL9L	TSS200	shore	TSS200-shore	chr11:118781060-118781732	TRUE	NA
cg16728323	-0.346656	0.334507	-6.40285	4.38269e-09	2.39674e-06	10.1459	0.288722	0.635378	0.346656	13	111212174	F	II	RAB20	Body	shore	Body-shore	chr13:111213589-111214477	TRUE	NA
cg19846389	-0.260277	0.284369	-6.39966	4.44899e-09	2.42934e-06	10.1312	0.249993	0.51027	0.260277	17	39722264	F	II	KRT9	3'UTR	opensea	3'UTR-opensea		NA	NA
cg25587431	-0.292786	0.278975	-6.39742	4.49622e-09	2.45145e-06	10.1209	0.240305	0.533091	0.292786	3	177542099	F	II		IGR	opensea	IGR-opensea		NA	TRUE
cg10328538	-0.330144	0.438543	-6.39703	4.50456e-09	2.45232e-06	10.119	0.394939	0.725083	0.330144	10	9445611	F	II		IGR	shelf	IGR-shelf	chr10:9449138-9450209	NA	NA			rs74125809
cg02693033	0.315644	0.65457	6.39208	4.6107e-09	2.50635e-06	10.0962	0.696259	0.380615	-0.315644	5	2643299	F	II		IGR	island	IGR-island	chr5:2643105-2643309	NA	NA
cg00339782	-0.226515	0.268359	-6.39111	4.63172e-09	2.51402e-06	10.0918	0.238441	0.464957	0.226515	1	149908099	R	II	MTMR11	Body	opensea	Body-opensea		NA	NA
cg14040633	-0.38967	0.524487	-6.38788	4.70262e-09	2.5487e-06	10.0769	0.473021	0.862691	0.38967	17	73996331	F	II	CDK3	TSS1500	opensea	TSS1500-opensea		NA	NA			rs76149185
cg26395507	-0.268517	0.291635	-6.38559	4.75363e-09	2.56869e-06	10.0663	0.256171	0.524688	0.268517	4	96474383	R	II		IGR	shelf	IGR-shelf	chr4:96469859-96470994	NA	NA
cg02890194	0.342733	0.562263	6.38465	4.77479e-09	2.5763e-06	10.062	0.607529	0.264796	-0.342733	7	156791845	F	I		IGR	shore	IGR-shore	chr7:156792318-156793272	TRUE	NA
cg21678736	-0.316785	0.446997	-6.38181	4.83893e-09	2.60703e-06	10.0489	0.405157	0.721942	0.316785	17	75282776	R	II	2009-09-01	Body	opensea	Body-opensea		NA	TRUE
cg06623017	-0.229284	0.342373	-6.38026	4.87443e-09	2.62228e-06	10.0417	0.31209	0.541374	0.229284	15	54124220	R	II		IGR	opensea	IGR-opensea		NA	TRUE
cg19468528	-0.202615	0.210858	-6.37971	4.88693e-09	2.62441e-06	10.0392	0.184098	0.386712	0.202615	17	73642404	F	II	LOC100130933	TSS1500	opensea	TSS1500-opensea		TRUE	NA
cg18449021	0.405758	0.626523	6.37946	4.89282e-09	2.62441e-06	10.0381	0.680114	0.274355	-0.405758	5	107004816	R	II	EFNA5	Body	shore	Body-shore	chr5:107005130-107008191	NA	NA
cg10985914	-0.248543	0.209572	-6.37821	4.92157e-09	2.63594e-06	10.0323	0.176746	0.425289	0.248543	1	212769641	R	II	ATF3	5'UTR	opensea	5'UTR-opensea		TRUE	TRUE
cg16057408	-0.203927	0.217239	-6.36701	5.18765e-09	2.77436e-06	9.98075	0.190305	0.394232	0.203927	14	101196998	F	II	DLK1	Body	shelf	Body-shelf	chr14:101200617-101200929	NA	TRUE
cg18106366	0.290486	0.681131	6.36579	5.21748e-09	2.78622e-06	9.97513	0.719497	0.429011	-0.290486	14	38590628	F	II		IGR	opensea	IGR-opensea		NA	TRUE
cg18437792	-0.274739	0.294858	-6.36492	5.2389e-09	2.78946e-06	9.97112	0.258572	0.533311	0.274739	14	31699236	F	II		IGR	opensea	IGR-opensea		TRUE	TRUE
cg06681434	-0.363924	0.434579	-6.36431	5.25377e-09	2.79329e-06	9.96834	0.386514	0.750438	0.363924	12	108617683	F	II	WSCD2	Body	opensea	Body-opensea		NA	NA
cg06392574	-0.403113	0.355022	-6.36268	5.29428e-09	2.80662e-06	9.96082	0.301781	0.704893	0.403113	6	37212272	R	II	TMEM217	5'UTR	opensea	5'UTR-opensea		NA	TRUE
cg23703079	-0.305112	0.519367	-6.35982	5.36591e-09	2.84046e-06	9.94766	0.479069	0.784181	0.305112	12	113016393	R	II		IGR	shelf	IGR-shelf	chr12:113013099-113013529	NA	NA
cg07936456	-0.329101	0.556029	-6.35911	5.38366e-09	2.84571e-06	9.94442	0.512563	0.841664	0.329101	16	7708060	F	II	A2BP1	Body	shelf	Body-shelf	chr16:7703811-7704090	NA	NA
cg14655590	-0.29861	0.423733	-6.35632	5.45481e-09	2.87914e-06	9.93157	0.384294	0.682903	0.29861	9	95993065	F	II	WNK2	Body	opensea	Body-opensea		NA	NA
cg19247032	-0.372536	0.474293	-6.35126	5.58592e-09	2.94406e-06	9.90831	0.42509	0.797626	0.372536	21	43786727	F	II	TFF1	TSS200	opensea	TSS200-opensea		NA	NA
cg10025830	-0.265881	0.320532	-6.34669	5.70706e-09	3.00356e-06	9.8873	0.285415	0.551296	0.265881	12	4136722	F	II		IGR	shelf	IGR-shelf	chr12:4140520-4141052	NA	NA
cg10720723	0.274763	0.684641	6.34315	5.8025e-09	3.04515e-06	9.87106	0.72093	0.446168	-0.274763	7	157476443	R	II	PTPRN2	Body	shore	Body-shore	chr7:157476886-157486719	NA	NA
cg12127159	-0.369633	0.496112	-6.34314	5.80284e-09	3.04515e-06	9.871	0.447293	0.816925	0.369633	7	33809972	F	II		IGR	opensea	IGR-opensea		NA	NA
cg21684845	-0.358961	0.469911	-6.34109	5.85896e-09	3.07017e-06	9.86157	0.422501	0.781462	0.358961	18	19755501	F	II	GATA6	Body	shore	Body-shore	chr18:19756794-19757080	NA	NA
cg23893460	-0.230594	0.321294	-6.33455	6.04141e-09	3.16122e-06	9.83155	0.290838	0.521432	0.230594	15	72492422	R	II	PKM2	Body	shelf	Body-shelf	chr15:72489478-72490119	NA	NA
cg03849299	-0.334836	0.45439	-6.3335	6.07131e-09	3.1718e-06	9.82671	0.410167	0.745003	0.334836	5	97703334	R	II		IGR	opensea	IGR-opensea		NA	TRUE
cg02833614	0.239104	0.838577	6.33323	6.07906e-09	3.1718e-06	9.82546	0.870156	0.631052	-0.239104	10	134536157	R	II	INPP5A	Body	island	Body-island	chr10:134535957-134536237	NA	TRUE
cg02498579	-0.257064	0.318193	-6.3288	6.20636e-09	3.23358e-06	9.80517	0.284241	0.541306	0.257064	7	99292361	F	II		IGR	opensea	IGR-opensea		NA	NA		rs34092118
cg16832407	-0.433039	0.356167	-6.32628	6.28022e-09	3.26738e-06	9.79359	0.298973	0.732012	0.433039	9	73736539	R	II	TRPM3	TSS200	opensea	TSS200-opensea		NA	NA			rs59612871
cg22460123	-0.308324	0.35154	-6.32359	6.35999e-09	3.30415e-06	9.78123	0.310818	0.619142	0.308324	12	52638294	R	II	KRT7	Body	shore	Body-shore	chr12:52639195-52639416	TRUE	NA
cg02245875	-0.262817	0.323552	-6.31833	6.51851e-09	3.37686e-06	9.75712	0.288841	0.551658	0.262817	20	17552881	R	II	DSTN	Body	shore	Body-shore	chr20:17550330-17551317	NA	NA
cg26432350	-0.288358	0.460078	-6.31583	6.59537e-09	3.40697e-06	9.74565	0.421993	0.71035	0.288358	3	47040357	R	I	NBEAL2	Body	opensea	Body-opensea		NA	NA
cg08887327	-0.240314	0.270585	-6.31513	6.61719e-09	3.41339e-06	9.74241	0.238846	0.47916	0.240314	2	238582364	F	II	LRRFIP1	Body	opensea	Body-opensea		NA	NA
cg13609797	-0.24297	0.410043	-6.31207	6.71255e-09	3.45767e-06	9.72841	0.377953	0.620923	0.24297	12	132106033	R	II		IGR	opensea	IGR-opensea		NA	TRUE
cg20421482	-0.251468	0.418833	-6.30988	6.78158e-09	3.48758e-06	9.71839	0.385621	0.637089	0.251468	12	132169009	F	I		IGR	shore	IGR-shore	chr12:132170874-132171202	NA	NA
cg06908550	-0.300011	0.456119	-6.30952	6.7932e-09	3.48758e-06	9.71671	0.416495	0.716506	0.300011	1	222279701	F	II		IGR	opensea	IGR-opensea		NA	TRUE
cg15894315	-0.305267	0.588233	-6.30932	6.79938e-09	3.48758e-06	9.71582	0.547914	0.853181	0.305267	1	55331361	F	II	DHCR24	Body	opensea	Body-opensea		NA	NA	low-CpG:55103782-55103970		rs57882605
cg13319938	-0.249496	0.421314	-6.30612	6.90225e-09	3.53536e-06	9.70112	0.388362	0.637858	0.249496	11	2436251	R	II	TRPM5	Body	island	Body-island	chr11:2435295-2436651	NA	NA
cg20292318	-0.284335	0.432444	-6.30512	6.93466e-09	3.54697e-06	9.69654	0.39489	0.679225	0.284335	17	77141853	R	I	HRNBP3	5'UTR	opensea	5'UTR-opensea		NA	NA			rs56242032
cg22987116	0.257373	0.635843	6.30437	6.95877e-09	3.55342e-06	9.69314	0.669836	0.412463	-0.257373	6	37461296	F	I	C6orf129	Body	opensea	Body-opensea		NA	NA
cg23843022	-0.318301	0.517082	-6.30413	6.96681e-09	3.55342e-06	9.69201	0.475043	0.793344	0.318301	1	208444590	F	II		IGR	opensea	IGR-opensea		NA	TRUE
cg24353272	-0.319604	0.444471	-6.30311	7.00006e-09	3.56537e-06	9.68735	0.402259	0.721863	0.319604	1	218510204	R	II	RRP15	3'UTR	opensea	3'UTR-opensea		NA	NA			rs75448633
cg17218270	-0.334133	0.434921	-6.30166	7.04777e-09	3.58466e-06	9.6807	0.39079	0.724924	0.334133	8	37749412	R	II	RAB11FIP1	Body	opensea	Body-opensea		NA	TRUE
cg03293976	0.277796	0.80115	6.30037	7.09041e-09	3.6013e-06	9.67479	0.83784	0.560044	-0.277796	3	152554195	F	II	P2RY1	1stExon	shore	1stExon-shore	chr3:152552602-152553712	NA	NA
cg26932623	-0.203785	0.281481	-6.29391	7.30808e-09	3.70152e-06	9.64519	0.254566	0.458352	0.203785	1	201987158	F	II		IGR	opensea	IGR-opensea		NA	TRUE
cg14236389	-0.268519	0.374533	-6.29123	7.40004e-09	3.74289e-06	9.63295	0.339068	0.607586	0.268519	20	58631038	F	II	C20orf197	1stExon	opensea	1stExon-opensea		NA	NA
cg13653809	-0.430893	0.443466	-6.28998	7.44345e-09	3.75962e-06	9.62722	0.386556	0.817448	0.430893	4	1167714	R	II	LOC100130872-SPON2	Body	shore	Body-shore	chr4:1164515-1166582	TRUE	NA
cg27345924	0.418275	0.618036	6.28846	7.49676e-09	3.78129e-06	9.62024	0.67328	0.255005	-0.418275	5	2727758	R	I		IGR	opensea	IGR-opensea		NA	NA
cg02011953	-0.310777	0.310687	-6.28719	7.54111e-09	3.79839e-06	9.61446	0.269641	0.580418	0.310777	9	103790013	F	II	LPPR1	TSS1500	shore	TSS1500-shore	chr9:103790612-103791764	NA	NA
cg13433246	0.284313	0.679879	6.28612	7.57906e-09	3.80989e-06	9.60955	0.71743	0.433117	-0.284313	10	22568074	R	II		IGR	opensea	IGR-opensea		NA	TRUE
cg23957660	-0.394026	0.4786	-6.28596	7.58489e-09	3.80989e-06	9.6088	0.426559	0.820585	0.394026	17	17878224	R	II	LRRC48	5'UTR	shelf	5'UTR-shelf	chr17:17875167-17875933	NA	NA
cg09857577	-0.283635	0.374838	-6.28543	7.60338e-09	3.81391e-06	9.60641	0.337377	0.621011	0.283635	7	50136102	R	II	C7orf72	1stExon	shelf	1stExon-shelf	chr7:50132572-50132921	NA	NA
cg05505961	-0.205214	0.210303	-6.28144	7.74683e-09	3.88051e-06	9.58812	0.1832	0.388414	0.205214	17	66375071	R	II	ARSG	Body	opensea	Body-opensea		TRUE	NA
cg00400165	-0.296596	0.44789	-6.27918	7.82887e-09	3.91621e-06	9.57781	0.408717	0.705313	0.296596	11	64659060	F	II	MIR192	TSS1500	shelf	TSS1500-shelf	chr11:64662462-64662880	NA	NA
cg16901302	-0.318228	0.50411	-6.2771	7.90542e-09	3.94907e-06	9.56828	0.46208	0.780307	0.318228	2	2692889	R	II		IGR	opensea	IGR-opensea		NA	NA
cg15462970	-0.284095	0.372906	-6.2754	7.96854e-09	3.97514e-06	9.5605	0.335384	0.619479	0.284095	10	1444586	R	I	ADARB2	Body	opensea	Body-opensea		NA	NA
cg18748374	-0.295813	0.287297	-6.27439	8.00596e-09	3.98834e-06	9.55591	0.248227	0.544041	0.295813	17	27482619	F	II	MYO18A	Body	opensea	Body-opensea		TRUE	TRUE		rs12950381
cg15484033	-0.333258	0.338247	-6.27103	8.1328e-09	4.03599e-06	9.54053	0.294231	0.627489	0.333258	3	86224327	R	II		IGR	opensea	IGR-opensea		NA	TRUE
cg10193997	-0.362387	0.59969	-6.27101	8.13365e-09	4.03599e-06	9.54043	0.551827	0.914214	0.362387	16	7813190	F	I		IGR	opensea	IGR-opensea		NA	TRUE		rs76374701
cg17742559	-0.292085	0.397693	-6.27097	8.1349e-09	4.03599e-06	9.54027	0.359116	0.651201	0.292085	17	27068495	F	II	NEK8	Body	shelf	Body-shelf	chr17:27070538-27071570	NA	NA
cg21004924	0.242115	0.848254	6.26538	8.35009e-09	4.13258e-06	9.51472	0.880232	0.638117	-0.242115	7	2070409	R	II	MAD1L1	Body	opensea	Body-opensea		NA	NA		rs28537163
cg04204669	-0.264816	0.376354	-6.26532	8.35231e-09	4.13258e-06	9.51446	0.341379	0.606195	0.264816	11	2193742	R	II	TH	TSS1500	opensea	TSS1500-opensea		NA	NA
cg05543864	-0.240019	0.342227	-6.26442	8.38764e-09	4.14442e-06	9.51033	0.310526	0.550545	0.240019	22	24979755	F	II	GGT1	5'UTR	opensea	5'UTR-opensea		NA	TRUE
cg02300147	-0.252441	0.173896	-6.26286	8.44903e-09	4.16909e-06	9.50319	0.140554	0.392996	0.252441	17	77093524	F	II	HRNBP3	Body	island	Body-island	chr17:77093291-77093805	NA	TRUE
cg06864443	-0.231157	0.260001	-6.26177	8.49186e-09	4.18454e-06	9.49824	0.229471	0.460629	0.231157	15	45929860	F	II	SQRDL	5'UTR	shelf	5'UTR-shelf	chr15:45926877-45927758	NA	NA
cg03505501	0.423483	0.588833	6.26124	8.51299e-09	4.18768e-06	9.49581	0.644765	0.221282	-0.423483	11	115371789	R	II	CADM1	Body	shore	Body-shore	chr11:115373574-115375881	NA	NA
cg01401641	0.303534	0.703005	6.26103	8.52125e-09	4.18768e-06	9.49486	0.743094	0.43956	-0.303534	19	31839171	F	II	TSHZ3	Body	shore	Body-shore	chr19:31839635-31843049	NA	NA
cg16904348	0.308269	0.675566	6.26017	8.55584e-09	4.199e-06	9.4909	0.716281	0.408012	-0.308269	1	2377415	F	II		IGR	shore	IGR-shore	chr1:2374818-2375814	TRUE	NA
cg21689902	-0.341511	0.486485	-6.25693	8.68588e-09	4.25135e-06	9.47613	0.44138	0.782891	0.341511	11	123984775	F	II	VWA5A	TSS1500	opensea	TSS1500-opensea		NA	NA
cg21023952	-0.37573	0.38786	-6.25645	8.7056e-09	4.25138e-06	9.47391	0.338236	0.713965	0.37573	5	59783035	R	II	PDE4D	5'UTR	opensea	5'UTR-opensea		NA	NA
cg24859226	0.279714	0.741653	6.25294	8.84904e-09	4.30225e-06	9.45792	0.778596	0.498883	-0.279714	5	155901557	F	II	SGCD	Body	opensea	Body-opensea		NA	TRUE		rs2312183
cg26252794	-0.284999	0.214405	-6.24922	9.00415e-09	4.35675e-06	9.44091	0.176763	0.461763	0.284999	14	88097221	F	II		IGR	opensea	IGR-opensea		NA	TRUE
cg04674568	-0.359244	0.420479	-6.24916	9.0067e-09	4.35675e-06	9.44064	0.373032	0.732276	0.359244	5	168261086	R	II	SLIT3	Body	opensea	Body-opensea		NA	TRUE
cg13426224	-0.303905	0.296048	-6.2491	9.00904e-09	4.35675e-06	9.44038	0.25591	0.559815	0.303905	12	133196447	R	II	P2RX2	Body	island	Body-island	chr12:133195922-133196556	NA	NA
cg01997269	-0.208132	0.318984	-6.24832	9.04179e-09	4.36678e-06	9.43683	0.291495	0.499627	0.208132	20	62050502	F	II	KCNQ2	Body	shore	Body-shore	chr20:62051941-62052286	NA	NA
cg21448513	-0.204421	0.211054	-6.24642	9.12224e-09	4.39979e-06	9.42816	0.184055	0.388476	0.204421	8	57103638	F	II	PLAG1	5'UTR	opensea	5'UTR-opensea		NA	TRUE
cg25287257	0.392421	0.470864	6.24596	9.14193e-09	4.40344e-06	9.42605	0.522693	0.130272	-0.392421	7	156798258	R	I	MNX1	Body	island	Body-island	chr7:156795355-156799394	TRUE	NA
cg16086730	-0.336779	0.316169	-6.24471	9.19547e-09	4.41753e-06	9.42034	0.271689	0.608468	0.336779	5	9782142	F	II	LOC285692	Body	opensea	Body-opensea		NA	TRUE
cg03520471	-0.312411	0.308142	-6.24375	9.23661e-09	4.43144e-06	9.41597	0.26688	0.57929	0.312411	3	97753623	F	II	GABRR3	Body	opensea	Body-opensea		NA	NA
cg05300248	0.403809	0.556804	6.24138	9.33927e-09	4.47479e-06	9.40515	0.610137	0.206328	-0.403809	18	24537063	F	II	CHST9	Body	opensea	Body-opensea		NA	TRUE
cg07213415	-0.294833	0.547646	-6.24102	9.35513e-09	4.47649e-06	9.40349	0.508706	0.803539	0.294833	8	144254866	F	II		IGR	opensea	IGR-opensea		NA	NA
cg05876174	-0.22907	0.204402	-6.23988	9.40484e-09	4.49436e-06	9.39831	0.174147	0.403217	0.22907	5	2747922	F	II	IRX2	Body	shore	Body-shore	chr5:2748368-2757024	NA	NA
cg14461974	0.243512	0.772529	6.23804	9.48574e-09	4.52708e-06	9.38992	0.804691	0.561179	-0.243512	2	3318039	R	I	TSSC1	Body	shore	Body-shore	chr2:3317676-3317935	NA	TRUE
cg19458497	-0.240284	0.426654	-6.23128	9.78937e-09	4.66586e-06	9.35909	0.394918	0.635202	0.240284	11	63403371	R	II	ATL3	Body	opensea	Body-opensea		TRUE	TRUE
cg11173941	-0.363076	0.31935	-6.23042	9.82854e-09	4.67141e-06	9.35519	0.271397	0.634473	0.363076	5	2750203	F	II	IRX2	Body	island	Body-island	chr5:2748368-2757024	NA	NA
cg17342469	0.347002	0.647517	6.23027	9.83544e-09	4.67141e-06	9.3545	0.693347	0.346345	-0.347002	22	46473074	R	I		IGR	opensea	IGR-opensea		NA	NA
cg14834881	-0.247917	0.299695	-6.23018	9.83955e-09	4.67141e-06	9.35409	0.266951	0.514869	0.247917	4	92034737	R	II	FAM190A	Body	opensea	Body-opensea		NA	TRUE
cg17294330	-0.28634	0.432984	-6.22763	9.95716e-09	4.72108e-06	9.34246	0.395166	0.681506	0.28634	17	77089070	F	II	HRNBP3	Body	opensea	Body-opensea		NA	NA
cg21982455	0.422674	0.58447	6.22523	1.00689e-08	4.76787e-06	9.33154	0.640295	0.217621	-0.422674	5	2757976	F	II		IGR	shore	IGR-shore	chr5:2748368-2757024	NA	NA
cg00943382	0.295579	0.491406	6.22397	1.01281e-08	4.78963e-06	9.32581	0.530445	0.234865	-0.295579	7	156786185	F	I		IGR	opensea	IGR-opensea		NA	NA
cg17697835	-0.31342	0.296183	-6.22269	1.01889e-08	4.81213e-06	9.31995	0.254787	0.568208	0.31342	17	75283832	F	II	2009-09-01	TSS200	opensea	TSS200-opensea		NA	TRUE
cg01013155	0.290168	0.583481	6.22165	1.02384e-08	4.82318e-06	9.3152	0.621805	0.331637	-0.290168	1	11006392	F	II		IGR	opensea	IGR-opensea		NA	NA
cg25067702	-0.314614	0.257371	-6.22138	1.02511e-08	4.82318e-06	9.314	0.215818	0.530432	0.314614	17	70723227	F	II	SLC39A11	Body	opensea	Body-opensea		NA	NA
cg14861920	-0.336047	0.472973	-6.22136	1.02521e-08	4.82318e-06	9.3139	0.428589	0.764637	0.336047	22	35019460	F	II		IGR	opensea	IGR-opensea		NA	NA
cg26679047	-0.363767	0.50353	-6.21901	1.03649e-08	4.86234e-06	9.30319	0.455485	0.819253	0.363767	8	35297622	R	II	UNC5D	Body	opensea	Body-opensea		NA	TRUE
cg04697056	-0.279497	0.22541	-6.21894	1.03682e-08	4.86234e-06	9.30288	0.188495	0.467993	0.279497	4	187565389	R	II	FAT1	Body	opensea	Body-opensea		NA	TRUE
cg11798871	0.259988	0.716465	6.21879	1.03754e-08	4.86234e-06	9.3022	0.750803	0.490815	-0.259988	1	246315928	R	II	SMYD3	Body	opensea	Body-opensea		NA	TRUE
cg07126235	-0.247608	0.30055	-6.21789	1.04191e-08	4.87024e-06	9.2981	0.267847	0.515454	0.247608	6	43192225	R	II	CUL9	3'UTR	opensea	3'UTR-opensea		NA	NA
cg14911393	-0.316973	0.479394	-6.21512	1.05543e-08	4.9271e-06	9.28548	0.43753	0.754503	0.316973	4	88848652	R	II		IGR	opensea	IGR-opensea		NA	TRUE
cg03961718	-0.33018	0.504749	-6.21276	1.06706e-08	4.96864e-06	9.27476	0.461141	0.79132	0.33018	11	133899912	R	II		IGR	opensea	IGR-opensea		NA	NA
cg22462714	-0.283697	0.560145	-6.20926	1.08457e-08	5.03731e-06	9.25883	0.522676	0.806373	0.283697	17	79224306	R	I	SLC38A10	Body	opensea	Body-opensea		NA	NA
cg17277939	0.341112	0.680662	6.20888	1.08649e-08	5.03978e-06	9.2571	0.725714	0.384603	-0.341112	12	70093008	F	II	BEST3	1stExon	opensea	1stExon-opensea		NA	NA		rs17813623
cg08118602	-0.307187	0.378025	-6.20441	1.10931e-08	5.1391e-06	9.23676	0.337454	0.64464	0.307187	7	20905085	R	II		IGR	opensea	IGR-opensea		NA	TRUE
cg03997145	0.301937	0.640633	6.20391	1.11192e-08	5.1446e-06	9.23447	0.680511	0.378574	-0.301937	7	104619961	R	II		IGR	opensea	IGR-opensea		NA	TRUE
cg20985037	-0.247823	0.491047	-6.20032	1.13062e-08	5.22214e-06	9.21815	0.458316	0.706138	0.247823	19	31640249	R	II	DKFZp566F0947	TSS1500	opensea	TSS1500-opensea		NA	NA
cg20072359	-0.287418	0.425633	-6.20014	1.13155e-08	5.22214e-06	9.21734	0.387672	0.67509	0.287418	17	77147272	F	II	HRNBP3	5'UTR	opensea	5'UTR-opensea		NA	NA
cg01029395	-0.342283	0.540879	-6.19978	1.13343e-08	5.22419e-06	9.21572	0.495672	0.837955	0.342283	22	35019788	F	II		IGR	opensea	IGR-opensea		NA	NA		rs8135226
cg12593515	0.268018	0.544913	6.19735	1.14633e-08	5.27695e-06	9.20465	0.580312	0.312293	-0.268018	7	22233159	F	I	RAPGEF5	Body	opensea	Body-opensea		NA	NA
cg02398682	-0.285636	0.268829	-6.19487	1.15962e-08	5.33141e-06	9.19337	0.231103	0.516739	0.285636	1	32802228	F	II	MARCKSL1	TSS1500	island	TSS1500-island	chr1:32800859-32802229	NA	NA		rs12126474
cg07766803	-0.311778	0.369433	-6.19387	1.16504e-08	5.34732e-06	9.18881	0.328255	0.640032	0.311778	5	2746667	R	II	IRX2	3'UTR	shore	3'UTR-shore	chr5:2748368-2757024	NA	NA			rs28712785
cg24075412	-0.232164	0.35364	-6.19113	1.17992e-08	5.4036e-06	9.17639	0.322977	0.555141	0.232164	17	77479966	R	I	HRNBP3	TSS1500	opensea	TSS1500-opensea		NA	NA
cg06676088	-0.266477	0.560041	-6.19089	1.18127e-08	5.4036e-06	9.17527	0.524846	0.791323	0.266477	11	2150687	R	II	INS-IGF2	Body	shelf	Body-shelf	chr11:2154033-2154387	NA	NA			rs61745039
cg02347652	-0.307017	0.483435	-6.18689	1.20338e-08	5.49094e-06	9.15713	0.442886	0.749903	0.307017	12	122332665	R	II	PSMD9	Body	opensea	Body-opensea		NA	NA	low-CpG:120817031-120817089		rs79203250
cg19855470	0.311211	0.406167	6.18416	1.21878e-08	5.55423e-06	9.14469	0.44727	0.136059	-0.311211	22	40060836	R	II	CACNA1I	Body	island	Body-island	chr22:40060601-40061031	NA	NA
cg18446336	0.31746	0.681247	6.18299	1.22541e-08	5.57745e-06	9.13939	0.723176	0.405716	-0.31746	7	2847575	F	II	GNA12	Body	opensea	Body-opensea		NA	NA
cg21157873	-0.379498	0.443606	-6.18125	1.23534e-08	5.61563e-06	9.13149	0.393483	0.772982	0.379498	1	151486487	R	II	CGN	5'UTR	shelf	5'UTR-shelf	chr1:151483573-151483902	NA	NA
cg04988216	0.248662	0.709085	6.17956	1.24504e-08	5.65266e-06	9.12384	0.741927	0.493265	-0.248662	1	64471626	F	II	ROR1	Body	opensea	Body-opensea		NA	TRUE
cg08393937	-0.229807	0.219375	-6.17547	1.26895e-08	5.75402e-06	9.10524	0.189023	0.41883	0.229807	5	78277492	R	II	ARSB	Body	shelf	Body-shelf	chr5:78280317-78281300	NA	NA
cg26363695	-0.240118	0.224372	-6.1747	1.27349e-08	5.7674e-06	9.10174	0.192659	0.432776	0.240118	4	80203299	F	II		IGR	opensea	IGR-opensea		NA	TRUE
cg00729699	-0.230016	0.225467	-6.17322	1.28222e-08	5.79253e-06	9.09506	0.195088	0.425104	0.230016	8	21918075	R	II	EPB49	5'UTR	shelf	5'UTR-shelf	chr8:21914275-21914525	NA	TRUE
cg11492886	0.363631	0.648932	6.17046	1.29879e-08	5.86013e-06	9.0825	0.696959	0.333327	-0.363631	17	13899286	R	II		IGR	opensea	IGR-opensea		NA	TRUE			rs73979122
cg09072560	-0.354556	0.294566	-6.16914	1.30672e-08	5.88859e-06	9.07654	0.247738	0.602294	0.354556	1	32802218	F	II	MARCKSL1	TSS1500	island	TSS1500-island	chr1:32800859-32802229	TRUE	NA
cg08532862	-0.369434	0.448415	-6.16541	1.32957e-08	5.98413e-06	9.05959	0.399622	0.769055	0.369434	5	171997457	F	II		IGR	opensea	IGR-opensea		NA	TRUE
cg20373326	-0.284691	0.377276	-6.16502	1.33195e-08	5.98745e-06	9.05784	0.339675	0.624366	0.284691	16	82068803	F	II	HSD17B2	TSS200	opensea	TSS200-opensea		NA	NA	low-CpG:80626229-80626503	rs72550717
cg06948763	-0.296604	0.384712	-6.16136	1.35475e-08	6.08243e-06	9.04124	0.345537	0.642141	0.296604	1	110763078	R	II	KCNC4	Body	shelf	Body-shelf	chr1:110765665-110766012	NA	NA
cg23261343	-0.332885	0.22318	-6.15874	1.3713e-08	6.14159e-06	9.02936	0.179215	0.512099	0.332885	6	45413792	F	II	RUNX2	Body	opensea	Body-opensea		TRUE	TRUE
cg11119313	-0.225868	0.214576	-6.15868	1.37171e-08	6.14159e-06	9.02908	0.184745	0.410613	0.225868	17	61551779	R	II		IGR	shelf	IGR-shelf	chr17:61553834-61555063	NA	NA
cg11743675	0.402354	0.508589	6.15847	1.373e-08	6.14159e-06	9.02815	0.56173	0.159376	-0.402354	12	41221855	F	II	CNTN1	5'UTR	opensea	5'UTR-opensea		NA	NA
cg27200895	-0.246434	0.250312	-6.1575	1.37919e-08	6.1617e-06	9.02375	0.217764	0.464198	0.246434	4	7763703	R	II	AFAP1	3'UTR	opensea	3'UTR-opensea		TRUE	NA
cg10018522	0.243436	0.803128	6.1568	1.38366e-08	6.17411e-06	9.02059	0.83528	0.591844	-0.243436	1	229122701	F	II		IGR	opensea	IGR-opensea		NA	TRUE
cg25331880	0.309627	0.687065	6.15625	1.38719e-08	6.18226e-06	9.0181	0.72796	0.418332	-0.309627	19	30435467	F	II	C19orf2	Body	shore	Body-shore	chr19:30433004-30433865	NA	NA
cg09563102	-0.227847	0.445021	-6.15517	1.3942e-08	6.20588e-06	9.01317	0.414928	0.642775	0.227847	2	47889	F	II		IGR	shore	IGR-shore	chr2:45510-46559	NA	NA
cg01871427	-0.294891	0.198996	-6.1502	1.42665e-08	6.34259e-06	8.99066	0.160048	0.454939	0.294891	12	90341955	F	II		IGR	opensea	IGR-opensea		NA	TRUE
cg12063688	-0.306437	0.308553	-6.14933	1.43245e-08	6.36057e-06	8.9867	0.26808	0.574517	0.306437	14	65173327	F	II	PLEKHG3	5'UTR	shore	5'UTR-shore	chr14:65170876-65172007	NA	TRUE
cg06650250	0.276401	0.692392	6.14898	1.43475e-08	6.36301e-06	8.98513	0.728898	0.452496	-0.276401	13	47197058	F	II	LRCH1	Body	opensea	Body-opensea		NA	TRUE
cg25499746	0.27475	0.678625	6.14812	1.44047e-08	6.3806e-06	8.98124	0.714912	0.440163	-0.27475	6	16346054	F	II	ATXN1	5'UTR	opensea	5'UTR-opensea		TRUE	TRUE
cg01790274	0.378551	0.589155	6.14561	1.45733e-08	6.44428e-06	8.96985	0.639153	0.260601	-0.378551	9	136241020	F	II	SURF4	Body	shore	Body-shore	chr9:136242306-136243549	NA	NA
cg11208229	0.324767	0.687556	6.14545	1.45839e-08	6.44428e-06	8.96915	0.73045	0.405682	-0.324767	11	2182795	R	II	INS	TSS1500	opensea	TSS1500-opensea		TRUE	NA
cg19980260	-0.237115	0.211345	-6.14292	1.47559e-08	6.51239e-06	8.95768	0.180028	0.417143	0.237115	3	171858472	F	II	FNDC3B	Body	opensea	Body-opensea		NA	TRUE
cg16447054	0.20171	0.724349	6.14144	1.48571e-08	6.54912e-06	8.95099	0.75099	0.549281	-0.20171	2	139293772	R	II	SPOPL	5'UTR	opensea	5'UTR-opensea		NA	TRUE
cg26255996	-0.351206	0.568148	-6.13544	1.52753e-08	6.7219e-06	8.92385	0.521762	0.872968	0.351206	15	92170589	R	II		IGR	opensea	IGR-opensea		NA	TRUE
cg09790780	-0.352553	0.539889	-6.13529	1.52861e-08	6.7219e-06	8.92316	0.493325	0.845879	0.352553	16	7482013	R	II	A2BP1	Body	opensea	Body-opensea		NA	TRUE
cg21237591	-0.26452	0.290639	-6.13419	1.53642e-08	6.74808e-06	8.91818	0.255703	0.520223	0.26452	11	2162510	R	II	IGF2AS	Body	shore	Body-shore	chr11:2158951-2162484	NA	NA	high-CpG:2118699-2119180
cg02887530	-0.259248	0.227139	-6.13057	1.56236e-08	6.85373e-06	8.9018	0.192899	0.452147	0.259248	10	1609383	F	II	ADARB2	Body	opensea	Body-opensea		NA	NA
cg19255783	-0.320856	0.321108	-6.1297	1.56865e-08	6.87306e-06	8.89787	0.278731	0.599587	0.320856	4	84035953	F	II	PLAC8	TSS200	opensea	TSS200-opensea		NA	NA		rs17006484
cg10840704	-0.233651	0.254559	-6.12401	1.61053e-08	7.03958e-06	8.87211	0.223699	0.45735	0.233651	1	59058639	R	II		IGR	opensea	IGR-opensea		TRUE	TRUE
cg22611523	-0.308007	0.38527	-6.12229	1.62338e-08	7.07872e-06	8.86434	0.34459	0.652597	0.308007	10	10630114	F	II		IGR	opensea	IGR-opensea		NA	TRUE		rs35096824
cg22538355	-0.295348	0.354895	-6.12191	1.62621e-08	7.07934e-06	8.86264	0.315887	0.611235	0.295348	15	60331745	R	II		IGR	opensea	IGR-opensea		NA	TRUE
cg22444720	-0.329258	0.189928	-6.12175	1.62741e-08	7.07934e-06	8.86191	0.146441	0.4757	0.329258	6	126240414	F	II	NCOA7	Body	opensea	Body-opensea		NA	NA	low-CpG:126282078-126282145
cg10782668	0.495138	0.494154	6.11765	1.65857e-08	7.19767e-06	8.84337	0.55955	0.0644121	-0.495138	13	28496082	R	II	PDX1	Body	island	Body-island	chr13:28494001-28496099	NA	NA
cg11667086	0.385124	0.41167	6.1164	1.66817e-08	7.2221e-06	8.83772	0.462536	0.0774117	-0.385124	11	31848554	F	I		IGR	island	IGR-island	chr11:31848487-31848776	NA	TRUE
cg20008846	0.329039	0.677697	6.1124	1.69928e-08	7.348e-06	8.81966	0.721155	0.392116	-0.329039	8	144521520	R	II	ZC3H3	Body	island	Body-island	chr8:144521358-144521608	NA	NA
cg24720604	0.298327	0.650415	6.11092	1.71093e-08	7.38213e-06	8.81298	0.689817	0.39149	-0.298327	5	172982639	F	II		IGR	opensea	IGR-opensea		NA	NA
cg17290127	0.261588	0.679201	6.11088	1.71123e-08	7.38213e-06	8.81281	0.71375	0.452162	-0.261588	8	1728777	F	I	CLN8	3'UTR	opensea	3'UTR-opensea		NA	NA
cg24863255	-0.338422	0.475284	-6.10986	1.71935e-08	7.40838e-06	8.80818	0.430587	0.769008	0.338422	3	171561069	F	II	TMEM212	TSS200	opensea	TSS200-opensea		NA	NA
cg01049695	0.310304	0.760137	6.10899	1.72624e-08	7.42928e-06	8.80427	0.801121	0.490817	-0.310304	2	69316230	F	II	ANTXR1	Body	opensea	Body-opensea		NA	TRUE
cg01524149	-0.308493	0.440994	-6.10687	1.74322e-08	7.48318e-06	8.7947	0.40025	0.708743	0.308493	16	71389136	F	II		IGR	shelf	IGR-shelf	chr16:71392415-71392749	NA	NA		rs8054321
cg18856043	-0.21425	0.284819	-6.10667	1.74486e-08	7.48318e-06	8.79378	0.256522	0.470772	0.21425	6	31845739	R	II	SLC44A4	Body	opensea	Body-opensea		NA	TRUE
cg13859886	-0.298121	0.465671	-6.10666	1.74494e-08	7.48318e-06	8.79374	0.426297	0.724418	0.298121	9	71661107	F	II	FXN	Body	opensea	Body-opensea		NA	TRUE			rs1800652
cg07064066	0.218071	0.838985	6.10624	1.74836e-08	7.48904e-06	8.79182	0.867787	0.649716	-0.218071	21	39493375	F	II	DSCR8	TSS200	opensea	TSS200-opensea		NA	NA		rs74397289
cg04064327	-0.291398	0.59482	-6.10499	1.75841e-08	7.52321e-06	8.78622	0.556333	0.847731	0.291398	13	41055209	F	II	LOC646982	TSS200	opensea	TSS200-opensea		NA	NA
cg23548455	0.286859	0.712867	6.1036	1.76974e-08	7.55447e-06	8.77994	0.750754	0.463896	-0.286859	2	233377587	F	II		IGR	opensea	IGR-opensea		NA	TRUE
cg11949874	-0.312966	0.34848	-6.10348	1.77074e-08	7.55447e-06	8.77938	0.307145	0.62011	0.312966	1	11381935	R	II		IGR	opensea	IGR-opensea		NA	NA
cg07471052	-0.295222	0.496412	-6.10333	1.77195e-08	7.55447e-06	8.77872	0.45742	0.752642	0.295222	17	73996245	R	II	CDK3	TSS1500	opensea	TSS1500-opensea		NA	NA
cg01961752	-0.329268	0.222797	-6.10174	1.78505e-08	7.60141e-06	8.77152	0.179309	0.508577	0.329268	1	1109012	R	II	TTLL10	TSS1500	shore	TSS1500-shore	chr1:1109314-1110145	NA	TRUE
cg18702935	-0.363402	0.430623	-6.10107	1.79053e-08	7.61583e-06	8.76852	0.382627	0.746029	0.363402	13	48507440	R	II		IGR	opensea	IGR-opensea		NA	TRUE
cg03450635	-0.313905	0.277435	-6.09645	1.82919e-08	7.77117e-06	8.74764	0.235976	0.549881	0.313905	4	159094213	F	II	FAM198B	TSS200	opensea	TSS200-opensea		NA	NA
cg11805414	-0.247956	0.290897	-6.09522	1.83957e-08	7.80617e-06	8.7421	0.258149	0.506105	0.247956	4	43132510	R	II		IGR	opensea	IGR-opensea		NA	TRUE
cg01347702	-0.225334	0.331856	-6.09484	1.84282e-08	7.81083e-06	8.74038	0.302095	0.52743	0.225334	6	31845672	F	II	SLC44A4	Body	opensea	Body-opensea		NA	TRUE
cg15474579	-0.306545	0.406204	-6.09055	1.87964e-08	7.94837e-06	8.72104	0.365717	0.672262	0.306545	6	36645812	R	II	CDKN1A	TSS1500	shore	TSS1500-shore	chr6:36646244-36648465	NA	NA
cg00091960	0.343454	0.666863	6.08846	1.89784e-08	8.01602e-06	8.71162	0.712225	0.368771	-0.343454	7	126829514	R	II	GRM8	Body	opensea	Body-opensea		NA	TRUE
cg26918808	-0.251181	0.223844	-6.0842	1.93546e-08	8.16542e-06	8.69243	0.190669	0.44185	0.251181	1	67950349	F	II		IGR	opensea	IGR-opensea		NA	TRUE
cg08866497	-0.261009	0.298478	-6.08318	1.94461e-08	8.19453e-06	8.68782	0.264005	0.525014	0.261009	5	43781155	F	II		IGR	opensea	IGR-opensea		NA	TRUE
cg07965335	0.318775	0.721587	6.08198	1.95542e-08	8.23052e-06	8.6824	0.763689	0.444914	-0.318775	4	186709261	F	II	SORBS2	5'UTR	opensea	5'UTR-opensea		NA	NA
cg22678073	-0.209539	0.316912	-6.08142	1.96043e-08	8.24207e-06	8.6799	0.289237	0.498777	0.209539	1	8087421	F	II	ERRFI1	TSS1500	shore	TSS1500-shore	chr1:8085554-8086854	NA	NA		rs6700772
cg22734236	-0.229481	0.227629	-6.07966	1.97647e-08	8.2999e-06	8.67194	0.19732	0.4268	0.229481	4	152462020	F	II	FAM160A1	5'UTR	opensea	5'UTR-opensea		TRUE	TRUE
cg23561531	-0.360047	0.445985	-6.07779	1.99355e-08	8.36198e-06	8.66352	0.398432	0.758479	0.360047	11	127328847	R	II		IGR	opensea	IGR-opensea		NA	TRUE
cg22678621	0.325627	0.630994	6.0765	2.00543e-08	8.40212e-06	8.65772	0.674001	0.348374	-0.325627	7	24443342	F	II		IGR	opensea	IGR-opensea		NA	TRUE		rs10244401
cg06687772	-0.303851	0.452825	-6.07605	2.00963e-08	8.41003e-06	8.65567	0.412694	0.716545	0.303851	19	46383540	R	II		IGR	shelf	IGR-shelf	chr19:46386027-46386264	NA	NA
cg07163547	0.379065	0.505126	6.07439	2.02503e-08	8.45504e-06	8.64821	0.555191	0.176126	-0.379065	1	165413323	R	II	RXRG	Body	opensea	Body-opensea		NA	TRUE
cg12476242	-0.229519	0.268001	-6.07173	2.05004e-08	8.5487e-06	8.63621	0.237687	0.467207	0.229519	3	127813395	F	II	RUVBL1	Body	opensea	Body-opensea		NA	TRUE
cg25526039	0.412914	0.558295	6.07146	2.05251e-08	8.5487e-06	8.63503	0.612831	0.199917	-0.412914	6	107813291	F	II	SOBP	Body	shore	Body-shore	chr6:107810066-107812733	NA	TRUE
cg01892547	-0.209706	0.50267	-6.07125	2.05452e-08	8.5487e-06	8.63408	0.474973	0.684679	0.209706	3	47040292	F	II	NBEAL2	Body	opensea	Body-opensea		NA	NA
cg02974085	0.340692	0.562666	6.06515	2.11308e-08	8.77229e-06	8.60661	0.607663	0.266972	-0.340692	1	222990921	F	II		IGR	shelf	IGR-shelf	chr1:222988244-222988561	TRUE	NA		rs17475536
cg02693157	-0.234024	0.166484	-6.064	2.12426e-08	8.80867e-06	8.60145	0.135575	0.369599	0.234024	15	87892167	R	II		IGR	opensea	IGR-opensea		NA	TRUE
cg27166177	-0.256268	0.274213	-6.05957	2.16806e-08	8.98006e-06	8.5815	0.240366	0.496634	0.256268	22	49498376	F	II		IGR	island	IGR-island	chr22:49498162-49498377	NA	NA
cg00214171	-0.234144	0.304285	-6.05902	2.17359e-08	8.99269e-06	8.57901	0.27336	0.507504	0.234144	17	73642991	R	II	RECQL5	Body	opensea	Body-opensea		NA	NA
cg03626024	0.300386	0.719903	6.0573	2.19083e-08	9.05371e-06	8.57129	0.759577	0.45919	-0.300386	12	108524345	F	II	WSCD2	5'UTR	shore	5'UTR-shore	chr12:108522950-108523852	NA	NA
cg19814981	0.398896	0.563107	6.05682	2.19565e-08	9.06337e-06	8.56914	0.615792	0.216895	-0.398896	5	3592435	F	I		IGR	island	IGR-island	chr5:3592391-3592644	NA	TRUE		rs4554229
cg12537394	-0.297295	0.337586	-6.0537	2.22747e-08	9.18428e-06	8.55508	0.29832	0.595615	0.297295	7	155411902	R	II		IGR	opensea	IGR-opensea		NA	TRUE
cg04106877	-0.297175	0.572443	-6.04883	2.27788e-08	9.36029e-06	8.53321	0.533193	0.830369	0.297175	2	121346290	F	II		IGR	shore	IGR-shore	chr2:121344550-121345341	NA	NA
cg11978120	0.224391	0.799061	6.04456	2.32306e-08	9.51367e-06	8.51402	0.828698	0.604307	-0.224391	22	25803532	F	II		IGR	shelf	IGR-shelf	chr22:25800554-25801437	NA	NA		rs1930970
cg02395396	-0.232183	0.328609	-6.04364	2.33295e-08	9.54345e-06	8.50986	0.297943	0.530126	0.232183	1	52435307	R	I	RAB3B	Body	opensea	Body-opensea		TRUE	TRUE			rs76203589
cg11119596	-0.256572	0.307489	-6.04258	2.34431e-08	9.57784e-06	8.50512	0.273602	0.530175	0.256572	3	111261010	F	II	CD96	5'UTR	opensea	5'UTR-opensea		NA	NA	low-CpG:112743660-112743754
cg02868790	-0.315199	0.467379	-6.04237	2.34663e-08	9.57784e-06	8.50415	0.425749	0.740948	0.315199	6	53377998	F	II	GCLC	Body	opensea	Body-opensea		NA	TRUE
cg26019472	0.245552	0.737629	6.04176	2.35321e-08	9.59394e-06	8.50142	0.770061	0.524509	-0.245552	19	1170201	F	I	SBNO2	5'UTR	shore	5'UTR-shore	chr19:1168576-1169139	TRUE	TRUE
cg14001157	0.367329	0.484481	6.04061	2.36561e-08	9.62743e-06	8.49628	0.532996	0.165667	-0.367329	7	157483006	F	I	PTPRN2	Body	island	Body-island	chr7:157476886-157486719	NA	NA
cg12491368	-0.325046	0.533213	-6.04051	2.36672e-08	9.62743e-06	8.49582	0.490283	0.815328	0.325046	13	32523340	R	II	EEF1DP3	Body	shelf	Body-shelf	chr13:32526882-32527373	NA	TRUE
cg15549637	-0.358391	0.429288	-6.03749	2.39978e-08	9.75103e-06	8.48226	0.381953	0.740344	0.358391	7	105489998	R	II	ATXN7L1	Body	opensea	Body-opensea		NA	TRUE
cg18151410	-0.299586	0.443552	-6.03617	2.41439e-08	9.79942e-06	8.47633	0.403984	0.703571	0.299586	15	92367692	R	II		IGR	opensea	IGR-opensea		NA	TRUE
cg07669969	-0.294905	0.312872	-6.03342	2.44516e-08	9.90497e-06	8.46396	0.273922	0.568827	0.294905	5	60608527	R	II		IGR	opensea	IGR-opensea		NA	TRUE
cg06447341	0.277203	0.541088	6.03296	2.45024e-08	9.90497e-06	8.46193	0.5777	0.300497	-0.277203	1	32452930	R	II		IGR	opensea	IGR-opensea		NA	TRUE
cg12639192	0.323332	0.63274	6.03293	2.45058e-08	9.90497e-06	8.4618	0.675444	0.352112	-0.323332	10	1166782	F	II	WDR37	Body	opensea	Body-opensea		NA	NA		rs5014940
cg27268104	-0.394457	0.483393	-6.02861	2.49972e-08	1.0089e-05	8.44239	0.431295	0.825752	0.394457	12	69393947	F	II		IGR	opensea	IGR-opensea		NA	TRUE			rs79005123
cg25758828	-0.260923	0.308927	-6.02838	2.50238e-08	1.0089e-05	8.44136	0.274465	0.535389	0.260923	2	113976143	R	II	PAX8	3'UTR	opensea	3'UTR-opensea		TRUE	TRUE
cg02581163	-0.304872	0.465671	-6.02773	2.50988e-08	1.01039e-05	8.43843	0.425405	0.730277	0.304872	10	73063873	F	II		IGR	opensea	IGR-opensea		NA	TRUE
cg23012855	-0.368104	0.419584	-6.02758	2.51163e-08	1.01039e-05	8.43775	0.370966	0.73907	0.368104	1	235111328	F	II		IGR	opensea	IGR-opensea		NA	TRUE
cg20576160	0.311887	0.662065	6.0266	2.52287e-08	1.01379e-05	8.43339	0.703258	0.391371	-0.311887	8	17016860	F	II	ZDHHC2	Body	shelf	Body-shelf	chr8:17013436-17014790	NA	NA
cg13547474	-0.336456	0.454343	-6.02536	2.5373e-08	1.01634e-05	8.42781	0.409905	0.746361	0.336456	4	80247281	R	I	NAA11	TSS200	opensea	TSS200-opensea		NA	NA
cg25390063	-0.290036	0.543311	-6.02523	2.53883e-08	1.01634e-05	8.42722	0.505004	0.79504	0.290036	12	66309226	F	II	HMGA2	Body	opensea	Body-opensea		NA	NA
cg02746232	-0.300954	0.465116	-6.0251	2.5404e-08	1.01634e-05	8.42662	0.425368	0.726322	0.300954	17	11923262	R	II	MAP2K4	TSS1500	shore	TSS1500-shore	chr17:11923951-11924871	NA	NA
cg00238818	-0.352462	0.550157	-6.02379	2.55566e-08	1.01933e-05	8.42077	0.503605	0.856067	0.352462	5	176880261	F	II	PRR7	5'UTR	shore	5'UTR-shore	chr5:176881221-176883117	NA	NA
cg06230674	0.294658	0.608134	6.02374	2.55627e-08	1.01933e-05	8.42053	0.647051	0.352394	-0.294658	18	20716991	F	II	CABLES1	Body	island	Body-island	chr18:20714968-20717071	NA	NA
cg01399475	-0.408473	0.430432	-6.02269	2.5686e-08	1.02312e-05	8.41583	0.376483	0.784956	0.408473	4	26755598	F	II	TBC1D19	Body	opensea	Body-opensea		NA	TRUE		rs13145887
cg25923609	0.464536	0.53683	6.02233	2.57283e-08	1.02368e-05	8.41423	0.598184	0.133648	-0.464536	5	3607092	R	I		IGR	island	IGR-island	chr5:3606488-3607135	NA	NA
cg25578176	0.340043	0.611967	6.02208	2.57583e-08	1.02376e-05	8.41309	0.656878	0.316835	-0.340043	5	71505573	R	II		IGR	opensea	IGR-opensea		NA	TRUE
cg15644727	-0.247938	0.429417	-6.02165	2.58091e-08	1.02466e-05	8.41116	0.39667	0.644608	0.247938	11	116134539	R	II		IGR	opensea	IGR-opensea		NA	TRUE
cg00602245	-0.278082	0.532433	-6.02121	2.58608e-08	1.02559e-05	8.40921	0.495705	0.773787	0.278082	8	953031	F	I		IGR	shelf	IGR-shelf	chr8:956288-957205	NA	NA
cg00363750	-0.23597	0.218015	-6.0208	2.59102e-08	1.02643e-05	8.40734	0.18685	0.422819	0.23597	19	51017311	R	II	ASPDH	TSS200	shelf	TSS200-shelf	chr19:51020296-51022796	TRUE	NA
cg17029721	-0.234637	0.255879	-6.0202	2.59819e-08	1.02815e-05	8.40464	0.224889	0.459526	0.234637	1	27317434	R	II		IGR	shelf	IGR-shelf	chr1:27320127-27321146	TRUE	NA
cg08054070	-0.264395	0.505447	-6.01802	2.62425e-08	1.03621e-05	8.39489	0.470526	0.734922	0.264395	17	77104361	R	I	HRNBP3	Body	opensea	Body-opensea		NA	NA
cg13981310	-0.221604	0.397032	-6.01409	2.67203e-08	1.05393e-05	8.37726	0.367764	0.589368	0.221604	9	139949063	R	I	ENTPD2	TSS1500	shore	TSS1500-shore	chr9:139947906-139948937	NA	NA
cg18298920	0.441408	0.506858	6.01274	2.68864e-08	1.05933e-05	8.37121	0.565157	0.123749	-0.441408	5	3607033	R	II		IGR	island	IGR-island	chr5:3606488-3607135	NA	NA
cg24335310	-0.328421	0.425885	-6.01093	2.71106e-08	1.06701e-05	8.36309	0.382509	0.71093	0.328421	4	85284492	R	II		IGR	opensea	IGR-opensea		NA	TRUE
cg25388882	-0.215498	0.272815	-6.00819	2.74526e-08	1.0793e-05	8.35085	0.244353	0.459851	0.215498	1	85098598	F	II	C1orf180	Body	opensea	Body-opensea		NA	TRUE		rs61768898
cg03558688	-0.376076	0.4474	-6.0067	2.76409e-08	1.08553e-05	8.34417	0.39773	0.773806	0.376076	10	106059925	F	II		IGR	opensea	IGR-opensea		TRUE	TRUE		rs79418809	rs45505298
cg07810733	-0.246525	0.291785	-6.00553	2.77902e-08	1.09022e-05	8.33891	0.259225	0.505751	0.246525	12	66324092	R	II	HMGA2	Body	opensea	Body-opensea		NA	TRUE
cg01546047	-0.273626	0.264597	-6.00524	2.78276e-08	1.09051e-05	8.33759	0.228457	0.502083	0.273626	4	1167409	F	II	LOC100130872-SPON2	Body	shore	Body-shore	chr4:1164515-1166582	TRUE	TRUE
cg17474004	0.222493	0.849322	6.00223	2.82139e-08	1.10446e-05	8.32412	0.878708	0.656214	-0.222493	2	44908093	R	II	C2orf34	Body	opensea	Body-opensea		NA	TRUE
cg04212846	-0.324418	0.357595	-5.99526	2.91295e-08	1.13907e-05	8.29292	0.314747	0.639165	0.324418	21	36168008	F	II	RUNX1	Body	shelf	Body-shelf	chr21:36164144-36164934	TRUE	TRUE
cg19772011	-0.26944	0.242713	-5.99387	2.93161e-08	1.14514e-05	8.28669	0.207127	0.476567	0.26944	6	39015339	F	II	GLP1R	TSS1500	shore	TSS1500-shore	chr6:39016307-39016998	NA	NA
cg06566239	-0.250518	0.500756	-5.99351	2.93645e-08	1.1458e-05	8.28507	0.467669	0.718187	0.250518	10	131361472	F	II	MGMT	Body	opensea	Body-opensea		NA	NA
cg06882571	-0.312625	0.349576	-5.99031	2.97977e-08	1.15952e-05	8.27077	0.308286	0.620911	0.312625	16	27801626	F	II	GSG1L	3'UTR	opensea	3'UTR-opensea		NA	NA
cg23436960	-0.343386	0.286184	-5.99002	2.98372e-08	1.15952e-05	8.26947	0.240831	0.584217	0.343386	14	77239540	R	II	VASH1	Body	shelf	Body-shelf	chr14:77242310-77242625	TRUE	TRUE
cg11395414	-0.238154	0.417998	-5.98999	2.98415e-08	1.15952e-05	8.26933	0.386543	0.624697	0.238154	19	39443284	F	I	FBXO17	5'UTR	shelf	5'UTR-shelf	chr19:39440404-39441011	NA	NA			rs35860951
cg17611647	0.217723	0.794157	5.98997	2.98438e-08	1.15952e-05	8.26926	0.822912	0.60519	-0.217723	17	75260857	R	II		IGR	opensea	IGR-opensea		NA	TRUE
cg00156995	-0.342196	0.555183	-5.98944	2.99168e-08	1.16112e-05	8.26687	0.509988	0.852184	0.342196	13	41055588	F	II	LOC646982	TSS1500	opensea	TSS1500-opensea		NA	NA
cg00806826	-0.243267	0.256485	-5.98617	3.0368e-08	1.17738e-05	8.25225	0.224356	0.467623	0.243267	10	2812567	R	II		IGR	shelf	IGR-shelf	chr10:2815003-2815469	NA	NA
cg16125816	0.272848	0.712685	5.98565	3.04409e-08	1.17894e-05	8.24991	0.748721	0.475874	-0.272848	20	35489181	F	II	C20orf117	Body	shore	Body-shore	chr20:35491001-35492805	NA	TRUE
cg11384014	-0.330983	0.429345	-5.98514	3.0511e-08	1.18025e-05	8.24766	0.385631	0.716613	0.330983	3	139658735	R	II	CLSTN2	Body	shelf	Body-shelf	chr3:139653430-139655115	NA	NA
cg05721476	0.357134	0.593181	5.98494	3.05395e-08	1.18025e-05	8.24674	0.640349	0.283216	-0.357134	10	46076550	F	II	2008-03-01	5'UTR	opensea	5'UTR-opensea		NA	TRUE
cg16651895	-0.329025	0.457165	-5.98264	3.08621e-08	1.19019e-05	8.23648	0.413709	0.742734	0.329025	16	77910291	F	II	VAT1L	Body	opensea	Body-opensea		NA	TRUE
cg13976683	-0.317134	0.440322	-5.97976	3.12727e-08	1.20474e-05	8.22357	0.398436	0.71557	0.317134	1	120311542	R	II	HMGCS2	1stExon	opensea	1stExon-opensea		NA	NA
cg01504030	-0.308977	0.415983	-5.97782	3.15514e-08	1.21329e-05	8.21491	0.375175	0.684152	0.308977	6	38141879	F	II	BTBD9	3'UTR	opensea	3'UTR-opensea		NA	NA
cg02323003	-0.378564	0.43951	-5.97775	3.15613e-08	1.21329e-05	8.2146	0.389511	0.768075	0.378564	10	130525659	F	II		IGR	opensea	IGR-opensea		NA	TRUE
cg10991175	0.300909	0.542503	5.97624	3.178e-08	1.22041e-05	8.20785	0.582246	0.281336	-0.300909	11	2182300	F	II	INS-IGF2	5'UTR	opensea	5'UTR-opensea		NA	NA		rs9282754
cg16711450	-0.248096	0.406103	-5.97599	3.18168e-08	1.22053e-05	8.20672	0.373335	0.621432	0.248096	11	2183505	R	II	INS	TSS1500	shelf	TSS1500-shelf	chr11:2187488-2188245	NA	NA
cg09418852	-0.312827	0.529199	-5.97388	3.21243e-08	1.23103e-05	8.19733	0.487882	0.800709	0.312827	15	46636037	F	II		IGR	opensea	IGR-opensea		NA	TRUE
cg18612461	0.372898	0.467149	5.97035	3.26483e-08	1.24979e-05	8.18152	0.5164	0.143502	-0.372898	15	75251733	R	II		IGR	island	IGR-island	chr15:75251467-75251773	NA	NA
cg02258201	-0.254795	0.255726	-5.96845	3.29319e-08	1.25933e-05	8.17308	0.222074	0.476869	0.254795	9	35906148	R	II	HRCT1	TSS200	opensea	TSS200-opensea		NA	NA
cg07094785	-0.278135	0.546127	-5.96705	3.31441e-08	1.26611e-05	8.1668	0.509392	0.787527	0.278135	11	62481055	R	II		IGR	shelf	IGR-shelf	chr11:62476770-62477481	NA	TRUE
cg18023504	-0.30893	0.338852	-5.96353	3.36817e-08	1.28321e-05	8.15109	0.29805	0.60698	0.30893	7	115137115	F	II		IGR	opensea	IGR-opensea		NA	TRUE		rs78567775
cg18126613	-0.345063	0.317102	-5.96228	3.38746e-08	1.2886e-05	8.14551	0.271528	0.616591	0.345063	17	31468076	F	II	ACCN1	Body	opensea	Body-opensea		NA	TRUE		rs72092352
cg12447911	-0.248857	0.39403	-5.95949	3.4309e-08	1.3024e-05	8.13307	0.361162	0.610019	0.248857	15	95515060	F	II		IGR	opensea	IGR-opensea		NA	TRUE
cg14401746	0.263671	0.674675	5.95753	3.46184e-08	1.31277e-05	8.1243	0.7095	0.445829	-0.263671	12	108039569	F	II	BTBD11	Body	opensea	Body-opensea		NA	TRUE
cg06732687	-0.293491	0.350501	-5.95676	3.47394e-08	1.31599e-05	8.12089	0.311738	0.605229	0.293491	14	56299289	R	II		IGR	opensea	IGR-opensea		NA	TRUE
cg10659138	-0.314217	0.491202	-5.95516	3.49945e-08	1.32427e-05	8.11375	0.449702	0.763918	0.314217	5	97949352	R	II		IGR	opensea	IGR-opensea		NA	TRUE			rs76077067
cg03126579	0.360088	0.438882	5.95425	3.51407e-08	1.32842e-05	8.10968	0.486441	0.126352	-0.360088	19	3822189	F	I	ZFR2	Body	island	Body-island	chr19:3821974-3822278	TRUE	NA
cg25752087	-0.301792	0.351305	-5.95157	3.55739e-08	1.34126e-05	8.09771	0.311446	0.613238	0.301792	17	12523042	R	II		IGR	opensea	IGR-opensea		NA	TRUE
cg18148375	-0.329729	0.58765	-5.95146	3.5591e-08	1.34126e-05	8.09724	0.544101	0.87383	0.329729	2	1926535	R	I	MYT1L	Body	opensea	Body-opensea		NA	NA
cg03782727	0.248633	0.691075	5.95074	3.57084e-08	1.3443e-05	8.09402	0.723913	0.475281	-0.248633	19	35842586	F	II	FFAR1	1stExon	island	1stExon-island	chr19:35842430-35843187	NA	NA
cg10309886	-0.233335	0.56187	-5.94995	3.58373e-08	1.34775e-05	8.09051	0.531052	0.764387	0.233335	20	57407747	R	II	GNASAS	Body	opensea	Body-opensea		NA	TRUE
cg06110575	-0.266066	0.352027	-5.94969	3.58806e-08	1.34799e-05	8.08933	0.316886	0.582952	0.266066	2	45229649	F	II		IGR	shore	IGR-shore	chr2:45231211-45231482	NA	NA
cg07358634	-0.273033	0.450076	-5.94854	3.60688e-08	1.35366e-05	8.08422	0.414015	0.687048	0.273033	6	167810043	F	II		IGR	opensea	IGR-opensea		NA	NA
cg18903398	-0.275544	0.412196	-5.94755	3.62329e-08	1.35841e-05	8.07979	0.375803	0.651347	0.275544	4	64214697	R	II		IGR	shore	IGR-shore	chr4:64214847-64215584	NA	NA
cg05018034	-0.283711	0.58522	-5.94646	3.64125e-08	1.36374e-05	8.07496	0.547749	0.83146	0.283711	20	23014087	F	II		IGR	shore	IGR-shore	chr20:23015716-23016879	NA	NA		rs35552862
cg26981966	-0.315693	0.452588	-5.94585	3.65145e-08	1.36414e-05	8.07222	0.410892	0.726586	0.315693	7	152598597	F	II		IGR	shore	IGR-shore	chr7:152600496-152600950	NA	NA
cg27208169	0.347256	0.562049	5.94573	3.65348e-08	1.36414e-05	8.07168	0.607913	0.260658	-0.347256	17	17603584	R	II	RAI1	5'UTR	island	5'UTR-island	chr17:17603583-17604147	TRUE	TRUE
cg24888814	0.355219	0.7016	5.94572	3.65355e-08	1.36414e-05	8.07166	0.748516	0.393296	-0.355219	12	54723931	F	II	COPZ1	Body	opensea	Body-opensea		NA	TRUE
cg24292487	0.330831	0.655365	5.94491	3.66708e-08	1.36778e-05	8.06805	0.69906	0.368228	-0.330831	19	54963304	R	II	LENG8	Body	shelf	Body-shelf	chr19:54960191-54960948	NA	NA	low-CpG:59655101-59655167
cg03975447	0.240901	0.648356	5.94387	3.68462e-08	1.37292e-05	8.06339	0.680173	0.439273	-0.240901	5	178741374	R	I	ADAMTS2	Body	opensea	Body-opensea		TRUE	TRUE
cg02772663	-0.277411	0.454692	-5.94138	3.72663e-08	1.38573e-05	8.05232	0.418053	0.695464	0.277411	10	121172898	R	II	GRK5	Body	opensea	Body-opensea		TRUE	TRUE
cg19481686	0.214032	0.711841	5.93633	3.81352e-08	1.41659e-05	8.02982	0.740109	0.526077	-0.214032	9	22005288	F	II	CDKN2BAS	Body	shore	Body-shore	chr9:22005887-22006229	NA	NA		rs3217986
cg27587095	0.292486	0.643613	5.93438	3.84773e-08	1.42638e-05	8.0211	0.682243	0.389758	-0.292486	2	240062186	R	II	HDAC4	Body	shore	Body-shore	chr2:240061326-240061602	NA	NA
cg13957126	-0.293282	0.3283	-5.93181	3.89301e-08	1.4417e-05	8.00967	0.289564	0.582846	0.293282	7	5597849	R	II		IGR	shore	IGR-shore	chr7:5594653-5596540	TRUE	NA
cg06702600	-0.296039	0.490175	-5.93106	3.90638e-08	1.44518e-05	8.00632	0.451076	0.747115	0.296039	2	168189841	R	II		IGR	opensea	IGR-opensea		NA	TRUE
cg03128163	-0.25414	0.5159	-5.93013	3.92292e-08	1.44982e-05	8.0022	0.482335	0.736475	0.25414	10	131686154	R	II	EBF3	Body	shore	Body-shore	chr10:131686365-131686595	NA	NA
cg04804717	-0.24612	0.319728	-5.9295	3.93426e-08	1.4512e-05	7.99938	0.287221	0.533341	0.24612	7	1300320	F	I		IGR	opensea	IGR-opensea		NA	NA
cg05110389	-0.321849	0.480395	-5.92948	3.93461e-08	1.4512e-05	7.99929	0.437887	0.759736	0.321849	15	92005188	F	II		IGR	opensea	IGR-opensea		NA	NA
cg23864180	-0.249453	0.336206	-5.92754	3.96949e-08	1.46258e-05	7.99068	0.30326	0.552712	0.249453	10	1256353	R	I	ADARB2	Body	shelf	Body-shelf	chr10:1252141-1252505	NA	NA
cg19413693	-0.294303	0.523282	-5.92572	4.00267e-08	1.47331e-05	7.98255	0.484412	0.778715	0.294303	1	108442921	R	II	VAV3	Body	opensea	Body-opensea		NA	TRUE
cg00128718	-0.339079	0.485043	-5.92101	4.0895e-08	1.50375e-05	7.9616	0.440259	0.779338	0.339079	13	43252734	R	II		IGR	opensea	IGR-opensea		NA	TRUE
cg21463709	-0.202229	0.154165	-5.91676	4.16946e-08	1.53057e-05	7.94269	0.127456	0.329685	0.202229	2	2124815	F	I	MYT1L	5'UTR	opensea	5'UTR-opensea		TRUE	NA
cg14714364	-0.247688	0.525862	-5.91634	4.17742e-08	1.53143e-05	7.94083	0.493148	0.740836	0.247688	11	2191606	F	I	TH	Body	shelf	Body-shelf	chr11:2187488-2188245	NA	NA			rs76254173
cg23170495	-0.333141	0.541302	-5.91429	4.21658e-08	1.54423e-05	7.93172	0.497302	0.830443	0.333141	10	130519824	F	II		IGR	opensea	IGR-opensea		NA	NA
cg14668981	-0.237596	0.657139	-5.90954	4.30866e-08	1.57637e-05	7.91063	0.625759	0.863355	0.237596	3	133112774	F	II	TMEM108	Body	opensea	Body-opensea		NA	TRUE		rs74707458
cg06680481	0.435722	0.499212	5.90835	4.33216e-08	1.58326e-05	7.90532	0.55676	0.121038	-0.435722	20	22549253	R	II	C20orf56	Body	island	Body-island	chr20:22548967-22549720	NA	NA
cg21484910	-0.301906	0.522642	-5.90814	4.33621e-08	1.58326e-05	7.90441	0.482768	0.784674	0.301906	2	40097661	F	II		IGR	opensea	IGR-opensea		NA	TRUE
cg00250409	0.354017	0.503316	5.90769	4.34513e-08	1.58493e-05	7.9024	0.550073	0.196057	-0.354017	16	73206310	F	II		IGR	opensea	IGR-opensea		NA	TRUE
cg27591554	-0.312401	0.398651	-5.90635	4.37183e-08	1.59307e-05	7.89642	0.35739	0.669791	0.312401	17	233040	R	II		IGR	shore	IGR-shore	chr17:234438-236162	NA	TRUE
cg17998530	-0.304608	0.299893	-5.90553	4.38812e-08	1.59733e-05	7.89279	0.259661	0.56427	0.304608	22	35388865	R	II		IGR	opensea	IGR-opensea		NA	NA
cg22503060	0.257276	0.782568	5.90532	4.3923e-08	1.59733e-05	7.89186	0.816548	0.559272	-0.257276	12	92368774	F	II		IGR	opensea	IGR-opensea		NA	TRUE
cg19917565	0.317539	0.619415	5.90367	4.42543e-08	1.60776e-05	7.88452	0.661354	0.343815	-0.317539	11	16625664	R	II		IGR	shore	IGR-shore	chr11:16626053-16629180	NA	NA
cg16378015	-0.302769	0.415588	-5.90227	4.45359e-08	1.61588e-05	7.87833	0.3756	0.678369	0.302769	14	100611694	F	II		IGR	shore	IGR-shore	chr14:100610406-100610691	NA	NA
cg27404050	-0.234807	0.289174	-5.90165	4.46628e-08	1.61776e-05	7.87555	0.258161	0.492968	0.234807	19	36303880	F	II	PRODH2	Body	opensea	Body-opensea		NA	NA
cg26707718	0.337292	0.722147	5.9011	4.47734e-08	1.62015e-05	7.87314	0.766695	0.429403	-0.337292	13	41064482	F	II		IGR	opensea	IGR-opensea		NA	NA
cg27142530	-0.310121	0.260285	-5.90078	4.48399e-08	1.62094e-05	7.87169	0.219325	0.529446	0.310121	4	187266705	R	II		IGR	opensea	IGR-opensea		NA	TRUE
cg16547027	0.279164	0.615738	5.89677	4.56649e-08	1.64423e-05	7.85389	0.652609	0.373445	-0.279164	18	24127588	R	II	KCTD1	5'UTR	island	5'UTR-island	chr18:24126780-24131138	NA	NA
cg10365246	-0.334026	0.454856	-5.89627	4.57689e-08	1.6456e-05	7.85167	0.410739	0.744766	0.334026	4	7597572	R	II	SORCS2	Body	shelf	Body-shelf	chr4:7593369-7593586	NA	TRUE
cg15171911	-0.334441	0.381947	-5.89615	4.57934e-08	1.6456e-05	7.85115	0.337775	0.672216	0.334441	18	53068921	F	II	TCF4	Body	opensea	Body-opensea		NA	TRUE	low-CpG:51219916-51219945
cg12420683	-0.335424	0.350141	-5.89526	4.598e-08	1.65067e-05	7.84718	0.305839	0.641264	0.335424	7	26578547	R	II	KIAA0087	TSS200	opensea	TSS200-opensea		NA	NA
cg03815621	0.255292	0.607874	5.89418	4.62067e-08	1.65718e-05	7.84238	0.641592	0.3863	-0.255292	12	108039690	F	II	BTBD11	Body	opensea	Body-opensea		NA	TRUE		rs77059582
cg26070874	-0.239024	0.306716	-5.89169	4.67312e-08	1.67434e-05	7.83136	0.275147	0.514172	0.239024	7	29648885	R	I		IGR	opensea	IGR-opensea		NA	TRUE
cg02002207	-0.330116	0.564818	-5.89133	4.6808e-08	1.67544e-05	7.82976	0.521218	0.851335	0.330116	16	89913618	R	II	SPIRE2	Body	shelf	Body-shelf	chr16:89916650-89917192	NA	NA
cg16655765	0.249331	0.763629	5.88981	4.71335e-08	1.68377e-05	7.82299	0.796559	0.547228	-0.249331	6	110680256	R	II	C6orf186	TSS1500	shore	TSS1500-shore	chr6:110678854-110679108	NA	NA
cg18135132	-0.23161	0.186719	-5.88834	4.74499e-08	1.69341e-05	7.81646	0.156129	0.387739	0.23161	11	10814092	R	I		IGR	opensea	IGR-opensea		TRUE	TRUE
cg01152015	0.289207	0.574598	5.88631	4.78883e-08	1.70738e-05	7.80749	0.612795	0.323589	-0.289207	11	133820837	R	II	IGSF9B	Body	opensea	Body-opensea		TRUE	TRUE
cg04265672	0.315791	0.748121	5.88564	4.8034e-08	1.7109e-05	7.80452	0.78983	0.474039	-0.315791	5	179402240	R	I	RNF130	Body	opensea	Body-opensea		TRUE	NA
cg24673875	-0.33168	0.536676	-5.88432	4.83247e-08	1.71621e-05	7.79863	0.492869	0.824549	0.33168	4	188034964	F	I		IGR	opensea	IGR-opensea		NA	NA		rs78823577
cg15921461	-0.33131	0.419853	-5.88408	4.8377e-08	1.71639e-05	7.79758	0.376095	0.707405	0.33131	7	158373792	F	II	PTPRN2	Body	opensea	Body-opensea		NA	NA		rs76284504
cg13211324	-0.361292	0.504772	-5.88322	4.8566e-08	1.72142e-05	7.79377	0.457054	0.818346	0.361292	3	113373736	R	II	KIAA2018	3'UTR	opensea	3'UTR-opensea		NA	TRUE
cg15954235	-0.285777	0.29957	-5.8749	5.04363e-08	1.78423e-05	7.75689	0.261826	0.547603	0.285777	6	34514887	F	II	SPDEF	5'UTR	shelf	5'UTR-shelf	chr6:34512063-34512266	TRUE	NA		rs3798552
cg11791144	-0.367405	0.412168	-5.8745	5.05269e-08	1.7857e-05	7.75514	0.363643	0.731048	0.367405	8	32129319	R	II	NRG1	Body	opensea	Body-opensea		NA	TRUE
cg10244594	0.296836	0.632331	5.87326	5.08132e-08	1.79408e-05	7.74962	0.671536	0.374699	-0.296836	12	13376594	R	I		IGR	opensea	IGR-opensea		TRUE	TRUE
cg16536330	-0.237233	0.160506	-5.87266	5.09523e-08	1.7969e-05	7.74695	0.129173	0.366406	0.237233	8	29957344	F	II	LEPROTL1	Body	shelf	Body-shelf	chr8:29952635-29953584	NA	NA			rs34903492
cg08276755	-0.383141	0.351305	-5.87248	5.09921e-08	1.7969e-05	7.74619	0.300702	0.683842	0.383141	20	30196714	F	II		IGR	shore	IGR-shore	chr20:30196118-30196585	TRUE	NA
cg09076077	-0.340366	0.422636	-5.86875	5.18628e-08	1.82582e-05	7.72967	0.377682	0.718048	0.340366	20	58630315	F	II	C20orf197	TSS1500	opensea	TSS1500-opensea		NA	NA
cg08015107	-0.205711	0.213774	-5.86527	5.26884e-08	1.84962e-05	7.71426	0.186604	0.392315	0.205711	11	8618950	R	II		IGR	shelf	IGR-shelf	chr11:8615397-8615889	TRUE	NA
cg06120979	-0.296062	0.622824	-5.86329	5.31656e-08	1.86266e-05	7.70546	0.583721	0.879783	0.296062	10	130506833	R	I		IGR	shore	IGR-shore	chr10:130508443-130508658	NA	NA
cg11125883	-0.260328	0.411711	-5.85815	5.44189e-08	1.90474e-05	7.68272	0.377328	0.637656	0.260328	12	68729045	R	I		IGR	shelf	IGR-shelf	chr12:68725847-68726475	NA	NA
cg07062747	-0.270813	0.387934	-5.85784	5.44938e-08	1.90553e-05	7.68138	0.352166	0.622979	0.270813	3	28122982	F	II		IGR	opensea	IGR-opensea		NA	TRUE
cg16837557	-0.277745	0.413939	-5.85731	5.46273e-08	1.90836e-05	7.67899	0.377256	0.655001	0.277745	11	126322576	R	II	KIRREL3	Body	opensea	Body-opensea		NA	TRUE
cg04052706	0.304642	0.542473	5.85604	5.49418e-08	1.91695e-05	7.67339	0.582708	0.278066	-0.304642	16	72981543	F	II	ZFHX3	Body	opensea	Body-opensea		NA	TRUE
cg26137103	-0.285507	0.336877	-5.85586	5.4986e-08	1.91695e-05	7.6726	0.299168	0.584676	0.285507	4	40193114	F	II		IGR	opensea	IGR-opensea		NA	TRUE
cg15233428	-0.335113	0.50482	-5.85568	5.50313e-08	1.91695e-05	7.6718	0.46056	0.795672	0.335113	4	80247271	R	II	NAA11	TSS200	opensea	TSS200-opensea		NA	NA
cg17447514	-0.325898	0.464053	-5.85479	5.52534e-08	1.92211e-05	7.66787	0.42101	0.746908	0.325898	7	19063431	R	II		IGR	opensea	IGR-opensea		NA	TRUE
cg10115387	-0.24577	0.477054	-5.85466	5.52851e-08	1.92211e-05	7.66731	0.444593	0.690363	0.24577	2	119134313	R	II		IGR	opensea	IGR-opensea		NA	NA
cg11798758	-0.365734	0.544461	-5.85389	5.54795e-08	1.92702e-05	7.66388	0.496156	0.86189	0.365734	1	5957004	F	II	NPHP4	Body	opensea	Body-opensea		NA	NA		rs77789908
cg02233614	0.282529	0.663354	5.8528	5.57549e-08	1.93474e-05	7.65905	0.700669	0.41814	-0.282529	1	207227965	R	II	PFKFB2	5'UTR	shore	5'UTR-shore	chr1:207226281-207226842	NA	NA
cg27207776	-0.278381	0.308909	-5.85088	5.62427e-08	1.94981e-05	7.65055	0.272142	0.550523	0.278381	16	71393801	R	II	CALB2	Body	shore	Body-shore	chr16:71392415-71392749	NA	TRUE
cg06811732	-0.299418	0.625921	-5.84739	5.71368e-08	1.97722e-05	7.63516	0.586375	0.885793	0.299418	1	219749669	R	II		IGR	opensea	IGR-opensea		NA	TRUE
cg19051045	-0.304518	0.525058	-5.84695	5.72509e-08	1.97722e-05	7.63321	0.484838	0.789356	0.304518	10	10933670	F	II		IGR	opensea	IGR-opensea		NA	TRUE
cg21425296	-0.311144	0.382941	-5.84354	5.81425e-08	2.00611e-05	7.61813	0.341846	0.652991	0.311144	3	123967656	F	II	KALRN	Body	opensea	Body-opensea		TRUE	TRUE
cg04498913	-0.338829	0.484867	-5.84295	5.82981e-08	2.00957e-05	7.61553	0.440116	0.778944	0.338829	7	1135747	F	I	C7orf50	Body	island	Body-island	chr7:1135744-1135992	NA	NA		rs55689421
cg13788381	-0.274977	0.345107	-5.84078	5.88755e-08	2.02563e-05	7.60591	0.308789	0.583767	0.274977	1	17907265	R	II	ARHGEF10L	Body	opensea	Body-opensea		NA	TRUE
cg11692191	-0.282054	0.263892	-5.84031	5.90007e-08	2.02802e-05	7.60384	0.226639	0.508693	0.282054	19	31847167	R	II		IGR	shore	IGR-shore	chr19:31847946-31848209	NA	TRUE
cg05968904	-0.202527	0.189852	-5.83986	5.91211e-08	2.03009e-05	7.60185	0.163103	0.36563	0.202527	7	194719	R	II	FAM20C	Body	shore	Body-shore	chr7:195474-195988	NA	NA
cg08954601	0.325279	0.655202	5.83967	5.91725e-08	2.03009e-05	7.601	0.698163	0.372884	-0.325279	13	32460504	R	II	EEF1DP3	Body	opensea	Body-opensea		NA	TRUE
cg20130571	-0.38712	0.303777	-5.83938	5.92496e-08	2.03018e-05	7.59973	0.252648	0.639769	0.38712	3	35974541	R	II		IGR	opensea	IGR-opensea		NA	TRUE
cg02872914	0.289879	0.63047	5.83924	5.92866e-08	2.03018e-05	7.59912	0.668756	0.378877	-0.289879	10	126713578	R	II	CTBP2	Body	shore	Body-shore	chr10:126712013-126712231	NA	TRUE
cg16736826	-0.20138	0.236153	-5.83556	6.02837e-08	2.06044e-05	7.58285	0.209555	0.410935	0.20138	1	41951512	R	II	EDN2	TSS1500	opensea	TSS1500-opensea		TRUE	TRUE
cg02449461	-0.272201	0.368767	-5.83487	6.04717e-08	2.06493e-05	7.57981	0.332816	0.605017	0.272201	11	75061838	F	II	ARRB1	Body	shore	Body-shore	chr11:75062224-75062977	NA	TRUE
cg07535316	-0.344084	0.345685	-5.83387	6.07464e-08	2.07236e-05	7.57539	0.30024	0.644324	0.344084	7	81752694	R	II	CACNA2D1	Body	opensea	Body-opensea		NA	TRUE
cg16287252	0.212899	0.762715	5.83294	6.10009e-08	2.07909e-05	7.57131	0.790834	0.577935	-0.212899	12	129417324	F	II	GLT1D1	Body	opensea	Body-opensea		NA	NA
cg08845721	0.447342	0.599611	5.83201	6.12589e-08	2.08543e-05	7.56719	0.658694	0.211352	-0.447342	5	142780693	R	II	NR3C1	5'UTR	shore	5'UTR-shore	chr5:142782071-142785071	NA	NA
cg14709479	-0.287036	0.224919	-5.83186	6.13016e-08	2.08543e-05	7.56651	0.187009	0.474045	0.287036	1	1108924	R	I	TTLL10	TSS1500	shore	TSS1500-shore	chr1:1109314-1110145	NA	TRUE
cg11893698	0.305311	0.787528	5.83136	6.14398e-08	2.08818e-05	7.56431	0.827852	0.522541	-0.305311	8	143463667	F	I	TSNARE1	5'UTR	opensea	5'UTR-opensea		NA	NA
cg14137354	-0.260712	0.51165	-5.83056	6.16629e-08	2.0938e-05	7.56078	0.477216	0.737928	0.260712	9	95993155	R	II	WNK2	Body	opensea	Body-opensea		NA	NA
cg23150604	0.325854	0.460729	5.82333	6.37112e-08	2.16134e-05	7.5289	0.503766	0.177912	-0.325854	2	85732147	F	II		IGR	opensea	IGR-opensea		TRUE	TRUE
cg19851816	-0.283378	0.235648	-5.82186	6.4137e-08	2.17375e-05	7.5224	0.198221	0.481598	0.283378	22	50657907	R	I	TUBGCP6	Body	island	Body-island	chr22:50657480-50657937	TRUE	TRUE
cg09914060	-0.261995	0.606251	-5.82136	6.42818e-08	2.17663e-05	7.5202	0.571648	0.833643	0.261995	17	27903168	R	II	GIT1	Body	shelf	Body-shelf	chr17:27899511-27900067	NA	NA
cg27598407	-0.349262	0.437734	-5.82037	6.45702e-08	2.18436e-05	7.51583	0.391605	0.740867	0.349262	12	14570669	F	II	ATF7IP	5'UTR	opensea	5'UTR-opensea		NA	TRUE
cg16700265	-0.289521	0.402265	-5.81923	6.4905e-08	2.19365e-05	7.51078	0.364026	0.653547	0.289521	2	233274653	F	II	ALPPL2	3'UTR	shore	3'UTR-shore	chr2:233272404-233272700	NA	NA		rs3189077
cg14953730	0.377325	0.563021	5.81734	6.54602e-08	2.21036e-05	7.50248	0.612857	0.235531	-0.377325	10	134498830	R	II	INPP5A	Body	opensea	Body-opensea		TRUE	TRUE
cg08829149	-0.290174	0.610531	-5.81582	6.59126e-08	2.22357e-05	7.49576	0.572207	0.86238	0.290174	21	31964845	R	II	KRTAP6-3	1stExon	opensea	1stExon-opensea		NA	NA
cg23045972	-0.223583	0.35848	-5.81519	6.60999e-08	2.22581e-05	7.49299	0.32895	0.552533	0.223583	3	118230228	R	II		IGR	opensea	IGR-opensea		NA	TRUE
cg04389398	0.359592	0.527644	5.81518	6.61013e-08	2.22581e-05	7.49297	0.575137	0.215546	-0.359592	7	103767075	R	II	ORC5L	3'UTR	opensea	3'UTR-opensea		NA	TRUE
cg00524676	-0.250489	0.398249	-5.8148	6.62177e-08	2.22767e-05	7.49125	0.365166	0.615655	0.250489	12	34537250	R	I		IGR	opensea	IGR-opensea		NA	NA		rs74074146
cg27554551	-0.251638	0.333024	-5.81158	6.71859e-08	2.25398e-05	7.47709	0.299789	0.551426	0.251638	16	4421486	F	I	VASN	TSS1500	shore	TSS1500-shore	chr16:4421642-4422240	NA	NA
cg17738194	-0.249027	0.553254	-5.81061	6.74825e-08	2.26011e-05	7.4728	0.520364	0.769391	0.249027	4	80329388	R	II	GK2	TSS200	opensea	TSS200-opensea		NA	NA
cg05399607	-0.307947	0.492443	-5.81057	6.74929e-08	2.26011e-05	7.47264	0.451771	0.759718	0.307947	7	34874533	R	II	AAA1	TSS1500	opensea	TSS1500-opensea		NA	NA
cg14975227	0.264497	0.70444	5.80928	6.78889e-08	2.26939e-05	7.46694	0.739374	0.474877	-0.264497	3	40719085	R	II		IGR	opensea	IGR-opensea		NA	TRUE
cg04780380	-0.328698	0.573519	-5.80715	6.8544e-08	2.28652e-05	7.45757	0.530106	0.858804	0.328698	20	57412945	R	II	GNASAS	Body	shore	Body-shore	chr20:57414595-57414896	NA	NA
cg05998486	-0.226475	0.295991	-5.80698	6.8596e-08	2.28652e-05	7.45683	0.266079	0.492554	0.226475	7	150645092	R	I	KCNH2	Body	shore	Body-shore	chr7:150644455-150644767	TRUE	TRUE
cg24962576	-0.306867	0.604885	-5.80512	6.91767e-08	2.30107e-05	7.44861	0.564355	0.871222	0.306867	3	42745362	F	II	HHATL	TSS1500	opensea	TSS1500-opensea		NA	NA
cg03240232	-0.328029	0.532705	-5.80422	6.94567e-08	2.30665e-05	7.44467	0.489381	0.81741	0.328029	12	113448327	R	II	OAS2	3'UTR	opensea	3'UTR-opensea		NA	NA
cg16677647	-0.202421	0.325633	-5.80403	6.95168e-08	2.30665e-05	7.44382	0.298898	0.501319	0.202421	16	67750395	R	II	GFOD2	5'UTR	shelf	5'UTR-shelf	chr16:67752849-67753446	NA	NA			rs77114723
cg16123211	-0.255188	0.301071	-5.80321	6.97761e-08	2.31314e-05	7.44019	0.267367	0.522556	0.255188	14	105915004	F	II	MTA1	Body	shore	Body-shore	chr14:105915521-105915931	NA	TRUE		rs80090402
cg13503148	-0.287914	0.445895	-5.80181	7.02168e-08	2.32561e-05	7.43405	0.407868	0.695782	0.287914	3	171561060	F	II	TMEM212	TSS200	opensea	TSS200-opensea		NA	NA
cg10861390	-0.25125	0.264388	-5.80161	7.02802e-08	2.32561e-05	7.43317	0.231204	0.482455	0.25125	14	94442922	F	II		IGR	opensea	IGR-opensea		NA	NA	low-CpG:93512658-93512840
cg25344265	-0.278541	0.546586	-5.79625	7.20012e-08	2.37823e-05	7.40957	0.509798	0.788338	0.278541	5	38273388	R	II	EGFLAM	Body	opensea	Body-opensea		NA	NA
cg05979170	-0.323226	0.366584	-5.796	7.20828e-08	2.37876e-05	7.40847	0.323894	0.647119	0.323226	3	131974369	F	II		IGR	opensea	IGR-opensea		NA	TRUE
cg03726357	-0.248678	0.289306	-5.79577	7.21566e-08	2.37904e-05	7.40747	0.256461	0.50514	0.248678	8	29259693	F	II		IGR	opensea	IGR-opensea		NA	TRUE
cg06848199	-0.298963	0.4732	-5.79482	7.24661e-08	2.38708e-05	7.4033	0.433714	0.732678	0.298963	16	77983066	F	II	VAT1L	Body	opensea	Body-opensea		NA	TRUE
cg03030267	-0.383861	0.447887	-5.7927	7.31652e-08	2.40608e-05	7.39393	0.397188	0.781049	0.383861	20	57394000	R	II	GNASAS	Body	opensea	Body-opensea		TRUE	TRUE		rs77501163
cg03463153	-0.321899	0.543418	-5.7921	7.33638e-08	2.4101e-05	7.39129	0.500903	0.822802	0.321899	7	22586925	R	II		IGR	shelf	IGR-shelf	chr7:22589310-22589513	NA	NA
cg08611549	-0.277981	0.387492	-5.7883	7.4631e-08	2.44826e-05	7.37458	0.350777	0.628758	0.277981	12	108064394	R	II		IGR	opensea	IGR-opensea		NA	TRUE
cg18493326	-0.324848	0.551179	-5.7882	7.46641e-08	2.44826e-05	7.37415	0.508274	0.833123	0.324848	4	80329481	R	II	GK2	TSS200	opensea	TSS200-opensea		NA	NA
cg11251470	0.306298	0.771821	5.78801	7.47273e-08	2.44826e-05	7.37333	0.812275	0.505977	-0.306298	7	30008931	R	II	SCRN1	5'UTR	opensea	5'UTR-opensea		NA	TRUE
cg04788987	-0.220648	0.645489	-5.78669	7.5175e-08	2.46071e-05	7.3675	0.616347	0.836995	0.220648	14	48096041	F	I	MDGA2	Body	opensea	Body-opensea		NA	NA
cg20991483	-0.200989	0.379258	-5.78285	7.64869e-08	2.5014e-05	7.35063	0.352713	0.553701	0.200989	7	1215631	F	II		IGR	opensea	IGR-opensea		NA	TRUE		rs77843212
cg01558403	-0.253949	0.411419	-5.78197	7.67914e-08	2.50911e-05	7.34675	0.377879	0.631828	0.253949	5	40309379	R	II		IGR	opensea	IGR-opensea		NA	TRUE
cg07452879	-0.225966	0.220962	-5.7773	7.84248e-08	2.55552e-05	7.32623	0.191117	0.417084	0.225966	17	71274436	R	II		IGR	opensea	IGR-opensea		NA	TRUE
cg15813266	0.266177	0.73423	5.7771	7.8493e-08	2.55552e-05	7.32538	0.769385	0.503209	-0.266177	4	188045689	R	II		IGR	opensea	IGR-opensea		NA	NA
cg15090262	-0.295209	0.499364	-5.77657	7.86814e-08	2.55936e-05	7.32304	0.460374	0.755583	0.295209	18	43262611	R	II	SLC14A2	3'UTR	opensea	3'UTR-opensea		NA	NA
cg10870165	-0.296534	0.320793	-5.77304	7.99446e-08	2.59118e-05	7.30751	0.281628	0.578162	0.296534	8	32345448	F	II	NRG1	Body	opensea	Body-opensea		NA	TRUE
cg09645993	0.264735	0.829677	5.77103	8.06709e-08	2.61088e-05	7.29869	0.864642	0.599907	-0.264735	5	77289836	R	II		IGR	opensea	IGR-opensea		NA	TRUE
cg03285577	0.405527	0.424972	5.77096	8.0696e-08	2.61088e-05	7.29839	0.478532	0.0730053	-0.405527	5	3605905	F	II		IGR	shore	IGR-shore	chr5:3606488-3607135	NA	NA
cg14201467	0.348126	0.592624	5.7686	8.15568e-08	2.63639e-05	7.28804	0.638603	0.290476	-0.348126	11	115372348	F	II	CADM1	Body	shore	Body-shore	chr11:115373574-115375881	NA	TRUE
cg03595161	-0.273903	0.231716	-5.76678	8.22293e-08	2.65576e-05	7.28003	0.19554	0.469444	0.273903	7	1127767	R	II	GPER	5'UTR	shore	5'UTR-shore	chr7:1126578-1126910	NA	TRUE
cg11641102	-0.305163	0.225357	-5.76609	8.24859e-08	2.66169e-05	7.27699	0.185052	0.490215	0.305163	8	27183873	R	II	PTK2B	5'UTR	shore	5'UTR-shore	chr8:27183090-27183390	NA	TRUE			rs76349593
cg05588228	0.320086	0.584177	5.76443	8.31029e-08	2.67894e-05	7.26973	0.626453	0.306367	-0.320086	5	145132641	R	II		IGR	opensea	IGR-opensea		NA	TRUE
cg17372245	-0.243642	0.429992	-5.76409	8.32283e-08	2.67894e-05	7.26826	0.397813	0.641455	0.243642	11	133913342	F	II		IGR	opensea	IGR-opensea		NA	NA
cg11547104	-0.29507	0.625123	-5.76395	8.32817e-08	2.67894e-05	7.26763	0.586152	0.881222	0.29507	4	7593493	R	I	SORCS2	Body	island	Body-island	chr4:7593369-7593586	NA	NA
cg04546097	-0.255169	0.364434	-5.76386	8.33152e-08	2.67894e-05	7.26724	0.330733	0.585902	0.255169	3	120401058	R	II	HGD	1stExon	opensea	1stExon-opensea		NA	NA	low-CpG:121883738-121883819
cg04943586	-0.296834	0.388865	-5.7631	8.36007e-08	2.68544e-05	7.2639	0.34966	0.646495	0.296834	12	106993938	F	II	RFX4	TSS1500	opensea	TSS1500-opensea		NA	NA
cg23630430	-0.274063	0.539194	-5.76293	8.36649e-08	2.68544e-05	7.26315	0.502997	0.777059	0.274063	1	228509650	R	II	OBSCN	Body	island	Body-island	chr1:228509553-228509763	NA	NA
cg17182048	-0.31447	0.534527	-5.76226	8.39198e-08	2.69124e-05	7.26019	0.492993	0.807463	0.31447	12	66348387	F	II	HMGA2	Body	opensea	Body-opensea		NA	TRUE
cg02060732	-0.271666	0.592454	-5.76117	8.43297e-08	2.70201e-05	7.25544	0.556574	0.82824	0.271666	17	77151206	F	I	HRNBP3	5'UTR	opensea	5'UTR-opensea		NA	NA
cg17291157	-0.294461	0.49819	-5.76084	8.44561e-08	2.70367e-05	7.25398	0.459298	0.753759	0.294461	11	2482284	R	II	KCNQ1	TSS1500	opensea	TSS1500-opensea		NA	NA
cg17724147	0.269234	0.495072	5.75705	8.59097e-08	2.74296e-05	7.23734	0.530631	0.261397	-0.269234	4	58290751	F	II		IGR	opensea	IGR-opensea		NA	NA
cg00559992	-0.349381	0.480155	-5.75639	8.61641e-08	2.74867e-05	7.23445	0.434011	0.783392	0.349381	5	67581342	F	II	PIK3R1	Body	shelf	Body-shelf	chr5:67584213-67584451	NA	NA
cg21121257	-0.279758	0.446495	-5.75552	8.65009e-08	2.757e-05	7.23065	0.409546	0.689303	0.279758	11	10416227	F	II		IGR	opensea	IGR-opensea		NA	TRUE
cg00610360	-0.335798	0.515578	-5.75327	8.73813e-08	2.78262e-05	7.22078	0.471227	0.807025	0.335798	15	99186904	R	II		IGR	shelf	IGR-shelf	chr15:99190446-99194559	NA	NA
cg24232083	0.332115	0.467619	5.75115	8.82191e-08	2.80684e-05	7.21147	0.511483	0.179369	-0.332115	7	82307046	F	I		IGR	opensea	IGR-opensea		NA	TRUE
cg25961816	-0.300759	0.313534	-5.7485	8.92758e-08	2.83798e-05	7.19986	0.273812	0.57457	0.300759	6	121972775	R	II		IGR	opensea	IGR-opensea		NA	TRUE
cg01332462	-0.247552	0.287237	-5.74767	8.96104e-08	2.84546e-05	7.19622	0.254541	0.502093	0.247552	17	30986200	R	II	MYO1D	Body	opensea	Body-opensea		NA	NA
cg25724895	-0.264559	0.478079	-5.74713	8.98257e-08	2.84799e-05	7.19388	0.443137	0.707696	0.264559	20	58630390	R	II	C20orf197	TSS1500	opensea	TSS1500-opensea		NA	NA
cg17469359	0.307383	0.722651	5.7458	9.0365e-08	2.86259e-05	7.18804	0.763249	0.455866	-0.307383	7	39393612	F	I	POU6F2	Body	opensea	Body-opensea		NA	TRUE
cg14283887	-0.295212	0.600484	-5.74559	9.04492e-08	2.86277e-05	7.18713	0.561494	0.856706	0.295212	8	35040351	F	II		IGR	opensea	IGR-opensea		NA	TRUE
cg17628556	-0.29788	0.491923	-5.74332	9.13777e-08	2.88964e-05	7.17718	0.45258	0.75046	0.29788	7	56671052	R	I		IGR	opensea	IGR-opensea		NA	NA
cg25630530	0.215947	0.738681	5.74174	9.20307e-08	2.90524e-05	7.17023	0.767202	0.551255	-0.215947	20	57604840	F	II	ATP5E	3'UTR	shelf	3'UTR-shelf	chr20:57607045-57607782	NA	NA
cg15638239	-0.309167	0.485671	-5.74139	9.21742e-08	2.90724e-05	7.16871	0.444838	0.754005	0.309167	7	3025736	F	II	CARD11	5'UTR	opensea	5'UTR-opensea		NA	NA
cg09816180	-0.225849	0.280078	-5.74084	9.24029e-08	2.91193e-05	7.1663	0.250249	0.476098	0.225849	4	72650088	R	II	GC	TSS1500	opensea	TSS1500-opensea		NA	NA			rs76151573
cg23377607	-0.256257	0.267567	-5.74013	9.26966e-08	2.91866e-05	7.1632	0.233722	0.489979	0.256257	17	39728362	R	II	KRT9	TSS200	opensea	TSS200-opensea		NA	NA
cg25487404	-0.275806	0.163389	-5.73567	9.45708e-08	2.96996e-05	7.14369	0.126962	0.402768	0.275806	8	37551945	R	II	ZNF703	TSS1500	island	TSS1500-island	chr8:37551944-37555922	NA	NA
cg07185041	-0.325815	0.500877	-5.73278	9.58091e-08	3.00389e-05	7.13101	0.457845	0.78366	0.325815	6	31845721	R	II	SLC44A4	Body	opensea	Body-opensea		NA	TRUE
cg05145233	-0.24652	0.414376	-5.73276	9.58165e-08	3.00389e-05	7.13093	0.381817	0.628337	0.24652	16	89169858	R	I	ACSF3	Body	shore	Body-shore	chr16:89167763-89167991	NA	NA
cg22350835	-0.265534	0.481158	-5.73187	9.62002e-08	3.01332e-05	7.12704	0.446088	0.711621	0.265534	2	1868857	F	I	MYT1L	Body	opensea	Body-opensea		NA	TRUE
cg26758131	0.303681	0.643156	5.7286	9.76227e-08	3.04834e-05	7.11273	0.683265	0.379584	-0.303681	10	63671403	F	II	ARID5B	Body	opensea	Body-opensea		NA	TRUE
cg03335624	-0.338695	0.230275	-5.72853	9.76534e-08	3.04834e-05	7.11242	0.185541	0.524236	0.338695	5	73934942	R	II	ENC1	5'UTR	shore	5'UTR-shore	chr5:73935725-73937551	NA	NA
cg08977702	-0.347281	0.565432	-5.72748	9.81124e-08	3.06004e-05	7.10785	0.519565	0.866846	0.347281	2	168407472	R	II		IGR	opensea	IGR-opensea		NA	TRUE
cg07808874	-0.298668	0.567369	-5.72659	9.85042e-08	3.06963e-05	7.10397	0.527922	0.82659	0.298668	11	116449276	R	II		IGR	shore	IGR-shore	chr11:116450659-116451912	NA	NA
cg06881421	-0.283548	0.539792	-5.72601	9.8761e-08	3.07236e-05	7.10143	0.502342	0.78589	0.283548	2	67461943	R	II		IGR	opensea	IGR-opensea		NA	TRUE
cg23822732	-0.354162	0.517131	-5.72541	9.90282e-08	3.07804e-05	7.09879	0.470355	0.824516	0.354162	2	2692854	F	II		IGR	opensea	IGR-opensea		NA	NA
cg06748470	0.271288	0.747572	5.72441	9.94738e-08	3.08925e-05	7.09442	0.783402	0.512114	-0.271288	1	65467980	F	I		IGR	shore	IGR-shore	chr1:65468272-65468828	TRUE	TRUE
cg23815320	-0.306474	0.524409	-5.72304	1.00089e-07	3.10305e-05	7.08841	0.483931	0.790405	0.306474	20	23063165	R	II	CD93	3'UTR	opensea	3'UTR-opensea		NA	NA	low-CpG:23010786-23011378
cg16572957	-0.296248	0.477875	-5.72161	1.00731e-07	3.1203e-05	7.08217	0.438748	0.734995	0.296248	1	2799354	F	II		IGR	opensea	IGR-opensea		NA	NA
cg20485058	-0.272574	0.628376	-5.72094	1.01036e-07	3.12709e-05	7.07923	0.592376	0.864949	0.272574	2	36157995	R	II		IGR	opensea	IGR-opensea		NA	TRUE
cg00387964	-0.351209	0.351412	-5.72024	1.01351e-07	3.13416e-05	7.07619	0.305026	0.656235	0.351209	4	7651935	R	II	SORCS2	Body	shelf	Body-shelf	chr4:7647755-7647960	NA	NA
cg26568031	-0.317445	0.343423	-5.71903	1.01903e-07	3.14857e-05	7.0709	0.301496	0.618942	0.317445	10	91313380	F	II		IGR	opensea	IGR-opensea		TRUE	TRUE
cg15758700	-0.308604	0.436675	-5.71775	1.02491e-07	3.16405e-05	7.06529	0.395916	0.70452	0.308604	12	25707667	R	II	IFLTD1	TSS1500	opensea	TSS1500-opensea		NA	NA
cg01336878	0.3322	0.65306	5.71727	1.02712e-07	3.16817e-05	7.06319	0.696936	0.364736	-0.3322	19	54963396	R	II	LENG8	Body	shelf	Body-shelf	chr19:54960191-54960948	NA	NA
cg18645493	-0.304601	0.443515	-5.7157	1.03436e-07	3.18782e-05	7.05634	0.403285	0.707886	0.304601	1	154167437	F	II	MIR190B	TSS1500	opensea	TSS1500-opensea		NA	NA
cg06543160	0.222348	0.580907	5.71462	1.03936e-07	3.20049e-05	7.05165	0.610274	0.387925	-0.222348	1	3738353	R	II	KIAA0562	Body	opensea	Body-opensea		NA	NA
cg04352288	0.242464	0.825363	5.71411	1.04177e-07	3.20343e-05	7.04939	0.857387	0.614923	-0.242464	16	87958407	R	I	CA5A	Body	opensea	Body-opensea		NA	TRUE
cg15590426	-0.321531	0.560507	-5.71325	1.04579e-07	3.21214e-05	7.04563	0.51804	0.839571	0.321531	15	93902788	R	II		IGR	opensea	IGR-opensea		NA	TRUE
cg12433782	0.28243	0.677387	5.71254	1.04913e-07	3.21696e-05	7.04253	0.714689	0.432259	-0.28243	3	40427210	R	II	ENTPD3	TSS1500	shore	TSS1500-shore	chr3:40428651-40429015	NA	NA
cg18936620	-0.29908	0.250128	-5.70988	1.0617e-07	3.2473e-05	7.03091	0.210627	0.509708	0.29908	1	43811019	F	II	MPL	Body	shelf	Body-shelf	chr1:43814305-43815277	NA	NA
cg13575217	-0.299195	0.473239	-5.70866	1.06751e-07	3.25958e-05	7.0256	0.433722	0.732917	0.299195	5	139081079	F	II		IGR	island	IGR-island	chr5:139081001-139081202	NA	NA
cg13440894	-0.302065	0.440206	-5.70771	1.07209e-07	3.2708e-05	7.02143	0.40031	0.702376	0.302065	8	11351135	R	II	BLK	TSS1500	opensea	TSS1500-opensea		NA	NA
cg09648239	-0.272446	0.522454	-5.70707	1.07516e-07	3.27745e-05	7.01863	0.48647	0.758916	0.272446	3	117243548	F	II		IGR	opensea	IGR-opensea		NA	TRUE		rs12493412
cg27490043	-0.315894	0.48203	-5.70331	1.09341e-07	3.32916e-05	7.00223	0.440308	0.756202	0.315894	7	71086708	F	II	WBSCR17	Body	opensea	Body-opensea		NA	TRUE		rs10255382
cg02379533	-0.290149	0.389041	-5.70313	1.0943e-07	3.32916e-05	7.00144	0.35072	0.640868	0.290149	5	154214618	R	II	C5orf4	Body	opensea	Body-opensea		NA	NA	low-CpG:154194792-154194813
cg05086944	-0.209068	0.222508	-5.70301	1.09487e-07	3.32916e-05	7.00093	0.194895	0.403964	0.209068	4	43149680	F	II		IGR	opensea	IGR-opensea		NA	TRUE		rs4615203
cg05606878	-0.288499	0.513965	-5.70194	1.10013e-07	3.34233e-05	6.99627	0.475862	0.764361	0.288499	5	126432189	R	II		IGR	opensea	IGR-opensea		NA	TRUE
cg01387036	-0.216448	0.302162	-5.70107	1.10442e-07	3.35251e-05	6.99247	0.273574	0.490022	0.216448	17	32690255	R	II	CCL1	TSS200	opensea	TSS200-opensea		NA	NA			rs41486446
cg24036039	-0.26782	0.524108	-5.6994	1.11269e-07	3.37206e-05	6.9852	0.488736	0.756555	0.26782	1	3397125	R	II	ARHGEF16	Body	shore	Body-shore	chr1:3394701-3395191	NA	NA
cg06124579	0.243882	0.829124	5.69788	1.12029e-07	3.39226e-05	6.97856	0.861335	0.617453	-0.243882	1	50513166	F	II	ELAVL4	TSS1500	shore	TSS1500-shore	chr1:50513644-50514320	NA	NA
cg20782724	-0.249243	0.324194	-5.69578	1.13089e-07	3.42151e-05	6.96939	0.291275	0.540518	0.249243	7	47518657	R	II	TNS3	5'UTR	opensea	5'UTR-opensea		NA	TRUE
cg06563089	0.294456	0.533546	5.6955	1.1323e-07	3.42236e-05	6.96817	0.572436	0.27798	-0.294456	12	75601157	R	I	KCNC2	Body	island	Body-island	chr12:75601081-75601752	NA	NA
cg02936752	0.32451	0.636709	5.69393	1.1403e-07	3.44139e-05	6.96131	0.679569	0.355059	-0.32451	19	54963326	R	I	LENG8	Body	shelf	Body-shelf	chr19:54960191-54960948	NA	NA	low-CpG:59655101-59655167
cg16532185	-0.286249	0.489233	-5.69152	1.15266e-07	3.47292e-05	6.95081	0.451427	0.737676	0.286249	1	237251552	F	II	RYR2	Body	opensea	Body-opensea		NA	TRUE		rs12066605
cg02632362	0.36372	0.512429	5.69069	1.15692e-07	3.48286e-05	6.94721	0.560468	0.196748	-0.36372	1	236557579	R	II	EDARADD	TSS200	shore	TSS200-shore	chr1:236558459-236559336	NA	NA
cg04951371	0.257476	0.610995	5.6904	1.15846e-07	3.48463e-05	6.94591	0.645001	0.387525	-0.257476	2	3317860	F	I	TSSC1	Body	island	Body-island	chr2:3317676-3317935	NA	TRUE
cg20424973	-0.295999	0.433065	-5.68962	1.16252e-07	3.49393e-05	6.94251	0.393971	0.68997	0.295999	2	3045241	R	II		IGR	opensea	IGR-opensea		NA	NA
cg18211263	-0.359826	0.414658	-5.68928	1.16424e-07	3.49621e-05	6.94107	0.367134	0.72696	0.359826	17	55846790	F	II		IGR	opensea	IGR-opensea		NA	TRUE
cg00779638	0.321637	0.626997	5.68836	1.16908e-07	3.50499e-05	6.93702	0.669478	0.34784	-0.321637	9	88355164	F	II	AGTPBP1	5'UTR	shore	5'UTR-shore	chr9:88356140-88357365	NA	NA		rs4877304
cg26226408	-0.326186	0.535791	-5.68811	1.17037e-07	3.50596e-05	6.93595	0.492709	0.818895	0.326186	13	41055261	F	II	LOC646982	TSS200	opensea	TSS200-opensea		NA	NA
cg00651359	-0.268883	0.48273	-5.68764	1.17284e-07	3.51046e-05	6.93389	0.447217	0.7161	0.268883	7	132219281	R	I	PLXNA4	5'UTR	opensea	5'UTR-opensea		NA	TRUE
cg24454374	-0.254943	0.403727	-5.68745	1.1738e-07	3.51046e-05	6.93309	0.370055	0.624999	0.254943	3	187896277	R	II	LPP	5'UTR	opensea	5'UTR-opensea		NA	NA
cg05273533	-0.273592	0.405147	-5.68669	1.17783e-07	3.51962e-05	6.92975	0.369012	0.642604	0.273592	16	86470722	R	II		IGR	opensea	IGR-opensea		NA	TRUE
cg07830160	-0.270042	0.263956	-5.68628	1.17996e-07	3.52307e-05	6.92799	0.22829	0.498332	0.270042	1	159880327	F	I		IGR	opensea	IGR-opensea		TRUE	TRUE
cg21748244	-0.213526	0.311783	-5.68596	1.18166e-07	3.52343e-05	6.92659	0.283581	0.497107	0.213526	5	169713179	F	II	LCP2	Body	opensea	Body-opensea		NA	TRUE
cg14234656	-0.241121	0.363126	-5.6859	1.18202e-07	3.52343e-05	6.9263	0.33128	0.572401	0.241121	7	156868641	R	I		IGR	shelf	IGR-shelf	chr7:156871054-156871297	NA	NA
cg09470010	0.330749	0.647546	5.68372	1.19359e-07	3.55502e-05	6.9168	0.69123	0.360482	-0.330749	10	104094152	F	II	GBF1	Body	opensea	Body-opensea		NA	TRUE
cg11738543	0.30171	0.5768	5.68314	1.19668e-07	3.5613e-05	6.91428	0.616649	0.314939	-0.30171	12	93967225	F	II	SOCS2	Body	island	Body-island	chr12:93963963-93967395	NA	NA
cg21373145	0.235332	0.727016	5.68274	1.1988e-07	3.56391e-05	6.91256	0.758098	0.522766	-0.235332	12	26110666	F	II	RASSF8	TSS1500	opensea	TSS1500-opensea		NA	NA		rs73074872
cg08597735	-0.261814	0.392921	-5.68063	1.21018e-07	3.59266e-05	6.90335	0.358342	0.620156	0.261814	11	74916485	R	II	SLCO2B1	3'UTR	opensea	3'UTR-opensea		NA	NA
cg05450701	-0.356443	0.542283	-5.68031	1.21189e-07	3.5948e-05	6.90198	0.495205	0.851648	0.356443	11	46740703	F	II	F2	TSS200	opensea	TSS200-opensea		NA	NA
cg16368670	-0.295808	0.588819	-5.67217	1.25677e-07	3.7146e-05	6.86655	0.54975	0.845557	0.295808	5	122501738	R	II	PRDM6	Body	opensea	Body-opensea		NA	NA
cg17614801	-0.280388	0.453751	-5.67206	1.25739e-07	3.7146e-05	6.86607	0.416719	0.697107	0.280388	17	77128546	R	II	HRNBP3	5'UTR	shore	5'UTR-shore	chr17:77127405-77127606	NA	NA
cg22135324	-0.325877	0.183371	-5.67042	1.26665e-07	3.73894e-05	6.85891	0.14033	0.466207	0.325877	6	126240239	F	II	NCOA7	Body	opensea	Body-opensea		NA	TRUE			rs73773324
cg02396116	-0.250939	0.3822	-5.66958	1.27138e-07	3.74986e-05	6.85528	0.349057	0.599996	0.250939	10	125114593	F	II		IGR	opensea	IGR-opensea		NA	NA
cg24646951	-0.327696	0.587677	-5.6685	1.27756e-07	3.76196e-05	6.85056	0.544397	0.872093	0.327696	15	35147320	R	II		IGR	opensea	IGR-opensea		NA	TRUE
cg25748764	-0.281049	0.463569	-5.66782	1.28147e-07	3.77043e-05	6.84758	0.426449	0.707499	0.281049	20	31261814	F	II	LOC284805	TSS200	opensea	TSS200-opensea		NA	TRUE
cg20344326	-0.316958	0.349745	-5.66692	1.28661e-07	3.78141e-05	6.84368	0.307883	0.624841	0.316958	6	137736599	F	II		IGR	opensea	IGR-opensea		NA	NA
cg00558975	-0.287814	0.529237	-5.6668	1.28728e-07	3.78141e-05	6.84318	0.491223	0.779038	0.287814	5	175580027	R	II		IGR	opensea	IGR-opensea		NA	TRUE
cg22591875	-0.265643	0.459197	-5.66525	1.2962e-07	3.80234e-05	6.83644	0.424113	0.689756	0.265643	13	31499033	R	II	C13orf33	3'UTR	opensea	3'UTR-opensea		NA	NA
cg11274778	-0.308778	0.411743	-5.6652	1.2965e-07	3.80234e-05	6.83622	0.370961	0.679739	0.308778	20	31781232	R	II	BASE	TSS200	opensea	TSS200-opensea		NA	NA
cg06135689	-0.253638	0.250924	-5.6643	1.30172e-07	3.81458e-05	6.83231	0.217425	0.471062	0.253638	17	35085060	R	II		IGR	opensea	IGR-opensea		NA	NA
cg14856914	-0.218855	0.412255	-5.66363	1.30567e-07	3.82221e-05	6.82936	0.38335	0.602204	0.218855	10	86018582	F	II	RGR	3'UTR	opensea	3'UTR-opensea		NA	NA		rs76834304
cg23412850	0.293674	0.623594	5.66349	1.30642e-07	3.82221e-05	6.82879	0.662382	0.368707	-0.293674	12	93967387	F	II	SOCS2	Body	island	Body-island	chr12:93963963-93967395	NA	NA
cg10131879	0.28202	0.562229	5.66175	1.31662e-07	3.84894e-05	6.82122	0.599477	0.317457	-0.28202	7	8011594	F	II	GLCCI1	Body	shelf	Body-shelf	chr7:8008097-8009495	NA	NA
cg08670715	-0.301326	0.563172	-5.6605	1.324e-07	3.86742e-05	6.81577	0.523374	0.8247	0.301326	17	44341754	R	II		IGR	shore	IGR-shore	chr17:44343682-44343910	TRUE	NA
cg04255733	-0.269656	0.466111	-5.65882	1.33395e-07	3.8923e-05	6.80848	0.430496	0.700152	0.269656	12	3333936	F	II	TSPAN9	Body	opensea	Body-opensea		NA	NA		rs76283140
cg26060835	-0.283422	0.409226	-5.6587	1.33466e-07	3.8923e-05	6.80796	0.371793	0.655215	0.283422	21	19258310	R	II	NCRNA00157	TSS1500	opensea	TSS1500-opensea		NA	NA
cg16580683	-0.254918	0.578749	-5.65825	1.33734e-07	3.89698e-05	6.80601	0.545081	0.799999	0.254918	10	44702076	F	II		IGR	island	IGR-island	chr10:44701884-44702149	NA	NA
cg00337957	0.211421	0.826296	5.65793	1.33927e-07	3.89949e-05	6.8046	0.854219	0.642798	-0.211421	19	8547807	R	II	HNRNPM	Body	shelf	Body-shelf	chr19:8550539-8551215	NA	NA			rs80194898
cg27576576	0.300574	0.44418	5.65748	1.34198e-07	3.90424e-05	6.80263	0.483878	0.183305	-0.300574	7	156786077	R	I		IGR	opensea	IGR-opensea		NA	NA
cg25376651	-0.257916	0.333516	-5.65462	1.3592e-07	3.95118e-05	6.79021	0.299452	0.557368	0.257916	13	32505135	F	II	EEF1DP3	Body	opensea	Body-opensea		NA	TRUE
cg15575875	-0.230098	0.34906	-5.65422	1.36163e-07	3.95509e-05	6.78847	0.318669	0.548767	0.230098	1	85220088	R	II		IGR	island	IGR-island	chr1:85220018-85220338	NA	NA			rs34957413
cg03345925	0.304434	0.695849	5.65372	1.36465e-07	3.96069e-05	6.78631	0.736057	0.431623	-0.304434	8	144599347	F	II	ZC3H3	Body	shelf	Body-shelf	chr8:144601691-144601895	NA	NA
cg26686068	-0.214441	0.426735	-5.65281	1.37019e-07	3.9736e-05	6.78237	0.398413	0.612853	0.214441	4	7700686	F	I	SORCS2	Body	opensea	Body-opensea		TRUE	TRUE		rs6845903
cg25720969	-0.237111	0.480359	-5.65173	1.37684e-07	3.9897e-05	6.77765	0.449043	0.686153	0.237111	11	84763263	F	II	DLG2	Body	opensea	Body-opensea		NA	TRUE
cg26430287	-0.298987	0.380078	-5.65062	1.38366e-07	4.00627e-05	6.77284	0.340589	0.639576	0.298987	15	67439567	R	II	SMAD3	Body	opensea	Body-opensea		NA	TRUE
cg02181080	-0.339304	0.518724	-5.65017	1.38644e-07	4.01113e-05	6.77088	0.47391	0.813215	0.339304	10	7564424	F	I		IGR	opensea	IGR-opensea		NA	NA
cg13169667	0.245073	0.502628	5.6499	1.3881e-07	4.01275e-05	6.76971	0.534997	0.289924	-0.245073	8	144519832	F	II	ZC3H3	3'UTR	shore	3'UTR-shore	chr8:144521358-144521608	NA	NA
cg24576868	0.287973	0.77121	5.6495	1.39058e-07	4.01673e-05	6.76797	0.809244	0.521272	-0.287973	17	57046043	R	II	PPM1E	Body	opensea	Body-opensea		NA	TRUE
cg10045354	-0.211274	0.293726	-5.64796	1.40018e-07	4.03573e-05	6.76127	0.265822	0.477096	0.211274	11	111169427	R	II	C11orf93	TSS1500	island	TSS1500-island	chr11:111169304-111170428	TRUE	NA
cg00009001	0.247322	0.795831	5.64791	1.40049e-07	4.03573e-05	6.76106	0.828496	0.581174	-0.247322	12	120151890	F	II	MIR1178	TSS1500	opensea	TSS1500-opensea		NA	NA
cg01812047	0.291338	0.786709	5.64728	1.40442e-07	4.04385e-05	6.75833	0.825187	0.533849	-0.291338	1	44482771	F	I	SLC6A9	Body	opensea	Body-opensea		NA	TRUE
cg01878406	-0.312018	0.406729	-5.64607	1.412e-07	4.05925e-05	6.75309	0.365519	0.677537	0.312018	1	248903467	R	II	LOC646627	TSS1500	opensea	TSS1500-opensea		NA	NA
cg04018164	-0.28346	0.470643	-5.64575	1.41404e-07	4.06189e-05	6.75168	0.433204	0.716665	0.28346	17	12566358	F	II		IGR	shelf	IGR-shelf	chr17:12568667-12569335	NA	NA
cg18847904	-0.299611	0.487385	-5.64548	1.41569e-07	4.06344e-05	6.75054	0.447814	0.747426	0.299611	5	1779178	R	II		IGR	opensea	IGR-opensea		NA	NA
cg20842326	0.426038	0.557827	5.64504	1.4185e-07	4.06828e-05	6.74861	0.614096	0.188059	-0.426038	7	157476887	R	II	PTPRN2	Body	island	Body-island	chr7:157476886-157486719	TRUE	NA
cg24681654	-0.275413	0.360701	-5.6447	1.42066e-07	4.07128e-05	6.74713	0.324326	0.599739	0.275413	7	31555516	F	II	CCDC129	TSS1500	opensea	TSS1500-opensea		NA	NA
cg10492511	0.320841	0.453344	5.64331	1.4295e-07	4.09015e-05	6.74109	0.495719	0.174879	-0.320841	4	108853489	R	II	CYP2U1	Body	shore	Body-shore	chr4:108852495-108853387	NA	NA
cg23889607	-0.218188	0.553225	-5.64204	1.43761e-07	4.11012e-05	6.73558	0.524408	0.742596	0.218188	11	2150902	R	I	INS-IGF2	Body	shelf	Body-shelf	chr11:2154033-2154387	NA	NA			rs11564732
cg25104234	-0.249391	0.308416	-5.63792	1.46423e-07	4.17756e-05	6.7177	0.275477	0.524868	0.249391	2	52281777	F	II		IGR	opensea	IGR-opensea		NA	TRUE
cg09640555	-0.272318	0.286093	-5.6379	1.46432e-07	4.17756e-05	6.71764	0.250127	0.522445	0.272318	4	77406773	F	II	SHROOM3	Body	opensea	Body-opensea		NA	TRUE
cg01235473	0.306414	0.428168	5.63769	1.46569e-07	4.17756e-05	6.71673	0.468637	0.162224	-0.306414	20	22549124	R	I	C20orf56	Body	island	Body-island	chr20:22548967-22549720	NA	NA
cg25403895	-0.239837	0.323708	-5.63768	1.46579e-07	4.17756e-05	6.71667	0.292032	0.531869	0.239837	8	102101217	F	II		IGR	opensea	IGR-opensea		NA	TRUE
cg05624226	-0.243169	0.324686	-5.63603	1.47657e-07	4.205e-05	6.70953	0.29257	0.535738	0.243169	5	180325954	R	II	BTNL8	TSS200	opensea	TSS200-opensea		NA	NA
cg11821795	-0.303206	0.355707	-5.6349	1.48401e-07	4.21957e-05	6.70463	0.315661	0.618867	0.303206	22	47611604	R	II		IGR	shelf	IGR-shelf	chr22:47608695-47609322	NA	NA			rs73887214
cg14162361	-0.283013	0.409011	-5.63363	1.49243e-07	4.24018e-05	6.69913	0.371632	0.654646	0.283013	9	82449859	R	II		IGR	opensea	IGR-opensea		NA	TRUE
cg19536922	0.345972	0.63662	5.63326	1.49493e-07	4.24286e-05	6.69749	0.682315	0.336343	-0.345972	2	3292956	R	II	TSSC1	Body	shore	Body-shore	chr2:3291107-3291503	NA	NA
cg26981432	0.297047	0.718396	5.6325	1.49995e-07	4.25159e-05	6.69423	0.757628	0.460582	-0.297047	8	23307949	R	II	ENTPD4	5'UTR	opensea	5'UTR-opensea		NA	TRUE
cg16476716	-0.302054	0.543408	-5.63192	1.50382e-07	4.25925e-05	6.69172	0.503515	0.805568	0.302054	7	119893269	F	II		IGR	opensea	IGR-opensea		NA	NA
cg13626830	-0.338472	0.481611	-5.62968	1.51895e-07	4.29415e-05	6.68197	0.436907	0.775379	0.338472	5	80460495	F	II	RASGRF2	Body	opensea	Body-opensea		NA	TRUE
cg07396746	-0.258628	0.363951	-5.62957	1.51969e-07	4.29415e-05	6.6815	0.329792	0.58842	0.258628	8	23162295	R	II	LOXL2	Body	opensea	Body-opensea		NA	NA
cg00372375	0.218962	0.791705	5.62458	1.55378e-07	4.38367e-05	6.65989	0.820624	0.601663	-0.218962	8	8749343	R	II	MFHAS1	1stExon	island	1stExon-island	chr8:8748652-8751478	NA	TRUE
cg09098720	-0.254228	0.57071	-5.62417	1.55662e-07	4.38827e-05	6.65811	0.537133	0.791361	0.254228	17	49412842	F	II		IGR	opensea	IGR-opensea		NA	NA
cg20947259	-0.261784	0.366516	-5.62275	1.56646e-07	4.41259e-05	6.65197	0.331941	0.593725	0.261784	1	201572159	F	I		IGR	opensea	IGR-opensea		TRUE	TRUE
cg06766016	0.301658	0.721901	5.62037	1.58312e-07	4.45608e-05	6.64167	0.761743	0.460085	-0.301658	1	45278971	R	I	BTBD19	Body	island	Body-island	chr1:45278765-45279644	NA	NA
cg15370309	-0.297234	0.377334	-5.61995	1.58613e-07	4.46111e-05	6.63982	0.338077	0.635311	0.297234	17	9141550	F	II	NTN1	Body	shore	Body-shore	chr17:9142980-9143839	NA	NA
cg00956114	-0.286785	0.510848	-5.61959	1.58865e-07	4.46472e-05	6.63827	0.47297	0.759756	0.286785	10	7625588	F	II	ITIH5	Body	shelf	Body-shelf	chr10:7621718-7621950	NA	NA
cg01295785	0.325203	0.716043	5.61253	1.63932e-07	4.59648e-05	6.6077	0.758995	0.433792	-0.325203	18	12437948	F	II		IGR	shelf	IGR-shelf	chr18:12433995-12434486	NA	NA
cg01499816	0.336069	0.609761	5.61087	1.6514e-07	4.62678e-05	6.60055	0.654147	0.318078	-0.336069	14	92807984	R	II	SLC24A4	Body	opensea	Body-opensea		NA	TRUE
cg19087971	0.281446	0.528207	5.60841	1.66961e-07	4.67161e-05	6.58987	0.56538	0.283934	-0.281446	7	751233	F	II	PRKAR1B	5'UTR	island	5'UTR-island	chr7:750788-751237	TRUE	NA
cg24844211	-0.325885	0.313105	-5.60836	1.66997e-07	4.67161e-05	6.58966	0.270063	0.595949	0.325885	5	59784544	F	II	PART1	Body	opensea	Body-opensea		NA	NA
cg01588475	-0.292804	0.372699	-5.60812	1.67175e-07	4.673e-05	6.58862	0.334027	0.626831	0.292804	12	58533355	R	II		IGR	opensea	IGR-opensea		NA	TRUE
cg12486287	-0.276321	0.264173	-5.60754	1.67605e-07	4.68045e-05	6.58612	0.227678	0.503998	0.276321	16	4421643	R	II	VASN	TSS1500	island	TSS1500-island	chr16:4421642-4422240	NA	NA
cg17356112	-0.254435	0.43714	-5.60741	1.67699e-07	4.68045e-05	6.58557	0.403535	0.657971	0.254435	7	132334710	R	II	PLXNA4	TSS1500	opensea	TSS1500-opensea		NA	NA
cg03928874	-0.273391	0.361246	-5.60695	1.68045e-07	4.68651e-05	6.58357	0.325138	0.598529	0.273391	6	6654898	R	II	LY86	3'UTR	opensea	3'UTR-opensea		NA	NA
cg27061836	-0.28219	0.354179	-5.6066	1.68303e-07	4.6901e-05	6.58208	0.316909	0.599099	0.28219	19	49310606	F	II	BCAT2	Body	shelf	Body-shelf	chr19:49314097-49314434	NA	TRUE		rs521398
cg12581592	-0.236245	0.217313	-5.60564	1.69027e-07	4.70667e-05	6.5779	0.186111	0.422355	0.236245	11	13984043	R	II	SPON1	1stExon	shore	1stExon-shore	chr11:13984066-13986349	NA	NA	high-CpG:13940583-13940973
cg27223272	-0.29857	0.594124	-5.60502	1.69488e-07	4.7159e-05	6.57524	0.55469	0.85326	0.29857	7	152618877	F	II		IGR	shelf	IGR-shelf	chr7:152621916-152622149	NA	NA			rs76348094
cg16078597	-0.270819	0.577633	-5.60484	1.69625e-07	4.7161e-05	6.57446	0.541865	0.812684	0.270819	6	170844404	F	II	PSMB1	Body	opensea	Body-opensea		NA	TRUE			rs10541
cg27052113	0.219354	0.384702	5.60405	1.70224e-07	4.72916e-05	6.57102	0.413673	0.19432	-0.219354	19	47951305	R	I	SLC8A2	Body	island	Body-island	chr19:47950869-47951566	TRUE	NA
cg04704449	-0.313342	0.355041	-5.60284	1.71139e-07	4.75093e-05	6.5658	0.313656	0.626997	0.313342	6	33738291	F	II		IGR	shore	IGR-shore	chr6:33739405-33739736	NA	TRUE		rs943471
cg06638935	-0.231203	0.362829	-5.60134	1.72283e-07	4.77434e-05	6.55932	0.332293	0.563496	0.231203	7	1300204	R	I		IGR	opensea	IGR-opensea		NA	NA
cg24139639	0.373094	0.594051	5.59875	1.74272e-07	4.82319e-05	6.54814	0.643327	0.270233	-0.373094	5	3605884	F	II		IGR	shore	IGR-shore	chr5:3606488-3607135	NA	NA
cg10923855	-0.22947	0.34266	-5.59808	1.74792e-07	4.8339e-05	6.54524	0.312353	0.541823	0.22947	12	34488830	R	II		IGR	island	IGR-island	chr12:34488610-34489037	NA	NA
cg03009785	-0.273408	0.628753	-5.59708	1.75568e-07	4.85167e-05	6.54092	0.592642	0.86605	0.273408	10	72835584	F	II		IGR	opensea	IGR-opensea		NA	TRUE
cg15333932	-0.310098	0.36989	-5.59589	1.765e-07	4.87372e-05	6.53577	0.328934	0.639032	0.310098	5	16735498	F	II	MYO10	Body	opensea	Body-opensea		NA	TRUE		rs34296913
cg24299913	-0.344522	0.498773	-5.59507	1.77146e-07	4.88784e-05	6.53221	0.45327	0.797792	0.344522	19	42408316	R	II	ARHGEF1	Body	island	Body-island	chr19:42408315-42408535	NA	NA
cg27384355	0.27157	0.686097	5.59422	1.77813e-07	4.90254e-05	6.52855	0.721964	0.450394	-0.27157	3	99844353	F	II	C3orf26	Body	opensea	Body-opensea		NA	TRUE
cg02743674	-0.294275	0.486447	-5.5939	1.78066e-07	4.90578e-05	6.52717	0.44758	0.741855	0.294275	11	2433468	R	II	TRPM5	Body	shore	Body-shore	chr11:2435295-2436651	NA	NA
cg12817840	0.366946	0.495284	5.59353	1.78357e-07	4.9101e-05	6.52558	0.543749	0.176802	-0.366946	5	124070989	F	II	ZNF608	Body	opensea	Body-opensea		TRUE	TRUE
cg02171859	0.26426	0.665588	5.58922	1.81803e-07	4.99739e-05	6.50694	0.70049	0.436231	-0.26426	7	853441	R	II		IGR	shore	IGR-shore	chr7:855308-856747	TRUE	TRUE
cg06786219	-0.280708	0.300065	-5.58821	1.82616e-07	5.01593e-05	6.5026	0.26299	0.543698	0.280708	3	124499653	F	II	ITGB5	Body	opensea	Body-opensea		TRUE	TRUE		rs3772827
cg24828167	-0.324604	0.544345	-5.58742	1.83256e-07	5.02972e-05	6.49919	0.501473	0.826076	0.324604	4	5899040	F	II		IGR	shelf	IGR-shelf	chr4:5894071-5895116	NA	NA
cg03431741	0.315917	0.432028	5.58693	1.83656e-07	5.0369e-05	6.49707	0.473753	0.157836	-0.315917	6	41528502	F	I	FOXP4	5'UTR	island	5'UTR-island	chr6:41528266-41528900	TRUE	TRUE		rs56835416
cg08252804	0.270505	0.652945	5.58575	1.84618e-07	5.0455e-05	6.49199	0.688672	0.418167	-0.270505	2	202788592	R	II		IGR	opensea	IGR-opensea		NA	TRUE
cg11224946	-0.255609	0.398571	-5.5857	1.84664e-07	5.0455e-05	6.49175	0.364811	0.62042	0.255609	1	3487867	R	II	MEGF6	Body	opensea	Body-opensea		NA	NA
cg14479567	-0.32027	0.317834	-5.58379	1.86228e-07	5.08061e-05	6.48353	0.275534	0.595804	0.32027	18	911318	R	II	ADCYAP1	3'UTR	shore	3'UTR-shore	chr18:904578-909574	NA	NA
cg21864732	-0.248568	0.328137	-5.57974	1.89606e-07	5.16889e-05	6.46603	0.295308	0.543875	0.248568	3	82014264	R	II		IGR	opensea	IGR-opensea		NA	TRUE
cg26140911	-0.209301	0.210816	-5.579	1.90228e-07	5.18197e-05	6.46284	0.183173	0.392474	0.209301	6	33399151	R	II	SYNGAP1	Body	shelf	Body-shelf	chr6:33396050-33396296	TRUE	NA
cg25487405	0.306402	0.549199	5.5785	1.90652e-07	5.18578e-05	6.46068	0.589668	0.283265	-0.306402	22	46473039	R	I		IGR	opensea	IGR-opensea		NA	NA
cg18817801	0.257891	0.549195	5.57773	1.91298e-07	5.19943e-05	6.45738	0.583256	0.325365	-0.257891	3	42743744	F	II	HHATL	5'UTR	opensea	5'UTR-opensea		NA	TRUE			rs57373619
cg17293838	-0.254321	0.562195	-5.57636	1.92463e-07	5.22583e-05	6.45147	0.528606	0.782926	0.254321	2	1797700	F	II	MYT1L	Body	shelf	Body-shelf	chr2:1801618-1802060	NA	TRUE
cg24402880	-0.281397	0.379981	-5.57625	1.92557e-07	5.22583e-05	6.451	0.342816	0.624212	0.281397	4	84035837	F	II	PLAC8	1stExon	opensea	1stExon-opensea		NA	NA
cg15035324	-0.261384	0.346038	-5.57536	1.93319e-07	5.23875e-05	6.44715	0.311516	0.5729	0.261384	2	46269605	F	II	PRKCE	Body	opensea	Body-opensea		NA	TRUE
cg03754044	-0.272945	0.261926	-5.57536	1.93321e-07	5.23875e-05	6.44714	0.225877	0.498822	0.272945	6	10112908	F	II		IGR	opensea	IGR-opensea		NA	NA
cg01674147	-0.279271	0.351836	-5.57422	1.94301e-07	5.25748e-05	6.44222	0.314951	0.594221	0.279271	4	153878055	R	II	FHDC1	Body	opensea	Body-opensea		NA	TRUE
cg15000071	-0.289609	0.364747	-5.5727	1.95612e-07	5.28902e-05	6.43567	0.326496	0.616106	0.289609	3	134889493	F	II	EPHB1	Body	opensea	Body-opensea		NA	TRUE
cg24660086	-0.313782	0.481175	-5.57182	1.96376e-07	5.29786e-05	6.43188	0.439732	0.753515	0.313782	10	86005121	R	II	RGR	Body	opensea	Body-opensea		NA	NA
cg09289251	-0.281814	0.383	-5.57144	1.96706e-07	5.30284e-05	6.43024	0.345779	0.627593	0.281814	16	2207865	R	II	TRAF7	5'UTR	shore	5'UTR-shore	chr16:2205207-2205902	NA	NA
cg15978017	-0.252135	0.443239	-5.56982	1.98123e-07	5.33706e-05	6.42326	0.409938	0.662073	0.252135	13	29042758	F	II	FLT1	Body	opensea	Body-opensea		NA	TRUE		rs78248161
cg09316607	-0.288034	0.480324	-5.56809	1.99647e-07	5.37414e-05	6.4158	0.442282	0.730316	0.288034	10	1511024	F	II	ADARB2	Body	opensea	Body-opensea		NA	NA
cg25365014	0.326643	0.723376	5.5671	2.00524e-07	5.39374e-05	6.41153	0.766517	0.439874	-0.326643	5	2727713	R	II		IGR	opensea	IGR-opensea		NA	NA
cg03508235	-0.222897	0.299074	-5.56627	2.01255e-07	5.40943e-05	6.40799	0.269634	0.492532	0.222897	14	23445994	R	II	JUB	5'UTR	shelf	5'UTR-shelf	chr14:23449886-23452174	NA	TRUE
cg10356601	-0.308027	0.518795	-5.56501	2.02381e-07	5.43441e-05	6.40256	0.478113	0.786139	0.308027	8	145998712	R	II	ZNF34	Body	opensea	Body-opensea		NA	NA
cg03750034	-0.32989	0.560828	-5.5649	2.02484e-07	5.43441e-05	6.40207	0.517258	0.847147	0.32989	8	94430696	R	II		IGR	opensea	IGR-opensea		NA	TRUE
cg14847045	-0.262995	0.442391	-5.56473	2.02638e-07	5.43455e-05	6.40132	0.407656	0.670651	0.262995	7	114559768	F	II		IGR	shelf	IGR-shelf	chr7:114562170-114563193	NA	NA			rs61499730
cg19412743	-0.258337	0.242869	-5.5624	2.04737e-07	5.48274e-05	6.39129	0.208749	0.467086	0.258337	4	190747919	F	II		IGR	opensea	IGR-opensea		NA	TRUE
cg16492211	-0.356771	0.398154	-5.56196	2.05131e-07	5.48926e-05	6.38942	0.351033	0.707804	0.356771	5	149487244	R	II	CSF1R	5'UTR	opensea	5'UTR-opensea		NA	TRUE
cg05203346	-0.343253	0.464879	-5.5608	2.06189e-07	5.5135e-05	6.38442	0.419544	0.762796	0.343253	5	143278195	F	II		IGR	opensea	IGR-opensea		NA	TRUE
cg00698602	-0.297124	0.238043	-5.56036	2.06588e-07	5.52013e-05	6.38253	0.1988	0.495924	0.297124	3	44481324	F	II	ZNF445	3'UTR	opensea	3'UTR-opensea		TRUE	NA		rs6776698
cg12793525	-0.251777	0.468569	-5.5599	2.07013e-07	5.52742e-05	6.38053	0.435315	0.687092	0.251777	10	44875989	F	II	CXCL12	Body	shelf	Body-shelf	chr10:44879714-44882391	NA	NA
cg00626412	-0.290418	0.422139	-5.55932	2.07544e-07	5.53637e-05	6.37804	0.383782	0.6742	0.290418	10	44195456	F	II		IGR	shelf	IGR-shelf	chr10:44198302-44198577	NA	TRUE		rs17154173
cg01889143	0.382339	0.489116	5.5592	2.07653e-07	5.53637e-05	6.37753	0.539614	0.157275	-0.382339	5	134825791	R	I		IGR	island	IGR-island	chr5:134825398-134826496	NA	NA
cg13525397	-0.21849	0.440354	-5.55883	2.07998e-07	5.5415e-05	6.37591	0.411497	0.629987	0.21849	6	31025933	F	II	HCG22	Body	opensea	Body-opensea		TRUE	TRUE		rs62401701
cg26385126	0.285044	0.410351	5.55788	2.08871e-07	5.5607e-05	6.37184	0.447999	0.162955	-0.285044	12	124912021	F	I	NCOR2	Body	shore	Body-shore	chr12:124911243-124911464	TRUE	NA
cg16213787	-0.290463	0.587403	-5.5572	2.09495e-07	5.57323e-05	6.36893	0.54904	0.839503	0.290463	2	173097396	F	II		IGR	shelf	IGR-shelf	chr2:173099482-173100098	NA	TRUE
cg23699918	-0.223521	0.389532	-5.55693	2.0975e-07	5.57592e-05	6.36775	0.36001	0.583531	0.223521	20	57408730	R	II	GNASAS	Body	opensea	Body-opensea		NA	NA
cg04889688	-0.28571	0.49726	-5.55652	2.10126e-07	5.58185e-05	6.366	0.459525	0.745235	0.28571	10	130508795	R	II		IGR	shore	IGR-shore	chr10:130508443-130508658	NA	NA
cg11230471	-0.291569	0.498509	-5.55476	2.11775e-07	5.62155e-05	6.3584	0.459999	0.751568	0.291569	17	33738370	R	II	SLFN12	Body	shelf	Body-shelf	chr17:33734645-33734859	NA	NA
cg11659652	0.320773	0.69771	5.55451	2.12004e-07	5.62352e-05	6.35735	0.740076	0.419302	-0.320773	10	129797840	F	II	PTPRE	5'UTR	opensea	5'UTR-opensea		NA	NA
cg08001580	-0.241684	0.423282	-5.55397	2.12516e-07	5.63298e-05	6.355	0.391362	0.633046	0.241684	8	6637992	F	II		IGR	opensea	IGR-opensea		NA	NA		rs9774297	rs67896860
cg27005847	-0.220656	0.473454	-5.55282	2.13593e-07	5.65742e-05	6.35008	0.44431	0.664966	0.220656	6	31845879	R	I	SLC44A4	Body	opensea	Body-opensea		NA	TRUE
cg06147895	-0.214145	0.341358	-5.55206	2.1431e-07	5.67228e-05	6.34681	0.313074	0.527219	0.214145	10	133791401	R	II	BNIP3	Body	shelf	Body-shelf	chr10:133793426-133793647	NA	NA
cg12623364	-0.280427	0.463086	-5.55184	2.14522e-07	5.67375e-05	6.34586	0.426048	0.706475	0.280427	4	109038130	R	II	LEF1	Body	opensea	Body-opensea		NA	TRUE
cg00828377	-0.267752	0.328062	-5.54842	2.17793e-07	5.75189e-05	6.33113	0.292699	0.560451	0.267752	3	133394743	F	II		IGR	shore	IGR-shore	chr3:133393118-133393657	NA	NA
cg09378456	0.22804	0.766487	5.54743	2.18748e-07	5.76875e-05	6.32687	0.796606	0.568566	-0.22804	7	117313730	F	I		IGR	opensea	IGR-opensea		NA	TRUE
cg14043752	-0.208342	0.353906	-5.54672	2.19434e-07	5.78265e-05	6.32382	0.326389	0.534731	0.208342	2	64770117	F	II	AFTPH	5'UTR	opensea	5'UTR-opensea		NA	TRUE
cg05116002	-0.287993	0.348833	-5.54547	2.20645e-07	5.81036e-05	6.31846	0.310796	0.59879	0.287993	3	58151255	R	I	FLNB	Body	opensea	Body-opensea		NA	TRUE
cg06515562	-0.200883	0.384494	-5.54442	2.21677e-07	5.83329e-05	6.31392	0.357962	0.558845	0.200883	21	31869491	R	II	KRTAP19-4	TSS200	opensea	TSS200-opensea		NA	NA
cg02325250	-0.270239	0.412551	-5.54299	2.23077e-07	5.8659e-05	6.30779	0.376859	0.647099	0.270239	5	131409289	F	II	CSF2	TSS200	opensea	TSS200-opensea		TRUE	TRUE		rs77296537
cg12750431	-0.319445	0.520297	-5.54207	2.23987e-07	5.88131e-05	6.30384	0.478106	0.797551	0.319445	10	44873037	F	II	CXCL12	3'UTR	opensea	3'UTR-opensea		NA	NA
cg10179949	-0.251701	0.315469	-5.54178	2.24273e-07	5.88458e-05	6.30259	0.282226	0.533927	0.251701	1	159795589	R	II	SLAMF8	TSS1500	opensea	TSS1500-opensea		NA	NA
cg26910511	0.210356	0.563721	5.54054	2.25503e-07	5.91259e-05	6.29727	0.591504	0.381148	-0.210356	19	39799037	F	I	LRFN1	Body	island	Body-island	chr19:39797786-39799250	TRUE	NA
cg21336456	0.20079	0.790996	5.53889	2.27153e-07	5.943e-05	6.29017	0.817516	0.616725	-0.20079	2	101014002	R	II	CHST10	Body	opensea	Body-opensea		NA	TRUE
cg14364926	0.259708	0.612856	5.53794	2.28107e-07	5.96366e-05	6.2861	0.647157	0.387449	-0.259708	9	131492178	R	II	ZER1	3'UTR	opensea	3'UTR-opensea		NA	NA
cg11316904	-0.303591	0.363827	-5.5365	2.29561e-07	5.99737e-05	6.27991	0.32373	0.627321	0.303591	7	28355605	F	II	CREB5	5'UTR	opensea	5'UTR-opensea		NA	TRUE
cg14245619	-0.30133	0.468712	-5.53595	2.3012e-07	6.00764e-05	6.27755	0.428913	0.730244	0.30133	20	62037718	F	II	KCNQ2	3'UTR	island	3'UTR-island	chr20:62037458-62037719	NA	NA		rs6122440
cg18603483	-0.251171	0.64256	-5.53495	2.31141e-07	6.02566e-05	6.27324	0.609386	0.860557	0.251171	14	101236070	F	II		IGR	opensea	IGR-opensea		NA	NA
cg09944398	-0.284393	0.370792	-5.53462	2.31473e-07	6.03e-05	6.27184	0.33323	0.617624	0.284393	14	99460208	F	II		IGR	opensea	IGR-opensea		NA	TRUE			rs1272741
cg02458516	-0.263134	0.325246	-5.53327	2.32861e-07	6.0586e-05	6.26602	0.290492	0.553626	0.263134	8	40602363	F	II	ZMAT4	Body	opensea	Body-opensea		NA	TRUE
cg17430214	-0.204912	0.171595	-5.53323	2.32904e-07	6.0586e-05	6.26584	0.144531	0.349443	0.204912	6	41246904	R	II	TREM1	Body	opensea	Body-opensea		TRUE	NA
cg08662619	0.286137	0.760126	5.53243	2.33723e-07	6.07554e-05	6.26243	0.797917	0.511781	-0.286137	6	150070041	F	II	PCMT1	TSS1500	shore	TSS1500-shore	chr6:150070513-150071285	NA	NA		rs75535670
cg02068388	-0.288027	0.358724	-5.5302	2.36035e-07	6.12688e-05	6.25285	0.320683	0.60871	0.288027	5	107979173	F	II		IGR	opensea	IGR-opensea		NA	TRUE
cg07599881	0.219794	0.634583	5.52892	2.37371e-07	6.1487e-05	6.24736	0.663612	0.443818	-0.219794	1	5907508	F	I		IGR	opensea	IGR-opensea		TRUE	NA
cg11936643	-0.295813	0.332953	-5.52891	2.37385e-07	6.1487e-05	6.2473	0.293883	0.589696	0.295813	10	116286411	R	II	ABLIM1	Body	opensea	Body-opensea		TRUE	TRUE
cg18590335	-0.290332	0.323217	-5.52808	2.38253e-07	6.1581e-05	6.24375	0.284872	0.575204	0.290332	17	37331279	F	II	CACNB1	3'UTR	shore	3'UTR-shore	chr17:37331425-37331629	NA	NA
cg08214192	-0.256605	0.458711	-5.52776	2.38587e-07	6.16234e-05	6.24239	0.42482	0.681425	0.256605	3	189841723	F	II	LEPREL1	TSS1500	shelf	TSS1500-shelf	chr3:189838080-189838879	NA	NA
cg19033943	-0.299627	0.411803	-5.52756	2.38803e-07	6.16355e-05	6.2415	0.37223	0.671857	0.299627	7	1140782	F	I	C7orf50	Body	shore	Body-shore	chr7:1141229-1141545	NA	NA		rs13230528
cg22593432	-0.265076	0.645565	-5.5259	2.4055e-07	6.20423e-05	6.23441	0.610555	0.875631	0.265076	13	32575905	R	II		IGR	opensea	IGR-opensea		NA	TRUE
cg06069100	-0.30545	0.400268	-5.52496	2.41549e-07	6.22558e-05	6.23038	0.359926	0.665376	0.30545	15	77574588	R	II	SGK269	5'UTR	opensea	5'UTR-opensea		NA	TRUE
cg27338353	0.373855	0.462787	5.52368	2.42923e-07	6.25656e-05	6.22486	0.512164	0.13831	-0.373855	22	46471129	R	II		IGR	shelf	IGR-shelf	chr22:46465976-46468528	NA	NA
cg14044120	-0.280151	0.503478	-5.52313	2.43507e-07	6.26715e-05	6.22253	0.466477	0.746628	0.280151	9	139949577	F	II	ENTPD2	TSS1500	shore	TSS1500-shore	chr9:139947906-139948937	NA	TRUE
cg11010909	-0.291437	0.527703	-5.52293	2.43725e-07	6.26757e-05	6.22165	0.489211	0.780648	0.291437	12	103980767	F	I	STAB2	TSS1500	opensea	TSS1500-opensea		NA	NA
cg17127235	-0.382918	0.393589	-5.5228	2.43868e-07	6.26757e-05	6.22109	0.343015	0.725933	0.382918	4	3250745	F	II	C4orf44	TSS200	island	TSS200-island	chr4:3250627-3251447	NA	NA			rs2530594
cg07136554	-0.221739	0.471891	-5.51918	2.4779e-07	6.36387e-05	6.20556	0.442605	0.664344	0.221739	14	52542167	F	II		IGR	opensea	IGR-opensea		NA	TRUE		rs1956279
cg04242464	-0.275972	0.287809	-5.51848	2.48558e-07	6.37911e-05	6.20255	0.25136	0.527332	0.275972	14	100068637	F	II	CCDC85C	Body	shore	Body-shore	chr14:100069475-100071813	NA	TRUE		rs4905864
cg25904659	0.276522	0.68162	5.51801	2.49073e-07	6.38781e-05	6.20054	0.718141	0.441619	-0.276522	17	916272	F	I	ABR	Body	shore	Body-shore	chr17:915736-915979	NA	NA		rs73283430
cg13646005	-0.222434	0.2761	-5.51719	2.49966e-07	6.40283e-05	6.19705	0.246722	0.469156	0.222434	19	1356304	R	II	MUM1	TSS200	shore	TSS200-shore	chr19:1354420-1355350	NA	TRUE
cg13777717	0.304398	0.46939	5.51715	2.50011e-07	6.40283e-05	6.19688	0.509594	0.205196	-0.304398	5	76250527	R	I	CRHBP	Body	island	Body-island	chr5:76249435-76250528	NA	NA
cg18774857	-0.303106	0.523861	-5.51536	2.51992e-07	6.4445e-05	6.1892	0.483828	0.786935	0.303106	15	92065606	F	II		IGR	opensea	IGR-opensea		NA	TRUE
cg02004499	0.28025	0.725079	5.51455	2.52899e-07	6.46314e-05	6.1857	0.762093	0.481843	-0.28025	7	4244250	F	I	SDK1	Body	opensea	Body-opensea		NA	NA		rs13231778
cg04213390	-0.223826	0.315942	-5.51273	2.54932e-07	6.50594e-05	6.17792	0.28638	0.510205	0.223826	2	85743934	F	II		IGR	opensea	IGR-opensea		NA	TRUE
cg16001689	0.358835	0.522253	5.5124	2.55298e-07	6.51072e-05	6.17652	0.569647	0.210812	-0.358835	6	135042205	R	II		IGR	opensea	IGR-opensea		NA	TRUE
cg08130912	0.287843	0.564447	5.5112	2.56652e-07	6.5315e-05	6.17137	0.602464	0.314621	-0.287843	14	64687388	F	II	SYNE2	Body	opensea	Body-opensea		NA	NA
cg09900436	-0.343262	0.395628	-5.50831	2.5994e-07	6.59941e-05	6.15899	0.350291	0.693553	0.343262	20	58630954	R	II	C20orf197	TSS200	opensea	TSS200-opensea		NA	NA
cg09599971	-0.285872	0.543148	-5.50822	2.60046e-07	6.59941e-05	6.15859	0.505391	0.791263	0.285872	16	7615516	F	II	A2BP1	Body	opensea	Body-opensea		NA	NA
cg26394196	-0.318401	0.528864	-5.50802	2.60274e-07	6.60059e-05	6.15774	0.486811	0.805212	0.318401	10	1453818	R	II	ADARB2	Body	opensea	Body-opensea		NA	NA
cg07698196	-0.285594	0.288904	-5.50742	2.60964e-07	6.60912e-05	6.15516	0.251184	0.536778	0.285594	7	150485638	R	II	LOC100128542	Body	opensea	Body-opensea		NA	TRUE
cg05169988	-0.27524	0.428193	-5.50734	2.61056e-07	6.60912e-05	6.15482	0.391841	0.667081	0.27524	15	99204912	F	II	IGF1R	Body	opensea	Body-opensea		NA	TRUE
cg03865925	-0.252226	0.443612	-5.50713	2.61298e-07	6.60912e-05	6.15392	0.410299	0.662525	0.252226	3	77843317	F	II		IGR	opensea	IGR-opensea		NA	TRUE
cg02778678	-0.273236	0.489519	-5.5071	2.61337e-07	6.60912e-05	6.15377	0.453432	0.726668	0.273236	20	62037503	F	I		IGR	island	IGR-island	chr20:62037458-62037719	NA	NA
cg05174759	-0.267298	0.519546	-5.50574	2.629e-07	6.6403e-05	6.14797	0.484242	0.75154	0.267298	16	86489326	R	II		IGR	opensea	IGR-opensea		NA	NA
cg12660813	-0.284106	0.409393	-5.50571	2.62935e-07	6.6403e-05	6.14784	0.371869	0.655976	0.284106	1	3192343	R	II	PRDM16	Body	shelf	Body-shelf	chr1:3195376-3196052	TRUE	NA
cg04134528	-0.237875	0.331912	-5.50468	2.64133e-07	6.66592e-05	6.14342	0.300494	0.538369	0.237875	5	126424797	R	II		IGR	opensea	IGR-opensea		NA	TRUE
cg20073153	-0.268394	0.348511	-5.50281	2.66316e-07	6.71636e-05	6.13541	0.313063	0.581457	0.268394	10	30238815	F	II		IGR	opensea	IGR-opensea		TRUE	TRUE		rs1756752
cg21685152	-0.226089	0.306763	-5.50222	2.6701e-07	6.72919e-05	6.13288	0.276902	0.502991	0.226089	7	93023154	F	II		IGR	opensea	IGR-opensea		NA	TRUE
cg08243401	-0.267388	0.350031	-5.49884	2.7101e-07	6.82526e-05	6.11842	0.314716	0.582104	0.267388	13	22231844	R	II		IGR	opensea	IGR-opensea		TRUE	TRUE
cg27178677	-0.325089	0.474366	-5.49762	2.72464e-07	6.85713e-05	6.11321	0.431429	0.756519	0.325089	20	8834803	R	II	PLCB1	Body	opensea	Body-opensea		TRUE	TRUE
cg22956483	-0.269883	0.322981	-5.49712	2.73061e-07	6.86741e-05	6.11108	0.287336	0.55722	0.269883	11	2154432	R	II	INS-IGF2	Body	shore	Body-shore	chr11:2154033-2154387	NA	NA
cg21359793	-0.287586	0.395141	-5.49672	2.73542e-07	6.87418e-05	6.10937	0.357158	0.644744	0.287586	12	53208752	F	II	KRT4	TSS1500	opensea	TSS1500-opensea		NA	NA
cg16720619	-0.280195	0.4454	-5.49658	2.73708e-07	6.87418e-05	6.10878	0.408393	0.688588	0.280195	4	85423302	F	II		IGR	shore	IGR-shore	chr4:85422929-85423190	NA	TRUE
cg12627202	-0.265254	0.45829	-5.4959	2.74534e-07	6.89017e-05	6.10585	0.423257	0.68851	0.265254	5	169096691	R	II	DOCK2	Body	opensea	Body-opensea		NA	TRUE
cg09565111	-0.259387	0.41184	-5.49535	2.75194e-07	6.89721e-05	6.10351	0.377581	0.636968	0.259387	13	26545823	R	II	ATP8A2	Body	opensea	Body-opensea		NA	TRUE
cg06002305	-0.305564	0.558984	-5.4949	2.7574e-07	6.90613e-05	6.10159	0.518627	0.824191	0.305564	5	178591479	R	II	ADAMTS2	Body	shelf	Body-shelf	chr5:178593903-178594656	NA	NA
cg24986840	-0.224952	0.221535	-5.49189	2.79416e-07	6.99338e-05	6.0887	0.191824	0.416776	0.224952	11	112693829	F	II		IGR	opensea	IGR-opensea		NA	TRUE
cg04311653	-0.286504	0.411591	-5.49068	2.80904e-07	7.02096e-05	6.08354	0.373751	0.660256	0.286504	10	133204241	R	I		IGR	opensea	IGR-opensea		NA	NA			rs79314511
cg15961466	0.360182	0.375034	5.48941	2.82483e-07	7.05073e-05	6.07809	0.422605	0.0624232	-0.360182	13	28498878	R	II	PDX1	3'UTR	island	3'UTR-island	chr13:28498226-28499046	NA	NA
cg14592673	-0.315388	0.388415	-5.48837	2.83777e-07	7.07817e-05	6.07364	0.34676	0.662147	0.315388	17	48768755	F	II	ABCC3	3'UTR	opensea	3'UTR-opensea		NA	NA
cg15713389	-0.314125	0.5226	-5.48752	2.8484e-07	7.09982e-05	6.07	0.481112	0.795237	0.314125	5	5568588	F	II		IGR	opensea	IGR-opensea		NA	NA		rs75086500
cg21331510	-0.271206	0.528933	-5.48593	2.86831e-07	7.14131e-05	6.06323	0.493113	0.764319	0.271206	22	45597727	R	II	C22orf9	Body	shore	Body-shore	chr22:45598721-45599080	TRUE	TRUE
cg04084348	-0.272409	0.3011	-5.48518	2.87786e-07	7.15364e-05	6.05999	0.265121	0.53753	0.272409	10	75677011	F	II	PLAU	3'UTR	opensea	3'UTR-opensea		NA	NA		rs71769239
cg27597392	-0.221998	0.356252	-5.48471	2.8838e-07	7.16352e-05	6.05799	0.326932	0.54893	0.221998	12	12753718	R	II		IGR	opensea	IGR-opensea		NA	TRUE
cg14374923	-0.222401	0.404736	-5.48443	2.8873e-07	7.16731e-05	6.05681	0.375362	0.597764	0.222401	6	33145955	R	II	COL11A2	Body	opensea	Body-opensea		NA	NA
cg20698942	0.24715	0.733413	5.48112	2.92967e-07	7.26256e-05	6.04264	0.766055	0.518905	-0.24715	1	51910707	R	II	EPS15	Body	opensea	Body-opensea		NA	TRUE
cg10950661	0.410148	0.553184	5.47821	2.96732e-07	7.34589e-05	6.03022	0.607354	0.197207	-0.410148	11	31849156	F	II		IGR	shore	IGR-shore	chr11:31847132-31847958	NA	NA
cg26866014	0.256892	0.694801	5.47801	2.96989e-07	7.34724e-05	6.02938	0.72873	0.471838	-0.256892	7	148287712	R	II	C7orf33	1stExon	opensea	1stExon-opensea		NA	NA
cg11998616	-0.256632	0.506148	-5.47655	2.989e-07	7.38949e-05	6.02314	0.472253	0.728885	0.256632	10	26054625	R	II		IGR	opensea	IGR-opensea		NA	TRUE
cg12403132	-0.310286	0.415081	-5.47585	2.99824e-07	7.4073e-05	6.02014	0.3741	0.684386	0.310286	12	17551396	R	II		IGR	opensea	IGR-opensea		NA	NA
cg19951297	0.296805	0.648079	5.47506	3.00861e-07	7.42788e-05	6.01678	0.68728	0.390475	-0.296805	5	138441071	R	II	SIL1	Body	opensea	Body-opensea		TRUE	TRUE
cg23395749	-0.29505	0.348815	-5.47455	3.01536e-07	7.43445e-05	6.0146	0.309846	0.604896	0.29505	5	176984246	R	II		IGR	shelf	IGR-shelf	chr5:176980789-176981789	NA	NA
cg24024214	-0.308768	0.474129	-5.4714	3.05739e-07	7.53296e-05	6.00114	0.433348	0.742116	0.308768	5	180326142	R	II	BTNL8	1stExon	opensea	1stExon-opensea		NA	NA
cg14361001	-0.292131	0.55372	-5.4707	3.06673e-07	7.55086e-05	5.99817	0.515136	0.807268	0.292131	9	83989198	F	II		IGR	opensea	IGR-opensea		NA	TRUE
cg13465946	-0.221148	0.244375	-5.47008	3.07513e-07	7.5613e-05	5.99551	0.215167	0.436315	0.221148	19	13208349	R	II	NFIX	3'UTR	island	3'UTR-island	chr19:13208343-13210525	NA	TRUE
cg20254598	0.292879	0.60099	5.4699	3.07752e-07	7.56206e-05	5.99476	0.639673	0.346794	-0.292879	11	2182457	R	II	INS-IGF2	TSS200	opensea	TSS200-opensea		NA	NA
cg00557630	-0.260314	0.358429	-5.46921	3.08688e-07	7.57994e-05	5.9918	0.324048	0.584362	0.260314	19	51017123	R	II	ASPDH	5'UTR	shelf	5'UTR-shelf	chr19:51020296-51022796	TRUE	NA
cg19098465	-0.33151	0.547778	-5.469	3.08973e-07	7.58183e-05	5.99091	0.503994	0.835504	0.33151	19	41129949	R	II	LTBP4	Body	island	Body-island	chr19:41129847-41130112	NA	NA
cg18226539	-0.251082	0.528827	-5.46799	3.10341e-07	7.61027e-05	5.98661	0.495665	0.746747	0.251082	11	2189713	R	II	TH	Body	shore	Body-shore	chr11:2187488-2188245	NA	NA			rs77068614
cg26744407	-0.2653	0.590077	-5.46743	3.11101e-07	7.62375e-05	5.98423	0.555037	0.820337	0.2653	16	77868531	F	II	VAT1L	Body	opensea	Body-opensea		NA	TRUE
cg15328609	-0.267995	0.457333	-5.46571	3.13468e-07	7.67658e-05	5.97686	0.421938	0.689932	0.267995	17	12571977	F	II	MYOCD	Body	shelf	Body-shelf	chr17:12568667-12569335	NA	NA
cg24065807	-0.219096	0.298416	-5.46427	3.1545e-07	7.71992e-05	5.97073	0.269479	0.488575	0.219096	14	22978729	R	II		IGR	opensea	IGR-opensea		NA	TRUE
cg08820401	-0.266526	0.540559	-5.46327	3.16832e-07	7.74854e-05	5.96648	0.505358	0.771884	0.266526	2	144501227	R	II	ARHGAP15	Body	opensea	Body-opensea		NA	TRUE
cg15884185	-0.290525	0.38041	-5.46088	3.20178e-07	7.81984e-05	5.95627	0.342039	0.632564	0.290525	4	7368808	F	II	SORCS2	Body	opensea	Body-opensea		NA	NA
cg01447475	-0.3004	0.493895	-5.45983	3.21644e-07	7.85039e-05	5.95182	0.454219	0.75462	0.3004	2	30510887	R	II		IGR	opensea	IGR-opensea		NA	TRUE
cg04147479	-0.273523	0.406371	-5.45922	3.22506e-07	7.86086e-05	5.94922	0.370245	0.643768	0.273523	1	119026424	F	II		IGR	opensea	IGR-opensea		NA	TRUE
cg16624284	-0.240286	0.641844	-5.45796	3.24302e-07	7.88846e-05	5.94382	0.610108	0.850394	0.240286	13	30913080	R	II		IGR	opensea	IGR-opensea		NA	TRUE
cg22718696	0.226869	0.785185	5.45789	3.24394e-07	7.88846e-05	5.94355	0.815149	0.58828	-0.226869	1	11218525	R	II	MTOR	Body	opensea	Body-opensea		NA	TRUE
cg02939767	-0.231124	0.374227	-5.4575	3.24952e-07	7.89404e-05	5.94187	0.343701	0.574825	0.231124	20	584773	R	I	TCF15	3'UTR	opensea	3'UTR-opensea		NA	NA
cg25308508	0.399473	0.428757	5.45706	3.25572e-07	7.90383e-05	5.94002	0.481517	0.0820443	-0.399473	5	3592638	F	I		IGR	island	IGR-island	chr5:3592391-3592644	NA	TRUE		rs34812884
cg03661324	-0.288779	0.321801	-5.45615	3.26878e-07	7.92496e-05	5.93613	0.28366	0.572439	0.288779	2	79411917	R	II		IGR	opensea	IGR-opensea		NA	NA
cg25226226	-0.244234	0.56412	-5.45615	3.26879e-07	7.92496e-05	5.93612	0.531863	0.776096	0.244234	17	47591494	R	II	NGFR	3'UTR	shore	3'UTR-shore	chr17:47590142-47590415	NA	NA
cg18275316	0.323732	0.388301	5.45442	3.29363e-07	7.97986e-05	5.92876	0.431058	0.107326	-0.323732	5	3607063	F	I		IGR	island	IGR-island	chr5:3606488-3607135	NA	NA
cg09035995	-0.268031	0.275361	-5.45387	3.30159e-07	7.99383e-05	5.92642	0.239961	0.507992	0.268031	8	6323131	R	II	MCPH1	Body	opensea	Body-opensea		NA	NA
cg16291750	-0.259733	0.535298	-5.45354	3.30641e-07	8.00017e-05	5.925	0.500993	0.760726	0.259733	3	18003561	F	II		IGR	opensea	IGR-opensea		NA	NA
cg12391352	0.351351	0.506281	5.45247	3.32189e-07	8.03229e-05	5.92045	0.552686	0.201335	-0.351351	12	99139768	F	I	ANKS1B	Body	island	Body-island	chr12:99139386-99139769	NA	NA
cg12546474	0.350606	0.617708	5.45201	3.32867e-07	8.04332e-05	5.91847	0.664014	0.313409	-0.350606	2	149643009	R	II	KIF5C	Body	shelf	Body-shelf	chr2:149645536-149645834	NA	NA
cg05951296	-0.319778	0.555531	-5.45161	3.33449e-07	8.05205e-05	5.91677	0.513296	0.833074	0.319778	10	130602126	F	II		IGR	opensea	IGR-opensea		NA	TRUE
cg25586329	-0.265661	0.41647	-5.45042	3.3519e-07	8.08334e-05	5.91171	0.381383	0.647044	0.265661	10	132800564	R	II		IGR	opensea	IGR-opensea		NA	TRUE		rs79593522
cg04016922	0.236703	0.810909	5.45008	3.35683e-07	8.08988e-05	5.91028	0.842172	0.605469	-0.236703	3	99691269	R	II	C3orf26	Body	opensea	Body-opensea		NA	TRUE
cg19875375	-0.306711	0.52988	-5.44932	3.36815e-07	8.11177e-05	5.90701	0.489371	0.796082	0.306711	11	46740666	R	II	F2	TSS200	opensea	TSS200-opensea		NA	NA
cg12577850	0.339043	0.577919	5.44872	3.377e-07	8.12522e-05	5.90446	0.622698	0.283655	-0.339043	6	139351113	R	II	C6orf115	5'UTR	shore	5'UTR-shore	chr6:139349955-139350740	NA	NA
cg25538571	-0.280662	0.327977	-5.44863	3.3782e-07	8.12522e-05	5.90411	0.290908	0.57157	0.280662	8	49502710	F	II		IGR	opensea	IGR-opensea		TRUE	TRUE
cg01293485	-0.214152	0.318203	-5.44731	3.39786e-07	8.1671e-05	5.89847	0.289919	0.504071	0.214152	3	42847044	R	II	HIGD1A	TSS1500	shore	TSS1500-shore	chr3:42845436-42846355	NA	NA
cg09651708	-0.281994	0.43945	-5.44329	3.45818e-07	8.29563e-05	5.88136	0.402206	0.6842	0.281994	5	97676915	F	II		IGR	opensea	IGR-opensea		NA	TRUE
cg17705731	-0.268267	0.423387	-5.44296	3.46318e-07	8.30216e-05	5.87996	0.387956	0.656222	0.268267	13	72695062	R	II		IGR	opensea	IGR-opensea		NA	TRUE
cg21638454	-0.268177	0.640946	-5.44233	3.47275e-07	8.31961e-05	5.87727	0.605526	0.873703	0.268177	12	27345419	F	II		IGR	opensea	IGR-opensea		NA	TRUE
cg09014603	-0.288376	0.656211	-5.44188	3.47966e-07	8.33068e-05	5.87534	0.618124	0.9065	0.288376	10	130505772	F	II		IGR	shelf	IGR-shelf	chr10:130508443-130508658	NA	NA
cg08980711	0.359857	0.51571	5.44093	3.49413e-07	8.35983e-05	5.87131	0.563239	0.203382	-0.359857	10	98945025	R	II	SLIT1	Body	shore	Body-shore	chr10:98945062-98946239	NA	NA
cg00042263	-0.305801	0.57266	-5.44012	3.50647e-07	8.37992e-05	5.86788	0.532271	0.838072	0.305801	2	118503396	F	II		IGR	opensea	IGR-opensea		NA	TRUE
cg20672549	-0.267644	0.42359	-5.44008	3.50714e-07	8.37992e-05	5.86769	0.388241	0.655885	0.267644	12	56432144	F	II	IKZF4	3'UTR	shelf	3'UTR-shelf	chr12:56435573-56436406	NA	NA
cg05398905	-0.255855	0.420104	-5.43957	3.51491e-07	8.39298e-05	5.86554	0.386311	0.642167	0.255855	17	80847209	F	II	TBCD	Body	opensea	Body-opensea		TRUE	TRUE
cg07020690	-0.306853	0.486128	-5.43917	3.52115e-07	8.40237e-05	5.86382	0.4456	0.752454	0.306853	15	92057672	R	II		IGR	opensea	IGR-opensea		NA	TRUE
cg23118188	-0.278496	0.543369	-5.43775	3.54312e-07	8.44923e-05	5.85777	0.506587	0.785083	0.278496	11	133853531	R	I		IGR	opensea	IGR-opensea		NA	NA			rs75614200
cg10338848	-0.321871	0.638231	-5.43262	3.62349e-07	8.62393e-05	5.83597	0.59572	0.917591	0.321871	16	7701595	F	II	A2BP1	Body	shelf	Body-shelf	chr16:7703811-7704090	NA	TRUE		rs59388666
cg12819011	-0.340364	0.520154	-5.43242	3.62659e-07	8.6248e-05	5.83513	0.475201	0.815565	0.340364	12	32138937	F	II	C12orf35	Body	opensea	Body-opensea		NA	TRUE		rs66819601
cg07851290	-0.256431	0.363474	-5.43139	3.64293e-07	8.6532e-05	5.83076	0.329606	0.586036	0.256431	2	31108366	F	II		IGR	opensea	IGR-opensea		NA	TRUE
cg14709833	-0.223403	0.234414	-5.42984	3.66782e-07	8.70665e-05	5.82414	0.204908	0.428312	0.223403	13	112157732	F	I		IGR	opensea	IGR-opensea		NA	NA
cg05368740	0.247898	0.649654	5.42899	3.68145e-07	8.73329e-05	5.82054	0.682396	0.434498	-0.247898	19	36246882	F	I	HSPB6	Body	island	Body-island	chr19:36246328-36247982	TRUE	NA
cg21251791	-0.261743	0.571954	-5.42653	3.72121e-07	8.81611e-05	5.8101	0.537384	0.799127	0.261743	2	3129858	F	II		IGR	opensea	IGR-opensea		NA	NA
cg03675171	-0.226285	0.27888	-5.42514	3.74389e-07	8.86407e-05	5.80419	0.248993	0.475278	0.226285	13	113777109	F	II	F10	TSS200	opensea	TSS200-opensea		TRUE	TRUE		rs3212994	rs78778503
cg19530728	0.254869	0.744409	5.42259	3.78576e-07	8.95585e-05	5.79338	0.778071	0.523202	-0.254869	1	45279132	R	II	BTBD19	Body	island	Body-island	chr1:45278765-45279644	NA	NA
cg22186223	-0.203661	0.302481	-5.42248	3.78758e-07	8.95585e-05	5.79291	0.275583	0.479244	0.203661	17	32690367	R	II	CCL1	TSS200	opensea	TSS200-opensea		NA	NA
cg12930392	-0.2538	0.538287	-5.42201	3.79552e-07	8.96179e-05	5.79088	0.504766	0.758566	0.2538	3	196481615	F	II	PAK2	5'UTR	opensea	5'UTR-opensea		NA	TRUE
cg19307545	0.261731	0.437535	5.42155	3.80311e-07	8.96924e-05	5.78894	0.472103	0.210372	-0.261731	10	35028929	F	I	PARD3	Body	opensea	Body-opensea		TRUE	TRUE
cg24531396	-0.305769	0.538882	-5.42046	3.82129e-07	9.00629e-05	5.7843	0.498497	0.804266	0.305769	22	36013560	R	II	MB	TSS200	opensea	TSS200-opensea		NA	NA			rs73405616
cg01516872	-0.283097	0.503988	-5.4202	3.82561e-07	9.01063e-05	5.7832	0.466598	0.749695	0.283097	11	2191495	F	II	TH	Body	shelf	Body-shelf	chr11:2187488-2188245	NA	NA
cg18857951	-0.212278	0.512511	-5.41993	3.83002e-07	9.01516e-05	5.78208	0.484474	0.696752	0.212278	14	94395516	F	I	FAM181A	3'UTR	opensea	3'UTR-opensea		NA	NA
cg18022769	-0.260853	0.414365	-5.4189	3.84727e-07	9.04407e-05	5.77771	0.379913	0.640766	0.260853	10	25882008	F	II	GPR158	Body	opensea	Body-opensea		NA	NA
cg21403609	-0.220128	0.697545	-5.4168	3.88286e-07	9.11594e-05	5.76876	0.668472	0.8886	0.220128	2	2732572	R	I		IGR	opensea	IGR-opensea		NA	NA
cg05860190	0.312054	0.567556	5.41368	3.9361e-07	9.21714e-05	5.75553	0.608771	0.296717	-0.312054	20	30794065	F	II	PLAGL2	5'UTR	shore	5'UTR-shore	chr20:30795282-30795841	NA	NA		rs60907087
cg18720486	-0.289119	0.379262	-5.41146	3.97444e-07	9.29494e-05	5.74611	0.341076	0.630195	0.289119	3	72870838	F	II	SHQ1	Body	opensea	Body-opensea		NA	TRUE		rs77882632
cg14096074	0.247122	0.656835	5.41013	3.99754e-07	9.33697e-05	5.74047	0.689474	0.442352	-0.247122	9	34255149	F	II	KIF24	Body	opensea	Body-opensea		TRUE	NA
cg13482073	-0.28394	0.585012	-5.40839	4.02799e-07	9.40205e-05	5.7331	0.54751	0.83145	0.28394	1	208603589	F	II		IGR	opensea	IGR-opensea		NA	TRUE
cg09899496	0.248044	0.68979	5.40721	4.04877e-07	9.4445e-05	5.7281	0.722551	0.474507	-0.248044	8	127623696	R	II		IGR	opensea	IGR-opensea		NA	TRUE			rs61289165
cg04919234	-0.220753	0.366772	-5.40674	4.05714e-07	9.45795e-05	5.72609	0.337616	0.558369	0.220753	6	99392478	R	II	FBXL4	5'UTR	shelf	5'UTR-shelf	chr6:99395302-99395855	NA	NA
cg26180191	0.287294	0.74913	5.40486	4.09042e-07	9.52943e-05	5.71815	0.787075	0.49978	-0.287294	7	3991335	R	I	SDK1	Body	opensea	Body-opensea		NA	NA
cg10472919	0.293995	0.679974	5.4007	4.16542e-07	9.68723e-05	5.70049	0.718804	0.424808	-0.293995	5	135266805	R	II	FBXL21	5'UTR	shore	5'UTR-shore	chr5:135265848-135266517	NA	NA
cg08821747	0.219416	0.74058	5.40066	4.16615e-07	9.68723e-05	5.70032	0.769559	0.550143	-0.219416	4	39641752	F	II	C4orf34	TSS1500	shore	TSS1500-shore	chr4:39640156-39640923	NA	NA
cg22915906	-0.305166	0.562159	-5.40019	4.1747e-07	9.7009e-05	5.69833	0.521854	0.82702	0.305166	3	180196830	F	II		IGR	opensea	IGR-opensea		NA	TRUE
cg26207568	0.30162	0.670793	5.39935	4.19002e-07	9.7303e-05	5.69477	0.71063	0.409009	-0.30162	5	14173773	F	II	TRIO	Body	opensea	Body-opensea		NA	TRUE		rs77157520
cg20860124	-0.262265	0.445018	-5.39892	4.19774e-07	9.742e-05	5.69298	0.410379	0.672644	0.262265	8	1140682	R	II		IGR	shore	IGR-shore	chr8:1138927-1139281	NA	NA
cg05491858	-0.231514	0.422343	-5.3986	4.20364e-07	9.74947e-05	5.69162	0.391766	0.62328	0.231514	3	186891900	R	II		IGR	opensea	IGR-opensea		NA	TRUE
cg10717312	0.234292	0.716196	5.39643	4.24354e-07	9.83574e-05	5.68244	0.74714	0.512848	-0.234292	2	241976244	F	I	SNED1	Body	island	Body-island	chr2:241975533-241976318	TRUE	NA
cg09245698	0.225985	0.73635	5.39459	4.27769e-07	9.89597e-05	5.67465	0.766198	0.540212	-0.225985	6	159084370	R	II	SYTL3	Body	opensea	Body-opensea		NA	TRUE
cg23318523	0.236166	0.676324	5.39285	4.31026e-07	9.96498e-05	5.66728	0.707516	0.47135	-0.236166	8	144597448	R	II	ZC3H3	Body	opensea	Body-opensea		NA	NA
cg26562566	-0.262069	0.247528	-5.39201	4.32614e-07	9.98899e-05	5.6637	0.212915	0.474984	0.262069	10	45306728	R	II		IGR	opensea	IGR-opensea		NA	TRUE
cg26474014	-0.249684	0.563079	-5.39163	4.33324e-07	9.99904e-05	5.66211	0.530102	0.779785	0.249684	18	56897771	R	II	GRP	3'UTR	opensea	3'UTR-opensea		NA	NA			rs2742
cg20631628	0.271085	0.701912	5.39061	4.3526e-07	0.000100373	5.65778	0.737716	0.46663	-0.271085	19	54963341	R	I	LENG8	Body	shelf	Body-shelf	chr19:54960191-54960948	NA	NA	low-CpG:59655101-59655167
cg09230870	-0.272213	0.383346	-5.38951	4.37352e-07	0.000100792	5.65312	0.347393	0.619606	0.272213	17	61216274	R	II	TANC2	Body	opensea	Body-opensea		NA	TRUE
cg11847964	-0.240126	0.55648	-5.38929	4.37764e-07	0.000100823	5.6522	0.524766	0.764891	0.240126	12	68823012	R	II		IGR	opensea	IGR-opensea		NA	TRUE
cg13944685	-0.226222	0.256153	-5.38875	4.38801e-07	0.000100998	5.6499	0.226274	0.452496	0.226222	11	71710643	F	II	IL18BP	TSS200	opensea	TSS200-opensea		NA	TRUE
cg04343927	-0.21918	0.210133	-5.38777	4.40672e-07	0.000101364	5.64577	0.181185	0.400365	0.21918	4	1167423	F	II	LOC100130872-SPON2	Body	shore	Body-shore	chr4:1164515-1166582	TRUE	TRUE
cg13499324	-0.319106	0.528261	-5.38633	4.43453e-07	0.000101913	5.63966	0.486115	0.805221	0.319106	9	3441530	F	II	RFX3	5'UTR	opensea	5'UTR-opensea		NA	NA
cg03626668	-0.286295	0.495118	-5.38624	4.4362e-07	0.000101913	5.63929	0.457305	0.7436	0.286295	11	66676568	R	II	PC	5'UTR	opensea	5'UTR-opensea		NA	NA
cg00513205	0.341328	0.481384	5.38484	4.46326e-07	0.000102454	5.63338	0.526465	0.185137	-0.341328	5	134872649	F	II	NEUROG1	TSS1500	shore	TSS1500-shore	chr5:134870740-134872051	NA	NA
cg10876767	-0.280392	0.450967	-5.38474	4.46537e-07	0.000102454	5.63292	0.413934	0.694326	0.280392	4	7637533	R	I	SORCS2	Body	opensea	Body-opensea		NA	NA
cg03613625	-0.302222	0.449572	-5.38242	4.51065e-07	0.000103428	5.62312	0.409656	0.711877	0.302222	20	57408174	R	II	GNASAS	Body	opensea	Body-opensea		NA	TRUE
cg17020895	-0.258197	0.342838	-5.3813	4.53272e-07	0.000103868	5.61838	0.308736	0.566934	0.258197	12	3423790	R	II		IGR	opensea	IGR-opensea		NA	TRUE
cg25910261	0.236478	0.694967	5.38101	4.53845e-07	0.000103934	5.61715	0.7262	0.489722	-0.236478	7	157405965	F	II	PTPRN2	Body	island	Body-island	chr7:157405009-157406608	NA	NA
cg09732255	-0.339343	0.563854	-5.37914	4.57543e-07	0.000104715	5.60926	0.519035	0.858378	0.339343	2	2190278	R	II	MYT1L	5'UTR	shore	5'UTR-shore	chr2:2189200-2190138	NA	NA
cg23745947	-0.292449	0.52085	-5.37812	4.59575e-07	0.000105114	5.60496	0.482225	0.774673	0.292449	15	93965042	F	II		IGR	opensea	IGR-opensea		NA	NA		rs8027071
cg02679376	-0.256128	0.48336	-5.3774	4.61026e-07	0.00010538	5.6019	0.449532	0.70566	0.256128	2	121488332	F	II		IGR	opensea	IGR-opensea		NA	TRUE
cg17683336	-0.278349	0.346716	-5.37656	4.62716e-07	0.000105633	5.59834	0.309953	0.588302	0.278349	19	11305924	R	I	KANK2	5'UTR	shore	5'UTR-shore	chr19:11307495-11308276	NA	TRUE
cg26513818	-0.317014	0.473141	-5.37575	4.64348e-07	0.000105939	5.59492	0.431272	0.748285	0.317014	1	236555214	R	II		IGR	shelf	IGR-shelf	chr1:236558459-236559336	NA	NA
cg06770082	-0.298368	0.405653	-5.37517	4.65524e-07	0.0001061	5.59246	0.366246	0.664614	0.298368	13	53407492	F	II		IGR	opensea	IGR-opensea		NA	TRUE			rs75940843
cg23385492	-0.308399	0.330895	-5.37509	4.65674e-07	0.0001061	5.59215	0.290163	0.598562	0.308399	7	158325118	F	II	PTPRN2	Body	opensea	Body-opensea		NA	NA
cg22321318	-0.300774	0.527093	-5.37497	4.65926e-07	0.0001061	5.59162	0.487368	0.788142	0.300774	7	157294388	R	II		IGR	island	IGR-island	chr7:157294303-157294517	NA	NA
cg14760020	-0.228447	0.357634	-5.37431	4.67256e-07	0.0001063	5.58885	0.327462	0.555909	0.228447	3	170529777	R	II		IGR	opensea	IGR-opensea		TRUE	TRUE
cg23861617	0.2865	0.537628	5.37412	4.67639e-07	0.0001063	5.58806	0.575468	0.288968	-0.2865	4	83422170	F	II	TMEM150C	Body	opensea	Body-opensea		NA	TRUE
cg23976336	0.222953	0.773707	5.37407	4.67751e-07	0.0001063	5.58783	0.803154	0.580201	-0.222953	7	8254711	R	II	ICA1	Body	opensea	Body-opensea		NA	TRUE
cg00909806	0.300445	0.448212	5.37396	4.67974e-07	0.0001063	5.58736	0.487893	0.187448	-0.300445	1	212688762	F	II		IGR	shore	IGR-shore	chr1:212688031-212688448	NA	TRUE		rs57377970
cg21958642	-0.284685	0.638206	-5.37352	4.68869e-07	0.000106436	5.58551	0.600606	0.885292	0.284685	7	22592804	R	II		IGR	shelf	IGR-shelf	chr7:22589310-22589513	NA	NA			rs4719706
cg22550847	-0.290059	0.515003	-5.37329	4.69332e-07	0.000106459	5.58455	0.476694	0.766752	0.290059	4	79240082	F	II	FRAS1	Body	opensea	Body-opensea		NA	TRUE		rs345512
cg20669414	-0.241119	0.353911	-5.3717	4.72598e-07	0.000107082	5.57781	0.322065	0.563184	0.241119	17	37808629	R	II	STARD3	5'UTR	opensea	5'UTR-opensea		NA	TRUE
cg00532335	-0.253427	0.517301	-5.37125	4.73525e-07	0.000107226	5.57591	0.48383	0.737257	0.253427	10	95516861	R	II	LGI1	TSS1500	opensea	TSS1500-opensea		NA	TRUE
cg12830752	-0.282256	0.408408	-5.36851	4.79187e-07	0.00010844	5.56436	0.371129	0.653385	0.282256	11	79108069	R	II	ODZ4	5'UTR	opensea	5'UTR-opensea		NA	TRUE
cg24461194	-0.213388	0.299641	-5.36825	4.7974e-07	0.000108498	5.56324	0.271457	0.484845	0.213388	10	113975156	R	II		IGR	opensea	IGR-opensea		NA	NA	low-CpG:113965139-113965154
cg24681086	-0.234908	0.393212	-5.36607	4.84295e-07	0.000109188	5.55406	0.362186	0.597094	0.234908	11	44814303	R	II	TSPAN18	5'UTR	opensea	5'UTR-opensea		NA	TRUE
cg22367549	-0.310625	0.336612	-5.36507	4.86411e-07	0.000109598	5.54982	0.295586	0.606211	0.310625	1	203643084	R	II	ATP2B4	5'UTR	opensea	5'UTR-opensea		TRUE	TRUE
cg14380094	0.30508	0.404477	5.36075	4.95617e-07	0.000111478	5.53161	0.444771	0.13969	-0.30508	11	31849061	R	I		IGR	shore	IGR-shore	chr11:31847132-31847958	NA	TRUE
cg05423304	-0.275946	0.472813	-5.36073	4.95675e-07	0.000111478	5.53149	0.436367	0.712313	0.275946	7	102500111	F	II	FBXL13	Body	opensea	Body-opensea		NA	TRUE
cg18021623	-0.318491	0.366404	-5.35938	4.98588e-07	0.000112064	5.5258	0.324339	0.642831	0.318491	7	158225083	F	II	PTPRN2	Body	opensea	Body-opensea		TRUE	NA
cg11920449	-0.30132	0.384249	-5.35857	5.00335e-07	0.000112387	5.5224	0.344452	0.645771	0.30132	6	36645608	F	II	CDKN1A	TSS1500	shore	TSS1500-shore	chr6:36646244-36648465	NA	TRUE
cg25356393	-0.253123	0.479615	-5.35783	5.01951e-07	0.00011268	5.51927	0.446184	0.699307	0.253123	20	62052156	F	I	KCNQ2	Body	island	Body-island	chr20:62051941-62052286	NA	NA		rs11086165
cg00228984	-0.220905	0.32574	-5.35629	5.05312e-07	0.000113295	5.51279	0.296564	0.517469	0.220905	20	1471884	R	II	SIRPB2	Body	opensea	Body-opensea		NA	NA
cg14138884	-0.221513	0.208532	-5.35247	5.13759e-07	0.000115047	5.49669	0.179276	0.400788	0.221513	9	92724132	R	II		IGR	opensea	IGR-opensea		NA	TRUE
cg14542367	-0.245879	0.542559	-5.35217	5.14437e-07	0.000115128	5.49541	0.510084	0.755963	0.245879	9	12704964	R	II	TYRP1	Body	opensea	Body-opensea		NA	NA
cg17960629	-0.281202	0.381296	-5.35167	5.15553e-07	0.000115307	5.4933	0.344156	0.625358	0.281202	2	36877454	R	II		IGR	opensea	IGR-opensea		TRUE	TRUE
cg13512948	-0.313639	0.475467	-5.35147	5.15992e-07	0.00011533	5.49247	0.434043	0.747682	0.313639	14	53427431	F	II		IGR	opensea	IGR-opensea		NA	TRUE
cg20848441	-0.252606	0.430191	-5.35134	5.16294e-07	0.00011533	5.49191	0.396828	0.649433	0.252606	1	2805150	F	II		IGR	opensea	IGR-opensea		NA	NA
cg13683301	-0.306722	0.50089	-5.35056	5.18051e-07	0.000115652	5.48861	0.460379	0.767101	0.306722	10	98061530	R	II		IGR	opensea	IGR-opensea		NA	TRUE			rs34521234
cg25493335	-0.270172	0.610065	-5.35033	5.18563e-07	0.000115695	5.48765	0.574382	0.844554	0.270172	21	31964676	F	II	KRTAP6-3	TSS200	opensea	TSS200-opensea		NA	NA
cg13506296	-0.3784	0.582145	-5.34993	5.19454e-07	0.000115823	5.48598	0.532168	0.910568	0.3784	9	138381427	R	II		IGR	shore	IGR-shore	chr9:138379312-138379596	NA	NA
cg19541479	-0.252152	0.475807	-5.34944	5.20576e-07	0.000115986	5.48388	0.442504	0.694656	0.252152	5	174155022	R	II	MSX2	Body	shelf	Body-shelf	chr5:174158680-174159729	NA	NA
cg22378678	-0.288145	0.47531	-5.34919	5.21133e-07	0.000115986	5.48285	0.437253	0.725399	0.288145	3	167185752	F	II	SERPINI2	Body	opensea	Body-opensea		NA	TRUE		rs73878709	rs78385576
cg26132493	-0.287055	0.553075	-5.34919	5.21144e-07	0.000115986	5.48282	0.515162	0.802217	0.287055	12	108634275	F	I	WSCD2	Body	opensea	Body-opensea		NA	NA
cg19216624	-0.211784	0.583346	-5.34888	5.21835e-07	0.000116069	5.48154	0.555375	0.767158	0.211784	7	127749463	R	II		IGR	shore	IGR-shore	chr7:127747960-127748247	NA	NA
cg24996280	-0.208636	0.396572	-5.34751	5.24942e-07	0.000116558	5.47577	0.369017	0.577653	0.208636	8	143481281	R	II	TSNARE1	5'UTR	shelf	5'UTR-shelf	chr8:143484018-143485051	TRUE	NA
cg11767442	-0.328991	0.447979	-5.34749	5.24994e-07	0.000116558	5.47567	0.404528	0.733518	0.328991	21	45584432	F	I		IGR	island	IGR-island	chr21:45584141-45584451	NA	NA		rs71751594	rs61226251
cg12437809	-0.24478	0.438766	-5.34644	5.27397e-07	0.00011702	5.47124	0.406436	0.651216	0.24478	1	171153544	F	II	FMO2	TSS1500	opensea	TSS1500-opensea		NA	NA		rs61814306
cg26576398	0.278149	0.703876	5.34607	5.28242e-07	0.000117136	5.46968	0.740612	0.462463	-0.278149	10	18550135	F	II	CACNB2	1stExon	opensea	1stExon-opensea		NA	TRUE
cg12843489	-0.230827	0.427413	-5.34564	5.29221e-07	0.000117282	5.46789	0.396926	0.627753	0.230827	17	35061545	R	I		IGR	shore	IGR-shore	chr17:35060322-35060692	NA	TRUE
cg13294738	-0.247406	0.461519	-5.34487	5.30995e-07	0.000117603	5.46464	0.428842	0.676249	0.247406	10	2371247	R	I		IGR	opensea	IGR-opensea		NA	NA
cg27002639	0.248777	0.750502	5.34356	5.34008e-07	0.000118077	5.45914	0.783359	0.534582	-0.248777	16	78601961	R	II	WWOX	Body	opensea	Body-opensea		NA	NA
cg02227813	-0.318765	0.43876	-5.34356	5.34024e-07	0.000118077	5.45911	0.396659	0.715424	0.318765	6	130524018	R	II	SAMD3	Body	opensea	Body-opensea		NA	TRUE
cg23240355	-0.235978	0.390323	-5.34352	5.34108e-07	0.000118077	5.45896	0.359156	0.595134	0.235978	17	10276428	F	I	MYH13	TSS200	opensea	TSS200-opensea		NA	NA
cg12700788	0.234382	0.481953	5.34065	5.40787e-07	0.000119434	5.44689	0.512909	0.278527	-0.234382	17	72348160	R	I	KIF19	Body	island	Body-island	chr17:72347924-72348322	NA	NA
cg10818833	0.325163	0.416422	5.34053	5.41078e-07	0.000119434	5.44637	0.459368	0.134205	-0.325163	12	99139797	F	II	ANKS1B	Body	shore	Body-shore	chr12:99139386-99139769	NA	NA
cg10837142	-0.274003	0.259981	-5.33923	5.44134e-07	0.000119929	5.4409	0.223792	0.497795	0.274003	10	121765342	R	II		IGR	opensea	IGR-opensea		NA	TRUE
cg00620976	-0.235219	0.394514	-5.33874	5.45286e-07	0.00012011	5.43884	0.363447	0.598666	0.235219	16	65612895	F	II		IGR	opensea	IGR-opensea		NA	TRUE
cg20866393	-0.290749	0.622851	-5.3376	5.47983e-07	0.000120631	5.43405	0.58445	0.875199	0.290749	17	21952612	F	II		IGR	shore	IGR-shore	chr17:21953369-21954291	NA	NA		rs55913676
cg00146027	-0.20924	0.344272	-5.33662	5.50336e-07	0.000121076	5.42989	0.316637	0.525877	0.20924	10	33299147	F	II		IGR	opensea	IGR-opensea		TRUE	TRUE
cg18196506	-0.236814	0.390958	-5.33625	5.5122e-07	0.000121197	5.42833	0.35968	0.596494	0.236814	14	107281450	R	II		IGR	opensea	IGR-opensea		NA	NA		rs74089927
cg10179300	0.322979	0.722921	5.33537	5.53306e-07	0.000121582	5.42466	0.765578	0.442599	-0.322979	5	14147618	F	II	TRIO	Body	shelf	Body-shelf	chr5:14143017-14145350	NA	NA
cg00948524	0.338755	0.374796	5.335	5.54192e-07	0.000121616	5.42311	0.419537	0.0807822	-0.338755	17	29297757	F	II	RNF135	TSS200	shore	TSS200-shore	chr17:29298046-29298606	NA	NA
cg08805054	-0.279925	0.373696	-5.33481	5.54654e-07	0.000121616	5.4223	0.336724	0.61665	0.279925	11	118781728	F	II	BCL9L	TSS200	island	TSS200-island	chr11:118781060-118781732	TRUE	TRUE
cg13416129	-0.200636	0.296147	-5.33481	5.54663e-07	0.000121616	5.42228	0.269647	0.470284	0.200636	9	140037808	F	II	GRIN1	Body	shelf	Body-shelf	chr9:140040091-140040698	NA	NA
cg10729412	-0.327754	0.547348	-5.33475	5.54798e-07	0.000121616	5.42205	0.504059	0.831814	0.327754	4	94570967	R	II	GRID2	Body	opensea	Body-opensea		NA	TRUE
cg24382276	-0.283772	0.497099	-5.33399	5.56629e-07	0.000121944	5.41885	0.459619	0.743391	0.283772	15	82204026	R	II		IGR	opensea	IGR-opensea		NA	TRUE
cg00423675	-0.267798	0.317995	-5.33365	5.57452e-07	0.000121966	5.41741	0.282625	0.550423	0.267798	9	138067680	R	II		IGR	shore	IGR-shore	chr9:138068090-138068294	NA	NA
cg14473030	-0.239646	0.455381	-5.33361	5.57559e-07	0.000121966	5.41723	0.423729	0.663375	0.239646	9	119336987	R	II	ASTN2	Body	opensea	Body-opensea		NA	NA
cg17497052	0.298306	0.665174	5.33353	5.57736e-07	0.000121966	5.41692	0.704573	0.406267	-0.298306	11	125763722	R	II	PUS3	Body	opensea	Body-opensea		NA	TRUE
cg08896939	0.329437	0.727175	5.3318	5.6194e-07	0.000122773	5.40963	0.770685	0.441248	-0.329437	17	29297380	F	II	RNF135	TSS1500	shore	TSS1500-shore	chr17:29298046-29298606	NA	NA	low-CpG:26321506-26321705	rs7221217
cg11311053	0.311	0.465031	5.33173	5.62104e-07	0.000122773	5.40934	0.506107	0.195106	-0.311	12	124912049	F	II	NCOR2	Body	shore	Body-shore	chr12:124911243-124911464	TRUE	NA
cg16402758	0.3328	0.631025	5.33106	5.63754e-07	0.00012306	5.4065	0.67498	0.34218	-0.3328	16	30958190	F	I	FBXL19	Body	island	Body-island	chr16:30958130-30958495	NA	NA
cg15245051	-0.258806	0.408313	-5.32952	5.67513e-07	0.000123608	5.40004	0.374131	0.632937	0.258806	22	36563117	F	II	APOL3	TSS1500	opensea	TSS1500-opensea		NA	NA
cg08264805	0.305183	0.591072	5.3295	5.67556e-07	0.000123608	5.39997	0.631379	0.326196	-0.305183	1	155291224	F	I	RUSC1	5'UTR	shore	5'UTR-shore	chr1:155292469-155295433	TRUE	TRUE		rs72704152
cg17260706	-0.302661	0.326349	-5.32947	5.67625e-07	0.000123608	5.39985	0.286375	0.589036	0.302661	11	118782879	F	II	BCL9L	TSS1500	shore	TSS1500-shore	chr11:118781060-118781732	TRUE	TRUE
cg02283487	-0.241577	0.623837	-5.3283	5.70519e-07	0.000124164	5.39491	0.591931	0.833508	0.241577	14	20904020	F	II	KLHL33	TSS1500	shore	TSS1500-shore	chr14:20903395-20903720	NA	TRUE
cg13944505	-0.211327	0.398888	-5.32772	5.71965e-07	0.00012433	5.39245	0.370977	0.582304	0.211327	1	187460781	R	II		IGR	opensea	IGR-opensea		NA	TRUE
cg01347228	0.347755	0.636522	5.32703	5.73658e-07	0.000124623	5.38958	0.682451	0.334697	-0.347755	17	29297391	R	II	RNF135	TSS1500	shore	TSS1500-shore	chr17:29298046-29298606	NA	NA	low-CpG:26321506-26321705
cg02239163	-0.255653	0.344384	-5.32674	5.74388e-07	0.000124707	5.38835	0.310619	0.566272	0.255653	4	7720084	F	II	SORCS2	Body	opensea	Body-opensea		NA	NA
cg11986385	-0.299947	0.501742	-5.32578	5.76774e-07	0.000125151	5.38432	0.462126	0.762073	0.299947	11	19628828	F	II	NAV2	Body	opensea	Body-opensea		NA	TRUE
cg21378562	-0.262845	0.569755	-5.3251	5.78469e-07	0.000125444	5.38147	0.535039	0.797884	0.262845	12	66008070	F	II		IGR	opensea	IGR-opensea		NA	TRUE		rs4357742
cg25498969	-0.290435	0.407653	-5.32493	5.78916e-07	0.000125466	5.38072	0.369294	0.659729	0.290435	3	136062740	R	II	STAG1	Body	opensea	Body-opensea		TRUE	TRUE
cg23636055	-0.309023	0.517375	-5.32447	5.80048e-07	0.000125623	5.37883	0.476561	0.785583	0.309023	17	35001289	F	II		IGR	shelf	IGR-shelf	chr17:34997843-34998760	NA	NA
cg18282099	-0.292076	0.532339	-5.32432	5.80424e-07	0.000125623	5.3782	0.493763	0.785839	0.292076	11	131965129	R	II	NTM	Body	opensea	Body-opensea		NA	TRUE
cg17886420	-0.257214	0.274746	-5.32339	5.8277e-07	0.000126001	5.37428	0.240774	0.497988	0.257214	10	1796742	R	II		IGR	opensea	IGR-opensea		NA	NA
cg27126743	-0.305777	0.486501	-5.32291	5.83994e-07	0.00012619	5.37224	0.446116	0.751892	0.305777	14	74880654	F	II	TMEM90A	5'UTR	opensea	5'UTR-opensea		NA	TRUE
cg00286125	0.299701	0.546645	5.32272	5.8448e-07	0.00012622	5.37144	0.586228	0.286528	-0.299701	19	36246906	F	II	HSPB6	Body	island	Body-island	chr19:36246328-36247982	NA	NA
cg07072391	-0.289867	0.426349	-5.32185	5.86671e-07	0.000126618	5.3678	0.388065	0.677931	0.289867	2	238418720	F	II	MLPH	Body	opensea	Body-opensea		NA	NA
cg01564640	-0.337837	0.484887	-5.3215	5.87574e-07	0.000126738	5.36631	0.440267	0.778104	0.337837	19	41129962	F	I	LTBP4	Body	island	Body-island	chr19:41129847-41130112	TRUE	NA
cg16680873	-0.222691	0.420459	-5.31959	5.9245e-07	0.000127714	5.35828	0.391047	0.613738	0.222691	7	1798869	F	II		IGR	opensea	IGR-opensea		NA	NA
cg24907814	0.323295	0.595897	5.31938	5.92986e-07	0.000127754	5.35741	0.638597	0.315302	-0.323295	5	2758088	F	II		IGR	shore	IGR-shore	chr5:2748368-2757024	NA	NA
cg06283478	-0.297966	0.421936	-5.31903	5.93869e-07	0.000127868	5.35596	0.382582	0.680548	0.297966	4	7649606	R	II	SORCS2	Body	shore	Body-shore	chr4:7647755-7647960	NA	NA
cg20116828	-0.298755	0.429079	-5.31751	5.978e-07	0.000128638	5.34955	0.389621	0.688376	0.298755	19	13207602	R	I	NFIX	3'UTR	island	3'UTR-island	chr19:13207375-13207621	NA	TRUE
cg18263587	-0.251151	0.384971	-5.31716	5.98699e-07	0.000128756	5.3481	0.3518	0.602951	0.251151	11	1326508	F	I	TOLLIP	Body	shelf	Body-shelf	chr11:1330390-1331498	NA	NA		rs5743884
cg23397013	-0.30462	0.377846	-5.31604	6.01611e-07	0.000129202	5.34339	0.337613	0.642233	0.30462	10	10571132	F	II		IGR	opensea	IGR-opensea		NA	TRUE
cg04362586	-0.330871	0.403265	-5.31601	6.01675e-07	0.000129202	5.34328	0.359565	0.690437	0.330871	2	45231782	F	II		IGR	island	IGR-island	chr2:45231781-45232550	NA	NA
cg26315617	0.254135	0.751526	5.31595	6.0184e-07	0.000129202	5.34302	0.785091	0.530956	-0.254135	7	3991014	F	I	SDK1	Body	opensea	Body-opensea		NA	NA
cg10654584	-0.27408	0.418102	-5.31571	6.02464e-07	0.00012925	5.34201	0.381903	0.655983	0.27408	17	77114640	F	II	HRNBP3	5'UTR	opensea	5'UTR-opensea		NA	NA
cg15645479	-0.26302	0.378452	-5.31559	6.02775e-07	0.00012925	5.34151	0.343714	0.606733	0.26302	12	31748122	R	II		IGR	shelf	IGR-shelf	chr12:31742760-31744324	NA	NA
cg08961196	0.28907	0.633449	5.31528	6.03581e-07	0.000129347	5.34021	0.671628	0.382559	-0.28907	8	8749494	R	II	MFHAS1	1stExon	island	1stExon-island	chr8:8748652-8751478	NA	NA
cg07157757	-0.228761	0.492745	-5.3151	6.04068e-07	0.000129375	5.33943	0.462531	0.691292	0.228761	11	655445	R	II	DEAF1	Body	opensea	Body-opensea		NA	NA
cg07005640	-0.301647	0.463886	-5.31482	6.04782e-07	0.000129426	5.33828	0.424046	0.725693	0.301647	10	7564470	F	II		IGR	opensea	IGR-opensea		NA	NA
cg20672187	0.341593	0.539683	5.3142	6.06424e-07	0.00012965	5.33565	0.584799	0.243206	-0.341593	6	130686082	R	II		IGR	shore	IGR-shore	chr6:130686414-130687736	NA	NA
cg23881566	0.313965	0.448869	5.3131	6.09291e-07	0.000130187	5.33107	0.490336	0.176371	-0.313965	12	119457146	R	II	SRRM4	Body	opensea	Body-opensea		NA	TRUE
cg15810386	-0.217988	0.244053	-5.31276	6.10191e-07	0.000130302	5.32964	0.215262	0.433251	0.217988	5	31362491	R	II		IGR	opensea	IGR-opensea		NA	TRUE
cg14750367	-0.304442	0.393488	-5.3126	6.1062e-07	0.000130318	5.32895	0.353279	0.65772	0.304442	8	105257227	F	II	RIMS2	Body	opensea	Body-opensea		NA	NA
cg00496462	-0.270731	0.350771	-5.31046	6.16309e-07	0.000131455	5.31995	0.315014	0.585745	0.270731	7	93577610	F	II		IGR	opensea	IGR-opensea		NA	TRUE
cg13448775	-0.267376	0.353382	-5.30959	6.18615e-07	0.000131792	5.31632	0.318068	0.585444	0.267376	9	116413170	F	II		IGR	opensea	IGR-opensea		TRUE	TRUE
cg13379827	0.342119	0.442748	5.30916	6.19777e-07	0.000131962	5.3145	0.487933	0.145814	-0.342119	1	65468782	F	I		IGR	island	IGR-island	chr1:65468272-65468828	TRUE	NA		rs17127217
cg02259760	-0.259196	0.320058	-5.30783	6.23333e-07	0.000132642	5.30895	0.285824	0.545021	0.259196	15	92105283	F	II		IGR	opensea	IGR-opensea		TRUE	TRUE
cg11224748	-0.283593	0.561446	-5.30691	6.25822e-07	0.000133093	5.30508	0.52399	0.807583	0.283593	17	12415493	R	II		IGR	opensea	IGR-opensea		NA	TRUE
cg14898151	-0.21302	0.355383	-5.30654	6.26822e-07	0.000133228	5.30353	0.327248	0.540268	0.21302	14	68232975	F	II	ZFYVE26	Body	opensea	Body-opensea		NA	NA
cg08818297	-0.265665	0.367856	-5.30604	6.28192e-07	0.000133363	5.30141	0.332768	0.598434	0.265665	5	44911232	R	II		IGR	opensea	IGR-opensea		NA	TRUE
cg12532266	0.300493	0.544789	5.30525	6.3033e-07	0.000133661	5.29811	0.584477	0.283984	-0.300493	5	132201652	F	II	GDF9	TSS1500	shore	TSS1500-shore	chr5:132201901-132202753	NA	NA
cg06054272	-0.299216	0.509219	-5.30461	6.32068e-07	0.000133952	5.29544	0.4697	0.768916	0.299216	15	93956988	R	II		IGR	opensea	IGR-opensea		NA	NA
cg09464466	-0.301916	0.470977	-5.30271	6.3729e-07	0.000134901	5.28745	0.431102	0.733018	0.301916	2	47500335	R	II		IGR	shore	IGR-shore	chr2:47499464-47499813	NA	NA
cg23299919	0.206096	0.67787	5.30092	6.42232e-07	0.000135723	5.27995	0.70509	0.498995	-0.206096	7	157406096	R	I	PTPRN2	Body	island	Body-island	chr7:157405009-157406608	NA	NA
cg09382127	0.410704	0.445503	5.3009	6.42291e-07	0.000135723	5.27986	0.499747	0.089043	-0.410704	5	3592466	F	II		IGR	island	IGR-island	chr5:3592391-3592644	NA	TRUE		rs2004782	rs4554229
cg00736104	-0.208962	0.641495	-5.29974	6.45509e-07	0.000136323	5.27501	0.613896	0.822858	0.208962	12	118974383	F	II		IGR	opensea	IGR-opensea		NA	TRUE		rs76551375
cg12671632	-0.244164	0.308899	-5.29909	6.47326e-07	0.000136628	5.27228	0.276651	0.520815	0.244164	6	422935	R	II		IGR	shore	IGR-shore	chr6:423846-424313	TRUE	TRUE
cg02001991	-0.281243	0.351494	-5.29895	6.47703e-07	0.000136628	5.27171	0.314349	0.595592	0.281243	4	71992842	R	II		IGR	opensea	IGR-opensea		NA	TRUE
cg25802191	0.256779	0.740827	5.2984	6.49257e-07	0.000136876	5.26939	0.774741	0.517961	-0.256779	12	63310660	R	II	PPM1H	Body	opensea	Body-opensea		NA	TRUE
cg12067423	-0.270817	0.593993	-5.29528	6.5806e-07	0.000138572	5.25631	0.558225	0.829042	0.270817	15	85141633	F	II		IGR	shelf	IGR-shelf	chr15:85144078-85144611	NA	NA
cg16918050	-0.286026	0.611305	-5.29373	6.62488e-07	0.000139325	5.2498	0.573528	0.859554	0.286026	17	12494559	F	II		IGR	opensea	IGR-opensea		NA	TRUE
cg15208832	0.241872	0.738858	5.29353	6.63055e-07	0.000139325	5.24897	0.770803	0.528931	-0.241872	1	65467997	F	II		IGR	shore	IGR-shore	chr1:65468272-65468828	TRUE	TRUE
cg14069412	0.234068	0.759001	5.29349	6.6317e-07	0.000139325	5.24881	0.789915	0.555848	-0.234068	5	134209415	F	II	TXNDC15	TSS200	shore	TSS200-shore	chr5:134209887-134210504	NA	NA
cg23639642	-0.243127	0.646989	-5.29204	6.67313e-07	0.000140096	5.24276	0.614878	0.858005	0.243127	7	135495893	F	II		IGR	opensea	IGR-opensea		NA	TRUE		rs726123
cg05480883	-0.28942	0.392756	-5.29194	6.67611e-07	0.000140096	5.24233	0.35453	0.643951	0.28942	10	7614570	F	II	ITIH5	Body	shelf	Body-shelf	chr10:7618377-7618615	NA	NA
cg02710485	-0.212219	0.356014	-5.29157	6.68681e-07	0.000140185	5.24077	0.327985	0.540204	0.212219	8	21911128	F	II	EPB49	TSS1500	shelf	TSS1500-shelf	chr8:21914275-21914525	NA	NA
cg03828874	0.334441	0.398708	5.29153	6.68805e-07	0.000140185	5.24059	0.442879	0.108438	-0.334441	5	3605954	R	II		IGR	shore	IGR-shore	chr5:3606488-3607135	NA	NA
cg21687300	-0.234243	0.485446	-5.29059	6.71506e-07	0.00014067	5.23668	0.454509	0.688751	0.234243	1	52284363	F	II	NRD1	Body	opensea	Body-opensea		NA	TRUE		rs11576377
cg05070626	-0.296253	0.297105	-5.29004	6.73113e-07	0.000140926	5.23436	0.257977	0.554231	0.296253	16	19191386	R	II	SYT17	Body	shelf	Body-shelf	chr16:19194883-19195209	TRUE	NA
cg22940655	-0.231209	0.454678	-5.28988	6.73573e-07	0.000140941	5.2337	0.424141	0.65535	0.231209	2	168275428	F	II		IGR	opensea	IGR-opensea		NA	TRUE		rs2140500
cg06001519	0.341979	0.463338	5.28964	6.7428e-07	0.000141008	5.23268	0.508505	0.166526	-0.341979	13	23500838	R	II		IGR	island	IGR-island	chr13:23500589-23501398	NA	NA
cg26115228	-0.221361	0.252969	-5.2894	6.74975e-07	0.000141018	5.23168	0.223733	0.445094	0.221361	2	85116113	R	II		IGR	opensea	IGR-opensea		NA	TRUE
cg06278714	-0.215603	0.218499	-5.28935	6.75108e-07	0.000141018	5.23149	0.190023	0.405626	0.215603	7	43287968	R	II	HECW1	Body	shore	Body-shore	chr7:43288634-43288948	NA	NA
cg16227623	0.306274	0.576138	5.28808	6.78814e-07	0.000141656	5.22617	0.616589	0.310315	-0.306274	5	3605783	F	I		IGR	shore	IGR-shore	chr5:3606488-3607135	NA	NA		rs77779657
cg09366587	0.267351	0.69376	5.28804	6.78941e-07	0.000141656	5.22599	0.72907	0.461719	-0.267351	12	94559051	R	II	PLXNC1	Body	opensea	Body-opensea		NA	TRUE
cg18240703	-0.244857	0.274006	-5.28651	6.83437e-07	0.000142513	5.21959	0.241666	0.486523	0.244857	17	77093866	R	II	HRNBP3	Body	shore	Body-shore	chr17:77093291-77093805	NA	TRUE
cg02376668	-0.212814	0.58437	-5.28575	6.85678e-07	0.000142816	5.21641	0.556262	0.769076	0.212814	17	77086350	R	I	HRNBP3	3'UTR	opensea	3'UTR-opensea		NA	NA
cg17167303	-0.238959	0.451943	-5.28516	6.87419e-07	0.000142914	5.21395	0.420383	0.659342	0.238959	17	77375711	R	II	HRNBP3	5'UTR	opensea	5'UTR-opensea		NA	NA
cg11440009	-0.267788	0.511798	-5.2851	6.87595e-07	0.000142914	5.2137	0.476429	0.744218	0.267788	17	77147257	F	I	HRNBP3	5'UTR	opensea	5'UTR-opensea		NA	NA
cg26341619	-0.245411	0.537134	-5.28499	6.87936e-07	0.000142914	5.21322	0.504721	0.750132	0.245411	1	29676588	F	I		IGR	opensea	IGR-opensea		NA	NA
cg15627089	0.326129	0.570399	5.28493	6.88111e-07	0.000142914	5.21297	0.613472	0.287343	-0.326129	11	16625751	R	I		IGR	shore	IGR-shore	chr11:16626053-16629180	NA	NA
cg04582672	-0.242639	0.385644	-5.28455	6.89246e-07	0.000143068	5.21137	0.353597	0.596237	0.242639	14	97127338	R	II		IGR	opensea	IGR-opensea		NA	TRUE
cg23413527	-0.280169	0.501694	-5.28334	6.92848e-07	0.000143733	5.20631	0.46469	0.744859	0.280169	15	95145293	R	II		IGR	opensea	IGR-opensea		NA	TRUE
cg00571809	-0.215531	0.649406	-5.28274	6.9465e-07	0.000144006	5.20379	0.620939	0.83647	0.215531	1	3397113	R	I	ARHGEF16	Body	shore	Body-shore	chr1:3394701-3395191	NA	NA
cg22879111	-0.245243	0.294963	-5.28263	6.94953e-07	0.000144006	5.20337	0.262572	0.507816	0.245243	5	149923998	F	II	NDST1	Body	opensea	Body-opensea		NA	TRUE
cg04017672	-0.27603	0.205535	-5.28247	6.95431e-07	0.000144023	5.2027	0.169078	0.445108	0.27603	1	182359056	R	II	GLUL	5'UTR	shore	5'UTR-shore	chr1:182359697-182361563	NA	NA
cg03117053	-0.201358	0.514517	-5.28226	6.96065e-07	0.000144072	5.20181	0.487922	0.68928	0.201358	19	34263644	R	I	CHST8	Body	island	Body-island	chr19:34262943-34263906	NA	NA
cg24314877	-0.237357	0.361535	-5.28211	6.96529e-07	0.000144086	5.20117	0.330186	0.567543	0.237357	8	128656055	R	II		IGR	opensea	IGR-opensea		NA	TRUE
cg00713400	0.27427	0.519491	5.28078	7.00533e-07	0.000144832	5.1956	0.555715	0.281445	-0.27427	7	22233206	R	I	RAPGEF5	Body	opensea	Body-opensea		NA	NA
cg01059881	-0.282184	0.383878	-5.27983	7.03415e-07	0.000145345	5.19162	0.346608	0.628792	0.282184	20	60927922	F	II	LAMA5	Body	shore	Body-shore	chr20:60926764-60927157	TRUE	NA
cg01715450	-0.279469	0.617427	-5.27871	7.06805e-07	0.00014588	5.18695	0.580516	0.859985	0.279469	1	14609119	R	II		IGR	opensea	IGR-opensea		NA	TRUE
cg09381155	-0.265517	0.4897	-5.27725	7.11277e-07	0.000146636	5.18083	0.454632	0.720149	0.265517	3	134801915	F	II	EPHB1	Body	opensea	Body-opensea		NA	NA
cg23991482	0.253562	0.657705	5.27622	7.14415e-07	0.0001472	5.17656	0.691194	0.437632	-0.253562	19	2324439	R	II	LSM7	Body	shore	Body-shore	chr19:2323912-2324127	NA	NA
cg06875985	0.280129	0.512351	5.27539	7.16989e-07	0.000147625	5.17307	0.549349	0.269221	-0.280129	1	182572153	R	II	RGS16	Body	shore	Body-shore	chr1:182573375-182573760	NA	NA
cg13745279	-0.261068	0.568962	-5.27516	7.17687e-07	0.000147625	5.17212	0.534481	0.79555	0.261068	11	111788810	R	II	C11orf52	TSS1500	opensea	TSS1500-opensea		NA	NA
cg04340928	0.220672	0.741288	5.27433	7.20277e-07	0.000147905	5.16863	0.770433	0.549762	-0.220672	16	55067613	F	I		IGR	opensea	IGR-opensea		NA	NA
cg02700106	0.307249	0.520717	5.2725	7.2598e-07	0.000148908	5.16097	0.561297	0.254048	-0.307249	10	671406	R	II	DIP2C	Body	shelf	Body-shelf	chr10:669070-669336	TRUE	TRUE
cg25962657	-0.225201	0.323135	-5.27187	7.27952e-07	0.000149228	5.15834	0.293391	0.518592	0.225201	7	75936633	R	II		IGR	shelf	IGR-shelf	chr7:75931704-75932978	NA	NA
cg14553377	-0.20704	0.332855	-5.27155	7.28955e-07	0.000149265	5.15701	0.30551	0.512549	0.20704	11	2139449	R	II		IGR	opensea	IGR-opensea		NA	NA
cg00493363	-0.286636	0.578699	-5.27025	7.33049e-07	0.000149909	5.15157	0.540841	0.827477	0.286636	7	106619774	R	II		IGR	opensea	IGR-opensea		NA	TRUE
cg21243889	-0.23611	0.288355	-5.27016	7.33332e-07	0.000149909	5.1512	0.257171	0.493281	0.23611	8	20207356	F	II		IGR	opensea	IGR-opensea		NA	TRUE
cg25073708	-0.30967	0.422009	-5.27001	7.33799e-07	0.00014992	5.15058	0.381109	0.69078	0.30967	9	132083538	R	II	C9orf106	5'UTR	island	5'UTR-island	chr9:132082871-132083582	NA	TRUE
cg26213458	-0.20664	0.275564	-5.269	7.36994e-07	0.000150452	5.14636	0.248272	0.454912	0.20664	12	5918191	R	II	ANO2	Body	opensea	Body-opensea		TRUE	TRUE
cg14792081	0.344795	0.358442	5.26888	7.37383e-07	0.000150452	5.14585	0.403981	0.0591856	-0.344795	1	65468460	F	I		IGR	island	IGR-island	chr1:65468272-65468828	TRUE	NA
cg21499869	-0.201914	0.270186	-5.26879	7.37646e-07	0.000150452	5.1455	0.243519	0.445433	0.201914	19	18589848	F	I	ELL	Body	opensea	Body-opensea		TRUE	NA
cg11902863	-0.286522	0.351179	-5.26818	7.39596e-07	0.000150765	5.14294	0.313337	0.599858	0.286522	2	3044737	R	II		IGR	opensea	IGR-opensea		NA	NA
cg05138191	-0.27866	0.40668	-5.26746	7.41878e-07	0.000151146	5.13995	0.369875	0.648536	0.27866	5	4475427	R	II		IGR	opensea	IGR-opensea		NA	TRUE
cg09006292	-0.313089	0.535831	-5.26589	7.46932e-07	0.000152005	5.13336	0.49448	0.807569	0.313089	3	64049408	R	II		IGR	opensea	IGR-opensea		NA	TRUE
cg03707168	-0.221953	0.150053	-5.26525	7.48997e-07	0.00015234	5.13068	0.120738	0.342691	0.221953	19	49379127	F	II	PPP1R15A	Body	shelf	Body-shelf	chr19:49375484-49375928	TRUE	NA		rs524
cg13782274	-0.323784	0.386503	-5.26419	7.52417e-07	0.000152865	5.12626	0.343739	0.667523	0.323784	20	62097681	F	I	KCNQ2	Body	island	Body-island	chr20:62097193-62098254	NA	NA
cg10584024	0.320952	0.669308	5.2633	7.55306e-07	0.000153366	5.12254	0.711698	0.390746	-0.320952	1	84234998	F	II		IGR	opensea	IGR-opensea		NA	TRUE
cg12126901	-0.328855	0.4334	-5.26302	7.56208e-07	0.000153463	5.12139	0.389966	0.718821	0.328855	1	61623366	R	II	NFIA	Body	opensea	Body-opensea		NA	TRUE
cg10998146	-0.279633	0.363388	-5.26155	7.61008e-07	0.000154351	5.11525	0.326455	0.606088	0.279633	13	27447706	R	II		IGR	opensea	IGR-opensea		NA	TRUE
cg25785495	-0.301933	0.609625	-5.26061	7.64086e-07	0.000154793	5.11133	0.569747	0.87168	0.301933	3	134910848	R	II	EPHB1	Body	opensea	Body-opensea		NA	TRUE
cg18743793	-0.280349	0.481775	-5.26054	7.6431e-07	0.000154793	5.11104	0.444747	0.725097	0.280349	7	50464661	R	II	IKZF1	Body	shelf	Body-shelf	chr7:50467566-50468400	NA	NA
cg10720080	-0.250684	0.464031	-5.2605	7.64462e-07	0.000154793	5.11085	0.430922	0.681606	0.250684	3	186330699	F	II	AHSG	TSS200	opensea	TSS200-opensea		NA	NA		rs66939339
cg21842959	0.259643	0.766585	5.25948	7.67822e-07	0.000155387	5.1066	0.800878	0.541234	-0.259643	2	3260677	F	II	TSSC1	Body	opensea	Body-opensea		NA	NA		rs2602746
cg27529668	-0.346653	0.535252	-5.2588	7.70049e-07	0.000155751	5.10379	0.489468	0.836121	0.346653	17	79224770	R	II	SLC38A10	Body	opensea	Body-opensea		NA	NA
cg13194045	-0.257325	0.525149	-5.25852	7.70986e-07	0.000155854	5.10261	0.491162	0.748488	0.257325	1	165914462	R	II		IGR	shelf	IGR-shelf	chr1:165910640-165910978	NA	NA
cg23864752	-0.255769	0.633737	-5.25827	7.71821e-07	0.000155862	5.10156	0.599956	0.855725	0.255769	4	4695575	F	II		IGR	opensea	IGR-opensea		NA	TRUE
cg03922381	-0.341152	0.442168	-5.25825	7.71884e-07	0.000155862	5.10148	0.397111	0.738263	0.341152	10	70977210	R	II		IGR	opensea	IGR-opensea		NA	TRUE
cg18560366	-0.23594	0.41451	-5.25611	7.79029e-07	0.000156956	5.09253	0.383348	0.619288	0.23594	3	109057564	F	II	DPPA4	TSS1500	opensea	TSS1500-opensea		NA	NA
cg10421188	0.32265	0.63743	5.25419	7.85483e-07	0.000158081	5.08453	0.680044	0.357394	-0.32265	7	28824953	F	I	CREB5	Body	opensea	Body-opensea		NA	TRUE		rs73079958
cg24296397	0.205775	0.789731	5.25401	7.86082e-07	0.000158114	5.08379	0.816908	0.611134	-0.205775	3	49692537	F	II	BSN	Body	shelf	Body-shelf	chr3:49690022-49690329	NA	NA
cg17620300	-0.251439	0.423797	-5.25347	7.87901e-07	0.000158392	5.08155	0.390588	0.642028	0.251439	6	6058563	R	II		IGR	island	IGR-island	chr6:6058355-6058664	NA	NA
cg03199366	-0.3057	0.442095	-5.2531	7.8916e-07	0.000158558	5.08	0.40172	0.707419	0.3057	4	187740664	F	II		IGR	opensea	IGR-opensea		NA	TRUE
cg05675514	-0.324969	0.330216	-5.252	7.92886e-07	0.000159219	5.07543	0.287296	0.612265	0.324969	6	22026015	R	II	FLJ22536	Body	opensea	Body-opensea		NA	TRUE
cg22836434	0.242655	0.752	5.25044	7.9824e-07	0.000160117	5.0689	0.784049	0.541394	-0.242655	11	86014570	F	II	C11orf73	Body	opensea	Body-opensea		NA	NA
cg05100067	-0.300605	0.495862	-5.2501	7.99413e-07	0.000160264	5.06747	0.45616	0.756765	0.300605	2	2295969	R	II	MYT1L	5'UTR	opensea	5'UTR-opensea		TRUE	NA
cg12510203	-0.276704	0.54551	-5.24731	8.09027e-07	0.000162102	5.05587	0.508965	0.785669	0.276704	2	144915087	F	II	GTDC1	Body	opensea	Body-opensea		NA	TRUE
cg16055106	-0.218573	0.342566	-5.24688	8.10554e-07	0.000162277	5.05404	0.313697	0.532271	0.218573	5	108478303	F	II	FER	Body	opensea	Body-opensea		NA	TRUE
cg21787848	-0.254995	0.41542	-5.24681	8.10794e-07	0.000162277	5.05376	0.381741	0.636737	0.254995	12	13463480	R	II		IGR	opensea	IGR-opensea		NA	TRUE
cg01231125	0.279557	0.646196	5.24604	8.13453e-07	0.00016272	5.05058	0.683119	0.403562	-0.279557	3	23632110	R	II	UBE2E2	3'UTR	opensea	3'UTR-opensea		NA	NA
cg12655921	-0.302274	0.642741	-5.24512	8.167e-07	0.000163279	5.04672	0.602818	0.905092	0.302274	2	2019937	F	II	MYT1L	5'UTR	opensea	5'UTR-opensea		NA	TRUE
cg10183893	-0.275074	0.389638	-5.24435	8.19388e-07	0.000163664	5.04353	0.353308	0.628382	0.275074	7	152855213	R	II		IGR	opensea	IGR-opensea		NA	TRUE
cg27020569	-0.267538	0.679285	-5.24431	8.19524e-07	0.000163664	5.04337	0.64395	0.911487	0.267538	4	108980951	F	II	LEF1	3'UTR	opensea	3'UTR-opensea		NA	TRUE		rs72894311	rs34031286
cg07342258	0.23711	0.458376	5.24379	8.21353e-07	0.000163939	5.0412	0.489692	0.252583	-0.23711	5	2866851	R	II		IGR	island	IGR-island	chr5:2866699-2867005	NA	NA
cg14635269	0.330358	0.546699	5.24168	8.28841e-07	0.000164891	5.0324	0.590331	0.259973	-0.330358	9	129439339	F	II	LMX1B	Body	opensea	Body-opensea		TRUE	NA
cg02093006	0.226477	0.804963	5.24011	8.34459e-07	0.000165891	5.02585	0.834875	0.608398	-0.226477	10	32201942	R	II	ARHGAP12	5'UTR	opensea	5'UTR-opensea		NA	TRUE
cg14038617	-0.306349	0.586705	-5.24002	8.34782e-07	0.000165891	5.02547	0.546244	0.852593	0.306349	9	85414493	F	II		IGR	opensea	IGR-opensea		NA	TRUE
cg04568819	-0.234524	0.376149	-5.23936	8.37133e-07	0.000166149	5.02274	0.345174	0.579698	0.234524	9	137659754	R	II	COL5A1	Body	shore	Body-shore	chr9:137660513-137660742	NA	TRUE
cg20097929	-0.228299	0.445818	-5.23862	8.3981e-07	0.000166527	5.01964	0.415665	0.643965	0.228299	10	83464779	R	II		IGR	opensea	IGR-opensea		NA	TRUE
cg21940220	-0.202326	0.340636	-5.23763	8.43377e-07	0.000167143	5.01553	0.313914	0.51624	0.202326	17	76184081	F	II	AFMID	Body	shore	Body-shore	chr17:76183077-76183449	NA	NA
cg09887953	-0.262602	0.477867	-5.23694	8.45884e-07	0.000167548	5.01265	0.443184	0.705786	0.262602	5	168195460	F	II	SLIT3	Body	opensea	Body-opensea		NA	NA		rs11746483
cg23146197	-0.205626	0.36104	-5.23612	8.4885e-07	0.000167952	5.00926	0.333881	0.539508	0.205626	12	66271002	F	II	HMGA2	Body	opensea	Body-opensea		NA	TRUE
cg25000021	-0.205281	0.431024	-5.236	8.49307e-07	0.000167952	5.00873	0.403912	0.609193	0.205281	2	2735969	F	I		IGR	opensea	IGR-opensea		NA	NA
cg11399589	-0.236297	0.336869	-5.23571	8.50362e-07	0.000168069	5.00753	0.30566	0.541957	0.236297	20	36147549	F	II	BLCAP	Body	shore	Body-shore	chr20:36148603-36150136	NA	TRUE		rs11557677
cg14062083	-0.223336	0.409363	-5.23418	8.55955e-07	0.000168899	5.00117	0.379866	0.603202	0.223336	21	31802829	F	II	KRTAP13-4	1stExon	opensea	1stExon-opensea		NA	NA		rs77361050
cg16621935	-0.220907	0.581076	-5.23414	8.56089e-07	0.000168899	5.00102	0.5519	0.772807	0.220907	17	891365	F	I		IGR	opensea	IGR-opensea		NA	NA		rs57824885	rs75501658
cg21121082	-0.266344	0.562548	-5.23405	8.56422e-07	0.000168899	5.00064	0.52737	0.793714	0.266344	11	128318549	R	II		IGR	shelf	IGR-shelf	chr11:128321661-128321895	TRUE	NA
cg09825082	-0.283444	0.543226	-5.23373	8.57594e-07	0.000169039	4.99932	0.50579	0.789234	0.283444	2	2567907	F	II		IGR	opensea	IGR-opensea		NA	TRUE		rs62104344
cg19402314	-0.20779	0.221381	-5.23218	8.63338e-07	0.000169987	4.99284	0.193937	0.401727	0.20779	1	173362434	R	II		IGR	opensea	IGR-opensea		NA	TRUE
cg21983491	-0.274044	0.537177	-5.23096	8.67848e-07	0.000170783	4.98779	0.500982	0.775027	0.274044	20	57393380	F	II	MIR298	TSS200	opensea	TSS200-opensea		TRUE	TRUE
cg09643139	0.318053	0.629721	5.2298	8.72171e-07	0.00017154	4.98297	0.671728	0.353674	-0.318053	8	59746288	R	II	TOX	Body	opensea	Body-opensea		NA	TRUE
cg11249902	-0.252402	0.342183	-5.22842	8.77374e-07	0.000172337	4.9772	0.308847	0.561249	0.252402	17	77783207	F	II		IGR	shore	IGR-shore	chr17:77783809-77789842	NA	NA
cg01767631	0.335093	0.559457	5.22835	8.77645e-07	0.000172337	4.9769	0.603714	0.268621	-0.335093	13	20716728	F	II	GJA3	Body	island	Body-island	chr13:20716137-20717372	NA	NA
cg13603533	-0.268584	0.358595	-5.22813	8.78441e-07	0.000172401	4.97602	0.323122	0.591705	0.268584	4	48045040	F	II		IGR	opensea	IGR-opensea		NA	TRUE		rs1396048
cg15579883	-0.242725	0.357242	-5.22778	8.79779e-07	0.00017257	4.97454	0.325184	0.567909	0.242725	3	181722954	F	II		IGR	opensea	IGR-opensea		NA	NA
cg22974467	0.235302	0.698409	5.22722	8.81877e-07	0.000172888	4.97223	0.729486	0.494184	-0.235302	11	77168514	R	II	PAK1	5'UTR	opensea	5'UTR-opensea		NA	TRUE
cg19910940	0.226682	0.746172	5.22463	8.91715e-07	0.000174629	4.96147	0.776111	0.549429	-0.226682	1	91605041	R	II		IGR	opensea	IGR-opensea		NA	TRUE
cg25011257	-0.234087	0.457903	-5.22387	8.94645e-07	0.000175108	4.95829	0.426985	0.661073	0.234087	11	2193187	F	I	TH	TSS200	opensea	TSS200-opensea		NA	NA
cg17965712	0.400754	0.538081	5.22287	8.98504e-07	0.000175769	4.95411	0.591011	0.190257	-0.400754	5	2757802	R	II		IGR	shore	IGR-shore	chr5:2748368-2757024	NA	NA
cg25552889	-0.293689	0.444928	-5.22131	9.04525e-07	0.000176852	4.94763	0.406139	0.699828	0.293689	3	184057683	F	II	FAM131A	5'UTR	shore	5'UTR-shore	chr3:184056419-184056671	NA	NA
cg14012546	-0.294614	0.483279	-5.22028	9.08519e-07	0.000177442	4.94336	0.444368	0.738982	0.294614	2	233981788	R	II	INPP5D	Body	opensea	Body-opensea		NA	TRUE
cg20490341	0.247588	0.615446	5.21948	9.11642e-07	0.000177956	4.94003	0.648147	0.400559	-0.247588	8	144549532	R	II	ZC3H3	Body	shelf	Body-shelf	chr8:144552580-144552787	NA	TRUE
cg19740859	-0.207556	0.68581	-5.2175	9.19392e-07	0.00017922	4.93182	0.658397	0.865953	0.207556	2	2193641	R	I	MYT1L	5'UTR	island	5'UTR-island	chr2:2193510-2193716	NA	NA
cg15405084	-0.332819	0.520091	-5.21745	9.19595e-07	0.00017922	4.93161	0.476133	0.808952	0.332819	4	187864009	F	II		IGR	opensea	IGR-opensea		NA	TRUE
cg02690519	-0.265808	0.45877	-5.21699	9.21415e-07	0.000179455	4.92969	0.423663	0.689471	0.265808	19	9964420	R	II	OLFM2	3'UTR	shore	3'UTR-shore	chr19:9964944-9965433	NA	NA
cg04195941	-0.25538	0.52806	-5.21689	9.21786e-07	0.000179455	4.9293	0.494331	0.749711	0.25538	14	101270817	F	II		IGR	opensea	IGR-opensea		NA	TRUE
cg08244581	-0.317364	0.490291	-5.2167	9.22548e-07	0.000179507	4.9285	0.448375	0.765739	0.317364	5	144851698	F	II		IGR	opensea	IGR-opensea		NA	TRUE
cg26764362	-0.27309	0.526708	-5.21625	9.24323e-07	0.00017966	4.92663	0.490639	0.763729	0.27309	6	45451585	F	II	RUNX2	Body	opensea	Body-opensea		NA	TRUE		rs55849812
cg16176378	-0.300229	0.433421	-5.21443	9.31578e-07	0.000180877	4.91905	0.393768	0.693997	0.300229	8	34843233	F	II		IGR	opensea	IGR-opensea		NA	TRUE		rs4631463
cg25920191	-0.302648	0.383874	-5.21359	9.34923e-07	0.000181429	4.91557	0.343902	0.64655	0.302648	10	44701885	R	II		IGR	island	IGR-island	chr10:44701884-44702149	NA	NA			rs74901982
cg22368507	-0.25996	0.449034	-5.21272	9.38411e-07	0.000181885	4.91196	0.4147	0.67466	0.25996	3	58159978	R	II		IGR	shelf	IGR-shelf	chr3:58163469-58163680	NA	TRUE
cg06956295	-0.229949	0.490627	-5.21254	9.39141e-07	0.000181885	4.91121	0.460256	0.690205	0.229949	20	60556035	R	II	TAF4	Body	shore	Body-shore	chr20:60554467-60555592	TRUE	NA
cg13908476	-0.285884	0.459576	-5.21246	9.39432e-07	0.000181885	4.91091	0.421817	0.707702	0.285884	11	131942942	R	II	NTM	Body	opensea	Body-opensea		NA	TRUE
cg13892570	-0.216055	0.136014	-5.21191	9.41664e-07	0.000182154	4.90861	0.107478	0.323533	0.216055	1	159893182	F	II	TAGLN2	5'UTR	shore	5'UTR-shore	chr1:159894329-159895398	NA	NA
cg08064683	0.346101	0.565824	5.21116	9.44695e-07	0.000182644	4.90549	0.611535	0.265434	-0.346101	4	187572844	F	II	FAT1	Body	opensea	Body-opensea		NA	NA			rs73873676
cg10175249	-0.280497	0.51674	-5.20954	9.51251e-07	0.000183813	4.89878	0.479693	0.760191	0.280497	10	130546259	R	I		IGR	opensea	IGR-opensea		NA	NA
cg18236066	-0.271846	0.43136	-5.20941	9.51782e-07	0.000183818	4.89824	0.395455	0.667301	0.271846	12	113293823	R	II	RPH3A	Body	opensea	Body-opensea		NA	TRUE
cg20566970	-0.211784	0.352011	-5.2082	9.56746e-07	0.000184528	4.8932	0.32404	0.535824	0.211784	3	137321245	R	II		IGR	opensea	IGR-opensea		NA	TRUE
cg23748514	-0.225815	0.324521	-5.20814	9.5698e-07	0.000184528	4.89296	0.294696	0.520512	0.225815	10	122262176	F	II	PPAPDC1A	Body	opensea	Body-opensea		NA	NA
cg14043774	-0.218748	0.38264	-5.20554	9.67706e-07	0.000186497	4.88215	0.353749	0.572497	0.218748	22	36013398	R	II	MB	TSS200	opensea	TSS200-opensea		NA	NA	low-CpG:34343307-34343474
cg11892240	-0.298599	0.455093	-5.20508	9.69611e-07	0.000186766	4.88024	0.415655	0.714254	0.298599	7	24331369	R	II	NPY	3'UTR	opensea	3'UTR-opensea		NA	NA
cg17212127	0.226806	0.41361	5.20475	9.7095e-07	0.000186925	4.87891	0.443565	0.216759	-0.226806	7	8383356	F	I		IGR	opensea	IGR-opensea		NA	NA
cg22506801	-0.258021	0.365918	-5.20409	9.73692e-07	0.000187148	4.87617	0.33184	0.58986	0.258021	4	94304388	F	II	GRID2	Body	opensea	Body-opensea		NA	TRUE
cg11273848	-0.290321	0.64875	-5.20401	9.7405e-07	0.000187148	4.87581	0.610406	0.900727	0.290321	10	130506845	R	I		IGR	shore	IGR-shore	chr10:130508443-130508658	NA	NA
cg03931518	-0.285683	0.458364	-5.20398	9.7417e-07	0.000187148	4.8757	0.420632	0.706315	0.285683	4	79106308	F	II	FRAS1	Body	shelf	Body-shelf	chr4:79102900-79103261	NA	TRUE
cg26907313	-0.261641	0.65474	-5.20151	9.84525e-07	0.000188938	4.86544	0.620184	0.881825	0.261641	2	71167117	R	II	ATP6V1B1	Body	opensea	Body-opensea		NA	NA
cg25278353	-0.217556	0.459047	-5.20081	9.87469e-07	0.00018933	4.86255	0.430313	0.647869	0.217556	10	91717815	R	II		IGR	opensea	IGR-opensea		NA	NA			rs72820735
cg26475094	-0.283741	0.572354	-5.20055	9.88546e-07	0.00018933	4.86149	0.534879	0.81862	0.283741	16	56891111	R	II	MIR138-2	TSS1500	opensea	TSS1500-opensea		NA	NA
cg17180088	-0.271067	0.562701	-5.20046	9.88956e-07	0.00018933	4.86109	0.5269	0.797967	0.271067	12	108629501	R	II	WSCD2	Body	opensea	Body-opensea		NA	TRUE			rs77532124
cg18074820	-0.216339	0.502876	-5.20041	9.8917e-07	0.00018933	4.86088	0.474303	0.690642	0.216339	15	99203739	F	II	IGF1R	Body	opensea	Body-opensea		NA	TRUE
cg24512093	-0.282315	0.493581	-5.20015	9.90233e-07	0.000189433	4.85984	0.456294	0.738609	0.282315	3	78698151	R	II	ROBO1	Body	opensea	Body-opensea		NA	TRUE
cg09732145	-0.221909	0.288411	-5.19815	9.98733e-07	0.000190691	4.85155	0.259102	0.481012	0.221909	3	197066980	R	II		IGR	opensea	IGR-opensea		NA	TRUE
cg23639055	-0.231617	0.421344	-5.19811	9.98905e-07	0.000190691	4.85138	0.390753	0.62237	0.231617	14	90165602	F	II		IGR	shelf	IGR-shelf	chr14:90167782-90168352	NA	NA			rs75799299
cg02575092	-0.243507	0.348949	-5.1978	1.00027e-06	0.000190726	4.85006	0.316787	0.560294	0.243507	17	77100187	F	II	HRNBP3	Body	island	Body-island	chr17:77099995-77100203	NA	TRUE
cg17362927	-0.277665	0.493315	-5.1977	1.00066e-06	0.000190726	4.84968	0.456642	0.734308	0.277665	2	211155085	F	II	MYL1	3'UTR	opensea	3'UTR-opensea		NA	NA
cg27600265	-0.204895	0.302109	-5.19562	1.00962e-06	0.000192276	4.84103	0.275047	0.479942	0.204895	7	150145454	R	II		IGR	opensea	IGR-opensea		NA	NA
cg11056129	-0.293139	0.545503	-5.19557	1.00985e-06	0.000192276	4.84081	0.506787	0.799925	0.293139	21	34543051	R	II	C21orf54	TSS1500	opensea	TSS1500-opensea		NA	NA
cg11585942	-0.244089	0.414951	-5.19421	1.01571e-06	0.000193291	4.8352	0.382712	0.626801	0.244089	11	2774756	F	II	KCNQ1	Body	opensea	Body-opensea		NA	NA			rs79169427
cg13894444	-0.249302	0.602274	-5.19363	1.01822e-06	0.000193667	4.83281	0.569347	0.818649	0.249302	3	189821064	R	II	LEPREL1	5'UTR	opensea	5'UTR-opensea		NA	TRUE
cg01934527	-0.278896	0.560251	-5.19316	1.02026e-06	0.000193954	4.83087	0.523416	0.802312	0.278896	13	27128983	F	II		IGR	shelf	IGR-shelf	chr13:27131568-27132677	NA	NA		rs76707034
cg11869628	0.326203	0.344132	5.19277	1.02197e-06	0.000194101	4.82925	0.387216	0.0610132	-0.326203	15	83240788	F	I	CPEB1	TSS1500	opensea	TSS1500-opensea		TRUE	TRUE
cg20473420	-0.259248	0.302799	-5.19274	1.0221e-06	0.000194101	4.82912	0.268559	0.527807	0.259248	12	67782441	R	II		IGR	opensea	IGR-opensea		NA	TRUE
cg11857646	-0.255127	0.344415	-5.19199	1.02541e-06	0.000194628	4.82598	0.310719	0.565846	0.255127	7	150644631	R	II	KCNH2	Body	island	Body-island	chr7:150644455-150644767	TRUE	NA
cg15282709	0.225321	0.683412	5.18994	1.03439e-06	0.000196025	4.81753	0.713171	0.48785	-0.225321	12	26110700	F	II	RASSF8	TSS1500	opensea	TSS1500-opensea		NA	NA
cg25113157	-0.235203	0.315685	-5.18979	1.03506e-06	0.00019605	4.8169	0.28462	0.519823	0.235203	12	111537104	R	II	CUX2	Body	opensea	Body-opensea		NA	NA			rs76133437
cg18131810	0.281966	0.548989	5.1892	1.0377e-06	0.000196447	4.81443	0.58623	0.304264	-0.281966	2	220348515	F	II	SPEG	Body	shore	Body-shore	chr2:220348955-220349784	NA	NA
cg25778262	0.214668	0.498886	5.18898	1.03864e-06	0.000196524	4.81355	0.527239	0.31257	-0.214668	12	69327449	F	I	CPM	TSS1500	island	TSS1500-island	chr12:69327021-69327532	TRUE	NA
cg05729745	-0.245035	0.365829	-5.18858	1.04042e-06	0.000196757	4.8119	0.333466	0.578501	0.245035	22	49937644	R	II		IGR	shelf	IGR-shelf	chr22:49934661-49935380	NA	NA
cg17463527	-0.206323	0.328683	-5.18735	1.0459e-06	0.000197502	4.8068	0.301433	0.507756	0.206323	20	42187837	R	II	SGK2	5'UTR	opensea	5'UTR-opensea		NA	NA
cg23907852	-0.216997	0.536899	-5.18733	1.04599e-06	0.000197502	4.80672	0.508239	0.725237	0.216997	17	43922244	F	II	LOC100128977	Body	opensea	Body-opensea		NA	NA
cg02298220	-0.23624	0.330859	-5.1871	1.04701e-06	0.000197554	4.80577	0.299657	0.535897	0.23624	20	35914908	F	II		IGR	shelf	IGR-shelf	chr20:35917988-35918261	NA	NA
cg04837104	0.392614	0.481857	5.18703	1.04735e-06	0.000197554	4.80546	0.533712	0.141097	-0.392614	21	46129620	F	II	C21orf29	Body	island	Body-island	chr21:46129391-46129689	NA	TRUE
cg04157272	-0.287906	0.479204	-5.18599	1.05199e-06	0.000198122	4.80117	0.441178	0.729084	0.287906	2	68017838	R	I		IGR	opensea	IGR-opensea		NA	TRUE
cg03912703	0.345681	0.674389	5.18533	1.05495e-06	0.000198562	4.79845	0.720045	0.374363	-0.345681	1	45279349	R	II	BTBD19	Body	island	Body-island	chr1:45278765-45279644	NA	NA
cg26962002	0.314465	0.628971	5.18511	1.05597e-06	0.000198562	4.79752	0.670504	0.356039	-0.314465	19	54963333	R	I	LENG8	Body	shelf	Body-shelf	chr19:54960191-54960948	NA	NA	low-CpG:59655101-59655167
cg09407319	-0.200523	0.576662	-5.183	1.0655e-06	0.000200044	4.7888	0.550178	0.750701	0.200523	3	117712278	R	II		IGR	shelf	IGR-shelf	chr3:117716100-117716564	NA	NA
cg00078861	-0.247882	0.289189	-5.18228	1.0688e-06	0.000200457	4.7858	0.256449	0.504332	0.247882	5	154429562	R	II		IGR	opensea	IGR-opensea		NA	TRUE
cg23202253	-0.244338	0.287676	-5.18093	1.07495e-06	0.000201242	4.78024	0.255405	0.499743	0.244338	12	26902211	R	II	ITPR2	Body	opensea	Body-opensea		NA	TRUE
cg12688965	0.32292	0.547338	5.18088	1.0752e-06	0.000201242	4.78001	0.589988	0.267068	-0.32292	8	144582077	F	I	ZC3H3	Body	opensea	Body-opensea		NA	TRUE
cg20487548	-0.293031	0.59182	-5.18062	1.07638e-06	0.000201255	4.77895	0.553118	0.846149	0.293031	20	37854852	F	II	LOC339568	TSS1500	opensea	TSS1500-opensea		NA	NA		rs6016030
cg24148361	-0.265092	0.482015	-5.17916	1.0831e-06	0.000202304	4.77292	0.447003	0.712095	0.265092	17	12388639	R	II		IGR	opensea	IGR-opensea		NA	TRUE
cg15978561	-0.27592	0.254756	-5.17875	1.08503e-06	0.00020256	4.77119	0.218314	0.494233	0.27592	2	240196996	F	II	HDAC4	Body	island	Body-island	chr2:240196768-240196997	TRUE	NA		rs79076415
cg14662522	-0.305273	0.332817	-5.17786	1.08914e-06	0.000203223	4.76753	0.292498	0.597771	0.305273	4	182879759	F	II		IGR	opensea	IGR-opensea		NA	TRUE		rs75708656
cg00119127	-0.297762	0.535993	-5.17758	1.09047e-06	0.000203366	4.76635	0.496666	0.794428	0.297762	7	1422999	F	II		IGR	shore	IGR-shore	chr7:1423824-1424053	NA	NA		rs13225909
cg14526874	-0.255167	0.435017	-5.17523	1.10141e-06	0.000205196	4.75667	0.401316	0.656483	0.255167	4	17348908	F	II		IGR	opensea	IGR-opensea		NA	TRUE		rs79675451
cg27212428	-0.267752	0.346113	-5.17482	1.10336e-06	0.000205456	4.75495	0.310749	0.578501	0.267752	4	22031559	F	II		IGR	opensea	IGR-opensea		NA	TRUE
cg21902964	-0.257084	0.580249	-5.17404	1.10705e-06	0.000206036	4.75172	0.546294	0.803379	0.257084	14	101198397	F	II	DLK1	Body	shelf	Body-shelf	chr14:101200617-101200929	NA	NA		rs6575799
cg01400884	0.219648	0.649519	5.17238	1.11492e-06	0.000207394	4.74485	0.67853	0.458881	-0.219648	6	28583971	F	II		IGR	island	IGR-island	chr6:28583934-28584289	NA	NA
cg01990910	0.254769	0.741826	5.1719	1.1172e-06	0.000207713	4.74287	0.775475	0.520706	-0.254769	16	12207648	R	I	SNX29	Body	shelf	Body-shelf	chr16:12210655-12211296	TRUE	NA
cg12176191	-0.299781	0.549386	-5.1715	1.11909e-06	0.000207746	4.74123	0.509792	0.809573	0.299781	1	171071250	R	II	MIR1295	TSS1500	opensea	TSS1500-opensea		NA	NA
cg14513570	-0.254536	0.464577	-5.17122	1.12044e-06	0.000207784	4.74006	0.430959	0.685495	0.254536	2	159650764	F	II	DAPL1	TSS1500	opensea	TSS1500-opensea		NA	NA
cg19741273	-0.302399	0.596915	-5.17096	1.12166e-06	0.000207904	4.73901	0.556975	0.859375	0.302399	14	101123263	R	II	C14orf70	TSS1500	shore	TSS1500-shore	chr14:101121008-101121365	NA	NA			rs78626520
cg13520715	-0.257835	0.591033	-5.17051	1.12381e-06	0.000208197	4.73715	0.55698	0.814814	0.257835	21	43135854	R	II	C21orf129	Body	opensea	Body-opensea		TRUE	NA
cg22786748	-0.210409	0.317003	-5.16908	1.13071e-06	0.000209281	4.73121	0.289213	0.499622	0.210409	6	31034042	R	II		IGR	opensea	IGR-opensea		NA	NA			rs76410669
cg22922861	-0.266513	0.392851	-5.16905	1.13082e-06	0.000209281	4.73113	0.357652	0.624164	0.266513	7	155287373	R	II		IGR	shelf	IGR-shelf	chr7:155284018-155284356	NA	NA
cg14561063	-0.24479	0.595947	-5.16879	1.13207e-06	0.000209407	4.73005	0.563617	0.808407	0.24479	10	44202513	F	II		IGR	shelf	IGR-shelf	chr10:44198302-44198577	NA	NA
cg09338412	-0.210515	0.459852	-5.16843	1.13382e-06	0.000209624	4.72855	0.432048	0.642564	0.210515	22	24979554	F	I	GGT1	TSS200	opensea	TSS200-opensea		NA	TRUE
cg17143518	0.240479	0.364829	5.16693	1.1411e-06	0.000210757	4.72235	0.396591	0.156111	-0.240479	18	20716545	R	II	CABLES1	1stExon	island	1stExon-island	chr18:20714968-20717071	NA	NA
cg26851803	-0.286378	0.485162	-5.16569	1.14712e-06	0.000211653	4.71725	0.447338	0.733716	0.286378	12	66392654	R	II		IGR	opensea	IGR-opensea		NA	TRUE
cg10457361	-0.280667	0.537734	-5.16544	1.14836e-06	0.00021172	4.7162	0.500665	0.781332	0.280667	16	34737523	F	II		IGR	shelf	IGR-shelf	chr16:34740812-34741494	NA	NA		rs74459800
cg23336143	0.318613	0.624607	5.16538	1.14865e-06	0.00021172	4.71596	0.666688	0.348075	-0.318613	2	36635519	R	II	CRIM1	Body	opensea	Body-opensea		NA	TRUE
cg22720215	-0.242206	0.440472	-5.1647	1.15199e-06	0.000212229	4.71314	0.408482	0.650689	0.242206	4	154048247	R	II		IGR	opensea	IGR-opensea		NA	TRUE
cg10872844	-0.296326	0.581093	-5.16403	1.15526e-06	0.000212723	4.7104	0.541956	0.838281	0.296326	14	84247714	F	II		IGR	opensea	IGR-opensea		NA	TRUE
cg09129334	0.298163	0.676172	5.16377	1.15655e-06	0.000212853	4.70931	0.715552	0.417389	-0.298163	13	111837676	R	II	ARHGEF7	Body	opensea	Body-opensea		NA	NA
cg23399286	-0.288365	0.411442	-5.1636	1.15741e-06	0.000212904	4.70859	0.373356	0.66172	0.288365	8	133072873	R	II	OC90	TSS1500	opensea	TSS1500-opensea		NA	NA
cg08222702	-0.27126	0.446598	-5.16241	1.16327e-06	0.000213873	4.7037	0.410771	0.682031	0.27126	10	122897859	R	I		IGR	opensea	IGR-opensea		NA	TRUE
cg05278955	0.253136	0.57301	5.16186	1.16601e-06	0.000214269	4.70141	0.606443	0.353308	-0.253136	5	76381538	R	II	ZBED3	5'UTR	shore	5'UTR-shore	chr5:76382727-76383167	NA	NA			rs77236575
cg26226487	-0.275097	0.650945	-5.16091	1.17071e-06	0.000215024	4.69752	0.614611	0.889708	0.275097	4	80329486	R	I	GK2	TSS200	opensea	TSS200-opensea		NA	NA
cg09172244	-0.298197	0.520648	-5.16065	1.17204e-06	0.000215159	4.69642	0.481263	0.77946	0.298197	5	158251744	F	II	EBF1	Body	opensea	Body-opensea		NA	TRUE
cg15287895	0.263293	0.580645	5.16037	1.17345e-06	0.000215309	4.69525	0.615419	0.352126	-0.263293	7	67319424	F	I		IGR	opensea	IGR-opensea		NA	NA
cg25357706	-0.200401	0.335811	-5.16021	1.17426e-06	0.000215314	4.69459	0.309343	0.509744	0.200401	3	123123576	R	II	ADCY5	Body	opensea	Body-opensea		NA	TRUE
cg12667732	-0.287531	0.465508	-5.16011	1.17472e-06	0.000215314	4.69421	0.427532	0.715063	0.287531	15	92673594	R	II	SLCO3A1	Body	opensea	Body-opensea		NA	TRUE
cg11766283	-0.223126	0.541191	-5.16001	1.17525e-06	0.000215314	4.69377	0.511722	0.734848	0.223126	13	24525070	R	II		IGR	opensea	IGR-opensea		NA	TRUE
cg06733394	-0.291146	0.542059	-5.15747	1.188e-06	0.000217274	4.68331	0.503606	0.794752	0.291146	10	130546208	R	II		IGR	opensea	IGR-opensea		NA	NA			rs76416433
cg16948335	-0.285237	0.57733	-5.156	1.19544e-06	0.000218353	4.67725	0.539657	0.824895	0.285237	12	122332670	R	II	PSMD9	Body	opensea	Body-opensea		NA	NA	low-CpG:120817031-120817089
cg07501919	-0.344278	0.355212	-5.15575	1.19674e-06	0.00021848	4.6762	0.309741	0.654019	0.344278	2	219857231	F	II	CRYBA2	Body	shore	Body-shore	chr2:219857682-219858917	NA	TRUE
cg00792107	-0.206091	0.275802	-5.15515	1.19978e-06	0.000218925	4.67374	0.248582	0.454673	0.206091	12	133181600	R	II		IGR	shore	IGR-shore	chr12:133179886-133180351	NA	NA
cg18893311	-0.275064	0.524979	-5.15441	1.20356e-06	0.000219506	4.67069	0.48865	0.763714	0.275064	14	101201611	F	II		IGR	island	IGR-island	chr14:101201559-101201763	NA	NA
cg23840044	-0.227686	0.30429	-5.15338	1.20887e-06	0.000220363	4.66643	0.274218	0.501904	0.227686	11	22696087	F	II	GAS2	5'UTR	opensea	5'UTR-opensea		NA	NA		rs1032681
cg23414595	0.272499	0.606339	5.1527	1.21239e-06	0.000220874	4.66361	0.642329	0.36983	-0.272499	22	30129607	F	II	ZMAT5	Body	shelf	Body-shelf	chr22:30125352-30125665	TRUE	NA
cg05365469	-0.304693	0.543384	-5.1526	1.21289e-06	0.000220874	4.66321	0.503141	0.807834	0.304693	1	193024276	R	II	UCHL5	Body	shelf	Body-shelf	chr1:193028221-193029271	NA	NA
cg16697850	-0.322059	0.514489	-5.15185	1.21676e-06	0.000221467	4.66013	0.471953	0.794013	0.322059	7	141946928	F	II	MOXD2	TSS200	opensea	TSS200-opensea		NA	NA
cg14410557	-0.264251	0.377214	-5.15026	1.22501e-06	0.000222858	4.65358	0.342313	0.606564	0.264251	9	138221097	F	II		IGR	opensea	IGR-opensea		NA	TRUE
cg01735082	-0.250296	0.294018	-5.14984	1.22719e-06	0.000223143	4.65185	0.26096	0.511257	0.250296	2	183719355	F	II	FRZB	Body	opensea	Body-opensea		NA	TRUE
cg18991165	-0.280168	0.498098	-5.14799	1.23689e-06	0.000224795	4.64422	0.461095	0.741263	0.280168	5	143847362	R	II	KCTD16	Body	opensea	Body-opensea		NA	TRUE
cg17861863	-0.254487	0.398338	-5.14664	1.24404e-06	0.000225729	4.63864	0.364727	0.619214	0.254487	10	1454387	R	I	ADARB2	Body	opensea	Body-opensea		NA	NA
cg03070236	-0.324951	0.371483	-5.1465	1.24475e-06	0.000225729	4.63808	0.328565	0.653516	0.324951	16	4012997	R	I	ADCY9	3'UTR	shelf	3'UTR-shelf	chr16:4015001-4015232	NA	TRUE
cg10757989	0.201928	0.674318	5.14558	1.24963e-06	0.000226431	4.63429	0.700988	0.49906	-0.201928	8	61621248	R	I	CHD7	5'UTR	opensea	5'UTR-opensea		NA	TRUE
cg12251111	-0.298214	0.377365	-5.14534	1.25094e-06	0.000226555	4.63328	0.337978	0.636192	0.298214	17	34328592	F	II	CCL15	1stExon	opensea	1stExon-opensea		NA	NA	low-CpG:31352698-31352728
cg11162104	-0.276425	0.427419	-5.14506	1.2524e-06	0.000226682	4.63214	0.39091	0.667336	0.276425	1	204677873	R	II		IGR	opensea	IGR-opensea		TRUE	TRUE
cg07962641	-0.281652	0.634835	-5.14274	1.26482e-06	0.000228727	4.62258	0.597636	0.879288	0.281652	8	28805897	F	II	HMBOX1	5'UTR	opensea	5'UTR-opensea		NA	TRUE		rs17524918
cg18100702	0.344821	0.459437	5.14137	1.27224e-06	0.000229954	4.61692	0.504979	0.160159	-0.344821	5	3600572	R	II	IRX1	Body	island	Body-island	chr5:3594467-3603054	TRUE	NA
cg18281723	0.251187	0.822228	5.14017	1.2787e-06	0.000231007	4.61201	0.855404	0.604217	-0.251187	4	187039516	F	II		IGR	opensea	IGR-opensea		NA	TRUE
cg07414525	-0.266838	0.416616	-5.14	1.27962e-06	0.000231059	4.61131	0.381373	0.648211	0.266838	3	390449	F	II	CHL1	Body	opensea	Body-opensea		NA	TRUE
cg12359904	-0.211759	0.209809	-5.13964	1.28159e-06	0.000231299	4.60982	0.181841	0.3936	0.211759	3	156848454	F	II		IGR	opensea	IGR-opensea		NA	NA
cg17652424	-0.248896	0.456494	-5.13849	1.28785e-06	0.000232121	4.6051	0.423621	0.672517	0.248896	22	38574118	R	I	PLA2G6	5'UTR	shelf	5'UTR-shelf	chr22:38577678-38578071	TRUE	NA
cg22536451	-0.263389	0.596763	-5.13748	1.2934e-06	0.000232739	4.60093	0.561976	0.825365	0.263389	10	109432128	F	II		IGR	opensea	IGR-opensea		NA	TRUE
cg09890286	-0.270306	0.577852	-5.1371	1.29551e-06	0.000233003	4.59935	0.542151	0.812457	0.270306	17	77088710	F	II	HRNBP3	Body	opensea	Body-opensea		NA	NA
cg16001422	-0.303614	0.269517	-5.13651	1.29877e-06	0.000233473	4.59692	0.229417	0.533032	0.303614	8	145022842	R	II	PLEC1	Body	shore	Body-shore	chr8:145024449-145025179	NA	TRUE			rs62523988
cg13885205	-0.233814	0.317154	-5.13632	1.29982e-06	0.000233547	4.59613	0.286273	0.520087	0.233814	2	197466195	F	I		IGR	opensea	IGR-opensea		TRUE	TRUE
cg07486252	0.301727	0.553114	5.13482	1.3081e-06	0.000234919	4.58998	0.592965	0.291237	-0.301727	4	114213914	R	II	ANK2	Body	opensea	Body-opensea		NA	TRUE	low-CpG:114433346-114434098
cg19438860	-0.268853	0.327788	-5.13386	1.31346e-06	0.000235765	4.58601	0.292279	0.561132	0.268853	5	11385821	R	II	CTNND2	Body	shore	Body-shore	chr5:11384681-11385521	NA	NA
cg19975849	-0.263628	0.414344	-5.13314	1.31749e-06	0.000236304	4.58305	0.379525	0.643153	0.263628	12	116310045	R	II		IGR	opensea	IGR-opensea		NA	TRUE
cg01385708	-0.203058	0.360737	-5.13301	1.31821e-06	0.000236304	4.58252	0.333918	0.536976	0.203058	16	4373570	R	II		IGR	shelf	IGR-shelf	chr16:4377508-4378162	NA	TRUE
cg01393234	-0.202715	0.304421	-5.13297	1.31841e-06	0.000236304	4.58237	0.277648	0.480363	0.202715	1	226085079	F	II		IGR	opensea	IGR-opensea		TRUE	TRUE
cg03124880	-0.29233	0.639938	-5.13261	1.32041e-06	0.000236429	4.5809	0.601328	0.893659	0.29233	12	108617533	F	II	WSCD2	Body	opensea	Body-opensea		NA	NA
cg09686333	-0.284329	0.550255	-5.13215	1.32301e-06	0.000236696	4.57899	0.512702	0.79703	0.284329	2	105586610	F	II		IGR	opensea	IGR-opensea		NA	TRUE
cg05772532	-0.238318	0.29185	-5.13143	1.32707e-06	0.000237154	4.57603	0.260374	0.498693	0.238318	1	2425011	R	II	PLCH2	Body	opensea	Body-opensea		NA	NA
cg24038255	-0.206122	0.333562	-5.13112	1.32885e-06	0.000237355	4.57473	0.306339	0.51246	0.206122	11	3240399	R	II	MRGPRG	TSS1500	shore	TSS1500-shore	chr11:3239217-3239988	NA	NA
cg17546215	-0.307476	0.519693	-5.13086	1.33031e-06	0.000237501	4.57366	0.479083	0.786559	0.307476	7	70577170	R	II		IGR	opensea	IGR-opensea		NA	TRUE
cg22635676	0.332522	0.670509	5.13063	1.33156e-06	0.000237607	4.57275	0.714427	0.381905	-0.332522	2	241975971	F	I	SNED1	Body	island	Body-island	chr2:241975533-241976318	TRUE	NA		rs73110161
cg00300672	-0.275952	0.544067	-5.13039	1.33292e-06	0.000237733	4.57176	0.507621	0.783572	0.275952	2	125077436	R	II	CNTNAP5	Body	opensea	Body-opensea		NA	TRUE
cg05625284	0.265469	0.71586	5.12971	1.33682e-06	0.000238193	4.56894	0.750922	0.485453	-0.265469	3	32509105	R	II		IGR	shore	IGR-shore	chr3:32509265-32509525	NA	TRUE
cg01368777	-0.208617	0.294454	-5.12892	1.34128e-06	0.000238755	4.56571	0.2669	0.475517	0.208617	11	2162483	F	II	IGF2AS	Body	island	Body-island	chr11:2158951-2162484	NA	NA	high-CpG:2118699-2119180
cg03551367	-0.272281	0.519101	-5.12851	1.34361e-06	0.000238935	4.56403	0.48314	0.755421	0.272281	5	72467793	F	II	TMEM174	TSS1500	opensea	TSS1500-opensea		NA	TRUE
cg11947262	-0.280666	0.595988	-5.1283	1.34479e-06	0.000239029	4.56318	0.558919	0.839584	0.280666	4	92879355	R	II		IGR	opensea	IGR-opensea		NA	TRUE
cg13213987	-0.26843	0.615024	-5.12568	1.35987e-06	0.000241473	4.55237	0.579571	0.848001	0.26843	1	41288394	R	II	KCNQ4	Body	shelf	Body-shelf	chr1:41283840-41284591	NA	NA
cg23408558	-0.280095	0.248584	-5.12502	1.36367e-06	0.000241912	4.54967	0.211591	0.491685	0.280095	5	56679194	R	II		IGR	opensea	IGR-opensea		TRUE	TRUE
cg24178740	-0.26125	0.318924	-5.12489	1.36442e-06	0.000241927	4.54913	0.284419	0.545669	0.26125	2	219850465	R	II	FEV	TSS200	island	TSS200-island	chr2:219848919-219850541	NA	NA
cg07407754	-0.226961	0.495115	-5.12445	1.36698e-06	0.000242158	4.54732	0.465139	0.692101	0.226961	11	73720406	R	II	UCP3	TSS200	opensea	TSS200-opensea		NA	NA
cg02795014	-0.232404	0.319785	-5.12249	1.37835e-06	0.000243922	4.53929	0.28909	0.521494	0.232404	17	77016153	F	I		IGR	shelf	IGR-shelf	chr17:77020023-77020868	NA	NA
cg04059568	0.320655	0.483691	5.12238	1.37904e-06	0.000243925	4.53881	0.526042	0.205387	-0.320655	7	157486012	F	II	PTPRN2	Body	island	Body-island	chr7:157476886-157486719	NA	NA		rs2530400
cg24315710	-0.281154	0.555963	-5.12192	1.38173e-06	0.000244043	4.53692	0.518829	0.799983	0.281154	3	130203349	R	II	COL29A1	3'UTR	opensea	3'UTR-opensea		NA	NA
cg15586563	-0.220603	0.528971	-5.12119	1.386e-06	0.00024468	4.53393	0.499835	0.720438	0.220603	19	43916594	F	II	TEX101	Body	shelf	Body-shelf	chr19:43918854-43919127	NA	NA
cg27603000	-0.207332	0.239547	-5.12098	1.38726e-06	0.000244728	4.53305	0.212164	0.419495	0.207332	5	1834527	R	II		IGR	opensea	IGR-opensea		NA	TRUE
cg09075522	-0.25447	0.655093	-5.1208	1.38829e-06	0.000244728	4.53233	0.621483	0.875954	0.25447	1	92031145	R	II		IGR	opensea	IGR-opensea		NA	TRUE
cg06775073	0.24831	0.515516	5.11582	1.4179e-06	0.000249827	4.51188	0.548311	0.300001	-0.24831	17	17603749	F	I	RAI1	5'UTR	island	5'UTR-island	chr17:17603583-17604147	TRUE	TRUE
cg00657780	-0.312157	0.489224	-5.11493	1.42328e-06	0.000250596	4.50822	0.447996	0.760153	0.312157	16	50285254	R	II		IGR	opensea	IGR-opensea		TRUE	TRUE	low-CpG:48842755-48842756
cg04132853	-0.249808	0.455566	-5.1142	1.42767e-06	0.000251182	4.50523	0.422573	0.672381	0.249808	20	57414039	R	II	GNASAS	Body	shore	Body-shore	chr20:57414595-57414896	NA	NA
cg04653928	0.256994	0.589812	5.11363	1.43114e-06	0.000251671	4.50288	0.623755	0.366761	-0.256994	16	30958289	F	II	FBXL19	Body	island	Body-island	chr16:30958130-30958495	NA	NA
cg25993850	-0.261103	0.597445	-5.1127	1.43677e-06	0.000252416	4.49908	0.56296	0.824063	0.261103	5	169623788	F	II		IGR	opensea	IGR-opensea		NA	NA		rs2277942
cg06189038	-0.212504	0.281747	-5.11091	1.44775e-06	0.000254101	4.4917	0.25368	0.466184	0.212504	7	99767134	F	II	GAL3ST4	TSS1500	shore	TSS1500-shore	chr7:99768884-99769559	NA	NA
cg22335223	-0.243162	0.378248	-5.10961	1.45571e-06	0.000255128	4.48639	0.346132	0.589294	0.243162	11	117698911	R	I	FXYD2	TSS200	opensea	TSS200-opensea		NA	NA
cg10055235	-0.227408	0.4343	-5.10883	1.46056e-06	0.000255854	4.48317	0.404265	0.631672	0.227408	17	7257885	F	II	KCTD11	3'UTR	shelf	3'UTR-shelf	chr17:7254622-7255808	NA	TRUE
cg18238763	-0.314615	0.43687	-5.1086	1.46198e-06	0.00025598	4.48223	0.395317	0.709933	0.314615	7	47219768	R	II		IGR	opensea	IGR-opensea		NA	TRUE
cg01703780	-0.322513	0.516521	-5.10826	1.46409e-06	0.000256227	4.48083	0.473925	0.796438	0.322513	2	192353242	R	II		IGR	opensea	IGR-opensea		NA	TRUE
cg13415628	0.221293	0.65107	5.10787	1.46649e-06	0.000256415	4.47925	0.680298	0.459005	-0.221293	17	2388493	F	II	METT10D	Body	opensea	Body-opensea		NA	TRUE
cg18485877	-0.236866	0.634379	-5.10785	1.46658e-06	0.000256415	4.47919	0.603095	0.839961	0.236866	14	94402477	R	II	ASB2	Body	shelf	Body-shelf	chr14:94405235-94406170	NA	NA
cg16900102	-0.266898	0.343483	-5.1077	1.46757e-06	0.000256464	4.47854	0.308232	0.575131	0.266898	7	98283412	R	II		IGR	opensea	IGR-opensea		NA	NA
cg07790727	-0.279201	0.532719	-5.10745	1.46911e-06	0.000256611	4.47752	0.495843	0.775045	0.279201	12	5605448	F	II		IGR	shore	IGR-shore	chr12:5603587-5603990	NA	TRUE		rs7974899
cg09334699	-0.294518	0.584918	-5.10728	1.47014e-06	0.000256667	4.47684	0.546019	0.840538	0.294518	2	2193511	R	II	MYT1L	5'UTR	island	5'UTR-island	chr2:2193510-2193716	NA	NA
cg03322328	-0.254033	0.612937	-5.10434	1.48857e-06	0.000259726	4.46477	0.579385	0.833419	0.254033	2	2295506	F	II	MYT1L	5'UTR	opensea	5'UTR-opensea		NA	NA
cg08543278	-0.2011	0.354773	-5.10423	1.48925e-06	0.000259726	4.46433	0.328213	0.529313	0.2011	7	1295706	F	I		IGR	opensea	IGR-opensea		NA	NA
cg14667853	-0.27985	0.581243	-5.10414	1.4898e-06	0.000259726	4.46397	0.544282	0.824131	0.27985	2	2655051	F	II		IGR	shore	IGR-shore	chr2:2654108-2654358	NA	NA		rs62107266
cg02122937	0.259919	0.719294	5.10287	1.49788e-06	0.000260847	4.45873	0.753623	0.493703	-0.259919	10	352668	F	II	DIP2C	Body	opensea	Body-opensea		NA	TRUE
cg20986935	-0.222118	0.38268	-5.10279	1.49839e-06	0.000260847	4.45841	0.353344	0.575462	0.222118	2	6912382	R	I		IGR	opensea	IGR-opensea		NA	TRUE
cg03964111	-0.313774	0.336978	-5.10216	1.50235e-06	0.000261413	4.45585	0.295536	0.60931	0.313774	7	150498493	F	II	TMEM176B	TSS200	shore	TSS200-shore	chr7:150496809-150498206	TRUE	NA		rs1108578
cg13337949	0.338401	0.497556	5.10121	1.50842e-06	0.000262344	4.45194	0.542251	0.20385	-0.338401	6	30711586	F	II	IER3	3'UTR	island	3'UTR-island	chr6:30710307-30712440	NA	NA
cg02986451	-0.217144	0.322052	-5.1008	1.51106e-06	0.000262676	4.45025	0.293372	0.510516	0.217144	18	59159403	R	II	CDH20	Body	opensea	Body-opensea		NA	NA
cg09463650	0.256336	0.684405	5.10024	1.51465e-06	0.000263176	4.44795	0.718261	0.461925	-0.256336	3	115378386	F	II	GAP43	Body	shore	Body-shore	chr3:115377267-115377787	NA	TRUE
cg01560422	0.249713	0.783352	5.10004	1.51592e-06	0.00026327	4.44714	0.816333	0.56662	-0.249713	9	15509362	R	II	PSIP1	Body	shore	Body-shore	chr9:15510176-15511338	NA	NA
cg15877399	0.237524	0.737912	5.09931	1.52059e-06	0.000263828	4.44416	0.769283	0.531759	-0.237524	12	116625593	R	II	MED13L	Body	opensea	Body-opensea		NA	TRUE			rs77619152
cg16336494	0.288158	0.532289	5.09687	1.5364e-06	0.000266267	4.43414	0.570348	0.28219	-0.288158	6	151188259	F	II	MTHFD1L	Body	shore	Body-shore	chr6:151186747-151188112	NA	NA
cg12077664	0.252355	0.548559	5.0968	1.53684e-06	0.000266267	4.43386	0.581889	0.329534	-0.252355	12	125145446	R	II		IGR	island	IGR-island	chr12:125145445-125145669	NA	NA
cg11360522	0.221684	0.731913	5.09623	1.54057e-06	0.000266786	4.43151	0.761192	0.539508	-0.221684	13	113379828	F	II	ATP11A	Body	shelf	Body-shelf	chr13:113382598-113383007	TRUE	TRUE
cg08979041	0.324598	0.453305	5.09488	1.54937e-06	0.000268056	4.426	0.496176	0.171578	-0.324598	21	28337857	R	II	ADAMTS5	1stExon	island	1stExon-island	chr21:28337856-28340237	NA	TRUE
cg07797882	-0.279142	0.562765	-5.09459	1.55127e-06	0.000268256	4.42481	0.525897	0.80504	0.279142	5	149698722	F	II		IGR	opensea	IGR-opensea		NA	TRUE		rs75145739
cg11738530	0.25833	0.749914	5.09443	1.5523e-06	0.000268271	4.42417	0.784033	0.525702	-0.25833	19	51047879	F	II	LRRC4B	Body	shelf	Body-shelf	chr19:51051782-51052122	NA	NA		rs16985509
cg03424246	-0.264296	0.530176	-5.09435	1.55283e-06	0.000268271	4.42383	0.495269	0.759566	0.264296	1	38945700	R	II		IGR	shelf	IGR-shelf	chr1:38941919-38942404	NA	NA
cg03726739	-0.283259	0.602289	-5.09407	1.55467e-06	0.000268461	4.42269	0.564877	0.848136	0.283259	5	168254759	F	II	SLIT3	Body	opensea	Body-opensea		NA	TRUE
cg17988310	-0.361755	0.389539	-5.0932	1.56041e-06	0.000269325	4.41912	0.34176	0.703515	0.361755	22	40355732	F	II	GRAP2	Body	opensea	Body-opensea		NA	TRUE
cg03292377	-0.210543	0.341693	-5.08966	1.58393e-06	0.000273255	4.40463	0.313886	0.524428	0.210543	2	6767658	F	I		IGR	opensea	IGR-opensea		NA	TRUE
cg23629393	-0.295823	0.372132	-5.08799	1.59517e-06	0.000274932	4.39779	0.333061	0.628884	0.295823	14	47908980	F	II	MDGA2	Body	opensea	Body-opensea		NA	TRUE		rs78658597
cg09354263	-0.300019	0.508836	-5.08737	1.59936e-06	0.000275524	4.39525	0.469211	0.769229	0.300019	17	73631460	F	II	RECQL5	Body	shelf	Body-shelf	chr17:73627542-73627824	NA	NA
cg21132686	-0.233485	0.279237	-5.08713	1.60098e-06	0.000275672	4.39427	0.248399	0.481884	0.233485	20	22795774	R	II		IGR	opensea	IGR-opensea		NA	NA
cg15319470	-0.258297	0.35385	-5.08597	1.60881e-06	0.000276776	4.38954	0.319735	0.578032	0.258297	12	62546183	R	II	FAM19A2	5'UTR	opensea	5'UTR-opensea		NA	NA
cg18011099	0.225119	0.589844	5.08471	1.6174e-06	0.000278105	4.38438	0.619576	0.394457	-0.225119	6	37461253	F	I	C6orf129	Body	opensea	Body-opensea		NA	NA
cg24297509	-0.283556	0.599106	-5.08459	1.61824e-06	0.000278118	4.38388	0.561656	0.845211	0.283556	10	44339107	R	II		IGR	opensea	IGR-opensea		TRUE	TRUE
cg24371574	0.271785	0.527805	5.0842	1.62092e-06	0.000278446	4.38228	0.563701	0.291916	-0.271785	1	230428167	R	II		IGR	opensea	IGR-opensea		NA	TRUE
cg09194449	0.270805	0.704472	5.08185	1.6371e-06	0.00028096	4.37266	0.740238	0.469433	-0.270805	7	157482914	F	II	PTPRN2	Body	island	Body-island	chr7:157476886-157486719	NA	NA		rs80161064
cg15412772	-0.209522	0.422472	-5.08128	1.64104e-06	0.000281503	4.37033	0.3948	0.604321	0.209522	17	38175389	R	II	MED24	3'UTR	opensea	3'UTR-opensea		TRUE	TRUE
cg03429689	0.282112	0.64607	5.07905	1.65656e-06	0.000283723	4.36122	0.68333	0.401218	-0.282112	15	93199536	R	II	FAM174B	TSS1500	shore	TSS1500-shore	chr15:93198374-93199181	NA	NA
cg13577361	-0.282918	0.624189	-5.07897	1.6571e-06	0.000283723	4.3609	0.586822	0.86974	0.282918	5	141137028	R	II		IGR	shelf	IGR-shelf	chr5:141132811-141133338	TRUE	NA
cg15009575	-0.229392	0.523138	-5.07837	1.66127e-06	0.000284214	4.35846	0.492841	0.722232	0.229392	17	79797324	R	II		IGR	shore	IGR-shore	chr17:79799286-79799624	NA	NA
cg27386326	-0.345378	0.585898	-5.07834	1.66153e-06	0.000284214	4.35832	0.540282	0.88566	0.345378	11	61587980	F	II		IGR	shelf	IGR-shelf	chr11:61582573-61584728	NA	NA
cg13749927	-0.291057	0.285038	-5.07656	1.67402e-06	0.00028621	4.35106	0.246596	0.537653	0.291057	11	47237958	F	II	DDB2	Body	shore	Body-shore	chr11:47236404-47236933	NA	TRUE
cg11198968	-0.277764	0.6313	-5.07646	1.67477e-06	0.00028621	4.35063	0.594614	0.872379	0.277764	10	83676596	R	II	NRG3	Body	opensea	Body-opensea		NA	TRUE
cg01938514	-0.29597	0.599564	-5.07546	1.68182e-06	0.00028728	4.34656	0.560473	0.856443	0.29597	16	18166238	R	II		IGR	opensea	IGR-opensea		NA	TRUE
cg17425590	0.247133	0.503224	5.07436	1.68967e-06	0.000288079	4.34205	0.535864	0.288731	-0.247133	1	229830303	R	II		IGR	opensea	IGR-opensea		NA	TRUE
cg20953310	0.267116	0.513883	5.07436	1.68967e-06	0.000288079	4.34205	0.549163	0.282046	-0.267116	4	157059347	R	II		IGR	opensea	IGR-opensea		NA	TRUE
cg19446077	0.277976	0.774058	5.07396	1.69253e-06	0.000288432	4.34041	0.810771	0.532795	-0.277976	3	172085860	R	II	FNDC3B	Body	opensea	Body-opensea		NA	TRUE
cg23610447	0.209807	0.649159	5.07261	1.70217e-06	0.000289668	4.33491	0.67687	0.467063	-0.209807	6	113650073	R	II		IGR	opensea	IGR-opensea		NA	TRUE
cg02530336	-0.244969	0.289329	-5.07237	1.7039e-06	0.000289826	4.33393	0.256974	0.501944	0.244969	4	573619	F	II		IGR	shore	IGR-shore	chr4:570950-571768	NA	NA
cg19968840	0.262257	0.505787	5.07179	1.70807e-06	0.000290271	4.33156	0.540424	0.278167	-0.262257	15	45409319	F	I	DUOXA2	Body	island	Body-island	chr15:45408573-45409528	NA	NA
cg08326300	0.338161	0.561985	5.07179	1.70811e-06	0.000290271	4.33154	0.606648	0.268487	-0.338161	10	80319770	R	II		IGR	opensea	IGR-opensea		NA	TRUE
cg00111826	-0.295856	0.577208	-5.07151	1.71011e-06	0.000290428	4.33041	0.538132	0.833988	0.295856	5	7983865	R	II		IGR	opensea	IGR-opensea		NA	NA
cg26206894	-0.223758	0.505069	-5.07144	1.71063e-06	0.000290428	4.33011	0.475516	0.699274	0.223758	10	134608464	F	II		IGR	shore	IGR-shore	chr10:134607423-134607880	NA	NA
cg13881964	-0.264924	0.448645	-5.07102	1.71367e-06	0.000290808	4.3284	0.413655	0.678579	0.264924	6	41537476	R	II	FOXP4	Body	opensea	Body-opensea		NA	TRUE
cg02800711	-0.288559	0.592171	-5.07087	1.71474e-06	0.000290855	4.32779	0.55406	0.842619	0.288559	11	17564425	R	II	USH1C	Body	shore	Body-shore	chr11:17565766-17566052	NA	NA
cg10440524	-0.238007	0.322037	-5.0693	1.72614e-06	0.000292651	4.32138	0.290602	0.528609	0.238007	10	83728257	R	II	NRG3	Body	opensea	Body-opensea		NA	TRUE
cg20185691	-0.205788	0.67926	-5.06781	1.73697e-06	0.000294351	4.31532	0.65208	0.857868	0.205788	6	8551990	F	II		IGR	opensea	IGR-opensea		NA	TRUE
cg24847169	0.247608	0.703291	5.06688	1.74379e-06	0.000295369	4.31153	0.735994	0.488386	-0.247608	11	8283589	F	II	LMO1	Body	shore	Body-shore	chr11:8284102-8285032	NA	TRUE
cg18964582	0.219982	0.84681	5.06672	1.74497e-06	0.000295431	4.31087	0.875864	0.655882	-0.219982	1	236557182	R	II	EDARADD	TSS1500	shore	TSS1500-shore	chr1:236558459-236559336	NA	NA
cg24792289	0.317006	0.365329	5.06508	1.75713e-06	0.000297293	4.30415	0.407198	0.0901917	-0.317006	5	134825895	R	I		IGR	island	IGR-island	chr5:134825398-134826496	NA	NA
cg00857921	-0.29488	0.628071	-5.06501	1.75761e-06	0.000297293	4.30389	0.589124	0.884004	0.29488	1	92257380	F	II	TGFBR3	Body	opensea	Body-opensea		NA	TRUE
cg17347178	0.221927	0.647061	5.06476	1.75947e-06	0.000297469	4.30286	0.676372	0.454445	-0.221927	5	140052701	R	II	DND1	Body	island	Body-island	chr5:140052059-140053381	NA	NA
cg06100639	-0.250164	0.520519	-5.06424	1.76333e-06	0.000297827	4.30074	0.487479	0.737642	0.250164	7	143602068	R	II		IGR	shelf	IGR-shelf	chr7:143598867-143599426	NA	NA
cg09028166	-0.310191	0.494398	-5.06422	1.7635e-06	0.000297827	4.30064	0.453429	0.76362	0.310191	5	149891393	R	II	NDST1	5'UTR	opensea	5'UTR-opensea		TRUE	TRUE
cg17998283	-0.214212	0.478906	-5.06385	1.76625e-06	0.000298061	4.29914	0.450614	0.664826	0.214212	8	70750144	R	II		IGR	shelf	IGR-shelf	chr8:70744098-70747441	NA	NA
cg01428953	-0.230599	0.31481	-5.06351	1.76878e-06	0.00029835	4.29775	0.284353	0.514952	0.230599	1	155177237	F	II	THBS3	Body	shore	Body-shore	chr1:155178547-155178980	NA	TRUE		rs35703697
cg03780927	-0.271046	0.324383	-5.06194	1.78048e-06	0.000300126	4.29137	0.288584	0.559631	0.271046	11	118781150	F	I	BCL9L	1stExon	island	1stExon-island	chr11:118781060-118781732	TRUE	TRUE
cg18096987	0.261867	0.66378	5.0605	1.79137e-06	0.00030174	4.28547	0.698366	0.436499	-0.261867	3	11623873	R	II	VGLL4	Body	opensea	Body-opensea		TRUE	TRUE
cg24866363	0.344779	0.544293	5.05995	1.79554e-06	0.000302303	4.28322	0.58983	0.245051	-0.344779	5	80050837	R	II	MSH3	Body	opensea	Body-opensea		NA	TRUE
cg17665927	-0.228556	0.38367	-5.05855	1.80609e-06	0.000303939	4.27754	0.353484	0.58204	0.228556	11	2170443	F	II	INS-IGF2	Body	opensea	Body-opensea		NA	NA		rs78341923
cg06086389	-0.266199	0.372121	-5.0576	1.81334e-06	0.000305017	4.27367	0.336963	0.603162	0.266199	16	22981614	F	II		IGR	opensea	IGR-opensea		NA	TRUE		rs16975011
cg14905320	-0.295398	0.602614	-5.05632	1.82321e-06	0.000306535	4.26841	0.5636	0.858998	0.295398	4	79339096	R	II	FRAS1	Body	opensea	Body-opensea		NA	TRUE
cg14431986	0.241673	0.652621	5.05534	1.83074e-06	0.00030766	4.26442	0.68454	0.442867	-0.241673	7	3991031	R	I	SDK1	Body	opensea	Body-opensea		NA	NA
cg02704552	-0.216446	0.301341	-5.05338	1.84591e-06	0.000310048	4.25643	0.272753	0.4892	0.216446	7	100781178	F	II	SERPINE1	3'UTR	opensea	3'UTR-opensea		NA	TRUE		rs13306843
cg16157895	-0.316878	0.581509	-5.05328	1.84666e-06	0.000310048	4.25604	0.539658	0.856536	0.316878	14	93412666	R	II	ITPK1	Body	opensea	Body-opensea		TRUE	NA
cg26983744	-0.277866	0.530236	-5.05184	1.85786e-06	0.000311786	4.25018	0.493537	0.771403	0.277866	16	89913833	F	II	SPIRE2	Body	shelf	Body-shelf	chr16:89916650-89917192	NA	NA
cg14819820	-0.222425	0.488989	-5.05082	1.86588e-06	0.00031281	4.24602	0.459612	0.682038	0.222425	17	56246435	F	II	OR4D2	TSS1500	opensea	TSS1500-opensea		NA	NA
cg02394701	-0.306254	0.385111	-5.05074	1.86655e-06	0.00031281	4.24567	0.344663	0.650917	0.306254	7	49560538	R	II		IGR	opensea	IGR-opensea		NA	TRUE
cg15022039	-0.205939	0.324119	-5.05051	1.86832e-06	0.000312962	4.24475	0.29692	0.502859	0.205939	5	139081063	F	I		IGR	island	IGR-island	chr5:139081001-139081202	NA	NA
cg17699214	0.284513	0.635822	5.05019	1.87087e-06	0.000313246	4.24343	0.673399	0.388886	-0.284513	4	40890013	R	II	APBB2	Body	opensea	Body-opensea		NA	TRUE
cg08101375	0.229037	0.253131	5.04756	1.89164e-06	0.000316286	4.23274	0.283381	0.0543438	-0.229037	12	104443925	R	I	GLT8D2	TSS200	opensea	TSS200-opensea		NA	NA
cg10535500	-0.263985	0.356467	-5.04739	1.89301e-06	0.000316371	4.23204	0.321601	0.585586	0.263985	6	33398610	R	II	SYNGAP1	Body	shelf	Body-shelf	chr6:33396050-33396296	TRUE	NA
cg20300093	-0.210436	0.457878	-5.04674	1.89823e-06	0.000317096	4.22938	0.430085	0.640521	0.210436	3	123138250	R	II	ADCY5	Body	opensea	Body-opensea		NA	NA
cg19207486	-0.237503	0.425578	-5.04629	1.90182e-06	0.000317411	4.22755	0.39421	0.631713	0.237503	19	22323107	R	II		IGR	shelf	IGR-shelf	chr19:22320743-22320976	NA	NA
cg21599336	-0.256603	0.554489	-5.04628	1.90185e-06	0.000317411	4.22753	0.520598	0.777201	0.256603	11	133910341	F	II	LOC100128239	Body	shelf	Body-shelf	chr11:133906735-133907359	NA	TRUE
cg16252110	0.274507	0.633295	5.04569	1.90662e-06	0.00031806	4.22511	0.66955	0.395043	-0.274507	5	2866877	F	I		IGR	island	IGR-island	chr5:2866699-2867005	NA	NA		rs10044519
cg20247911	-0.260841	0.285259	-5.04496	1.91247e-06	0.000318727	4.22214	0.250809	0.51165	0.260841	2	2124618	F	II	MYT1L	5'UTR	opensea	5'UTR-opensea		TRUE	NA
cg23248357	0.274877	0.311777	5.04486	1.91325e-06	0.000318727	4.22175	0.348081	0.0732038	-0.274877	5	2755376	R	I	C5orf38	3'UTR	island	3'UTR-island	chr5:2748368-2757024	NA	NA
cg15622805	-0.233593	0.34059	-5.0447	1.91459e-06	0.000318805	4.22107	0.309738	0.543331	0.233593	3	48249410	R	II		IGR	shelf	IGR-shelf	chr3:48252071-48252370	NA	NA
cg12718298	-0.239279	0.457275	-5.04451	1.91609e-06	0.000318909	4.22031	0.425672	0.664951	0.239279	8	145998600	F	II	ZNF34	3'UTR	opensea	3'UTR-opensea		NA	NA
cg19908856	-0.267496	0.659194	-5.04413	1.91913e-06	0.000319269	4.21878	0.623865	0.89136	0.267496	1	114649389	F	II	SYT6	Body	opensea	Body-opensea		NA	TRUE
cg07125541	-0.228934	0.616414	-5.04325	1.92623e-06	0.000320304	4.2152	0.586178	0.815112	0.228934	12	113534668	F	I	DTX1	Body	shelf	Body-shelf	chr12:113530914-113531476	NA	NA
cg16924565	-0.213818	0.451145	-5.04304	1.928e-06	0.000320389	4.21432	0.422905	0.636723	0.213818	13	99126283	R	II	STK24	Body	shore	Body-shore	chr13:99127039-99127344	NA	NA
cg03445151	-0.283873	0.458074	-5.04235	1.93354e-06	0.000321021	4.21154	0.420581	0.704454	0.283873	2	23516881	F	I		IGR	opensea	IGR-opensea		NA	TRUE		rs28681156
cg23095451	-0.213469	0.351466	-5.04229	1.93408e-06	0.000321021	4.21127	0.323272	0.536741	0.213469	4	83437412	R	II	TMEM150C	5'UTR	opensea	5'UTR-opensea		NA	TRUE
cg08747807	0.22244	0.696801	5.04212	1.93541e-06	0.000321095	4.2106	0.72618	0.50374	-0.22244	5	176005051	F	II	PCDH24	Body	opensea	Body-opensea		NA	NA		rs6896188
cg03720762	0.230055	0.76396	5.04195	1.93685e-06	0.000321187	4.20988	0.794345	0.56429	-0.230055	17	17604184	F	II	RAI1	5'UTR	shore	5'UTR-shore	chr17:17603583-17604147	TRUE	TRUE
cg09524686	-0.29404	0.392634	-5.03904	1.9607e-06	0.000324847	4.19804	0.353798	0.647838	0.29404	11	829182	F	II	EFCAB4A	Body	shore	Body-shore	chr11:829284-833558	NA	TRUE
cg01726295	-0.224853	0.680095	-5.03682	1.97903e-06	0.000327733	4.18903	0.650398	0.875251	0.224853	7	135938950	R	II		IGR	opensea	IGR-opensea		NA	NA	low-CpG:135589490-135589491
cg14128411	-0.352599	0.577505	-5.03643	1.9823e-06	0.000328126	4.18743	0.530935	0.883534	0.352599	2	1926907	F	II	MYT1L	Body	opensea	Body-opensea		NA	NA	low-CpG:1905605-1905922	rs80078908
cg00988675	-0.213532	0.434352	-5.03631	1.98329e-06	0.000328141	4.18695	0.406149	0.619682	0.213532	15	99057419	R	II	FAM169B	5'UTR	opensea	5'UTR-opensea		NA	NA
cg02894139	-0.235825	0.399701	-5.03613	1.98482e-06	0.00032819	4.18621	0.368554	0.604379	0.235825	18	900972	F	II		IGR	shelf	IGR-shelf	chr18:904578-909574	NA	NA
cg15645203	-0.264086	0.431885	-5.03606	1.98539e-06	0.00032819	4.18593	0.397005	0.661092	0.264086	10	131631713	R	I		IGR	opensea	IGR-opensea		NA	NA
cg16317901	-0.272862	0.400712	-5.03572	1.98826e-06	0.000328514	4.18453	0.364674	0.637535	0.272862	17	75283800	F	II	2009-09-01	TSS200	opensea	TSS200-opensea		NA	TRUE
cg11954355	-0.232331	0.426728	-5.0356	1.9892e-06	0.000328521	4.18407	0.396043	0.628374	0.232331	20	57393844	F	II	MIR298	TSS1500	opensea	TSS1500-opensea		TRUE	TRUE		rs6100239
cg03633706	-0.227359	0.543189	-5.03434	1.99975e-06	0.000329963	4.17895	0.513161	0.74052	0.227359	6	47754443	R	II	OPN5	Body	opensea	Body-opensea		NA	NA
cg21656925	-0.286233	0.616066	-5.0341	2.00176e-06	0.000330145	4.17798	0.578262	0.864495	0.286233	8	24049786	R	II		IGR	opensea	IGR-opensea		NA	TRUE
cg01066189	-0.269772	0.434378	-5.03391	2.00341e-06	0.000330267	4.17718	0.398748	0.66852	0.269772	4	158493216	F	II	LOC340017	TSS1500	opensea	TSS1500-opensea		NA	NA
cg22148986	-0.299813	0.566549	-5.03352	2.00667e-06	0.000330656	4.17561	0.526951	0.826764	0.299813	4	187802093	F	II		IGR	opensea	IGR-opensea		NA	TRUE		rs74678452
cg08858272	-0.321308	0.410202	-5.03323	2.00913e-06	0.000330911	4.17442	0.367765	0.689073	0.321308	13	101706283	R	II	NALCN	3'UTR	opensea	3'UTR-opensea		NA	NA
cg02610438	-0.284179	0.607737	-5.0331	2.01024e-06	0.000330943	4.17389	0.570204	0.854383	0.284179	9	73424620	R	II	TRPM3	Body	opensea	Body-opensea		NA	NA			rs76770776
cg15152595	0.310279	0.620506	5.0325	2.01529e-06	0.000331477	4.17146	0.661486	0.351208	-0.310279	1	204972818	F	II	NFASC	Body	opensea	Body-opensea		NA	TRUE		rs78901358
cg25029998	-0.21803	0.561525	-5.0325	2.01531e-06	0.000331477	4.17145	0.532728	0.750758	0.21803	17	77147396	R	I	HRNBP3	5'UTR	opensea	5'UTR-opensea		NA	NA
cg24400630	0.209519	0.508922	5.03225	2.01745e-06	0.000331554	4.17042	0.536595	0.327076	-0.209519	1	89728035	R	I	GBP5	Body	opensea	Body-opensea		NA	TRUE
cg23738384	-0.289506	0.569544	-5.03223	2.0176e-06	0.000331554	4.17035	0.531307	0.820814	0.289506	10	85691880	R	II		IGR	opensea	IGR-opensea		NA	TRUE
cg16079364	-0.222302	0.307414	-5.03198	2.01972e-06	0.000331753	4.16934	0.278053	0.500356	0.222302	10	103532798	R	I	FGF8	Body	shelf	Body-shelf	chr10:103535636-103536505	NA	TRUE
cg04897439	-0.205748	0.273756	-5.03117	2.0266e-06	0.000332682	4.16604	0.246581	0.452329	0.205748	14	100045157	F	II	CCDC85C	Body	opensea	Body-opensea		NA	NA
cg03548857	-0.278833	0.339205	-5.0311	2.0272e-06	0.000332682	4.16576	0.302378	0.58121	0.278833	19	35940174	R	II	FFAR2	TSS1500	opensea	TSS1500-opensea		NA	NA
cg14852603	-0.21233	0.465695	-5.02866	2.04806e-06	0.000335841	4.15585	0.437651	0.649981	0.21233	6	164585948	R	II		IGR	opensea	IGR-opensea		NA	TRUE
cg16302790	0.358632	0.403914	5.02863	2.0483e-06	0.000335841	4.15573	0.45128	0.0926486	-0.358632	13	28498334	R	II	PDX1	Body	island	Body-island	chr13:28498226-28499046	NA	NA		rs9805632	rs75034644
cg13636096	-0.224535	0.488606	-5.02848	2.04965e-06	0.000335911	4.1551	0.45895	0.683485	0.224535	10	2815015	R	I		IGR	island	IGR-island	chr10:2815003-2815469	NA	NA
cg26678245	-0.258999	0.480977	-5.02754	2.05774e-06	0.000337084	4.15129	0.446769	0.705768	0.258999	4	88876673	R	II		IGR	opensea	IGR-opensea		NA	TRUE
cg09175734	-0.239443	0.362119	-5.02654	2.0664e-06	0.000338351	4.14722	0.330494	0.569937	0.239443	5	169510081	R	II	DOCK2	3'UTR	opensea	3'UTR-opensea		NA	NA
cg05637536	0.236741	0.399787	5.02572	2.07348e-06	0.000339357	4.14391	0.431055	0.194315	-0.236741	1	154475068	F	I	TDRD10	5'UTR	island	5'UTR-island	chr1:154474107-154475699	TRUE	TRUE
cg07292235	0.309076	0.476461	5.02495	2.08023e-06	0.000340249	4.14077	0.517282	0.208206	-0.309076	16	48844170	F	II		IGR	shore	IGR-shore	chr16:48844551-48845264	NA	NA			rs9923414
cg00791548	-0.278403	0.559691	-5.02488	2.0808e-06	0.000340249	4.1405	0.522921	0.801324	0.278403	2	30966534	R	II	CAPN13	Body	opensea	Body-opensea		NA	NA
cg19892195	0.274929	0.596855	5.02471	2.08228e-06	0.000340339	4.13981	0.633167	0.358238	-0.274929	2	236963462	R	II	AGAP1	Body	opensea	Body-opensea		NA	NA
cg09344028	-0.25645	0.558801	-5.02314	2.09612e-06	0.000342293	4.1334	0.52493	0.78138	0.25645	17	70110421	F	II		IGR	shore	IGR-shore	chr17:70111979-70112308	NA	NA		rs9900977
cg05977776	-0.247212	0.494725	-5.02177	2.10819e-06	0.000344089	4.12785	0.462075	0.709287	0.247212	2	3741732	F	II	ALLC	Body	opensea	Body-opensea		NA	NA
cg04635983	0.31462	0.413521	5.02167	2.10901e-06	0.000344089	4.12747	0.455075	0.140455	-0.31462	5	3602558	F	II		IGR	island	IGR-island	chr5:3594467-3603054	TRUE	NA
cg21699124	-0.296541	0.491897	-5.02085	2.11632e-06	0.00034503	4.12412	0.452731	0.749272	0.296541	17	49414070	F	II		IGR	opensea	IGR-opensea		NA	NA		rs3029085
cg27190024	-0.261074	0.377141	-5.02081	2.11668e-06	0.00034503	4.12396	0.342659	0.603734	0.261074	7	94034528	R	II	COL1A2	Body	opensea	Body-opensea		NA	NA
cg06026545	0.279692	0.397705	5.02049	2.11955e-06	0.000345214	4.12265	0.434645	0.154953	-0.279692	17	35656860	R	II	ACACA	Body	opensea	Body-opensea		NA	TRUE
cg12646067	-0.292971	0.52722	-5.02045	2.11989e-06	0.000345214	4.12249	0.488526	0.781497	0.292971	22	50481514	R	I	TTLL8	Body	shore	Body-shore	chr22:50483350-50483579	NA	NA
cg22716234	-0.276165	0.507927	-5.02031	2.1211e-06	0.000345214	4.12194	0.471452	0.747618	0.276165	1	229845680	F	II		IGR	opensea	IGR-opensea		NA	TRUE
cg13831106	-0.306878	0.645412	-5.01892	2.13356e-06	0.000346737	4.11627	0.604881	0.911759	0.306878	2	2119853	F	I	MYT1L	5'UTR	opensea	5'UTR-opensea		NA	NA
cg25225517	-0.26891	0.688335	-5.01889	2.13382e-06	0.000346737	4.11615	0.652818	0.921729	0.26891	22	49812267	R	I		IGR	island	IGR-island	chr22:49811997-49812468	NA	NA
cg19972272	0.296353	0.616373	5.01818	2.14018e-06	0.000347614	4.11328	0.655514	0.359161	-0.296353	4	1558889	F	II		IGR	shore	IGR-shore	chr4:1557561-1557772	TRUE	NA			rs12502692
cg12275060	0.314962	0.627794	5.01783	2.1433e-06	0.000347966	4.11187	0.669393	0.354431	-0.314962	1	45279329	R	II	BTBD19	Body	island	Body-island	chr1:45278765-45279644	TRUE	NA
cg11037918	-0.274793	0.48456	-5.01772	2.14427e-06	0.000347968	4.11143	0.448267	0.72306	0.274793	14	105206380	F	II	ADSSL1	Body	opensea	Body-opensea		NA	NA
cg04813119	-0.286485	0.366132	-5.01669	2.15357e-06	0.000349321	4.10724	0.328295	0.61478	0.286485	17	75181254	F	II	SEC14L1	Body	opensea	Body-opensea		NA	TRUE
cg15167871	-0.278757	0.489556	-5.01601	2.15973e-06	0.000349852	4.10448	0.452739	0.731497	0.278757	10	132891371	F	I	TCERG1L	3'UTR	shelf	3'UTR-shelf	chr10:132893428-132893688	NA	NA
cg17485530	-0.257172	0.584803	-5.01554	2.16402e-06	0.000350391	4.10256	0.550837	0.808008	0.257172	20	36974799	F	II	LBP	TSS200	opensea	TSS200-opensea		NA	NA	low-CpG:36407891-36408303	rs41410245
cg14569380	-0.220198	0.366851	-5.01507	2.16824e-06	0.000350919	4.10067	0.337768	0.557966	0.220198	9	137036533	R	II		IGR	opensea	IGR-opensea		NA	TRUE
cg12041100	-0.222353	0.433239	-5.01433	2.17499e-06	0.000351717	4.09766	0.403871	0.626224	0.222353	17	38337188	R	II	RAPGEFL1	5'UTR	shelf	5'UTR-shelf	chr17:38333605-38334795	NA	NA
cg21175685	-0.27535	0.445786	-5.01432	2.17511e-06	0.000351717	4.09761	0.409419	0.684769	0.27535	3	99378032	F	II	COL8A1	5'UTR	opensea	5'UTR-opensea		TRUE	TRUE		rs62281832
cg06201717	-0.24669	0.530357	-5.01411	2.17704e-06	0.000351872	4.09676	0.497776	0.744466	0.24669	1	2949633	R	I		IGR	opensea	IGR-opensea		NA	NA
cg21760040	0.305726	0.488181	5.01344	2.18309e-06	0.000352694	4.09407	0.52856	0.222835	-0.305726	7	19813493	F	II	TMEM196	TSS1500	shore	TSS1500-shore	chr7:19812569-19813005	NA	NA		rs75862649
cg13554018	0.335299	0.551706	5.01329	2.1845e-06	0.000352765	4.09344	0.595991	0.260692	-0.335299	9	91091556	F	II	SPIN1	3'UTR	opensea	3'UTR-opensea		NA	NA
cg02907638	-0.221876	0.571359	-5.01312	2.18602e-06	0.000352815	4.09277	0.542055	0.76393	0.221876	3	134957197	F	II	EPHB1	Body	opensea	Body-opensea		NA	TRUE
cg09265762	-0.207667	0.427045	-5.01272	2.18971e-06	0.000353136	4.09114	0.399617	0.607285	0.207667	12	132101918	R	II		IGR	opensea	IGR-opensea		NA	NA
cg08711118	0.257707	0.729375	5.01187	2.19749e-06	0.000354233	4.08771	0.763411	0.505705	-0.257707	3	126327472	R	II	TXNRD3IT1	TSS200	opensea	TSS200-opensea		NA	NA
cg06832677	-0.241704	0.446082	-5.01163	2.19971e-06	0.000354434	4.08673	0.414158	0.655862	0.241704	2	119976764	F	II		IGR	opensea	IGR-opensea		NA	TRUE		rs75843824
cg14010829	-0.279369	0.519912	-5.00979	2.21674e-06	0.000356861	4.07927	0.483014	0.762383	0.279369	9	133322940	R	II	ASS1	5'UTR	shelf	5'UTR-shelf	chr9:133319864-133320810	NA	TRUE
cg06700060	-0.277691	0.420769	-5.0095	2.2195e-06	0.000357148	4.07807	0.384093	0.661784	0.277691	12	65859647	F	II	MSRB3	3'UTR	opensea	3'UTR-opensea		NA	TRUE			rs75896377
cg18222913	-0.252624	0.370059	-5.00926	2.22171e-06	0.000357345	4.0771	0.336693	0.589317	0.252624	12	128846838	F	II	TMEM132C	Body	shelf	Body-shelf	chr12:128850549-128850755	NA	NA
cg12448265	-0.27551	0.437101	-5.00842	2.2295e-06	0.000358439	4.07372	0.400713	0.676224	0.27551	2	119197657	F	II		IGR	opensea	IGR-opensea		NA	TRUE			rs56247646
cg06448424	-0.212002	0.279158	-5.008	2.2335e-06	0.000358924	4.07198	0.251158	0.46316	0.212002	17	39852911	R	II		IGR	opensea	IGR-opensea		NA	TRUE
cg15348609	0.291355	0.523161	5.00764	2.23681e-06	0.000359298	4.07055	0.561641	0.270287	-0.291355	12	132197061	R	II	SFRS8	Body	shore	Body-shore	chr12:132195034-132196454	NA	NA
cg09761846	-0.286803	0.410622	-5.00621	2.25029e-06	0.000361303	4.06474	0.372742	0.659545	0.286803	11	57117162	F	II	P2RX3	Body	shore	Body-shore	chr11:57117315-57117575	TRUE	TRUE
cg20341384	-0.243475	0.496934	-5.00577	2.25445e-06	0.000361812	4.06295	0.464777	0.708252	0.243475	10	131568735	R	II		IGR	opensea	IGR-opensea		NA	NA
cg22699768	-0.295055	0.524534	-5.00506	2.2611e-06	0.000362558	4.0601	0.485565	0.780619	0.295055	1	234852797	F	II		IGR	opensea	IGR-opensea		NA	NA
cg04217218	0.265576	0.589555	5.00496	2.26213e-06	0.000362564	4.05966	0.624631	0.359055	-0.265576	9	14693888	R	II	ZDHHC21	TSS1500	shore	TSS1500-shore	chr9:14693030-14693576	NA	NA
cg25375162	-0.309078	0.343467	-5.00398	2.2714e-06	0.000363889	4.0557	0.302646	0.611724	0.309078	3	30383960	R	II		IGR	opensea	IGR-opensea		NA	TRUE
cg00600454	0.26639	0.661172	5.00281	2.28256e-06	0.000365516	4.05096	0.696356	0.429965	-0.26639	1	65468017	F	II		IGR	shore	IGR-shore	chr1:65468272-65468828	NA	TRUE
cg16677112	-0.268246	0.409616	-5.00269	2.28372e-06	0.000365541	4.05047	0.374187	0.642433	0.268246	1	155103905	R	II	EFNA1	Body	shelf	Body-shelf	chr1:155098434-155100451	NA	NA
cg06327814	-0.313073	0.360949	-5.00211	2.28925e-06	0.000366264	4.04813	0.3196	0.632673	0.313073	7	112122217	R	II	C7orf53	5'UTR	opensea	5'UTR-opensea		TRUE	TRUE
cg20748132	-0.295672	0.467492	-5.0016	2.2941e-06	0.000366875	4.04608	0.428441	0.724113	0.295672	12	125217707	R	II		IGR	opensea	IGR-opensea		NA	TRUE
cg00095431	-0.240684	0.370596	-5.0015	2.29508e-06	0.000366875	4.04567	0.338808	0.579492	0.240684	2	67775781	F	II		IGR	opensea	IGR-opensea		NA	TRUE
cg25353990	-0.269928	0.406055	-5.00115	2.29843e-06	0.000367248	4.04426	0.370404	0.640332	0.269928	5	158164199	R	II	EBF1	Body	opensea	Body-opensea		NA	TRUE
cg15840005	-0.203248	0.399829	-5.00036	2.30608e-06	0.00036831	4.04104	0.372985	0.576234	0.203248	1	2139905	R	II	C1orf86	TSS1500	shelf	TSS1500-shelf	chr1:2136808-2137351	TRUE	NA
cg05832070	0.266389	0.533137	4.99969	2.31255e-06	0.000369181	4.03833	0.568321	0.301932	-0.266389	7	152592753	F	II		IGR	shore	IGR-shore	chr7:152591060-152591360	NA	NA
cg23723410	-0.292538	0.276117	-4.99854	2.32375e-06	0.000370319	4.03366	0.237479	0.530018	0.292538	1	59486037	F	II		IGR	opensea	IGR-opensea		TRUE	TRUE
cg25877549	-0.316992	0.555191	-4.99802	2.32874e-06	0.000370952	4.03158	0.513324	0.830316	0.316992	4	158492858	F	II	LOC340017	TSS1500	opensea	TSS1500-opensea		NA	NA		rs17249440
cg01076051	-0.221766	0.432057	-4.99732	2.3356e-06	0.000371881	4.02874	0.402768	0.624533	0.221766	5	130329564	R	II		IGR	shore	IGR-shore	chr5:130330771-130331092	NA	NA
cg16138557	-0.260928	0.622764	-4.9966	2.34268e-06	0.000372682	4.02581	0.588302	0.84923	0.260928	5	5652093	F	II		IGR	opensea	IGR-opensea		NA	NA
cg20510474	-0.255842	0.305419	-4.99605	2.34804e-06	0.000373371	4.0236	0.271628	0.52747	0.255842	2	6675896	F	II		IGR	opensea	IGR-opensea		NA	TRUE
cg05549611	-0.266873	0.407541	-4.99562	2.35233e-06	0.000373563	4.02184	0.372293	0.639166	0.266873	21	40146046	F	II	NCRNA00114	TSS1500	opensea	TSS1500-opensea		NA	TRUE		rs8134967
cg24892571	-0.248924	0.490686	-4.99501	2.35831e-06	0.000374186	4.01938	0.457809	0.706733	0.248924	12	66284828	R	II	HMGA2	Body	opensea	Body-opensea		NA	TRUE
cg25253948	-0.216597	0.506652	-4.99384	2.36985e-06	0.000375854	4.01466	0.478045	0.694642	0.216597	15	93956996	F	I		IGR	opensea	IGR-opensea		NA	NA		rs58530130
cg11658060	-0.216589	0.204941	-4.9936	2.37226e-06	0.000375936	4.01367	0.176334	0.392923	0.216589	12	106514420	R	II	NUAK1	Body	opensea	Body-opensea		NA	TRUE
cg04089901	-0.221953	0.210909	-4.99358	2.37244e-06	0.000375936	4.0136	0.181594	0.403547	0.221953	7	7557590	R	II	COL28A1	Body	opensea	Body-opensea		NA	NA
cg09793866	-0.227185	0.338304	-4.99347	2.37356e-06	0.000375949	4.01315	0.308299	0.535484	0.227185	8	38009548	R	II	STAR	TSS1500	opensea	TSS1500-opensea		NA	NA
cg17104026	-0.26754	0.472214	-4.99326	2.3756e-06	0.00037611	4.01231	0.436878	0.704418	0.26754	20	43598376	F	II	STK4	Body	shelf	Body-shelf	chr20:43594894-43595244	NA	NA		rs6073578
cg26736200	0.248354	0.613597	4.99314	2.37677e-06	0.00037613	4.01184	0.646399	0.398044	-0.248354	16	69951706	F	I	WWP2	Body	opensea	Body-opensea		TRUE	TRUE
cg22081879	-0.215323	0.321071	-4.99248	2.38343e-06	0.000376912	4.00913	0.292632	0.507955	0.215323	7	108845010	F	II		IGR	opensea	IGR-opensea		NA	NA
cg16120196	-0.234453	0.332499	-4.99244	2.38378e-06	0.000376912	4.00899	0.301534	0.535987	0.234453	1	2922569	F	II		IGR	shelf	IGR-shelf	chr1:2918497-2918753	NA	NA
cg12241333	-0.244147	0.383981	-4.99211	2.38711e-06	0.000377274	4.00764	0.351735	0.595882	0.244147	15	31355430	R	II	TRPM1	Body	opensea	Body-opensea		NA	NA
cg04751761	-0.26334	0.333459	-4.99064	2.40183e-06	0.000379159	4.00169	0.298678	0.562018	0.26334	16	2084192	R	II	SLC9A3R2	Body	shelf	Body-shelf	chr16:2086420-2086892	TRUE	TRUE
cg21023114	-0.225518	0.5065	-4.9906	2.40216e-06	0.000379159	4.00156	0.476715	0.702233	0.225518	9	21241233	R	II	IFNA14	TSS1500	opensea	TSS1500-opensea		NA	NA
cg18805612	0.281518	0.664171	4.98987	2.40952e-06	0.000380156	3.9986	0.701353	0.419835	-0.281518	12	120151550	F	II	MIR1178	TSS200	opensea	TSS200-opensea		NA	NA
cg01022370	0.212483	0.727787	4.98921	2.41623e-06	0.000381048	3.99591	0.755851	0.543368	-0.212483	8	8749074	F	II	MFHAS1	1stExon	island	1stExon-island	chr8:8748652-8751478	NA	TRUE
cg04449953	-0.235662	0.373574	-4.98891	2.41927e-06	0.000381362	3.9947	0.342449	0.578111	0.235662	8	144486939	R	II		IGR	shelf	IGR-shelf	chr8:144489534-144489962	NA	NA
cg08392125	-0.277658	0.632201	-4.98849	2.42344e-06	0.00038179	3.99303	0.595529	0.873188	0.277658	2	108427720	R	II		IGR	opensea	IGR-opensea		NA	TRUE
cg09150064	-0.293789	0.235416	-4.98842	2.42418e-06	0.00038179	3.99273	0.196614	0.490403	0.293789	11	22364185	R	II	SLC17A6	Body	shore	Body-shore	chr11:22362862-22363377	NA	TRUE
cg01484915	0.303779	0.634411	4.98833	2.42513e-06	0.00038179	3.99236	0.674532	0.370753	-0.303779	10	45458834	R	II	RASSF4	5'UTR	shelf	5'UTR-shelf	chr10:45454795-45455044	NA	NA
cg16039869	-0.265683	0.325138	-4.98774	2.43111e-06	0.000382566	3.98997	0.290048	0.555732	0.265683	11	125260943	R	II	PKNOX2	Body	opensea	Body-opensea		NA	TRUE		rs77643441
cg23623060	-0.215428	0.546461	-4.98687	2.44e-06	0.000383799	3.98644	0.518009	0.733436	0.215428	1	222636181	F	II		IGR	shelf	IGR-shelf	chr1:222638761-222638973	NA	NA
cg12498181	0.223009	0.615458	4.98646	2.44411e-06	0.000384113	3.98481	0.644912	0.421904	-0.223009	13	113436309	R	II	ATP11A	Body	shelf	Body-shelf	chr13:113440233-113441057	NA	NA
cg24765446	-0.256774	0.509627	-4.98599	2.44895e-06	0.000384542	3.9829	0.475714	0.732488	0.256774	20	44167974	R	II	WFDC6	1stExon	opensea	1stExon-opensea		NA	NA
cg12704462	0.235133	0.75551	4.98584	2.45045e-06	0.000384611	3.98231	0.786565	0.551432	-0.235133	12	120151527	F	II	MIR1178	Body	opensea	Body-opensea		NA	NA
cg12741645	-0.271642	0.302827	-4.98502	2.45893e-06	0.000385775	3.97897	0.26695	0.538592	0.271642	15	89167736	R	II	AEN	5'UTR	shelf	5'UTR-shelf	chr15:89164376-89164952	NA	TRUE
cg21844318	-0.263901	0.604867	-4.98469	2.46231e-06	0.000386139	3.97764	0.570012	0.833913	0.263901	2	200029028	R	II		IGR	opensea	IGR-opensea		NA	TRUE
cg19106467	-0.209605	0.462062	-4.98449	2.46434e-06	0.000386291	3.97684	0.434378	0.643983	0.209605	2	3836516	R	II		IGR	shelf	IGR-shelf	chr2:3833815-3834318	NA	NA
cg06251500	-0.319021	0.443953	-4.98425	2.46684e-06	0.000386516	3.97586	0.401818	0.720839	0.319021	7	150643915	R	II	KCNH2	Body	shore	Body-shore	chr7:150644455-150644767	NA	NA
cg19651578	0.355352	0.534422	4.9836	2.47349e-06	0.000387391	3.97326	0.581355	0.226003	-0.355352	10	134124882	R	II		IGR	shelf	IGR-shelf	chr10:134120447-134122422	TRUE	NA		rs7894429
cg07339864	-0.236076	0.307514	-4.98319	2.47775e-06	0.000387724	3.97159	0.276334	0.51241	0.236076	7	70561125	F	II		IGR	opensea	IGR-opensea		NA	TRUE
cg26025557	-0.248531	0.611342	-4.98225	2.48749e-06	0.000388973	3.9678	0.578517	0.827047	0.248531	3	42842344	F	II	HIGD1A	Body	shelf	Body-shelf	chr3:42845436-42846355	NA	NA
cg05824818	0.241857	0.740621	4.98217	2.4883e-06	0.000388973	3.96748	0.772564	0.530708	-0.241857	2	192584931	R	II		IGR	opensea	IGR-opensea		NA	NA
cg01890676	-0.239319	0.525595	-4.98211	2.48894e-06	0.000388973	3.96724	0.493986	0.733305	0.239319	5	178902790	F	II		IGR	opensea	IGR-opensea		NA	NA
cg19730314	-0.21971	0.332532	-4.98125	2.49795e-06	0.000390046	3.96374	0.303514	0.523224	0.21971	2	102272437	R	II		IGR	opensea	IGR-opensea		NA	TRUE
cg03003722	-0.204983	0.306264	-4.98073	2.50337e-06	0.000390665	3.96165	0.27919	0.484174	0.204983	6	38035488	F	II	ZFAND3	Body	opensea	Body-opensea		NA	TRUE		rs60713402
cg06829830	0.259905	0.331126	4.98066	2.50406e-06	0.000390665	3.96138	0.365453	0.105547	-0.259905	5	80256087	F	I	RASGRF2	TSS1500	island	TSS1500-island	chr5:80255904-80257006	TRUE	NA	high-CpG:80291780-80292575
cg09371059	-0.251794	0.564476	-4.97925	2.51889e-06	0.000392527	3.95567	0.53122	0.783014	0.251794	16	17842081	F	II		IGR	opensea	IGR-opensea		NA	TRUE		rs78005288
cg01169873	-0.241783	0.632841	-4.97922	2.51924e-06	0.000392527	3.95553	0.600908	0.842691	0.241783	16	77876574	F	II	VAT1L	Body	opensea	Body-opensea		NA	TRUE
cg13773633	-0.259256	0.485328	-4.97805	2.53156e-06	0.000394109	3.95082	0.451086	0.710343	0.259256	9	134701070	R	II		IGR	shore	IGR-shore	chr9:134699141-134699523	NA	NA
cg19023847	-0.265829	0.409122	-4.97782	2.53401e-06	0.000394322	3.94988	0.374012	0.639842	0.265829	10	99344164	F	II	DHDPSL	1stExon	opensea	1stExon-opensea		TRUE	TRUE	low-CpG:99334069-99334424	rs41309988
cg18595005	-0.286553	0.379968	-4.97637	2.54936e-06	0.000396371	3.94404	0.342121	0.628675	0.286553	17	783036	F	II	NXN	Body	opensea	Body-opensea		TRUE	NA		rs2644700
cg05191839	-0.259962	0.273047	-4.976	2.55332e-06	0.000396818	3.94254	0.238713	0.498675	0.259962	13	50819265	R	II		IGR	opensea	IGR-opensea		TRUE	TRUE
cg07117087	0.2556	0.708355	4.97561	2.55745e-06	0.000397289	3.94098	0.742113	0.486513	-0.2556	16	85537336	F	II		IGR	opensea	IGR-opensea		NA	NA
cg23338195	0.200769	0.804857	4.97539	2.55979e-06	0.000397483	3.94009	0.831374	0.630604	-0.200769	8	118146418	R	II	SLC30A8	TSS1500	opensea	TSS1500-opensea		NA	NA
cg22026616	-0.256947	0.316956	-4.97405	2.57412e-06	0.000399538	3.93469	0.283019	0.539967	0.256947	1	45275340	F	II	BTBD19	Body	shelf	Body-shelf	chr1:45278765-45279644	NA	NA
cg23564535	-0.232687	0.432529	-4.97329	2.5823e-06	0.000400449	3.93162	0.401796	0.634483	0.232687	11	133900322	R	II		IGR	opensea	IGR-opensea		NA	NA
cg20482280	-0.325218	0.430772	-4.9732	2.58329e-06	0.000400449	3.93125	0.387818	0.713036	0.325218	14	105936300	F	II	MTA1	Body	island	Body-island	chr14:105936264-105936558	NA	NA
cg19270409	-0.275642	0.458322	-4.97183	2.59815e-06	0.000402269	3.92571	0.421917	0.697559	0.275642	8	1430753	R	II		IGR	island	IGR-island	chr8:1430752-1431324	NA	NA
cg23406509	-0.274215	0.569443	-4.97181	2.59834e-06	0.000402269	3.92564	0.533226	0.807441	0.274215	17	31479452	F	II	ACCN1	Body	opensea	Body-opensea		NA	TRUE
cg22487322	0.295893	0.714452	4.97178	2.59865e-06	0.000402269	3.92552	0.753532	0.457639	-0.295893	6	137366322	F	II	IL20RA	TSS200	shore	TSS200-shore	chr6:137365299-137366126	NA	NA		rs76300506
cg05891292	-0.23772	0.527565	-4.97161	2.60056e-06	0.000402269	3.92481	0.496168	0.733888	0.23772	7	53103310	R	I	POM121L12	TSS200	island	TSS200-island	chr7:53103275-53103801	NA	NA
cg14979674	-0.269386	0.350258	-4.97096	2.60762e-06	0.000403012	3.92219	0.314679	0.584064	0.269386	5	45260623	R	II	HCN1	3'UTR	opensea	3'UTR-opensea		NA	TRUE
cg06747888	-0.288325	0.320399	-4.97086	2.60869e-06	0.000403012	3.92179	0.282318	0.570643	0.288325	2	162271859	F	II	TBR1	TSS1500	shore	TSS1500-shore	chr2:162273294-162273725	NA	NA
cg26870936	-0.204598	0.329627	-4.96772	2.64304e-06	0.000407799	3.90914	0.302605	0.507203	0.204598	17	73631785	F	II	RECQL5	Body	shelf	Body-shelf	chr17:73627542-73627824	NA	NA
cg26801037	-0.264678	0.534719	-4.96751	2.64534e-06	0.000407981	3.9083	0.499762	0.76444	0.264678	7	157294357	R	II		IGR	island	IGR-island	chr7:157294303-157294517	NA	NA
cg11819201	-0.292364	0.511538	-4.96642	2.65749e-06	0.000409506	3.90387	0.472924	0.765287	0.292364	1	171105925	R	II	FMO6P	TSS1500	opensea	TSS1500-opensea		NA	NA
cg01540949	-0.22782	0.516355	-4.96461	2.6776e-06	0.000412256	3.89658	0.486265	0.714085	0.22782	11	126736629	R	II	KIRREL3	Body	opensea	Body-opensea		NA	TRUE
cg05302441	-0.253625	0.571307	-4.96351	2.68992e-06	0.000413647	3.89214	0.53781	0.791435	0.253625	11	125157402	R	II	PKNOX2	5'UTR	opensea	5'UTR-opensea		NA	TRUE
cg16448847	-0.267184	0.512712	-4.9635	2.69004e-06	0.000413647	3.8921	0.477423	0.744607	0.267184	3	134710864	R	II	EPHB1	Body	opensea	Body-opensea		NA	TRUE
cg11156702	0.268052	0.607935	4.96296	2.69606e-06	0.000414396	3.88994	0.643339	0.375287	-0.268052	5	9495659	R	II	SEMA5A	5'UTR	opensea	5'UTR-opensea		NA	TRUE
cg18998365	0.346264	0.452226	4.96253	2.70085e-06	0.000414958	3.88822	0.497959	0.151694	-0.346264	5	142781532	F	II	NR3C1	5'UTR	shore	5'UTR-shore	chr5:142782071-142785071	NA	NA		rs10482616
cg03646994	0.285106	0.71409	4.96218	2.70484e-06	0.000415395	3.88679	0.751746	0.46664	-0.285106	2	3285967	R	II	TSSC1	Body	shore	Body-shore	chr2:3286324-3286530	TRUE	NA
cg08683938	-0.275812	0.355151	-4.96193	2.70767e-06	0.000415655	3.88578	0.318723	0.594535	0.275812	11	133098424	F	I	OPCML	Body	opensea	Body-opensea		NA	NA
cg21326139	0.250609	0.574915	4.96158	2.71161e-06	0.000416083	3.88438	0.608015	0.357406	-0.250609	4	1294783	F	II	MAEA	Body	opensea	Body-opensea		TRUE	TRUE
cg23220915	0.310795	0.67037	4.96096	2.71861e-06	0.000416982	3.88188	0.711419	0.400623	-0.310795	10	34866476	R	II	PARD3	Body	opensea	Body-opensea		NA	TRUE
cg07184125	-0.208467	0.558189	-4.96074	2.72116e-06	0.000417196	3.88098	0.530656	0.739123	0.208467	1	247173858	F	II		IGR	shelf	IGR-shelf	chr1:247170868-247171434	NA	NA
cg06364044	-0.251183	0.598291	-4.96062	2.72245e-06	0.000417219	3.88052	0.565116	0.816299	0.251183	8	6655944	R	II		IGR	opensea	IGR-opensea		NA	NA
cg12668122	-0.272595	0.428235	-4.96036	2.72545e-06	0.000417503	3.87945	0.392232	0.664827	0.272595	3	133094221	R	II	TMEM108	Body	opensea	Body-opensea		NA	TRUE
cg12835118	0.28673	0.640545	4.96019	2.72734e-06	0.000417616	3.87878	0.678415	0.391686	-0.28673	3	56789110	R	I	ARHGEF3	Body	opensea	Body-opensea		NA	NA
cg00377332	0.266278	0.5667	4.95992	2.73044e-06	0.000417914	3.87769	0.601869	0.335591	-0.266278	3	45761250	F	II	SACM1L	Body	opensea	Body-opensea		NA	TRUE
cg23320499	-0.258176	0.337844	-4.95937	2.73665e-06	0.000418689	3.87549	0.303746	0.561921	0.258176	12	12659177	R	II	DUSP16	Body	opensea	Body-opensea		TRUE	TRUE
cg23260554	-0.251462	0.406472	-4.95782	2.75445e-06	0.000421118	3.86922	0.37326	0.624722	0.251462	1	2934497	R	II		IGR	opensea	IGR-opensea		NA	NA
cg04640913	-0.241802	0.551996	-4.95775	2.75523e-06	0.000421118	3.86895	0.52006	0.761862	0.241802	20	44880515	R	II	CDH22	TSS200	shore	TSS200-shore	chr20:44879699-44880288	NA	NA
cg12268531	-0.256883	0.581276	-4.95768	2.756e-06	0.000421118	3.86868	0.547348	0.804231	0.256883	1	92102055	F	II	HSP90B3P	Body	opensea	Body-opensea		NA	NA
cg20406033	-0.228706	0.383245	-4.95754	2.75761e-06	0.000421187	3.86811	0.353039	0.581744	0.228706	20	48103474	F	II		IGR	shelf	IGR-shelf	chr20:48098512-48099560	NA	NA
cg22935317	-0.22588	0.300056	-4.95531	2.7834e-06	0.00042436	3.85911	0.270223	0.496103	0.22588	14	23447078	R	II	JUB	Body	shelf	Body-shelf	chr14:23449886-23452174	TRUE	TRUE
cg26419883	-0.22132	0.584021	-4.95281	2.81253e-06	0.000428316	3.84905	0.55479	0.77611	0.22132	11	2434192	F	II	TRPM5	Body	shore	Body-shore	chr11:2435295-2436651	NA	NA
cg02557933	0.260059	0.59313	4.95254	2.81568e-06	0.000428616	3.84797	0.627477	0.367419	-0.260059	2	220351040	F	II	SPEG	Body	shore	Body-shore	chr2:220348955-220349784	NA	TRUE		rs1022120
cg02255297	-0.239664	0.711059	-4.95038	2.84115e-06	0.000432312	3.83926	0.679406	0.91907	0.239664	7	43351394	R	II	HECW1	Body	opensea	Body-opensea		NA	NA
cg09131332	-0.267548	0.3573	-4.94993	2.84643e-06	0.000432934	3.83746	0.321964	0.589511	0.267548	22	50482045	F	II	TTLL8	Body	shore	Body-shore	chr22:50483350-50483579	NA	NA
cg09372486	-0.313096	0.555352	-4.94936	2.85322e-06	0.000433787	3.83516	0.514	0.827096	0.313096	19	31845489	F	II		IGR	shore	IGR-shore	chr19:31843880-31844183	NA	TRUE
cg00555894	-0.251533	0.37382	-4.94889	2.85874e-06	0.000434187	3.83329	0.340598	0.592131	0.251533	4	97182116	F	II		IGR	opensea	IGR-opensea		NA	TRUE
cg08124722	-0.274362	0.594863	-4.94855	2.86289e-06	0.000434187	3.83189	0.558627	0.832988	0.274362	17	32597714	F	II	CCL7	Body	opensea	Body-opensea		NA	NA
cg26719629	-0.264316	0.489841	-4.94854	2.863e-06	0.000434187	3.83185	0.454931	0.719247	0.264316	11	2163299	F	II	IGF2AS	Body	shore	Body-shore	chr11:2165135-2165672	TRUE	NA
cg14750778	-0.247945	0.416544	-4.94847	2.86381e-06	0.000434187	3.83158	0.383797	0.631741	0.247945	17	26899428	R	II	PIGS	TSS1500	shore	TSS1500-shore	chr17:26898105-26898781	NA	NA
cg10853543	0.249213	0.581197	4.94843	2.86421e-06	0.000434187	3.83144	0.614112	0.364898	-0.249213	2	60763626	F	II	BCL11A	Body	opensea	Body-opensea		NA	NA			rs36025784
cg25044514	-0.238059	0.394903	-4.94774	2.87249e-06	0.000434993	3.82865	0.363461	0.60152	0.238059	2	96786040	F	II		IGR	shelf	IGR-shelf	chr2:96781406-96782971	NA	NA		rs78538657
cg02854396	-0.225698	0.303002	-4.94773	2.87264e-06	0.000434993	3.8286	0.273192	0.498891	0.225698	12	72696687	F	II	TRHDE	Body	opensea	Body-opensea		NA	TRUE
cg14340196	-0.210523	0.578587	-4.94769	2.87312e-06	0.000434993	3.82844	0.550782	0.761305	0.210523	7	94045777	F	II	COL1A2	Body	opensea	Body-opensea		NA	NA		rs71648060
cg07502417	-0.280924	0.256815	-4.94748	2.87563e-06	0.000435192	3.8276	0.219712	0.500636	0.280924	1	230849801	F	II	AGT	5'UTR	opensea	5'UTR-opensea		TRUE	TRUE		rs61757168
cg05400196	0.249519	0.564998	4.94671	2.88489e-06	0.000436412	3.82449	0.597954	0.348435	-0.249519	6	42272048	F	II	TRERF1	5'UTR	opensea	5'UTR-opensea		NA	TRUE
cg18318409	-0.255471	0.492629	-4.94595	2.89396e-06	0.000437602	3.82145	0.458887	0.714358	0.255471	1	38846530	F	II		IGR	opensea	IGR-opensea		NA	TRUE
cg20402653	-0.262292	0.594278	-4.94551	2.89925e-06	0.000438219	3.81969	0.559636	0.821928	0.262292	10	131671616	F	II	EBF3	Body	opensea	Body-opensea		NA	NA
cg01021552	-0.21968	0.389313	-4.94492	2.90644e-06	0.000439123	3.8173	0.360299	0.579979	0.21968	16	65046268	F	II	CDH11	5'UTR	opensea	5'UTR-opensea		NA	TRUE
cg01884917	0.249648	0.633384	4.94391	2.91862e-06	0.000440781	3.81325	0.666356	0.416708	-0.249648	17	1038155	R	I	ABR	Body	opensea	Body-opensea		NA	NA
cg13732895	-0.25761	0.484794	-4.94369	2.92136e-06	0.000440828	3.81235	0.45077	0.70838	0.25761	8	115301887	R	II		IGR	opensea	IGR-opensea		NA	TRUE
cg13312195	-0.226003	0.663226	-4.94284	2.93172e-06	0.000442208	3.80893	0.633377	0.85938	0.226003	11	2432957	R	II	TRPM5	Body	shelf	Body-shelf	chr11:2435295-2436651	NA	NA
cg23698649	-0.263012	0.412296	-4.94234	2.93782e-06	0.000442944	3.80692	0.377559	0.640571	0.263012	7	43481974	F	II	HECW1	Body	shelf	Body-shelf	chr7:43484390-43485123	NA	NA			rs11763383
cg00485202	-0.269033	0.503349	-4.94074	2.95743e-06	0.000445506	3.80048	0.467817	0.736849	0.269033	15	100532781	R	I	ADAMTS17	Body	shore	Body-shore	chr15:100533145-100533372	NA	NA
cg15920335	-0.278775	0.537126	-4.94074	2.95743e-06	0.000445506	3.80048	0.500307	0.779082	0.278775	12	30320269	R	II		IGR	shelf	IGR-shelf	chr12:30322763-30323555	NA	NA
cg03240663	-0.229442	0.420566	-4.94059	2.9592e-06	0.000445506	3.7999	0.390263	0.619705	0.229442	19	52150547	F	II	SIGLEC14	TSS1500	opensea	TSS1500-opensea		NA	NA
cg24984506	-0.248861	0.590312	-4.94055	2.95971e-06	0.000445506	3.79974	0.557444	0.806305	0.248861	3	135086818	F	II		IGR	opensea	IGR-opensea		NA	TRUE
cg02286091	0.287242	0.404221	4.93987	2.96806e-06	0.000446393	3.79702	0.442158	0.154917	-0.287242	5	78407678	F	I	BHMT	5'UTR	opensea	5'UTR-opensea		NA	TRUE		rs1050824
cg23076361	-0.287483	0.35593	-4.93874	2.98214e-06	0.000448326	3.79244	0.317961	0.605443	0.287483	14	100622050	R	II	DEGS2	Body	shelf	Body-shelf	chr14:100625319-100626461	TRUE	NA
cg04797496	-0.270023	0.411091	-4.93831	2.98744e-06	0.000448751	3.79073	0.375427	0.64545	0.270023	5	141339086	F	II	PCDH12	TSS1500	opensea	TSS1500-opensea		NA	TRUE
cg03207868	-0.258159	0.453102	-4.93759	2.9964e-06	0.000449727	3.78783	0.419006	0.677165	0.258159	20	56778561	F	II		IGR	shelf	IGR-shelf	chr20:56780583-56781118	NA	NA		rs6026129	rs6099989
cg00460916	-0.215728	0.311879	-4.93742	2.99846e-06	0.000449849	3.78717	0.283386	0.499115	0.215728	17	3698239	F	I	ITGAE	Body	opensea	Body-opensea		TRUE	TRUE
cg04717143	-0.262735	0.503189	-4.93643	3.01088e-06	0.000451526	3.78317	0.468488	0.731223	0.262735	8	37555391	F	II	ZNF703	Body	island	Body-island	chr8:37551944-37555922	NA	NA
cg09533145	-0.234487	0.361763	-4.93559	3.02141e-06	0.000452369	3.7798	0.330793	0.56528	0.234487	5	178563145	R	II	ADAMTS2	Body	shore	Body-shore	chr5:178564774-178564977	NA	NA
cg00093688	-0.279153	0.538809	-4.93558	3.02147e-06	0.000452369	3.77978	0.50194	0.781093	0.279153	9	140113369	R	II	NDOR1	3'UTR	shore	3'UTR-shore	chr9:140114800-140115390	NA	NA
cg21176127	-0.230939	0.595844	-4.9342	3.03894e-06	0.000454797	3.7742	0.565343	0.796282	0.230939	14	100795263	F	I	C14orf68	Body	island	Body-island	chr14:100795072-100795376	NA	NA
cg09039672	0.2728	0.487431	4.93362	3.0462e-06	0.000455508	3.7719	0.523462	0.250662	-0.2728	12	52367989	F	II	ACVR1B	Body	opensea	Body-opensea		NA	TRUE
cg11068938	-0.274116	0.33466	-4.93159	3.07199e-06	0.000458826	3.76375	0.298456	0.572572	0.274116	17	80753237	F	II	TBCD	Body	opensea	Body-opensea		TRUE	NA
cg21027035	-0.244096	0.521309	-4.93156	3.07243e-06	0.000458826	3.76361	0.48907	0.733166	0.244096	7	152591949	R	II		IGR	shore	IGR-shore	chr7:152591060-152591360	TRUE	NA
cg24749265	-0.267516	0.396171	-4.93135	3.07513e-06	0.000458826	3.76276	0.360839	0.628355	0.267516	6	41216090	F	II	TREML2P	TSS1500	opensea	TSS1500-opensea		NA	NA
cg15246989	-0.274245	0.476109	-4.93128	3.07596e-06	0.000458826	3.7625	0.439887	0.714133	0.274245	17	37244473	F	II	PLXDC1	Body	opensea	Body-opensea		NA	NA
[truncated: 556 more rows]
