# Supplementary material for: Epigenetic landscape of pancreatic neuroendocrine tumours reveals distinct cells of origin and means of tumour progression
Source: Commun Biol. 2020 Dec 7;3:740. doi: 10.1038/s42003-020-01479-y (PMC7721725; doi:10.1038/s42003-020-01479-y)
Supplement: Supplementary file 11 — Supplementary Data 9 [file 42003_2020_1479_MOESM11_ESM.xlsx]

## Sheet: Supplementary Data 9
Supplementary Data 9: Clinico-pathological and molecular characteristics of Chan et al. cohort
Chan ID	Genotype	tumor in specimen	Age	Gender	Tumor size (cm)	Tumor Grade	lymph node met	distant metastasis	Site of Distant Metastasis	Functional	Note from clinical/pathology records	pT	pN	pM	pStage	ClinicalStage	UpdatedFUpTime(yrs)	UpdatedFUp time (mon)	FUp time (mon)	UpdatedRecurrence	UpdatedTimeToRecur (yrs)	UpdatedTimeToRecur (Mon)	Time to recur (Mon)	ConsClus_k4_UB_UCL_ICGC_Chan
A_MK11	ATRX	Pancreas	40	M	2.9	LG	N	N		N		T3	N0	M	IIA		6.41918	77.0301	6	N				Intermediate_WT(3)
A_MK12	ATRX	Lymph nodes	50	F	2.7 (data from SSL 02/28/2006)	IM (upd LG)	Y	Y	Liver	N					NA		19.3315	231.978	173	Y	8.87397	106.488	97	Intermediate_ADM(2)
A_MK4	ATRX	Pancreas	41	M	8	LG	Y	N		Y	insulin and focally pancreatic polypeptide; negative for glucagon, somatostatin and VIP						9.13973	109.677	54	N				Intermediate_ADM(2)
A_MK47	ATRX	Pancreas	71	F	7.8	IM	N	N		N							13.6904	164.285	6	N				Intermediate_ADM(2)
AM1_MK36	ATRX_MEN1	pancreas	66	M	7.9	LG	Y	Y	Liver	N							8.59452	103.134	103	Y	8.46027	101.523	102	Intermediate_ADM(2)
AM1_MK53	ATRX_MEN1	Liver	50	F	3.8	LG	Y	Y	Liver	N		T1b	N1	M1	IV	IV	0.0219178	0.263014	4	N/A			N/A	Intermediate_ADM(2)
D_LS21	DAXX	Pancreas	34	M	9.8	IM	N	Y	Liver	N		T3	N0	M0?	IIA	UNS	7.83288	93.9945	32	Y	1.86027	22.3233		Intermediate_ADM(2)
D_MK18	DAXX	Pancreas	44	M	4.8	IM (upd HG)	N	Y	Liver, bone, adrenal and liver	N					IV		2.61918	31.4301	32	N/A				Intermediate_ADM(2)
D_MK26	DAXX	Liver	49	F	2.3	IM	Y	Y	Liver, bone	N		T2	N1	M1	IV		9.91233	118.948	115	Y	3.41918	41.0301		Intermediate_ADM(2)
D_MK34	DAXX	Liver	62	F	6	IM	N	Y	Liver	N		T2	N0	M1	IV		2.4137	28.9644	15	Y?	1.24932	14.9918		Intermediate_ADM(2)
D_MK42	DAXX	Liver	45	M	6.2	LG	N	Y	Liver, bone	N	?? islet cell ca, focally positive for calcitonin - LS = MK spreadsheet says "Functional"					NA	11.7425	140.91	84	N/A				Intermediate_ADM(2)
D_MK51	DAXX	liver	57	M	6.2	?	Y	Y	Liver	N	see note						2.7726	33.2712	35	Y	1.35342	16.2411		Intermediate_ADM(2)
D_MK9	DAXX	Pancreas	60	F	2	LG	N	N		N		T1	N0	M0	IA	IB	9.47671	113.721	83	N				Intermediate_ADM(2)
DM1_LS7	DAXX_MEN1	Liver	30	F	?	LG	UNK	Y	liver x 2, retroperitoneum	N		T2	N1	M0	III		13.3918	160.701	159	Y	12.1288	145.545	80	Intermediate_ADM(2)
DM1_MK17	DAXX_MEN1	Pancreas	44	F	10	LG	N	Y	Liver	Y	vipoma - VIP	T3	N0	M1	IV	IV	5.66301	67.9562	18	N/A				Intermediate_ADM(2)
DM1_MK44	DAXX_MEN1	Liver	53	F	9	LG	N	Y	Liver, gallbladder	N?	very focally positive for pancreatic polypeptide and glucagon; positive for insulin, serotonin and VIP	Tx	N0	M1	UNS	IVB	7.50685	90.0822	74	N/A				Intermediate_ADM(2)
DM1_MK45	DAXX_MEN1	Pancreas	52	F	6.2	LG (upd IM)	Y	Y	Liver	N		T3	N1	M0	IIB	IIB	11.3205	135.847	90	N			8	Intermediate_ADM(2)
DM1_MK52	DAXX_MEN1	Pancreas	73	M	2.3	LG (upd IM)	Y	Y	Liver	N		T3	N1	M1	IV	IV	7.46301	89.5562	35	N/A				Intermediate_ADM(2)
M1_LS1	MEN1	Pancreas	70	M	8	IM	N	Y	Liver	Y	Negative for VIP, insulin, glucagon, somatostatin, pancreat polypeptide, gastrin) - MEN1 genotype?	T3	N1?	M0?	III	III	3.36164	40.3397	47	Y	1.63014	19.5616	25	Intermediate_ADM(2)
WT_LS27	WT	Pancreas	54	F	8.4	LG	Y	Y	Liver, retroperitoneum	N		T2	N1	M0	III		2.91781	35.0137	35	Y	1.12877	13.5452	15	Intermediate_ADM(2)
WT_LS35	WT	Liver	48	F	5	IM	N	Y	Liver, bone, brain	N		T2	N0	M1		IVB	5.59726	67.1671	43	N/A				Intermediate_WT(3)
WT_LS39	WT	Pancreas	42	M	3.1	LG	N	Y	liver, mensentery	Y	vipoma - VIP						7.72877	92.7452	93	Y	1.29863	15.5836	15	Intermediate_WT(3)
WT_LS65	WT	Pancreas	54	F	8.5	LG	N	N		N							11.337	136.044	117	N				Beta_like(4)
WT_MK13	WT	Pancreas	30	F	3.7	IM	Y	Y	Liver	N					IV		2.99726	35.9671	32	N/A				Intermediate_WT(3)
WT_MK15	WT	Pancreas	60	M	2.7	LG	N	N		N		T3	N0		IIA		5.24384	62.926	15	N				Intermediate_WT(3)
WT_MK19	WT	Pancreas	67	M	4.2	LG	N	N		N		T2	N0		IB		5.61644	67.3973	14	N				Beta_like(4)
WT_MK21	WT	Pancreas	60	F	2.5	LG (upd IM)	Y	N		N		T2	N1b	M0	III		10.6822	128.186	125	N				Intermediate_WT(3)
WT_MK27	WT	Pancreas	56	M	1.5	LG	N	N		Y	insulinoma						9.4	112.8	60	N				Beta_like(4)
WT_MK39	WT	Pancreas	44	M	12	LG	Y	N		N							12.9151	154.981	201	N				Intermediate_WT(3)
WT_MK49	WT	Pancreas	55	F	10	LG	N	N		N							17.0548	204.658	145	N				Beta_like(4)
WT_MK50	WT	Pancreas	63	M	1.7	LG	N	N		N		T1	N0	M	IA	IA	4.89589	58.7507	33	N				Intermediate_ADM(2)
WT_MK8	WT	Pancreas	55	M	1	LG	N	N		Y	insulinoma: focally positive for insulin						1.30411	15.6493	38	N (see note)				Beta_like(4)
